# Supplementary material for: InterTADs: integration of multi-omics data on topologically associated domains, application to chronic lymphocytic leukemia
Source: NAR Genom Bioinform. 2022 Jan 14;4(1):lqab121. doi: 10.1093/nargab/lqab121 (PMC8759567; doi:10.1093/nargab/lqab121)
Supplement: lqab121_Supplemental_Files [file lqab121_supplemental_files.zip]

Archive with 5 entries (5 files):
- Supplementary Figures_camera-ready-clean.docx
- Supplementary Table 1.xlsx
- Supplementary Table 2.xlsx
- Supplementary Table 3.xlsx
- Supplementary Table Legend.docx
