# Supplementary material for: InterTADs: integration of multi-omics data on topologically associated domains, application to chronic lymphocytic leukemia
Source: NAR Genom Bioinform. 2022 Jan 14;4(1):lqab121. doi: 10.1093/nargab/lqab121 (PMC8759567; doi:10.1093/nargab/lqab121)
Supplement: lqab121_Supplemental_Files [file lqab121_supplemental_files.zip › Supplementary Table 1.xlsx]

## Sheet: Suppl. Table 1
Supplemental Table 1.Detected events through evenDiff module regarding the IG SHM status
ID	logFC	AveExpr	t	P,Value	adj,P,Val	B	chromosome_name	tad_name	tad_start	tad_end	start_position	end_position	Gene_id	Gene_locus	parent	H005	H006	H007	H008	H010	H011	H012	H013	H014	H015	H016	H017	H018	H019	H020	H021	H022	H023	H024	H027	H028	H029	H030	H031	H033	H035	H036	H037	H038	H039	H040	H041	H042	H043
TAD10;cg13385114	24.3702	52.3917	5.90542	3.11801e-08	3.99108e-06	8.59664	1	TAD10	9650000	10550000	9656493	9656493	TMEM201|TMEM201|TMEM201	transcript|promoter|intron	2	66.3586	34.1124	95.2605	94.7004	90.1932	13.081	32.4525	92.0271	54.7133	92.3842	51.915	44.3586	54.8666	64.5821	63.4562	51.6758	48.4997	69.6863	55.263	61.373	23.3376	85.4302	28.8465	12.3571	12.7975	15.8878	27.239	40.2963	18.2633	19.9247	65.6807	16.9116	26.4345	76.487
TAD10;cg20805920	-47.0793	61.4104	-12.4086	1.58406e-23	7.30989e-20	42.4759	1	TAD10	9650000	10550000	10533753	10533753	NA	intergenic	2	90.612	90.2985	91.5667	11.4564	25.7934	91.3186	88.6737	51.1762	9.82876	43.7254	95.7121	14.0009	92.4972	65.7959	95.2605	95.6223	94.5875	24.9816	91.0683	41.4265	86.2172	55.5667	48.7689	87.9104	93.3926	51.1697	92.6649	93.9822	94.2309	48.3092	57.73	93.5863	8.56965	7.59556
TAD1000;cg04088338	-28.9939	46.1911	-7.05764	1.03731e-10	2.70337e-08	14.073	5	TAD1000	58150000	59050000	58187171	58187171	NA	intergenic	2	84.2868	85.5609	30.3141	21.5639	31.8066	17.4119	59.8014	15.3462	27.1271	22.0087	22.0185	25.4981	94.09	85.5999	44.5698	86.363	80.449	61.9509	89.4606	15.7522	80.3576	19.7701	19.7037	78.9664	80.2756	83.6535	81.5002	25.7428	83.6642	83.487	32.4015	53.0642	18.7591	49.8347
TAD1002;cg14474499	-14.5075	21.5807	-4.2577	4.02525e-05	0.0016977	1.79438	5	TAD1002	59950000	61500000	60918505	60918505	NA	intergenic	2	11.3201	41.7954	10.5615	6.96561	8.6256	16.0932	37.1879	8.20079	10.6439	7.66925	91.0382	8.5713	91.9142	18.0229	4.78027	15.1041	46.3768	27.8095	47.1904	7.85969	78.7004	47.5897	9.2968	10.472	8.33618	6.15303	9.50243	8.88941	54.3385	46.0458	41.2959	38.9064	4.92696	9.11881
TAD1002;cg16572695	-13.3302	18.968	-4.33222	3.0045e-05	0.00133514	2.06909	5	TAD1002	59950000	61500000	60596505	60596505	NA	intergenic	2	44.0415	92.1123	10.8218	7.66276	9.1799	9.02182	8.50626	7.72678	10.6616	8.55877	9.63611	10.4053	47.3306	10.2355	9.00512	9.02971	11.7331	9.37271	8.92431	8.51319	41.8767	7.57334	9.18874	10.0361	10.3754	8.16213	10.789	9.04344	45.5886	10.2312	45.2628	44.1519	8.01099	9.34836
TAD1002;cg26197254	-16.7599	68.1008	-5.80127	5.09644e-08	6.06274e-06	8.12663	5	TAD1002	59950000	61500000	60994303	60994303	C5orf64|NA|C5orf64	transcript|promoter|intron	2	86.507	86.9891	82.7798	60.7055	52.3894	84.2588	64.3446	33.518	86.0315	51.4133	84.4459	56.2656	86.3928	67.7527	88.6433	89.7194	82.7477	73.1964	64.6861	62.6611	70.7283	86.8648	58.3	63.1654	65.6041	88.7093	89.7091	66.3203	86.031	87.0637	32.8229	66.9438	55.2466	78.9566
TAD1007;cg11190987	11.9513	85.8433	4.01731	0.000101042	0.00358719	0.932603	5	TAD1007	64100000	64900000	64334489	64334489	NA	intergenic	2	95.428	90.1625	93.47	93.7771	90.7227	91.7129	96.2944	95.5098	93.6671	94.8445	80.3338	94.0414	50.0249	96.0871	81.7692	90.3122	81.5384	89.5633	59.1372	95.7662	63.1232	94.2122	93.8178	32.3954	93.963	94.4231	89.8971	95.7605	83.0351	91.9005	95.1322	93.872	94.7313	73.4284
TAD1007;cg21123686	17.7971	44.3358	6.53311	1.47461e-09	2.85792e-07	11.5219	5	TAD1007	64100000	64900000	64399755	64399755	NA	intergenic	2	59.6556	20.6322	57.7647	53.675	52.1928	17.3962	44.8292	38.4622	54.5511	53.3768	76.4386	54.3941	8.8134	64.9442	33.4456	24.3554	18.689	38.7057	72.7668	63.5182	21.3606	56.5774	64.5419	13.5349	63.2764	39.6306	29.1034	54.7228	22.0978	33.6511	47.0451	51.64	57.87	38.9617
TAD101;ENSG00000137959	10.8804	37.3418	3.68477	0.000339767	0.00933366	-0.195435	1	TAD101	78900000	79200000	79085607	79111830	IFI44L|IFI44L|IFI44L|IFI44L|IFI44L|IFI44L|IFI44L|NA	transcript|promoter|intron|exon|cds|fiveUTR|threeUTR|intergenic	1	52.5165	45.0287	21.3956	0	24.7443	28.1164	63.8918	64.5954	15.2101	30.2451	53.0313	47.8438	35.496	62.451	9.89199	33.1386	24.5816	51.7311	23.8642	23.3669	45.3392	41.3673	53.5806	33.1431	42.7094	50.6256	51.5683	36.9237	44.0086	20.4848	47.7461	18.0292	10.0923	29.3123
TAD101;ENSG00000137965	8.73022	42.2364	3.69237	0.000330752	0.00913917	-0.170531	1	TAD101	78900000	79200000	79115481	79129763	IFI44|IFI44|IFI44|IFI44|IFI44|IFI44	transcript|intron|exon|cds|fiveUTR|threeUTR	1	50.9947	44.0183	33.7183	26.3508	40.7621	36.0087	61.8478	62.446	24.1075	32.9296	58.1803	52.3361	44.3106	60.1277	18.3024	34.463	32.7733	53.0361	35.3059	29.2727	46.9261	45.5659	55.8798	43.5585	45.3702	54.1928	52.9566	40.7321	51.6897	30.693	50.2696	27.2894	18.673	39.3311
TAD101;ENSG00000238015	4.00422	3.64131	4.26827	3.8625e-05	0.00163991	1.83312	1	TAD101	78900000	79200000	79131957	79132380	NA	intergenic	1	0	0	0	5.17956	0	0	24.7461	18.83	0	0	5.0623	7.91608	0	14.4418	0	0	0	11.8857	0	0	0	10.0138	0	0	0	5.07994	0	0	0	0	0	0	0	0
TAD1010;cg18536707	-12.1157	23.6095	-3.98352	0.000114665	0.00396614	0.814527	5	TAD1010	66450000	68350000	67484212	67484212	NA	intergenic	2	28.0887	31.0007	35.2199	11.9159	17.9662	12.0763	7.53854	36.8291	16.3801	14.1484	12.6988	15.2619	33.4307	65.7293	8.47985	29.6506	78.2413	18.4947	10.1001	10.3456	75.0608	44.7569	12.6279	14.3665	15.7193	11.8794	14.3802	12.4271	11.2105	31.6027	30.91	33.4486	13.4256	14.314
TAD1011;cg15556672	-21.1123	52.1462	-4.24926	4.15998e-05	0.00174271	1.76348	5	TAD1011	68350000	68900000	68513082	68513082	MRPS36|NA	promoter|intergenic	2	60.4335	90.8002	88.4234	76.7806	17.1164	48.2395	54.4702	21.799	14.401	39.9214	48.6593	14.144	91.4506	62.9062	93.1481	50.9255	94.2143	18.5876	94.4605	36.6595	92.8582	57.4582	92.4775	62.8766	43.2393	15.151	91.677	92.1763	91.2012	12.7035	89.8874	90.7031	14.3191	13.8516
TAD1011;cg26556492	-7.21169	22.091	-3.97633	0.00011778	0.00404987	0.789514	5	TAD1011	68350000	68900000	68431589	68431589	NA	intergenic	2	19.4898	43.0259	21.5522	16.101	28.2979	18.5996	11.615	16.2807	22.1604	24.1753	12.6907	17.9934	23.8729	15.7296	10.1532	18.9448	33.7423	30.9061	14.7011	17.1776	21.9282	19.2218	18.1947	75.2718	32.6119	15.5807	17.8909	42.5084	47.8209	17.7188	27.1437	78.5555	15.977	15.9225
TAD1013;cg17254386	-23.4263	26.0508	-5.08417	1.31613e-06	9.83146e-05	5.02666	5	TAD1013	70650000	70900000	70897396	70897396	MCCC2|MCCC2|MCCC2	transcript|promoter|intron	2	95.7624	86.7073	10.1817	7.03782	9.24452	49.6737	6.66717	6.7569	6.928	8.78118	7.00086	9.75629	45.9183	43.7593	46.4044	48.9231	91.7789	8.72398	50.9982	7.3686	71.3177	50.2025	6.77151	12.4008	37.419	6.68563	47.7908	6.2164	93.4619	93.9865	7.79012	46.4321	7.40944	15.7086
TAD1014;cg25110832	-17.1121	63.7797	-3.68123	0.000344051	0.00942144	-0.207038	5	TAD1014	70900000	71650000	71360847	71360847	NA	intergenic	2	30.4793	93.8503	55.4301	42.904	44.6195	95.0475	59.3986	52.1845	59.613	54.8076	96.2937	95.2122	96.1822	95.6083	93.1677	96.5107	95.1272	34.2251	57.4854	14.483	51.9481	60.2263	24.3458	67.283	95.5815	9.16179	19.2081	95.8629	94.3986	93.4714	55.4976	49.7048	48.7968	55.8
TAD1015;cg25351763	-24.2865	67.9319	-5.35244	4.01165e-07	3.58863e-05	6.15709	5	TAD1015	71650000	71900000	71724363	71724363	NA	intergenic	2	95.4218	94.7115	52.4061	25.3971	56.7061	95.3572	72.4148	81.5833	93.3564	48.3981	94.7689	20.9362	94.5604	95.1684	39.6666	94.7003	62.6985	62.8647	94.5828	21.2459	91.9878	94.9969	94.8317	20.9014	94.4195	82.774	54.598	94.6375	50.2753	54.7055	92.6124	11.287	12.9692	16.6453
TAD1017;cg00462107	6.01927	85.3768	3.70809	0.000312799	0.00874549	-0.118828	5	TAD1017	72200000	72800000	72677230	72677230	NA	intergenic	2	88.8083	89.0178	87.4838	92.0541	90.9899	83.427	95.1325	89.682	90.8434	79.3566	84.4721	92.7687	54.2433	88.5598	87.7478	91.4623	57.95	88.3076	89.2824	87.2943	90.6229	92.0203	84.6224	84.4972	86.6959	88.2901	58.1322	81.793	90.2008	88.814	79.7333	52.9358	91.8114	92.4977
TAD1017;cg09504322	16.722	57.1967	3.8143	0.000213668	0.00648906	0.234872	5	TAD1017	72200000	72800000	72747969	72747969	NA	intergenic	2	8.8345	18.9609	46.3893	82.4183	44.1717	31.773	39.3107	39.0991	43.0118	71.5489	73.0146	91.6191	89.3485	44.7839	35.5325	48.7958	36.116	90.9825	85.0243	89.7775	15.3261	89.5878	40.1501	46.0614	38.6099	32.0167	39.3435	86.3855	22.1465	14.4116	63.092	34.5875	82.9436	51.1768
TAD1017;cg11423680	14.3304	66.1802	3.67328	0.000353847	0.0096394	-0.233031	5	TAD1017	72200000	72800000	72712836	72712836	NA	intergenic	2	67.3708	87.9241	37.0772	84.1688	22.4733	30.9934	92.4615	95.483	91.1841	35.6296	57.0001	89.1976	92.5217	94.6135	81.9743	28.176	55.0324	57.7696	84.368	94.1591	40.6091	92.4385	93.301	50.6848	27.2584	91.3074	54.0426	81.8347	82.5111	63.4347	90.7535	53.0324	59.6626	75.3728
TAD1017;cg26590003	-15.0823	53.3832	-3.91295	0.000148981	0.00488541	0.570413	5	TAD1017	72200000	72800000	72512115	72512115	NA	intergenic	2	68.7249	52.5585	32.7379	37.2364	61.6334	35.0925	10.1488	8.00467	35.9984	52.284	17.8765	49.2148	78.0948	59.2903	67.0135	39.8802	50.1044	51.0628	92.8303	36.4345	54.9168	86.5327	83.9837	50.9498	52.8551	37.5867	84.8035	62.9707	67.6282	36.0615	34.5787	64.8101	81.8977	41.4642
TAD1019;cg08250738	-24.2623	50.0435	-4.38231	2.46373e-05	0.00113439	2.25569	5	TAD1019	73150000	73950000	73772012	73772012	NA	intergenic	2	8.61824	90.5874	9.26689	7.52737	17.4493	50.0206	10.5858	39.6367	8.31792	46.1628	7.99368	44.3223	75.4062	95.2376	52.1153	95.0833	91.328	7.91415	93.0885	7.73572	89.5821	52.2241	50.7713	52.2892	7.79851	94.4008	48.3917	8.57798	94.046	94.2549	80.478	43.7699	7.98163	14.4199
TAD102;cg21609706	-22.3409	68.7851	-5.37549	3.61645e-07	3.29232e-05	6.25591	1	TAD102	79200000	81750000	81624482	81624482	NA	intergenic	2	93.8605	93.6366	62.0379	45.1546	23.2881	93.3698	57.8364	94.4728	68.5679	49.9642	93.9887	56.0168	69.018	92.1467	61.237	66.1303	92.7585	62.4068	93.0662	20.4658	89.6462	93.7676	93.7644	84.6351	53.3291	93.4534	93.4034	93.396	92.7146	30.5165	60.9314	92.0427	20.654	47.4029
TAD102;cg24358047	-9.00777	67.8072	-5.70372	8.04153e-08	8.96008e-06	7.69066	1	TAD102	79200000	81750000	80516591	80516591	NA	intergenic	2	80.977	73.845	59.8134	64.3804	49.4755	71.8925	76.1157	77.4096	63.4546	55.7562	74.8661	40.9869	84.0996	82.9078	74.0352	66.5882	72.284	69.4254	77.9037	48.4183	78.2553	78.0474	72.4736	61.7099	75.245	47.2854	62.6638	61.0374	73.3242	77.2795	80.32	67.0253	58.7818	53.5366
TAD1020;cg08391020	-21.7087	54.3434	-5.54064	1.70766e-07	1.73127e-05	6.9715	5	TAD1020	73950000	74650000	74344779	74344779	NA	intergenic	2	41.058	92.4319	42.5474	25.9165	21.9992	92.314	31.0561	43.2718	69.4906	26.0583	64.0727	57.8882	92.5226	89.7794	47.4439	96.1144	94.3392	24.823	57.0109	23.2869	53.5365	93.2715	35.3516	46.0848	92.4011	90.8545	94.4154	27.5993	90.7405	88.8472	34.2142	91.7171	34.5775	29.889
TAD1021;cg27379109	16.122	67.1183	4.51096	1.46998e-05	0.00074108	2.74206	5	TAD1021	74650000	75000000	74907287	74907287	ANKDD1B|NA	promoter|intergenic	2	84.3496	42.3503	70.688	63.5252	72.5567	31.1665	91.475	95.0063	81.0577	49.6246	95.0009	95.8775	17.5409	74.375	60.981	52.7015	54.2343	66.413	88.9226	72.4327	83.0004	52.2128	84.1771	88.5407	80.9078	44.9226	79.8819	68.4618	69.0851	45.8507	93.7635	63.8386	92.3339	62.6512
TAD1022;cg06430061	-19.0242	63.7159	-4.036	9.41846e-05	0.00338188	0.998249	5	TAD1022	75000000	75600000	75013592	75013592	POC5|NA	promoter|intergenic	2	66.999	44.1549	49.8892	45.4222	53.943	60.4341	58.4764	96.0798	95.4728	47.8908	94.8469	44.4262	94.465	96.4945	45.6314	52.575	96.5305	46.6687	91.5734	49.7044	95.0975	47.8147	67.5696	62.2541	96.043	95.5587	45.7672	96.1821	94.5509	47.3163	57.2856	42.5963	50.7293	43.3794
TAD1023;cg06730183	-23.9554	45.0985	-4.87765	3.20433e-06	0.000209027	4.18224	5	TAD1023	75600000	76100000	76005699	76005699	NA	intergenic	2	8.61367	81.0858	37.0747	8.89789	16.0435	85.2879	45.4498	48.0048	47.7335	12.1109	9.0068	10.7921	78.293	63.7059	21.1493	15.7302	38.2049	31.5483	83.5438	7.47546	38.5065	37.6214	41.6645	36.5819	80.4468	86.3556	88.0002	39.0427	89.6175	84.9102	37.5617	83.4035	9.16074	22.7651
TAD1024;cg16293892	20.8495	36.968	3.6875	0.000336498	0.00926727	-0.186483	5	TAD1024	76100000	77650000	77142620	77142620	NA	intergenic	2	3.54744	47.9796	6.60884	53.088	94.5563	96.3311	4.50519	24.6021	6.4268	49.5254	6.03106	55.0499	10.5679	4.53809	22.7757	54.052	15.2535	49.9686	3.40388	73.955	29.907	6.08615	9.79626	3.94697	3.68187	3.67182	5.39656	14.6483	55.8594	4.2618	69.401	65.9829	91.6533	12.9825
TAD1024;cg22551546	-21.9173	44.5968	-4.40227	2.27549e-05	0.00106493	2.33047	5	TAD1024	76100000	77650000	76916591	76916591	NA	intergenic	2	40.8363	42.1443	46.3228	66.9724	45.6667	94.3362	7.85825	50.7075	44.4859	10.473	95.025	49.6243	43.83	49.4905	45.2895	42.0086	95.3683	13.8162	94.6372	41.7234	36.8801	41.827	7.85308	11.2395	93.5018	40.6187	94.7223	41.9434	95.2762	11.0448	9.73421	38.2582	45.8509	9.38859
TAD1024;cg22792988	-16.5852	43.079	-4.44822	1.89332e-05	0.000912237	2.50357	5	TAD1024	76100000	77650000	76376904	76376904	ZBED3|SNORA47|ZBED3	transcript|promoter|intron	2	55.9193	83.9078	31.6197	17.8084	43.3184	84.0561	11.6923	45.1422	20.9622	21.5971	87.2646	80.4426	43.3064	26.6473	49.3128	50.8249	80.0496	23.536	88.551	42.1663	15.3326	40.2189	69.2176	37.9629	59.3755	72.8374	23.6563	25.7877	64.5068	24.867	16.2614	39.3321	21.1365	19.6628
TAD1024;cg26847834	-15.9254	36.8628	-3.87119	0.000173682	0.00552097	0.427562	5	TAD1024	76100000	77650000	77219859	77219859	NA	intergenic	2	50.3577	31.8296	18.0274	13.013	17.5941	39.9368	11.5493	14.3711	40.3322	15.2485	16.3923	16.7364	36.3335	74.1125	6.84627	45.7917	88.1039	48.3769	88.5495	14.6638	41.0393	87.9784	27.2796	15.1228	18.3805	11.6322	57.8334	14.1864	48.5523	39.6386	31.4964	34.1867	10.456	33.8882
TAD1024;ENSG00000171540	4.03592	4.45514	4.10622	7.219e-05	0.00273368	1.24693	5	TAD1024	76100000	77650000	76924538	76935513	OTP|OTP|OTP|OTP|OTP|OTP|OTP|NA	transcript|promoter|intron|exon|cds|fiveUTR|threeUTR|intergenic	1	8.10553	0	0	0	5.20397	0	0	13.1538	0	10.12	5.0623	0	8.14547	0	4.94599	0	5.11332	15.3567	0	4.86066	8.15622	5.00688	17.7709	8.05242	0	0	0	0	0	0	0	5.02912	11.7168	5.02535
TAD1026;cg08907282	-11.693	83.2745	-5.35612	3.94571e-07	3.54385e-05	6.17288	5	TAD1026	78300000	80600000	79648032	79648032	CRSP8P|NA	promoter|intergenic	2	92.2978	93.5316	85.3856	61.5867	89.8772	90.6492	66.2633	91.5228	93.4715	64.0106	92.695	58.5597	92.3831	85.9709	86.4623	93.0535	92.4523	90.9478	90.9082	49.0709	88.2829	93.1976	92.7595	87.1822	93.2487	91.2981	91.482	88.0497	87.1765	91.6537	92.2572	89.8825	42.8141	58.5947
TAD1026;cg11050103	-12.371	20.693	-3.82938	0.000202289	0.00621188	0.285736	5	TAD1026	78300000	80600000	78523976	78523976	NA	intergenic	2	39.853	40.3922	11.4028	7.77795	15.7549	36.4536	44.3139	45.0786	12.5693	9.83789	42.6641	39.4618	36.0487	14.975	44.3534	47.8525	91.835	10.8414	45.0713	8.29956	9.28101	8.48284	39.4324	9.58223	8.49603	8.02064	9.05384	7.83551	91.5663	40.7272	42.0509	8.35653	7.47381	20.0129
TAD1026;cg21800232	-13.062	64.9953	-3.80692	0.000219459	0.00662735	0.210019	5	TAD1026	78300000	80600000	79866368	79866368	ANKRD34B|NA	promoter|intergenic	2	86.2873	69.1525	11.5898	74.7732	61.2515	92.4546	51.1765	88.1249	51.5138	93.6727	92.3588	50.7096	90.5776	47.0458	85.3248	97.386	78.3663	54.9619	89.3245	54.8682	81.6481	76.9809	61.2972	81.3085	69.575	66.7485	55.3814	89.0866	84.6354	59.4623	22.059	86.7957	36.805	37.5631
TAD1026;cg22172610	-18.8694	42.3002	-3.94662	0.000131537	0.0044288	0.686476	5	TAD1026	78300000	80600000	79141661	79141661	NA	intergenic	2	13.2054	93.1982	15.5822	10.8596	21.9008	48.2296	15.8853	55.7513	22.8588	42.9003	94.9888	41.6206	10.7326	57.0534	39.7762	44.7977	53.2189	34.9296	94.5219	10.3804	10.9205	24.5893	19.7049	52.0384	33.3023	39.6995	92.2859	96.028	20.3884	22.0365	12.9569	95.9611	11.7844	18.9412
TAD1026;cg26305827	-27.9565	28.8736	-6.70952	6.09807e-10	1.31837e-07	12.37	5	TAD1026	78300000	80600000	79866869	79866869	ANKRD34B|NA	promoter|intergenic	2	9.53874	39.1744	14.7722	11.2796	9.78164	86.0104	9.45219	11.2188	12.3642	9.54265	11.7509	11.8706	87.665	11.8901	80.2428	46.5258	94.5396	13.2251	87.377	11.6445	24.9805	13.487	9.30757	40.2896	71.9935	8.68782	85.8535	11.8705	10.1956	11.5383	11.1031	89.0013	8.68616	27.2328
TAD1026;cg26982447	-56.4086	44.7558	-13.8897	4.32284e-27	5.50956e-23	50.3231	5	TAD1026	78300000	80600000	79867237	79867237	ANKRD34B|NA	promoter|intergenic	2	25.5444	89.0573	9.52405	7.52883	8.12785	92.7626	6.83478	8.96946	31.926	9.95067	44.0736	8.72923	92.0015	41.7656	82.4335	91.6038	93.6304	9.71731	90.597	9.1539	41.4663	14.0231	9.10819	45.0759	89.8725	91.8808	92.1369	45.0444	85.0022	83.7297	85.3607	88.8416	6.18787	6.9795
TAD1027;cg03716908	41.069	47.4934	9.46286	2.40099e-16	2.31994e-13	26.5768	5	TAD1027	80600000	81600000	81149002	81149002	NA	intergenic	2	13.5652	11.5399	92.1746	49.8239	51.0974	10.1478	93.3261	95.6092	93.175	88.105	47.3797	90.5686	43.6292	23.3595	11.0274	6.62787	22.6094	51.4948	7.95276	46.8788	24.5074	46.2588	87.8181	10.348	43.5994	49.8001	10.2615	48.074	9.95592	45.0019	78.7702	11.5785	94.5105	65.4743
TAD1028;cg02416781	17.6949	55.77	4.53144	1.35277e-05	0.000692293	2.82041	5	TAD1028	81600000	82950000	82331856	82331856	NA	intergenic	2	15.8395	52.9203	95.5666	76.7075	29.6951	50.7786	57.0633	91.1416	22.9429	84.9652	56.3466	94.9636	23.7876	76.6443	54.0712	57.2814	15.4387	89.1586	56.6402	78.1771	59.6701	62.2343	26.6575	54.7112	23.1005	53.1664	57.5655	16.2899	11.4537	13.1048	51.7922	23.9522	96.1719	62.9723
TAD1028;cg16178353	-14.5627	68.5716	-3.76838	0.000252177	0.00738008	0.0809663	5	TAD1028	81600000	82950000	81630266	81630266	NA	intergenic	2	83.793	54.4529	45.013	24.0514	69.9203	89.9825	73.2722	89.5681	22.4578	81.1058	93.214	91.6508	93.1146	91.4035	52.9662	66.8424	70.5862	91.8159	91.2756	22.8272	87.0313	92.1524	70.2747	58.2391	92.8779	91.7588	87.3082	92.7353	42.7802	61.2226	85.6074	79.4845	41.7781	66.2134
TAD1028;cg20770504	-23.2843	56.4675	-4.08454	7.83925e-05	0.00292347	1.16981	5	TAD1028	81600000	82950000	82109937	82109937	NA	intergenic	2	95.7359	46.8693	10.9756	50.0669	8.08881	94.8371	94.9616	7.08782	52.3601	47.1387	50.0623	50.8173	45.0656	95.4871	67.6061	54.5821	8.17085	7.43079	9.45628	51.7986	93.2641	93.7727	5.93092	86.7614	94.0017	5.9115	8.9683	93.3948	10.9364	48.5025	95.6847	95.4397	43.0058	7.06582
TAD1030;cg12842791	13.0873	20.4832	5.35488	3.96779e-07	3.56038e-05	6.16756	5	TAD1030	86350000	86700000	86491450	86491450	NA|NA|NA	transcript|intron|intergenic	2	14.9951	9.23126	16.1257	13.6553	19.9078	9.68781	19.9928	63.0416	24.9752	14.3921	12.0046	54.5181	12.2369	31.7639	7.28874	11.17	16.2806	29.2503	9.49374	60.5303	17.2095	20.0051	35.5325	32.6331	17.7995	14.9505	15.316	12.6888	9.6631	13.4635	11.0122	11.6929	38.7209	10.9826
TAD1032;cg17927236	-27.8933	42.2646	-6.50927	1.66022e-09	3.1676e-07	11.4081	5	TAD1032	87000000	88000000	87565552	87565552	TMEM161B-AS1|TMEM161B|TMEM161B-AS1	transcript|promoter|intron	2	46.2248	85.4213	21.5752	13.8493	20.4033	15.7235	10.9384	55.5938	38.7991	19.3428	44.9648	43.1343	88.0965	10.061	25.394	89.5604	42.2604	17.0515	43.151	36.6606	88.2986	13.6523	10.8831	38.3981	39.9792	30.7314	84.7522	82.2242	76.0389	86.9219	38.1689	45.2903	37.5211	17.0985
TAD1033;cg00226580	-47.9465	45.6931	-11.3877	4.871e-21	1.26575e-17	36.9782	5	TAD1033	88000000	89750000	89000691	89000691	NA	intergenic	2	85.8208	89.0123	14.7733	10.1347	37.9971	91.5305	32.6096	29.9165	17.0717	14.502	91.0446	12.987	88.1787	66.0033	31.9256	90.3583	83.0756	12.6958	91.7581	11.3277	43.8178	87.5055	9.21394	39.7914	45.7577	88.9707	90.8132	38.4776	89.5072	89.2268	88.6712	88.9441	8.96258	20.5693
TAD1033;cg00643222	-21.2528	23.5646	-5.47168	2.33954e-07	2.26819e-05	6.67113	5	TAD1033	88000000	89750000	88866084	88866084	NA	intergenic	2	33.7761	32.7193	12.4234	8.52655	13.7287	43.3491	6.64885	8.81596	10.6995	12.5672	42.5588	12.6948	92.1144	43.3861	5.93837	37.0118	9.96579	14.5043	9.34662	8.98572	11.1519	33.5712	9.2139	11.3156	28.8741	89.0874	86.0913	90.8562	8.85453	32.5929	8.35132	32.4191	8.24166	11.3351
TAD1033;cg04117076	-26.8915	60.7575	-8.32503	1.26181e-13	6.59617e-11	20.5379	5	TAD1033	88000000	89750000	88991074	88991074	NA	intergenic	2	87.7767	84.4291	38.9297	29.2959	46.2857	91.4167	41.727	33.5962	61.2147	26.6373	60.9494	28.2731	88.482	90.0829	57.1511	91.4483	88.6293	43.6622	89.5014	44.5275	87.8696	91.6727	27.9322	57.9789	89.8477	60.6365	87.2399	90.4223	64.3987	57.2297	33.6498	68.2815	28.4003	42.7497
TAD1033;cg06058209	-20.168	57.0003	-5.06511	1.43005e-06	0.000105967	4.94779	5	TAD1033	88000000	89750000	89736766	89736766	NA	intergenic	2	51.7719	84.1516	57.0801	18.7305	51.665	87.6164	47.9254	50.4714	87.0757	38.4257	57.2576	22.8403	43.545	88.1047	89.0656	86.3929	46.5451	64.8344	86.8254	16.1283	80.5234	87.6234	48.716	21.0878	47.5859	88.4722	80.7224	18.1817	88.2501	86.1895	50.6413	77.889	16.1597	17.0185
TAD1035;cg01912119	-25.245	43.5822	-5.37747	3.58428e-07	3.26637e-05	6.26442	5	TAD1035	90100000	90750000	90471712	90471712	NA	intergenic	2	13.0185	90.7497	51.9388	9.64825	20.3512	81.0274	45.4609	11.3148	45.6953	83.7613	47.6102	35.6743	92.4716	92.8212	7.26802	47.0794	92.7713	19.0341	92.0152	41.2996	80.2608	91.5361	9.49223	69.0706	45.14	90.6231	39.8356	47.115	91.619	40.6459	88.956	35.7019	8.97969	13.3007
TAD1036;cg21571060	-16.4368	43.065	-4.02691	9.74624e-05	0.00347486	0.966289	5	TAD1036	90750000	93800000	92414263	92414263	NA	intergenic	2	54.9956	93.2381	38.9433	12.1248	18.5359	89.5846	58.6837	20.9188	54.9148	10.8969	54.1624	51.6258	52.411	85.0122	51.472	95.2886	56.0809	33.9017	72.8168	15.3435	55.0882	86.8257	52.5451	22.8684	93.7221	52.091	20.1747	13.3044	52.2314	56.2095	24.8956	48.3058	12.4368	27.9654
TAD1036;cg25528474	-19.1755	49.8506	-4.34018	2.91155e-05	0.00130096	2.09863	5	TAD1036	90750000	93800000	90753493	90753493	NA	intergenic	2	74.2666	90.3933	67.2138	26.3365	22.7173	91.0715	50.0784	28.8535	91.9253	42.1684	92.2446	35.1653	90.0579	88.6495	43.4745	46.2096	51.4531	60.1343	90.7181	21.5397	39.1588	90.1415	15.6199	77.1376	90.7768	90.162	56.1677	16.8902	42.2692	62.9618	39.8451	37.4069	14.3795	18.0602
TAD104;cg06501070	-15.2332	25.1732	-4.20945	4.85573e-05	0.00198253	1.6184	1	TAD104	84350000	85400000	85331899	85331899	LPAR3|LPAR3|LPAR3	transcript|promoter|intron	2	14.5455	32.1923	13.0073	8.86912	16.5444	34.2396	8.74346	21.6618	11.1261	12.8619	9.95863	9.89398	14.5604	36.6315	17.1414	17.1225	46.26	18.3879	31.7428	13.9584	11.813	85.5412	9.02149	36.0787	19.9233	39.9706	38.1446	27.7896	89.8621	14.6091	37.0875	13.2636	8.89172	16.8505
TAD104;cg10585586	-23.7397	76.2933	-7.93795	1.0171e-12	4.31144e-10	18.5264	1	TAD104	84350000	85400000	85362120	85362120	NA	intergenic	2	82.4489	90.6944	16.0266	16.8279	88.7651	88.3123	54.2725	60.8386	91.7801	46.0582	92.0719	54.5757	88.4919	69.0732	90.9112	92.6705	92.9608	14.113	90.517	87.371	84.3766	87.8278	52.2322	90.5613	93.1752	88.5014	86.2262	92.3066	90.0399	83.2572	94.4701	92.1569	44.7017	67.3983
TAD104;cg12279518	-29.128	47.2984	-6.68245	6.98772e-10	1.49144e-07	12.2392	1	TAD104	84350000	85400000	85190400	85190400	NA	intergenic	2	92.9057	86.0625	9.6553	29.1491	28.0084	30.7516	85.2028	87.4705	20.1137	8.2416	87.0538	9.67634	10.0193	73.8477	8.5929	60.1432	47.8235	50.0101	81.4075	9.46447	52.5666	58.9828	57.2292	10.6563	58.988	52.9156	91.2572	91.023	58.3103	13.6858	59.9318	86.6094	6.10403	11.6886
TAD104;cg14791530	-31.7339	34.0004	-7.12047	7.50563e-11	2.02304e-08	14.3843	1	TAD104	84350000	85400000	85040857	85040857	CTBS|NA	promoter|intergenic	2	13.0203	88.8057	31.2253	12.4526	13.6552	83.1921	14.5175	11.6507	13.6668	13.8381	12.1189	14.737	87.4474	16.3119	85.5126	45.3397	48.7231	12.2472	86.8316	12.1398	31.947	38.6375	10.0196	78.355	11.3516	11.5948	86.0932	12.6061	11.1364	90.3157	90.2275	44.7925	29.7529	11.6418
TAD104;cg26882204	-27.6667	33.3268	-6.90409	2.27611e-10	5.53315e-08	13.3173	1	TAD104	84350000	85400000	85040580	85040580	CTBS|NA	promoter|intergenic	2	8.87627	93.9215	33.0769	8.44929	12.4111	38.2105	9.80592	13.2112	8.61547	11.0259	45.8887	11.5068	90.2121	58.3554	45.4854	90.7737	41.0693	8.59248	43.6831	14.4786	40.0722	45.5481	10.1014	55.6219	11.7841	8.95302	54.209	15.885	41.4909	9.13026	39.0883	81.6657	7.42252	10.0558
TAD1040;cg14680147	-31.9937	42.617	-7.26064	3.63264e-11	1.06376e-08	15.0827	5	TAD1040	94950000	96050000	95169805	95169805	NA	intergenic	2	65.6714	88.5093	15.5544	10.7292	13.6003	89.8158	49.5864	90.6992	12.2389	48.0215	49.9719	17.5889	90.3575	51.1298	95.4421	42.9643	41.1788	9.54945	8.10101	10.5421	42.3009	90.7191	11.9802	51.8736	90.5593	35.3037	93.1029	46.7976	93.1826	42.8525	41.6032	9.63433	45.4511	10.9786
TAD1040;cg25643199	30.7914	38.1868	5.89572	3.26459e-08	4.1608e-06	8.55268	5	TAD1040	94950000	96050000	94953181	94953181	NA	intergenic	2	48.0159	48.1357	37.4427	8.1627	16.4666	8.85852	42.1359	94.2405	91.7509	13.3404	12.0244	48.2989	12.4339	82.3781	17.0789	10.6267	10.7195	11.6705	8.44442	26.2623	12.2679	29.7054	92.5277	11.0816	14.155	35.3277	11.1677	90.5569	90.3016	10.1905	13.33	37.161	92.0424	9.65972
TAD1041;cg11769360	-19.7486	32.5089	-4.20528	4.93482e-05	0.00200547	1.60325	5	TAD1041	96050000	96500000	96215016	96215016	ERAP2|NA|ERAP2|NA|ERAP2	transcript|transcript|promoter|intron|intron	2	90.07	88.9098	44.9153	37.7026	31.109	36.4535	37.8558	9.42154	12.6531	89.1808	10.6661	12.9827	13.3192	32.9248	37.1447	41.3317	32.0019	12.0861	35.2318	10.5857	64.5413	10.6526	36.7724	81.4854	31.879	89.0059	38.612	11.6721	87.6275	87.067	11.1988	83.4317	9.07137	10.3234
TAD1041;cg13012653	33.6896	46.2192	7.98513	7.89844e-13	3.43743e-10	18.7701	5	TAD1041	96050000	96500000	96078834	96078834	CAST|CAST|CAST	transcript|promoter|intron	2	66.7844	7.3444	58.895	57.1367	14.65	14.5375	96.1553	67.9551	29.7928	58.6179	16.2388	92.7133	11.0693	94.3472	46.2006	49.1436	10.2056	71.4137	7.63773	32.5482	42.9112	43.883	60.7796	49.5905	13.5668	17.3158	60.1944	47.8628	14.584	41.4949	49.7081	48.0019	56.3516	13.1199
TAD1041;cg16279529	-40.6051	38.7472	-8.3346	1.19793e-13	6.32399e-11	20.588	5	TAD1041	96050000	96500000	96256918	96256918	NA|NA|NA	transcript|intron|intergenic	2	94.4516	41.0565	9.82876	7.51403	8.84512	90.3267	6.40915	6.84476	9.38746	35.9477	7.5719	41.3984	39.9466	70.8772	93.6406	95.4849	93.0422	8.84521	93.8609	7.41252	31.9293	41.3047	9.28346	83.5322	38.6998	93.2624	40.1803	7.58676	38.0634	92.4005	39.7762	87.6031	6.81315	6.82455
TAD1041;cg24982541	14.9755	82.5851	4.6403	8.66291e-06	0.000480843	3.24111	5	TAD1041	96050000	96500000	96078678	96078678	CAST|CAST|CAST	transcript|promoter|intron	2	89.4416	11.8105	92.3328	93.5417	93.6762	90.2057	95.5688	93.2678	91.9827	91.2386	91.1749	94.5268	94.3061	94.8579	92.1531	93.9125	55.1031	94.1663	78.3456	98.0093	53.381	57.3425	93.5757	92.9815	91.7367	57.4177	89.0813	88.4959	84.6148	38.4584	94.757	80.3277	92.4559	85.3735
TAD1042;cg26325912	-12.5646	83.6444	-4.57003	1.15596e-05	0.000608441	2.96874	5	TAD1042	96500000	98200000	97315689	97315689	NA	intergenic	2	89.9536	94.9129	93.441	50.2669	40.0224	95.1098	95.826	96.5758	65.6121	67.5692	95.8956	66.6132	96.1726	97.4164	71.7401	96.7747	95.1689	66.7828	95.8164	39.9121	95.046	97.2356	93.8066	65.9931	97.0583	95.1212	95.4282	94.5179	65.4913	96.1937	91.481	86.8173	95.5733	44.4562
TAD1044;cg25226555	-10.9448	75.2226	-3.71712	0.00030292	0.0085102	-0.0890881	5	TAD1044	98450000	99550000	98714340	98714340	NA	intergenic	2	85.0839	86.5585	85.9351	67.5242	81.9974	91.0842	65.9431	90.4747	86.6144	21.2051	89.8729	87.4244	84.6638	89.9018	93.0771	89.4904	86.1718	68.4933	90.5386	51.9815	83.6659	90.0043	91.4122	52.4635	84.8988	85.9423	87.2961	85.9338	89.4654	69.8495	88.6481	79.6453	54.2695	82.2508
TAD1045;cg23530586	-19.2725	29.8549	-4.51317	1.45687e-05	0.00073558	2.75051	5	TAD1045	99550000	101100000	99931437	99931437	NA	intergenic	2	50.2899	82.3463	9.55258	7.56899	32.4614	40.6419	8.4801	11.1875	44.5479	12.2584	45.1446	8.93743	45.9436	21.447	11.5437	54.6195	83.7119	9.0081	8.28607	9.31531	44.3582	11.726	39.0074	9.47069	37.1757	6.65524	89.0598	9.29736	85.5684	45.6451	8.97945	39.4442	10.8341	8.5663
TAD1046;cg10216872	-18.0084	52.4701	-3.77722	0.000244285	0.00719125	0.110483	5	TAD1046	101100000	101900000	101552551	101552551	NA	intergenic	2	92.9559	52.2367	46.3831	10.3508	35.3361	91.9786	53.0361	66.9922	69.5576	42.5417	91.7846	44.3338	93.7382	93.8894	6.52504	94.2366	47.1975	62.2323	93.8561	81.2436	43.373	91.9387	49.4939	61.0034	61.9438	38.862	45.8534	38.4608	92.9805	16.1889	47.6887	44.1143	14.8841	24.185
TAD1048;cg14865407	-20.7457	69.9916	-5.87983	3.51956e-08	4.43507e-06	8.48073	5	TAD1048	102550000	102850000	102824623	102824623	NA	intergenic	2	90.1745	91.4741	31.6718	46.3504	64.9286	86.2517	89.497	57.196	90.2711	41.861	88.8037	65.0178	92.0645	92.177	90.5624	62.4858	89.9875	88.3134	92.9825	24.7906	88.6423	90.2243	89.5539	66.4149	91.9123	88.5158	88.6249	49.2998	85.1376	89.5334	58.3197	18.2953	34.5592	70.7308
TAD1048;cg26394624	-27.4705	61.2912	-5.86567	3.76317e-08	4.69562e-06	8.4167	5	TAD1048	102550000	102850000	102780588	102780588	NA	intergenic	2	72.3386	93.9917	53.6077	8.20834	16.5632	57.6529	94.9034	95.8818	57.1223	45.9173	55.1542	15.683	95.8514	95.4182	95.9314	58.543	96.1539	33.9914	94.8721	9.90716	93.3489	55.75	17.5049	55.2497	96.12	96.2153	18.6883	95.2275	93.8868	61.0861	94.3437	92.7602	12.828	19.3322
TAD1049;cg09166085	19.2146	70.6819	5.60179	1.28933e-07	1.35595e-05	7.23973	5	TAD1049	102850000	106350000	102898648	102898648	NUDT12|NA	promoter|intergenic	2	90.3398	48.1249	69.5468	77.2446	89.1705	52.0277	67.0689	51.488	87.3618	90.0367	53.6236	92.9652	55.2302	85.1551	71.5759	74.4677	67.8248	70.9353	52.8553	72.2161	83.246	74.822	95.7764	70.1311	89.8399	51.3728	87.9077	7.59526	79.0843	68.7908	57.3978	85.0725	89.0065	86.1031
TAD1049;ENSG00000112874	15.5165	28.8277	5.81846	4.70094e-08	5.67015e-06	8.20388	5	TAD1049	102850000	106350000	102884556	102898494	NUDT12|NUDT12|NUDT12|NUDT12|NUDT12|NUDT12|NUDT12|NA	transcript|promoter|intron|exon|cds|fiveUTR|threeUTR|intergenic	1	22.8056	8.31324	38.1888	41.6096	38.056	0	47.4556	33.1958	45.2039	33.3957	0	44.3337	35.7391	43.8274	9.89199	11.9426	11.8728	44.2285	46.6857	40.0904	44.7546	10.0138	37.7043	15.2415	35.5945	33.6023	0	0	0	4.91251	29.4242	17.3979	30.5009	38.3767
TAD105;cg09755594	-24.799	61.4859	-5.49386	2.11476e-07	2.08247e-05	6.76748	1	TAD105	85400000	85750000	85527430	85527430	DNAI3|NA	promoter|intergenic	2	42.0712	61.0914	29.3903	58.2531	14.5079	55.5808	44.0546	78.0561	93.5488	25.1885	93.4052	44.7224	89.3237	80.8017	77.2406	48.838	94.0656	17.8532	46.2724	17.6887	65.6872	93.0032	38.5918	88.6987	48.5031	92.2009	90.7734	90.5792	33.4946	89.7679	38.1291	88.201	41.4514	27.3313
TAD105;ENSG00000223653	4.28816	23.7694	5.3225	4.58827e-07	4.04097e-05	6.02915	1	TAD105	85400000	85750000	85742398	85913807	LOC646626|BCL10|DDAH1|BCL10|DDAH1|DDAH1|LOC646626|DDAH1|LOC646626|BCL10|DDAH1|DDAH1|BCL10|DDAH1	transcript|transcript|transcript|promoter|promoter|intron|intron|exon|exon|exon|cds|fiveUTR|fiveUTR|threeUTR	1	26.2312	21.439	24.1961	24.9	17.2872	17.7111	31.0976	36.4337	20.2802	19.2653	28.9965	27.2671	27.1628	15.4329	17.7312	24.9865	19.9772	32.1743	19.0161	21.0074	24.4687	20.8783	33.7489	27.2191	19.2061	24.4211	23.3601	22.6953	25.4491	18.1784	16.4161	19.1477	27.2104	26.7445
TAD1050;cg26545167	-7.82697	37.6758	-3.83339	0.000199368	0.00614685	0.299262	5	TAD1050	106350000	107050000	106606747	106606747	NA	intergenic	2	46.8073	43.0714	36.1573	23.845	46.7107	30.4541	21.8643	26.8919	33.2766	39.4368	26.8407	31.9425	57.8843	39.4474	26.5936	36.6697	35.4473	55.7926	49.6657	39.7635	52.663	49.6838	25.7812	39.5194	56.4063	23.6944	70.9868	32.6562	42.3541	31.8775	31.2177	54.5264	29.7446	40.1299
TAD1053;cg02068388	-26.2149	57.8942	-6.03597	1.67359e-08	2.33665e-06	9.19231	5	TAD1053	107800000	108850000	107979173	107979173	NA	intergenic	2	93.5514	90.1984	52.98	47.3982	46.6199	93.4165	47.446	90.909	26.538	34.8551	93.2106	40.8402	52.7926	83.3325	54.872	48.7803	93.5401	21.3944	90.888	45.054	11.0842	60.6593	43.3307	86.6255	57.02	17.5813	42.7488	94.9095	93.8605	92.9175	70.8507	49.0621	14.9793	28.6752
TAD1054;cg21179705	-40.619	65.5729	-9.21931	9.29477e-16	7.94806e-13	25.2721	5	TAD1054	108850000	110050000	109392140	109392140	NA	intergenic	2	84.4765	92.9326	93.0476	25.8377	8.64465	91.4174	93.6476	49.9125	56.2804	72.4451	94.0799	51.9526	92.9948	91.5091	50.239	95.2686	93.6695	26.301	93.5546	11.1322	87.1153	93.0573	35.1531	68.6843	91.4211	95.1306	93.3427	95.9646	94.9013	48.3879	58.5283	94.3065	9.95019	40.145
TAD1054;cg21226074	-19.29	56.3394	-5.82972	4.45842e-08	5.43396e-06	8.25453	5	TAD1054	108850000	110050000	109004445	109004445	NA	intergenic	2	63.9003	81.782	62.9567	23.2064	33.0691	81.679	55.486	61.573	81.0627	44.6761	60.5868	77.0554	62.631	82.3655	88.9798	34.427	68.7559	64.8014	55.0649	25.7528	79.8363	82.8111	50.6162	78.3558	59.45	82.8512	58.4626	60.5327	46.2557	58.5716	40.4839	30.9792	22.6402	32.0003
TAD1057;cg11925263	32.2353	70.7501	7.40523	1.7089e-11	5.4386e-09	15.8086	5	TAD1057	110800000	111500000	110849104	110849104	STARD4-AS1|STARD4|STARD4-AS1	transcript|promoter|intron	2	94.6923	92.101	92.5641	95.1639	94.4035	53.0369	96.5927	95.8549	49.3825	93.3257	46.0961	95.6574	46.2436	94.7278	53.9535	13.3778	36.1443	94.217	94.9311	95.7711	95.6634	95.4515	94.7171	47.4418	12.1334	44.622	59.981	59.1181	94.7712	11.9752	39.8363	10.5886	94.4349	80.2985
TAD1058;cg08381046	-38.9457	44.2093	-7.81613	1.9498e-12	7.89506e-10	17.8993	5	TAD1058	111500000	112350000	112294315	112294315	NA	intergenic	2	69.4312	89.316	47.3096	7.57473	45.0352	91.7892	10.8214	43.6235	8.65059	9.07255	45.7958	12.7917	8.48937	52.2438	43.279	93.6582	51.5979	8.53392	90.9619	8.30288	9.18635	44.8601	9.25065	80.0101	94.2809	94.0326	44.9032	8.03434	89.7764	91.3416	8.06097	84.9333	8.4801	7.88093
TAD1058;ENSG00000251014	-4.50053	11.8994	-3.91429	0.000148247	0.0048674	0.575011	5	TAD1058	111500000	112350000	111882670	111883202	NA	intergenic	1	0	13.5583	0	13.389	5.20397	5.11966	18.2127	8.06524	5.07005	17.5048	16.8166	7.91608	10.2784	8.1535	9.89199	24.9865	18.9215	8.11326	21.4287	7.70397	30.9911	7.93572	11.9276	16.8771	13.4165	18.2114	19.1522	14.8498	15.8569	7.78614	0	13.0001	0	5.02535
TAD106;cg25606842	29.5949	52.5993	6.19933	7.61037e-09	1.17347e-06	9.94738	1	TAD106	85750000	86750000	86052061	86052061	NA	intergenic	2	18.2936	51.4666	50.6873	13.0988	17.8386	61.0627	61.076	96.6431	67.4147	29.3354	16.9931	66.7694	97.1355	60.9075	12.9917	18.8683	72.0106	23.6634	53.8769	94.8	53.5118	93.8551	83.7941	43.8005	13.6976	9.86584	13.8701	55.3695	9.95997	31.172	51.8269	8.00459	97.0031	25.1133
TAD106;ENSG00000153904	5.36092	12.8619	4.67518	7.49939e-06	0.000425617	3.3774	1	TAD106	85750000	86750000	85784164	86043933	LOC646626|DDAH1|DDAH1|DDAH1|LOC646626|DDAH1|LOC646626|DDAH1|DDAH1|DDAH1	transcript|transcript|promoter|intron|intron|exon|exon|cds|fiveUTR|threeUTR	1	0	13.5583	18.5042	16.4188	10.4079	0	21.0586	19.3741	5.07005	17.5048	18.7327	22.5929	13.2847	0	4.94599	8.15208	10.2266	17.0046	0	4.86066	15.438	16.6325	19.0089	13.1329	5.19022	10.1599	5.03032	17.124	14.0433	4.91251	13.8733	0	19.2125	12.9903
TAD106;ENSG00000223653	4.28816	23.7694	5.3225	4.58827e-07	4.04097e-05	6.02915	1	TAD106	85750000	86750000	85742398	85913807	LOC646626|BCL10|DDAH1|BCL10|DDAH1|DDAH1|LOC646626|DDAH1|LOC646626|BCL10|DDAH1|DDAH1|BCL10|DDAH1	transcript|transcript|transcript|promoter|promoter|intron|intron|exon|exon|exon|cds|fiveUTR|fiveUTR|threeUTR	1	26.2312	21.439	24.1961	24.9	17.2872	17.7111	31.0976	36.4337	20.2802	19.2653	28.9965	27.2671	27.1628	15.4329	17.7312	24.9865	19.9772	32.1743	19.0161	21.0074	24.4687	20.8783	33.7489	27.2191	19.2061	24.4211	23.3601	22.6953	25.4491	18.1784	16.4161	19.1477	27.2104	26.7445
TAD1060;cg17431952	-13.0392	83.0802	-4.31397	3.2287e-05	0.00141899	2.00146	5	TAD1060	112950000	114600000	113806337	113806337	KCNN2|NA|KCNN2	transcript|promoter|intron	2	95.2834	94.6392	68.6679	57.2056	93.3284	93.4775	64.2599	93.5253	93.4986	57.872	93.8628	38.6564	94.5033	95.3761	95.7839	56.2244	53.3559	84.7706	92.6196	80.9988	93.8602	94.9136	65.8991	81.1114	96.1738	93.3355	59.2455	94.2204	94.561	93.4169	94.7579	93.7117	48.1718	33.8811
TAD1061;cg05930586	-44.2559	60.2481	-9.83427	3.01889e-17	3.52841e-14	28.5751	5	TAD1061	114600000	115450000	114971559	114971559	NA	intergenic	2	58.9027	93.6261	15.1149	11.2354	18.2618	94.629	51.9648	14.8808	52.5062	43.3672	52.8688	20.0552	94.1015	96.0136	96.4718	95.7442	96.322	12.3024	94.8454	11.4925	50.197	54.5109	94.8544	90.4777	59.2411	45.1675	93.5752	47.821	95.6499	94.029	93.6929	92.3812	9.74057	10.9894
TAD1061;cg06427759	-14.7362	43.2463	-5.09208	1.27146e-06	9.54577e-05	5.05947	5	TAD1061	114600000	115450000	115419633	115419633	NA	intergenic	2	60.8809	85.4245	46.5561	50.0029	20.6633	44.3075	23.7458	31.8415	25.2922	54.489	48.86	30.798	22.1228	49.3519	57.8658	78.9359	72.8538	27.7964	77.3866	44.3624	46.1858	65.1032	25.142	45.9756	52.3686	17.945	62.7923	66.2216	46.4128	60.78	60.3369	63.9457	17.8691	15.295
TAD1061;cg06814892	-18.8165	39.1415	-4.54303	1.29049e-05	0.000665636	2.86487	5	TAD1061	114600000	115450000	115419881	115419881	COMMD10|NA	promoter|intergenic	2	34.2907	56.9583	53.6178	35.2827	16.9014	82.2763	10.0879	50.3124	46.9694	50.5344	27.0903	13.555	84.9457	62.226	37.7026	89.5807	86.3351	11.777	83.5081	12.9385	59.6649	19.5863	48.8278	26.2436	85.6041	10.8319	86.1956	53.0679	52.0518	50.6851	51.4451	87.4137	7.62405	10.4168
TAD1061;cg09494876	-21.6698	43.414	-4.52403	1.39413e-05	0.000709797	2.79201	5	TAD1061	114600000	115450000	115373986	115373986	NA	intergenic	2	12.7642	57.3584	16.4664	9.65645	12.6779	48.6277	50.8716	16.5091	92.6586	34.782	48.2781	46.7613	7.86953	94.7286	10.0962	95.7769	94.7353	20.1477	44.4666	10.8562	10.8275	90.1732	29.9522	86.604	89.2741	91.1068	9.01889	49.8621	49.5383	91.7155	12.9666	84.8596	44.8376	10.7958
TAD1061;cg13330050	-23.9721	65.2523	-5.38801	3.41793e-07	3.14044e-05	6.30971	5	TAD1061	114600000	115450000	114632793	114632793	CCDC112|NA	promoter|intergenic	2	90.8964	87.3004	60.9906	63.0104	16.6399	88.9223	8.46322	36.3103	31.5206	53.1652	90.9672	32.0336	90.9987	78.1712	80.3466	92.9971	91.7467	35.3886	89.4461	90.5369	86.6559	92.2767	39.1445	86.3335	89.6391	51.4352	91.02	35.2463	91.3555	88.0939	92.6942	88.1043	26.6365	11.8042
TAD1061;cg16025492	11.4844	18.5997	4.30365	3.36233e-05	0.00146449	1.96336	5	TAD1061	114600000	115450000	114764748	114764748	NA	intergenic	2	27.2523	8.77848	10.295	27.1186	12.5772	17.9712	53.1535	51.4194	27.2811	7.6055	8.67877	48.3735	6.53828	47.6267	6.89107	13.3728	5.80771	22.2438	11.2854	12.0023	9.7866	17.069	19.9273	8.27665	6.82544	7.32575	12.9719	8.39463	10.7571	11.5832	20.1005	8.08994	7.53052	7.40595
TAD1061;cg19580930	-40.669	42.4184	-8.02468	6.38773e-13	2.84946e-10	18.9747	5	TAD1061	114600000	115450000	114750644	114750644	NA	intergenic	2	7.94814	43.7581	8.13964	9.37528	6.87437	92.29	8.09804	7.05302	48.5471	88.3719	6.3742	8.03796	51.3489	96.4303	95.8975	96.5118	95.8658	14.375	49.1209	6.87663	91.1826	49.8919	6.90405	83.3012	45.8943	43.3443	51.5519	7.12545	96.1947	86.2025	49.8213	93.4613	5.66479	13.0807
TAD1061;cg21187195	-44.6045	65.6119	-10.5773	4.66241e-19	7.38399e-16	32.5913	5	TAD1061	114600000	115450000	114830673	114830673	NA	intergenic	2	95.6355	95.48	55.2271	10.3668	54.1356	94.8542	25.8265	41.9237	22.8663	54.1822	96.0952	48.3121	95.508	96.6821	97.0253	96.4183	95.8648	15.3541	51.8441	15.2936	91.1976	94.7199	29.0648	91.0359	96.5385	96.3438	96.2194	45.6966	96.4252	95.1427	95.9089	95.1967	9.72143	20.5945
TAD1062;cg01165402	-17.626	78.3956	-4.45119	1.87082e-05	0.000903997	2.51484	5	TAD1062	115450000	116450000	115912383	115912383	NA	intergenic	2	95.4332	95.2014	37.0337	74.8432	94.5307	93.8436	7.33892	68.1175	93.7615	32.8533	41.3103	90.4481	49.2077	95.217	95.7613	96.4966	80.1522	12.7929	95.6001	52.8689	93.6658	96.3251	37.8946	91.4276	89.0862	94.1782	95.4892	88.6052	94.416	95.2493	95.8764	95.4107	92.681	44.6496
TAD1062;cg01419670	14.2893	83.4731	4.35572	2.73799e-05	0.00123642	2.15642	5	TAD1062	115450000	116450000	115696151	115696151	NA	intergenic	2	95.2277	57.0364	92.7342	93.6681	94.2562	95.3196	95.4692	95.5259	94.2915	95.3832	89.8696	93.1842	76.581	95.8391	62.2727	95.7598	62.277	95.6621	94.6368	96.3883	60.5836	95.2837	92.7213	74.3084	74.7216	92.4056	95.0722	95.3712	44.1285	95.337	94.7252	94.5436	93.7139	90.6748
TAD1062;cg06541733	-24.2713	72.1982	-5.05539	1.49184e-06	0.000109635	4.90761	5	TAD1062	115450000	116450000	116032334	116032334	NA	intergenic	2	90.875	90.1595	37.9709	6.8805	9.10677	92.2524	14.4869	93.4504	11.4841	46.04	92.2983	10.053	92.6901	93.6687	88.6708	93.4511	91.4715	37.3342	91.8147	11.9156	82.2393	19.3278	62.7187	75.6326	92.0634	94.1268	92.8218	92.306	92.1285	91.0276	91.0792	53.6085	28.8233	10.8529
TAD1062;cg07367469	-16.2159	73.8965	-4.21318	4.78603e-05	0.00195929	1.63196	5	TAD1062	115450000	116450000	115988245	115988245	NA	intergenic	2	54.9847	92.514	54.1508	50.1227	53.9138	91.9766	58.0777	91.311	92.796	42.3446	94.5169	86.3353	93.4151	61.3846	48.5645	94.7794	92.7952	40.9613	94.4444	13.8854	91.4399	89.8366	59.4928	60.0891	93.7894	95.3358	93.6507	92.2216	89.9198	90.7031	92.0076	92.6576	83.4175	84.543
TAD1062;cg25206709	-36.0932	38.2089	-6.27771	5.19538e-09	8.45829e-07	10.3134	5	TAD1062	115450000	116450000	116039174	116039174	NA	intergenic	2	42.4684	9.32071	10.036	7.57869	8.48524	12.1303	6.63124	8.22147	9.65774	47.9107	7.53051	11.3259	94.379	93.6339	5.99595	95.0669	51.7496	22.7538	90.3444	8.23322	86.2768	11.924	8.56981	86.4831	95.6619	93.3288	95.3925	6.41836	95.0778	44.7313	8.21169	7.4379	6.03844	6.9645
TAD1062;cg27012021	-49.11	36.774	-10.7156	2.14107e-19	3.74547e-16	33.3403	5	TAD1062	115450000	116450000	115913291	115913291	NA	intergenic	2	8.65024	93.7724	10.4579	7.48597	9.94629	79.3491	6.55411	8.23302	7.7971	9.2113	44.4403	11.1232	82.2357	42.8579	20.7674	95.2847	96.3068	11.0181	78.7621	8.07107	87.7697	8.43021	8.01376	86.6943	76.372	26.4346	95.0674	8.39611	93.6517	59.1698	81.798	93.5967	7.45125	8.97565
TAD1064;cg17727597	-20.1093	76.7001	-5.5597	1.56475e-07	1.60585e-05	7.05491	5	TAD1064	116700000	118300000	118159086	118159086	NA	intergenic	2	90.1287	91.3994	56.7954	22.1236	22.6725	90.4975	94.3084	86.8097	90.4395	45.9579	90.7087	87.6949	90.6243	90.3311	94.8527	98.2506	91.7949	70.1391	94.0966	22.6693	90.2924	91.4465	88.4971	91.2714	89.7112	86.7937	90.3468	86.3413	89.4333	82.346	91.6967	87.8542	48.2948	70.1677
TAD1065;cg22067069	-29.7497	32.3188	-7.51059	9.83208e-12	3.30598e-09	16.3409	5	TAD1065	118300000	118800000	118787455	118787455	HSD17B4|NA	promoter|intergenic	2	42.6556	45.7707	48.2073	8.94311	12.9616	41.7862	8.16985	11.3098	13.2633	49.4807	48.0329	9.76955	46.2768	47.4817	49.0971	10.2321	46.5594	11.7599	93.5628	9.82088	10.8926	48.646	36.9737	11.3926	94.908	42.4652	41.1087	51.4788	44.7887	9.43395	11.5387	41.016	7.82908	9.94337
TAD1066;cg23136495	-20.6235	42.2455	-4.37707	2.51565e-05	0.00115373	2.23607	5	TAD1066	118800000	121500000	120248381	120248381	NA	intergenic	2	64.1792	92.1721	15.6587	11.1835	42.1977	91.1209	13.9489	91.5647	61.024	17.6972	41.2233	12.6245	82.9994	74.129	39.0896	43.8987	14.3395	45.2388	92.5789	13.8025	33.0444	23.0623	17.6451	88.4891	87.851	12.8485	36.7323	13.495	17.3271	22.3419	80.4422	12.6392	31.1111	13.3547
TAD1066;cg24078043	-9.06674	68.3261	-3.99736	0.000108883	0.00381197	0.862817	5	TAD1066	118800000	121500000	119285772	119285772	NA	intergenic	2	71.9008	50.4204	68.6849	47.5617	53.6717	82.1272	71.8505	72.7974	56.6075	43.3728	58.2245	47.878	60.1585	79.1193	46.6941	84.7546	82.0167	83.7304	78.5271	83.5455	76.0383	85.8974	53.2234	81.9172	78.4374	40.4831	84.0186	51.4934	78.2303	41.3255	79.0921	70.1409	43.4553	40.0098
TAD1067;cg01419136	-27.562	50.7316	-5.79412	5.27054e-08	6.24186e-06	8.09451	5	TAD1067	121500000	122950000	121920864	121920864	NA	intergenic	2	90.1433	93.525	49.7604	32.6686	45.0771	93.7444	8.88905	46.4921	46.1593	46.3232	49.4426	87.8994	51.9469	15.995	86.0473	56.8212	96.4234	47.3377	92.0257	62.562	52.2247	90.258	7.65598	59.2988	51.2989	47.3687	95.2954	49.5724	93.2376	48.6089	7.77561	11.4665	47.8541	45.3666
TAD1067;cg26144658	12.2088	79.9595	3.7284	0.000290987	0.00825115	-0.0518286	5	TAD1067	121500000	122950000	121647642	121647642	SNCAIP|SNCAIP|SNCAIP	transcript|promoter|intron	2	47.6715	82.3232	63.822	93.9367	82.8109	49.7315	98.0367	96.1123	97.0286	97.804	95.7229	97.2576	64.7625	93.6708	93.5524	92.9987	84.7243	63.0242	95.2944	94.9613	15.5004	83.1758	83.8658	93.0625	65.0766	79.0702	93.226	97.3879	81.927	73.5952	8.22725	76.838	88.836	95.5251
TAD1068;cg01876548	22.5073	54.8442	5.66735	9.52157e-08	1.03891e-05	7.52925	5	TAD1068	122950000	125650000	124126863	124126863	NA	intergenic	2	60.1769	20.6525	85.596	54.5274	37.7907	39.2376	82.8167	87.9022	87.1162	90.682	59.1231	50.6111	39.3298	89.1215	24.8502	90.8137	46.3977	83.7888	52.0618	27.6533	16.3491	87.5655	88.3408	68.5931	16.24	36.618	24.8505	17.3613	37.3668	36.5263	81.184	32.0302	18.011	65.8957
TAD1068;cg05845531	32.8844	47.0038	7.30487	2.88593e-11	8.67888e-09	15.3041	5	TAD1068	122950000	125650000	124606359	124606359	NA	intergenic	2	75.5927	23.3882	45.6735	35.4804	82.6068	14.2125	54.3936	64.8321	56.8166	18.9966	90.4151	49.0809	14.1022	82.0789	7.43067	12.4925	17.6882	72.4188	12.4679	91.1037	17.0181	77.3603	89.933	40.3647	85.7877	12.9811	13.7273	14.3161	36.4255	20.9153	15.8691	34.4965	50.5888	30.0578
TAD1068;cg15392124	-26.13	48.1872	-6.53066	1.49272e-09	2.88885e-07	11.5102	5	TAD1068	122950000	125650000	123970889	123970889	NA	intergenic	2	72.6706	75.6676	34.6462	38.6184	16.6064	78.1077	10.581	75.307	41.1063	51.5883	82.0536	15.9178	41.9744	82.6014	30.9037	85.9223	70.217	26.952	76.4839	45.0891	68.109	41.2497	32.5228	31.7455	77.6442	74.1151	74.2296	39.9552	80.0767	74.8053	77.9742	72.6173	29.6254	13.1286
TAD1068;cg19835796	11.1165	18.1269	4.35059	2.7941e-05	0.0012573	2.13734	5	TAD1068	122950000	125650000	123637793	123637793	NA	intergenic	2	14.9976	43.0257	10.2419	8.6232	8.16489	10.4789	12.7469	64.4609	15.8083	8.77253	9.76088	15.1837	11.2076	50.7891	8.60808	11.1101	7.39434	12.8378	8.70015	8.99307	13.6852	21.2389	42.9273	12.3741	8.39096	26.4372	44.7747	9.34759	13.0686	9.63408	46.5665	6.76939	8.16873	8.51594
TAD1068;cg23400222	-30.0658	47.9479	-6.44756	2.25422e-09	4.09045e-07	11.1145	5	TAD1068	122950000	125650000	124672706	124672706	NA	intergenic	2	97.1712	92.8169	8.59531	7.08789	13.734	55.5507	52.4684	54.9716	45.5837	10.8552	63.7666	18.6134	50.4544	95.0724	91.9355	48.3733	73.4465	11.0587	52.0118	9.61314	84.1474	53.7183	59.8585	19.4163	52.0446	42.9432	95.4042	51.8282	94.5131	92.3419	66.5803	94.8261	13.7967	13.915
TAD1069;cg10999598	-16.389	53.5379	-4.30222	3.38137e-05	0.00147111	1.95805	5	TAD1069	125650000	125950000	125936257	125936257	PHAX|NA	promoter|intergenic	2	69.2159	79.5547	47.5107	33.6778	45.494	87.6564	27.9382	36.1338	52.9644	49.8091	74.5736	74.723	81.7431	91.2243	78.2607	17.3206	83.1647	15.8761	46.7803	17.7058	64.1674	90.471	38.84	19.7996	57.6217	43.8584	45.9045	31.4014	82.6988	44.9104	49.1928	85.8775	53.947	57.2309
TAD1069;cg11241750	-32.8466	70.6735	-8.99135	3.28201e-15	2.49554e-12	24.0559	5	TAD1069	125650000	125950000	125694354	125694354	NA	intergenic	2	83.7584	88.3487	47.0757	19.4184	10.9293	91.2676	20.4614	76.6826	52.04	47.9774	92.9305	89.5058	90.9564	22.5383	93.6157	94.3402	91.6224	51.9848	93.8426	16.0966	84.6533	92.3918	62.3337	59.6264	92.7092	93.8221	93.0794	51.9142	91.623	89.5122	90.6048	82.9303	34.7195	44.539
TAD1071;cg20708282	-18.7543	46.1377	-3.7966	0.000227801	0.00681577	0.175362	5	TAD1071	126850000	127550000	127234683	127234683	NA	intergenic	2	53.9135	94.1734	19.5604	9.66858	51.8204	62.9713	51.3866	55.5517	24.6575	15.0057	16.7485	48.3708	56.6608	95.2182	9.44119	95.4744	96.2305	28.3873	93.0998	51.3603	89.2089	32.0022	43.3556	20.6486	65.3519	10.1271	94.2641	95.015	93.4897	93.4036	14.4979	94.0431	10.9118	24.5755
TAD1072;cg06844661	-18.6872	55.3209	-4.55956	1.20643e-05	0.000629927	2.92842	5	TAD1072	127550000	130500000	129083763	129083763	MINAR2|NA	promoter|intergenic	2	63.9446	89.6059	37.0061	22.7651	19.9786	61.9664	24.1617	94.4027	67.538	17.437	27.2843	53.0024	90.0364	92.927	10.0322	58.3767	92.6924	34.2073	87.6262	18.5092	59.0671	91.3541	35.8803	55.6534	83.7412	88.8346	91.0537	57.0646	93.4916	57.1508	56.7284	53.7185	15.7549	36.093
TAD1072;cg09052453	-9.77263	91.314	-4.77228	5.00188e-06	0.000304886	3.76047	5	TAD1072	127550000	130500000	128796097	128796097	ADAMTS19|NA	promoter|intergenic	2	95.4746	94.9769	95.3977	95.6188	83.9051	97.0722	97.2634	95.3709	96.4917	62.4333	94.2597	97.4814	75.1523	94.2621	97.868	97.9329	97.3583	96.7289	92.8054	75.1733	95.6063	97.942	45.4084	93.017	97.1534	97.7472	97.7561	98.0594	93.3451	97.6309	92.9346	96.1685	96.3383	71.9555
TAD1072;cg20413471	-9.75721	84.9418	-4.72726	6.03899e-06	0.000355943	3.58219	5	TAD1072	127550000	130500000	128796079	128796079	ADAMTS19|NA	promoter|intergenic	2	92.7834	91.6686	60.5682	86.4622	56.3426	87.9318	93.7276	84.8856	91.647	63.2797	91.9028	96.2306	78.119	68.1484	93.5324	97.9121	92.9909	93.1487	92.8164	80.5245	88.6718	88.316	68.7991	83.073	76.0492	88.8068	96.2714	94.2758	83.6723	88.3932	78.8976	92.8297	91.3274	82.0776
TAD1072;cg23171203	-7.89326	85.7665	-4.34421	2.86557e-05	0.00128406	2.1136	5	TAD1072	127550000	130500000	128796099	128796099	ADAMTS19|NA	promoter|intergenic	2	91.2994	88.3727	82.5763	85.302	75.4239	88.0003	87.7391	86.0787	84.0697	53.0394	78.3449	91.4266	84.6617	83.6747	93.4018	95.1324	93.8562	88.5162	75.0293	85.6083	90.8106	91.9713	52.6458	87.2761	91.2817	89.51	92.6197	90.4715	81.8674	94.0713	84.3527	86.1169	87.9989	57.627
TAD1073;cg08861957	-11.5306	68.436	-4.1529	6.0388e-05	0.00235988	1.41405	5	TAD1073	130500000	130750000	130596889	130596889	NA	intergenic	2	72.9552	76.4147	58.2492	43.9879	56.8493	63.5784	63.3701	20.1138	92.9609	54.8973	69.0164	66.0869	73.65	78.0633	61.4815	43.5067	76.8226	68.9361	71.1058	80.6457	73.9325	77.22	82.6478	75.064	69.7939	83.8241	84.4154	75.3158	52.3441	76.8016	79.7967	73.0736	91.8846	70.1228
TAD1074;cg00771722	13.454	50.4318	4.60463	1.00327e-05	0.000542254	3.10247	5	TAD1074	130750000	131700000	131396253	131396253	IL3|NA	promoter|intergenic	2	54.7761	58.263	57.3963	29.6051	68.5055	29.4108	79.5325	62.003	60.0744	58.861	23.2215	56.9755	45.6574	68.6469	55.2374	53.0679	56.04	44.6634	21.6274	31.9962	24.967	90.6987	73.5187	29.6749	27.3389	50.5399	34.7537	36.5803	36.0941	35.3263	33.6949	70.9767	50.7806	41.1499
TAD1074;cg16545743	13.7505	27.0565	4.06412	8.46986e-05	0.00311152	1.09746	5	TAD1074	130750000	131700000	131396250	131396250	IL3|NA	promoter|intergenic	2	24.7287	39.4079	38.911	10.8652	66.35	14.0872	45.6764	46.0475	45.3014	29.0578	9.64796	42.078	8.98543	55.0869	37.95	15.5109	12.1765	23.4582	8.16111	10.6458	8.07028	86.3792	52.4648	11.5731	8.14305	29.3526	10.134	14.9686	19.7786	11.3519	10.5298	19.3448	31.5491	10.1176
TAD1075;cg12377972	20.0133	49.2964	3.6728	0.00035445	0.00964993	-0.234607	5	TAD1075	131700000	132450000	132009630	132009630	IL4|NA	promoter|intergenic	2	91.2906	26.6556	88.7344	10.2304	13.7031	24.2062	60.8726	91.4713	89.6362	73.4425	90.2755	87.7431	12.5271	86.294	35.1967	36.5291	15.1233	75.3781	10.8413	41.1459	18.1576	92.6581	85.0247	19.8832	13.5004	32.8847	7.83765	80.8686	9.58439	8.81744	87.5125	41.1861	21.9337	29.6119
TAD1075;cg15329179	15.9641	20.9918	4.2781	3.71676e-05	0.00158862	1.86923	5	TAD1075	131700000	132450000	131993728	131993728	IL13|NA	promoter|intergenic	2	14.5562	6.15447	16.4376	4.89995	7.15171	6.41603	6.74392	64.7689	7.33841	9.26265	89.4553	38.9534	5.95225	24.2225	4.8788	5.66621	6.43729	41.4206	5.91777	6.63071	36.293	23.4104	28.8664	8.42058	6.31973	5.24085	5.58596	46.786	7.09776	5.9456	7.517	5.612	8.79234	8.14272
TAD1075;cg19793809	-10.0298	84.5228	-5.08246	1.32597e-06	9.89719e-05	5.01958	5	TAD1075	131700000	132450000	132166663	132166663	SHROOM1|NA	promoter|intergenic	2	88.7214	85.8539	87.2117	87.539	56.6427	88.7496	89.2522	94.2299	46.2454	68.5936	95.1547	90.644	84.5783	91.7571	83.5642	90.588	89.9049	90.9044	84.0225	91.073	78.9532	89.6281	94.7373	78.1261	89.049	93.0763	89.0562	89.1099	93.3548	82.5301	91.6565	90.5784	51.5385	67.6873
TAD1076;cg23207304	-19.4333	58.3085	-4.13403	6.49182e-05	0.00250351	1.34631	5	TAD1076	132450000	133300000	132951221	132951221	NA	intergenic	2	59.439	74.912	58.5444	15.1157	17.6316	93.2921	63.7521	93.4335	71.3627	55.3726	94.4942	52.3985	56.2272	94.8655	80.403	94.1544	93.4068	25.7733	93.4249	14.0678	93.533	57.1172	40.8293	15.0511	51.7823	47.7231	34.0885	94.4646	94.1291	77.5028	55.223	44.6202	44.9488	12.9267
TAD1077;cg09701062	10.7669	77.8659	3.75749	0.000262231	0.00761852	0.0446846	5	TAD1077	133300000	134250000	133446318	133446318	NA	intergenic	2	68.8678	90.4009	73.6172	89.1374	61.0154	38.1446	43.5423	94.0435	93.1234	85.264	92.81	55.1059	56.0661	95.2679	94.947	48.3655	44.4508	78.4163	59.2476	55.8542	87.2942	74.0882	91.3756	84.8018	89.0582	58.9156	52.7488	82.6375	66.5976	73.2146	86.3701	94.5323	92.5143	38.9778
TAD1077;cg14069412	-19.5697	32.8393	-4.59376	1.049e-05	0.000562881	3.06038	5	TAD1077	133300000	134250000	134209415	134209415	TXNDC15|NA	promoter|intergenic	2	37.5244	88.0132	16.7085	69.8318	35.4659	52.6164	8.44851	90.9471	39.752	38.3073	90.8695	40.2	15.2365	15.8309	93.7003	11.1315	39.0961	48.5928	38.7757	11.409	32.6111	13.2286	28.8468	44.4813	49.6379	10.0546	15.5764	90.4107	90.2743	41.2211	40.3273	44.0916	12.7321	12.7325
TAD1077;cg16141752	19.2892	77.6357	6.50531	1.69314e-09	3.20941e-07	11.3892	5	TAD1077	133300000	134250000	133802474	133802474	NA	intergenic	2	86.0306	73.7379	89.6221	93.5075	84.6839	47.6194	93.9748	90.1126	94.186	93.189	68.9814	91.8316	48.7554	89.553	45.934	91.78	77.1834	87.6362	51.42	93.349	77.784	91.631	91.7848	70.0743	60.5796	85.581	63.8926	91.2939	51.8535	24.4015	58.4404	40.5363	93.2291	77.351
TAD1077;cg20442289	-14.0159	82.0567	-6.78362	4.19585e-10	9.49298e-08	12.7293	5	TAD1077	133300000	134250000	133305704	133305704	NA	intergenic	2	79.8269	94.7621	61.7233	91.7399	63.4069	88.5009	55.6725	86.5748	56.9188	61.2161	86.8092	61.7702	95.5324	72.1907	65.2411	95.8591	91.938	57.9966	92.304	89.7336	93.7778	69.2406	86.9441	89.8622	88.8243	95.9742	96.157	85.2297	93.9956	88.8502	93.8712	89.7136	67.2836	58.7064
TAD1077;cg21544075	-12.2959	29.3252	-3.797	0.000227472	0.00681092	0.176705	5	TAD1077	133300000	134250000	133969657	133969657	NA	intergenic	2	47.5027	14.9079	22.1056	14.5772	15.5499	14.1506	14.6385	15.3399	15.0671	12.998	55.2192	18.6425	56.5852	68.2918	44.9167	10.939	60.8606	42.7418	17.6114	86.2603	18.0405	55.1207	14.3127	15.1476	51.392	15.7529	42.6181	15.2366	17.8597	15.5113	21.4288	89.9034	14.2209	12.6012
TAD1077;ENSG00000081059	-8.00054	58.3639	-5.82927	4.46782e-08	5.44045e-06	8.25252	5	TAD1077	133300000	134250000	133450402	133487556	TCF7|TCF7|TCF7|TCF7|TCF7|TCF7|TCF7|NA	transcript|promoter|intron|exon|cds|fiveUTR|threeUTR|intergenic	1	54.3773	73.8198	53.2129	45.1537	63.8466	49.5376	42.1467	47.9344	50.2588	71.8993	57.6305	43.7926	63.7636	60.1479	72.0109	68.0733	63.0477	56.1512	65.1988	54.3779	57.0185	57.1599	55.8006	63.4574	66.5922	65.763	64.5715	66.439	57.2567	66.3978	56.9876	72.5696	53.1919	53.9499
TAD1078;cg08836729	-17.6374	44.2125	-4.37176	2.56926e-05	0.00117288	2.21624	5	TAD1078	134250000	136950000	135401437	135401437	NA	intergenic	2	17.054	76.1985	15.6053	17.0092	22.8268	91.2564	47.137	54.5769	54.1752	16.24	52.0565	52.8187	91.8318	87.3661	48.1401	54.8842	93.9908	13.8253	13.8085	24.333	52.7836	22.9463	91.8945	60.7367	57.3576	93.5072	49.7577	94.2494	92.8114	50.9882	56.591	15.7693	18.8853	16.8667
TAD1078;cg10985145	-18.8996	25.0282	-4.67805	7.4109e-06	0.000421221	3.38862	5	TAD1078	134250000	136950000	135227049	135227049	NA	intergenic	2	10.0179	48.5618	9.7444	8.01267	10.4446	7.30324	8.47408	49.8721	15.2362	9.90287	8.90321	14.6347	8.34899	24.3624	47.9363	50.8529	48.5475	11.5792	47.0161	7.19226	44.0541	16.0986	11.5893	13.2842	9.89061	7.56691	95.0637	47.1432	93.4574	93.8434	11.7113	8.33114	46.7998	9.92035
TAD1078;cg25185454	-11.0505	84.2387	-4.09745	7.46412e-05	0.00280882	1.21568	5	TAD1078	134250000	136950000	135262082	135262082	NA	intergenic	2	92.9937	94.5614	68.6595	48.4694	95.9021	72.3938	96.6967	96.7076	96.3069	44.5273	96.7879	47.743	67.2436	97.3678	96.0673	67.4184	89.1961	91.6856	95.0605	60.8576	72.6588	95.8949	76.7855	82.0129	96.4395	94.897	95.3499	95.5694	95.4107	58.1265	95.3909	93.99	37.6604	53.5781
TAD1078;cg26620710	-14.8883	64.3617	-3.88125	0.000167401	0.0053607	0.46185	5	TAD1078	134250000	136950000	134880436	134880436	NA	intergenic	2	69.2186	80.0469	68.4361	44.4447	79.7301	86.072	9.17956	20.525	64.1443	61.1446	81.9725	68.8848	79.1964	47.1688	57.8125	95.1723	82.1552	55.2677	92.2431	42.1405	48.0182	27.1202	91.4768	56.5772	71.3874	54.6386	85.0148	87.754	85.9018	64.0378	78.3885	73.9805	85.7618	85.7208
TAD1079;cg04290427	-20.9374	48.1759	-4.23726	4.35901e-05	0.00181191	1.71962	5	TAD1079	136950000	137900000	137581267	137581267	NA	intergenic	2	65.7451	96.4269	11.7517	8.52992	14.819	95.9319	27.5419	61.6008	42.1271	15.6003	51.4357	12.855	53.0993	62.6868	6.44305	96.6	96.7417	67.7042	95.1751	12.8811	52.2337	60.8398	17.0932	17.2917	58.3113	96.2667	96.2823	12.6136	96.5062	17.5406	15.7951	96.7952	18.3138	11.9159
TAD1079;cg08519191	15.0944	74.9039	4.49102	1.59351e-05	0.000791874	2.666	5	TAD1079	136950000	137900000	137793707	137793707	NA	intergenic	2	89.2027	82.4241	86.6416	78.1506	85.3973	71.2154	91.9362	94.0067	92.7734	82.0172	62.7286	91.0032	51.6476	85.2226	43.2441	36.1287	87.4505	55.4948	62.3257	92.536	87.4504	90.8031	92.8979	45.0751	66.6381	91.5325	75.4065	92.6342	52.5157	49.1714	92.0968	56.2446	92.9904	57.1597
TAD108;cg22813711	-16.8437	72.4472	-4.32263	3.12041e-05	0.00137886	2.03352	1	TAD108	87250000	87600000	87595171	87595171	LINC01140|LINC01140|LINC01140	transcript|promoter|intron	2	94.0203	90.0617	73.8805	22.1245	85.6308	91.052	57.5346	91.366	94.0344	34.7644	93.5057	56.7084	91.4041	92.6916	14.8258	94.8988	88.4003	54.9106	89.3822	87.5948	22.2291	90.711	92.7958	56.0776	90.3658	79.7029	92.6808	55.5915	91.7923	91.0714	91.5145	55.2046	39.2797	36.481
TAD1080;cg00607989	-16.0063	22.7902	-4.54154	1.29836e-05	0.000669293	2.85914	5	TAD1080	137900000	138600000	137985183	137985183	NA	intergenic	2	12.0583	82.7132	8.63431	37.977	4.98431	7.44384	5.25549	11.8659	32.4481	5.24855	58.1913	9.0763	82.5321	26.5076	8.8802	4.04749	18.2941	4.62711	21.9554	33.4385	5.33361	53.1066	18.8037	6.4045	22.669	47.8212	27.8522	47.003	44.4031	56.0116	49.7708	6.31571	11.469	5.97513
TAD1080;cg16482761	22.0264	24.3397	6.25753	5.73308e-09	9.22151e-07	10.219	5	TAD1080	137900000	138600000	138061348	138061348	NA	intergenic	2	12.4433	12.1222	50.2441	16.0232	7.69374	10.871	97.3537	50.326	24.2509	34.3718	12.9774	74.0669	7.45915	37.4076	5.95847	10.1513	8.24824	17.2467	7.81604	13.2072	12.1361	35.2021	50.0656	16.0189	7.75967	6.34396	6.81314	16.5209	7.83462	8.57699	6.9163	7.30969	13.2724	24.5916
TAD1080;cg25625127	-9.33371	87.4678	-4.33515	2.96997e-05	0.00132265	2.07996	5	TAD1080	137900000	138600000	137977051	137977051	NA	intergenic	2	96.8932	91.4221	62.2377	57.1425	91.3745	96.7938	90.2005	97.062	96.4746	49.7731	97.1921	65.4243	94.1008	97.0769	94.9689	71.8274	95.4847	80.4768	95.2383	74.0663	93.0753	94.6118	96.658	66.3442	96.814	84.9671	95.8419	94.3481	95.6345	95.4042	96.7776	95.7128	68.066	53.4183
TAD1081;cg01408486	8.52753	82.3337	3.74027	0.000278911	0.00799084	-0.0125229	5	TAD1081	138600000	139150000	139027024	139027024	NA	intergenic	2	91.5794	90.2728	63.0247	91.3374	83.5281	91.3991	86.4771	91.4177	93.2017	85.2888	86.8353	88.4449	58.8555	94.3173	60.6479	64.9626	71.669	86.7191	44.681	89.9574	66.2894	95.9316	83.5967	89.9399	61.1634	63.5103	45.8502	93.308	60.6955	51.2171	93.8124	85.3563	92.1494	74.2703
TAD1081;cg01858895	-19.9252	28.7918	-5.9129	3.00943e-08	3.86875e-06	8.63056	5	TAD1081	138600000	139150000	139094177	139094177	NA	intergenic	2	23.977	34.7625	11.6775	26.2675	30.5904	74.6505	7.78421	7.88791	9.10595	22.245	7.72303	10.1465	33.8647	12.326	66.4743	86.4381	88.9694	10.6516	49.9279	73.9794	29.8032	41.0043	6.92356	50.6734	30.3373	70.591	12.3809	87.4898	28.4375	36.6925	9.57439	29.2099	33.781	9.28002
TAD1081;cg03534031	21.4924	51.2232	4.40205	2.27754e-05	0.00106552	2.32963	5	TAD1081	138600000	139150000	139139105	139139105	NA	intergenic	2	12.1365	9.87702	46.8276	69.6126	75.0885	10.6537	95.1305	92.5293	50.8791	55.5983	53.0674	45.528	9.10135	93.8908	74.1902	90.972	26.667	90.5428	9.31211	50.152	47.9431	91.6655	76.5971	39.9921	36.9407	15.8791	13.3471	97.5328	7.70368	11.2042	45.8141	50.3163	93.9201	65.9472
TAD1081;cg06650255	-17.5328	69.2855	-5.18711	8.37773e-07	6.72959e-05	5.45608	5	TAD1081	138600000	139150000	139078529	139078529	NA	intergenic	2	91.3985	88.1871	58.4706	38.7576	30.9517	84.6284	92.1233	93.0539	92.5012	78.3473	92.5419	54.3554	44.5984	90.9746	62.6479	89.852	89.6836	56.7741	86.9428	53.1063	53.7003	86.5167	90.608	79.0989	60.4151	92.9072	53.1234	90.3517	90.8064	65.5714	90.3573	90.1325	55.7629	41.9377
TAD1081;cg07708521	14.7436	76.0619	3.72375	0.000295844	0.00836343	-0.0671758	5	TAD1081	138600000	139150000	139088316	139088316	NA	intergenic	2	92.4827	60.4567	89.4527	93.074	90.1059	86.3655	91.9125	91.8783	93.8911	73.9273	56.74	90.732	13.9731	75.3725	56.9107	91.5054	89.5818	91.7347	88.3376	93.9732	44.0108	94.0236	94.192	87.7194	49.5	91.0522	47.8442	93.6331	55.3624	48.8858	21.923	90.681	65.3605	72.073
TAD1081;cg10795552	18.7008	82.3889	6.07845	1.36485e-08	1.95453e-06	9.38764	5	TAD1081	138600000	139150000	138605898	138605898	NA	intergenic	2	94.8034	45.2521	92.5372	93.8789	89.7241	93.9577	94.667	96.1665	95.4723	93.4476	95.4595	93.1209	45.2177	93.8613	92.7155	66.1224	49.897	94.9907	14.901	95.8995	68.6952	93.3579	95.6677	84.5075	94.0964	95.0708	40.5097	93.5689	62.6773	92.0861	95.2196	44.1247	94.3319	72.2052
TAD1081;cg11703722	-12.5524	23.1293	-3.73362	0.000285608	0.00814255	-0.0345287	5	TAD1081	138600000	139150000	138731547	138731547	PROB1|NA	promoter|intergenic	2	39.4938	51.1067	12.5594	11.0911	14.3728	11.1427	8.65486	53.4104	11.3727	13.7676	12.6851	12.2401	56.2107	11.8714	74.347	12.6998	83.8542	19.9013	9.92147	25.8462	21.1112	19.2446	11.7976	11.7721	56.2492	7.57264	86.6519	10.7613	51.593	11.1345	11.4636	12.4551	7.82726	11.1662
TAD1081;cg15168577	22.1452	49.4233	5.07485	1.37067e-06	0.000101877	4.98808	5	TAD1081	138600000	139150000	139138880	139138880	NA	intergenic	2	10.308	36.0022	50.7955	87.8735	58.7495	11.0458	89.8481	61.1648	75.8055	50.0784	22.2651	50.0264	12.1762	92.5409	53.6809	49.1982	48.7377	79.4601	12.9593	50.5231	34.6786	85.1242	70.5071	17.7052	42.3145	11.4899	12.013	89.9467	12.9457	9.31844	24.6387	42.478	50.527	61.4904
TAD1081;cg16983159	21.3386	77.963	5.79146	5.33662e-08	6.3006e-06	8.08259	5	TAD1081	138600000	139150000	138862441	138862441	STING1|NA	promoter|intergenic	2	95.2977	52.7301	86.1904	84.0063	93.556	63.7881	96.0857	93.8003	95.5198	91.3329	93.5696	91.1462	49.7887	94.1545	82.3113	93.6399	83.0478	86.787	51.4696	92.7899	56.4726	96.302	93.5594	85.5449	45.9976	89.5592	24.4933	92.9114	16.3714	61.5315	94.7229	49.7861	90.972	82.6946
TAD1081;cg17000885	12.3053	40.4229	3.7379	0.000281277	0.0080468	-0.0203572	5	TAD1081	138600000	139150000	139149420	139149420	NA	intergenic	2	32.2833	57.3396	53.6199	68.352	29.8342	19.3412	56.8599	62.555	29.2438	41.593	32.9547	30.7031	22.3165	42.9794	20.3023	26.5394	30.8386	28.0583	20.0586	54.3973	24.3541	58.6075	39.4935	33.005	31.6117	18.068	24.2968	36.2683	52.8402	39.2926	50.5933	25.338	82.4164	21.799
TAD1081;cg18297349	-25.274	53.7016	-5.44195	2.67796e-07	2.54259e-05	6.54229	5	TAD1081	138600000	139150000	138726375	138726375	MZB1|NA	promoter|intergenic	2	54.6572	90.3758	12.5665	11.098	55.9429	52.216	51.5174	14.1684	52.8004	12.6009	56.343	12.9978	54.8185	54.6764	54.1308	11.7174	90.3331	54.7874	90.108	17.0938	58.972	55.6642	93.6148	64.4851	88.5724	52.7142	90.5674	90.3477	49.7287	52.9389	54.919	91.2019	10.7653	14.892
TAD1081;cg25391820	13.1461	86.716	5.05922	1.4672e-06	0.000108309	4.92343	5	TAD1081	138600000	139150000	138608519	138608519	SNHG4|MATR3|NA	promoter|promoter|intergenic	2	95.9934	39.075	95.0268	95.8804	93.9082	95.7126	96.0728	74.7806	96.1119	96.6927	70.4523	94.6679	21.7209	96.8435	96.1633	96.6464	66.8312	96.2306	95.4324	96.975	63.0452	97.178	94.1198	93.0834	75.9108	94.3323	65.5368	95.6991	54.0354	78.9851	96.9881	96.6072	96.1768	89.7422
TAD1081;ENSG00000228672	4.1444	32.3713	5.03686	1.61679e-06	0.000117655	4.83122	5	TAD1081	138600000	139150000	138727635	138730885	PROB1|PROB1|PROB1|PROB1|PROB1	transcript|exon|cds|fiveUTR|threeUTR	1	35.6819	27.9139	25.4334	32.9293	32.709	26.8676	44.2276	37.2584	35.9873	34.8879	28.2728	36.4787	25.4607	33.478	33.2086	34.3913	32.2333	43.1117	33.0237	34.3459	41.197	40.055	31.8975	31.0344	27.4324	21.183	34.3717	28.0781	26.4392	29.6931	35.4813	32.8078	31.3338	33.9457
TAD1082;cg08711059	-17.9598	32.6936	-5.3546	3.97276e-07	3.56217e-05	6.16637	5	TAD1082	139150000	139550000	139166290	139166290	NA	intergenic	2	87.0635	18.6807	14.9162	11.574	16.0092	47.9225	16.8928	50.6136	17.2858	26.9747	14.377	13.3442	52.3418	24.4594	44.4936	84.8691	46.6855	23.5767	48.9617	14.6636	18.6535	54.657	18.294	15.9522	49.1096	80.0771	81.1858	40.4812	18.7335	49.1093	13.5901	79.5683	9.9673	14.2562
TAD1082;cg11067714	-16.3112	67.7915	-4.20606	4.91997e-05	0.00200284	1.60608	5	TAD1082	139150000	139550000	139492230	139492230	NA	intergenic	2	92.9591	91.9056	17.1362	52.4928	54.8314	27.709	56.5296	67.1239	96.0563	72.025	94.7619	59.355	92.1467	96.2707	96.0395	56.758	78.7056	64.2438	91.7907	55.3409	89.7659	60.6444	31.3442	30.4679	92.8089	95.2755	57.8953	57.5376	94.374	40.5269	95.0951	56.8288	89.1807	48.1157
TAD1083;cg05620710	-26.3943	62.6313	-5.66368	9.68526e-08	1.05248e-05	7.51297	5	TAD1083	139550000	140100000	140010064	140010064	NA	intergenic	2	48.6174	91.9312	88.933	51.3342	46.6527	50.2574	20.3661	74.3213	59.9114	19.019	90.9163	17.8779	90.9724	89.6873	94.4171	93.0643	93.0807	58.6078	93.2559	15.3922	90.126	92.0339	16.3393	92.29	91.6961	89.2557	89.7695	13.6211	99.229	95.4565	89.1171	88.9749	8.70992	27.7429
TAD1083;cg06730285	-33.5728	62.6767	-6.90045	2.31872e-10	5.63163e-08	13.2994	5	TAD1083	139550000	140100000	139945107	139945107	SLC35A4|APBB3|SLC35A4|SLC35A4|SLC35A4	transcript|promoter|intron|exon|fiveUTR	2	93.8723	93.544	14.9513	8.39405	30.283	95.3999	46.3315	95.2313	53.4439	19.8517	52.692	54.5479	94.5536	64.3884	47.9183	95.8414	94.3071	8.89806	95.3163	7.96325	89.9977	42.6726	60.4173	93.747	94.7505	41.4442	95.0129	95.5698	94.865	87.3825	95.4113	93.342	8.68005	12.3707
TAD1084;cg00039176	-12.8028	82.596	-3.91656	0.000147011	0.00483681	0.582813	5	TAD1084	140100000	141000000	140753076	140753076	PCDHGA1|PCDHGA2|PCDHGA3|PCDHGB1|PCDHGA4|PCDHGB2|PCDHGA5|PCDHGB3|PCDHGA6|PCDHGB3|PCDHGB2|PCDHGB1|PCDHGA5|PCDHGA4|PCDHGA3|PCDHGA2|PCDHGA1	transcript|transcript|transcript|transcript|transcript|transcript|transcript|transcript|promoter|intron|intron|intron|intron|intron|intron|intron|intron	2	93.6081	93.3178	65.6268	72.0408	49.9129	93.2697	58.4874	74.2182	66.7103	28.6533	92.567	92.002	92.7167	73.4547	94.4422	94.5242	94.1748	88.1764	43.3866	94.8886	92.9898	93.8219	41.6889	93.5194	93.5021	91.9202	93.2035	91.5175	92.84	69.1569	94.248	92.6357	92.1087	48.6621
TAD1084;cg00069003	-16.3415	53.7348	-4.29269	3.51022e-05	0.00151632	1.92292	5	TAD1084	140100000	141000000	140164106	140164106	NA	intergenic	2	55.6938	84.7458	27.9529	25.881	24.6733	27.8073	16.2844	57.5532	84.0006	30.1327	59.7226	50.0054	31.9299	53.4502	33.0185	87.9086	81.6841	28.4806	45.2857	42.4554	81.4157	82.975	25.2184	26.9791	62.1105	40.8774	47.7602	90.605	81.9047	81.319	28.1823	58.8203	17.3396	47.2211
TAD1085;cg01553231	27.1648	56.1973	4.51588	1.44095e-05	0.000729743	2.76087	5	TAD1085	141000000	142300000	141072866	141072866	NA	intergenic	2	45.0323	93.7653	17.3165	47.5257	59.722	45.5116	96.7721	96.6371	56.5436	35.4101	61.5951	23.5111	52.8243	39.7751	6.15805	4.6597	91.5473	28.1111	4.86233	95.9891	95.5336	94.4715	96.2548	11.6925	7.03251	5.08303	77.8363	88.4099	95.3825	95.1112	43.3519	5.29066	89.6378	67.2831
TAD1085;cg02098194	13.0714	39.2957	4.69586	6.8828e-06	0.000396069	3.4585	5	TAD1085	141000000	142300000	141291437	141291437	NA	intergenic	2	42.7108	24.7209	58.4812	46.6368	25.2774	21.8735	41.3957	35.8094	32.5215	34.0033	21.4426	27.5652	40.1727	74.901	16.1607	19.2085	37.5195	51.7352	16.5741	50.8902	44.5154	81.3501	62.7327	23.1339	25.1982	19.1257	43.252	43.8822	39.3361	24.0657	17.9288	18.4395	25.1224	58.1389
TAD1085;cg03421353	-15.8218	79.0644	-4.46697	1.7558e-05	0.000858649	2.57461	5	TAD1085	141000000	142300000	141735977	141735977	NA	intergenic	2	60.5805	85.2391	45.8756	93.8512	43.3941	90.1897	43.8849	86.408	39.6367	94.0951	93.199	93.1625	91.2238	92.225	90.4096	88.8506	89.3855	39.2562	91.4197	56.2941	91.2944	93.9137	92.155	85.4161	91.6715	93.1037	90.2061	42.9409	85.2381	87.6025	52.2467	83.3138	92.3994	80.5477
TAD1085;cg04254769	5.00851	7.68809	3.7225	0.00029717	0.00838651	-0.0713231	5	TAD1085	141000000	142300000	141674673	141674673	NA	intergenic	2	5.27282	3.86215	5.58975	4.46225	5.75355	4.67739	42.5312	27.0749	5.26172	5.21388	4.87322	4.88269	4.93657	4.82641	3.41209	4.59316	4.53621	6.10661	4.89977	4.75562	4.88287	6.25298	3.68287	4.61608	4.64536	8.82495	5.30981	3.98213	4.29164	3.96196	4.63755	4.09466	4.43759	4.51407
TAD1085;cg04797496	-22.2674	43.3145	-4.51132	1.46785e-05	0.000740286	2.74343	5	TAD1085	141000000	142300000	141339086	141339086	PCDH12|NA	promoter|intergenic	2	15.818	93.2325	34.524	54.4398	14.3626	92.4289	17.1503	15.7109	16.9267	13.7642	38.8319	12.85	13.038	96.9883	48.4369	55.8679	52.6514	14.3618	94.1601	17.2479	76.4277	94.2446	17.918	56.5941	54.9861	96.1249	53.2199	50.234	10.2563	49.4027	20.2952	21.4539	8.52603	26.4842
TAD1085;cg08665853	-13.7048	86.3215	-4.55305	1.23891e-05	0.000643745	2.90335	5	TAD1085	141000000	142300000	141348202	141348202	RNF14|RNF14|RNF14	transcript|promoter|intron	2	92.8347	92.8503	51.6303	41.8573	56.7212	94.7719	93.8088	94.0714	93.7678	30.2257	93.8788	93.8217	93.8869	95.2174	96.4443	94.7869	94.0679	91.7939	93.159	91.3661	94.0795	94.6668	55.928	93.5716	92.1775	94.7855	94.4989	94.8223	94.9446	93.1872	94.0454	93.5097	94.4943	91.7494
TAD1085;cg08928100	20.4633	67.3897	4.88872	3.05682e-06	0.000200972	4.22691	5	TAD1085	141000000	142300000	141477782	141477782	NA	intergenic	2	10.6735	87.2535	89.9487	64.3359	18.2055	89.4779	84.4287	94.7729	92.3942	93.4859	23.5621	78.6307	34.6245	62.1638	53.1069	91.3433	81.1894	65.1799	45.0396	29.2479	90.7796	27.8752	95.0689	47.5315	44.3728	16.1182	93.5258	94.3701	75.7244	91.5804	48.1114	67.4117	92.8973	70.4158
TAD1085;cg14825736	-10.6085	81.2046	-3.94815	0.000130794	0.00441035	0.69176	5	TAD1085	141000000	142300000	142077949	142077949	FGF1|NA	promoter|intergenic	2	88.6722	92.9231	85.736	50.1805	68.0621	88.3609	61.026	91.4405	77.4511	79.8491	91.8228	89.986	92.0523	93.7297	44.5378	66.9344	93.1911	86.0157	93.9396	20.6303	93.0467	93.6191	91.1335	67.1892	89.1295	92.8219	91.6038	90.8873	88.8323	90.4325	89.1388	86.0594	44.8545	54.2026
TAD1085;cg15824323	18.5112	28.191	6.22106	6.84755e-09	1.07492e-06	10.0486	5	TAD1085	141000000	142300000	141072814	141072814	NA	intergenic	2	18.3893	23.897	17.0281	16.7541	19.6431	13.5825	66.0097	42.2674	15.9812	9.51932	18.3179	14.0235	19.552	33.3542	10.1645	11.4829	30.8025	19.1275	8.47691	44.4786	28.4479	55.7672	61.4168	13.8992	14.3577	10.5218	26.3202	19.104	19.8738	26.3995	16.9477	10.7679	23.0033	24.7931
TAD1085;cg15895121	-21.3578	52.9507	-5.15568	9.62206e-07	7.56342e-05	5.32438	5	TAD1085	141000000	142300000	141625843	141625843	NA	intergenic	2	72.1584	90.7187	20.9353	57.7565	24.3745	53.2554	19.3055	44.4669	35.0549	28.7742	56.2084	21.8454	91.832	81.1733	12.4979	30.2994	95.1156	35.6157	90.7893	15.7807	87.0021	59.227	48.8127	53.5799	93.375	51.2644	95.0998	92.7211	54.9393	59.1766	54.9652	52.6967	12.2665	20.421
TAD1085;cg16667189	-13.7382	30.8312	-3.8715	0.000173488	0.00551604	0.428606	5	TAD1085	141000000	142300000	141215285	141215285	NA	intergenic	2	15.015	54.6166	21.7624	30.9133	12.2462	57.2263	14.7957	27.4913	26.7424	13.3585	56.0899	49.842	87.469	33.6637	7.99696	24.0317	56.7035	11.4854	54.5404	10.6827	17.9004	89.0607	18.3248	19.1133	58.8722	53.5664	54.8424	19.5827	60.551	18.4664	13.594	54.0218	10.0071	8.40785
TAD1085;cg18703511	-14.75	28.4533	-3.99171	0.000111208	0.00387648	0.843092	5	TAD1085	141000000	142300000	141086558	141086558	NA	intergenic	2	22.2723	22.9927	18.3919	6.65162	9.30762	80.2897	44.8156	80.8882	11.1108	20.304	8.34328	11.8514	35.237	44.6416	43.284	10.0741	62.2949	24.8465	29.0613	34.6309	67.3872	41.7713	11.4587	41.468	57.964	34.3196	29.8088	27.5558	43.7267	23.4467	9.39628	91.447	6.72506	7.66982
TAD1085;cg18795133	-16.4078	69.6422	-4.48865	1.6088e-05	0.000798432	2.657	5	TAD1085	141000000	142300000	141130629	141130629	NA	intergenic	2	95.3549	93.8685	43.9339	29.3207	17.7028	61.3037	54.4174	69.0843	94.3984	30.1284	94.0817	54.7088	93.4116	96.9274	48.0514	60.0714	51.7193	52.845	95.2971	45.4502	92.6688	94.1378	68.9347	73.162	91.7395	50.6881	82.0266	55.1251	90.9416	90.9057	93.4216	91.634	63.2513	32.6755
TAD1085;cg24777028	-10.7169	87.1064	-3.73664	0.000282545	0.00807336	-0.024529	5	TAD1085	141000000	142300000	141348256	141348256	RNF14|RNF14|RNF14	transcript|promoter|intron	2	90.4086	94.0472	73.6014	40.0205	90.0229	93.7229	91.7733	93.5294	93.0581	28.4245	94.7911	93.1261	93.1931	94.2453	91.9975	93.805	93.6227	92.7101	93.6721	93.5177	95.0357	94.1638	93.3382	92.9934	92.5576	94.117	93.7544	96.0056	94.5507	92.8248	94.5267	92.4978	91.7356	90.3247
TAD1085;cg26513854	17.1423	72.753	4.3452	2.85434e-05	0.00128031	2.11729	5	TAD1085	141000000	142300000	141295517	141295517	NA	intergenic	2	96.6591	92.1142	62.6557	95.6423	93.5979	71.033	97.0451	95.0606	95.9809	51.3647	56.6185	94.3406	12.1119	95.5722	65.7479	96.2847	54.6946	82.0018	20.7319	93.3597	41.3533	95.6617	96.1473	43.3468	16.7939	61.0909	73.4376	96.0397	51.2263	34.1984	63.1302	25.996	95.6294	80.9654
TAD1086;cg03681057	21.7163	61.9768	5.15015	9.85859e-07	7.70334e-05	5.30129	5	TAD1086	142300000	143600000	143172702	143172702	NA	intergenic	2	91.4839	71.6128	63.4544	89.092	87.5422	53.9006	57.5347	84.5775	52.0297	84.0413	36.6481	58.7279	8.04871	91.3524	66.5654	55.1886	86.6817	91.684	18.3057	84.552	38.0924	88.6119	90.5985	80.6075	51.4389	50.0466	59.3186	52.4472	9.02679	15.2723	16.9418	50.0991	79.8319	61.6193
TAD1086;cg07589972	-51.1939	47.5434	-12.8575	1.29617e-24	7.88456e-21	44.8734	5	TAD1086	142300000	143600000	142815463	142815463	NR3C1|NA	promoter|intergenic	2	90.7459	83.6169	12.1005	38.3356	10.9757	88.5699	7.19837	8.99854	11.4543	11.2631	90.6307	35.419	88.1336	92.3519	91.3688	32.5974	30.8366	11.4018	89.8343	10.6077	76.9138	26.2073	21.8524	80.491	87.5001	88.1331	89.942	58.9077	91.3936	83.5385	21.0538	72.5192	9.26841	9.72504
TAD1086;cg08264338	-17.3985	43.0604	-3.84438	0.000191546	0.0059537	0.336479	5	TAD1086	142300000	143600000	143303200	143303200	NA	intergenic	2	56.4189	95.2343	51.15	26.4096	11.1916	93.7466	97.1289	27.9515	22.9357	11.93	49.4179	45.9793	95.1198	96.5217	49.2061	19.0921	96.5878	37.4605	54.1765	45.3391	19.7317	59.1276	59.0923	19.6561	47.9387	96.0091	22.156	96.7093	50.5722	56.2734	50.6626	14.7784	18.4144	9.58721
TAD1086;cg10678215	13.4792	85.3209	4.21601	4.73394e-05	0.00194123	1.64222	5	TAD1086	142300000	143600000	143191565	143191565	HMHB1|NA	promoter|intergenic	2	94.0937	92.6271	94.4707	96.1751	89.5384	94.4465	94.7629	94.0508	94.734	90.4422	95.4167	94.5279	93.3525	94.6748	44.8258	94.8342	93.8755	93.3814	42.3841	95.451	93.0288	83.9556	94.7887	59.9168	92.8482	94.3697	48.2381	94.4625	95.1147	91.6026	93.7507	45.2787	95.3935	79.0829
TAD1086;cg12466613	-46.6426	43.5484	-12.0303	1.31781e-22	4.64096e-19	40.4444	5	TAD1086	142300000	143600000	142815469	142815469	NR3C1|NA	promoter|intergenic	2	81.0366	85.2287	16.3164	16.1509	17.0483	86.6235	9.01311	12.5655	15.7062	15.1952	84.6145	17.3131	85.2129	81.4909	87.9067	32.7169	36.258	16.5454	86.855	15.8828	75.4561	30.9408	16.2831	74.1315	82.961	85.8568	85.309	58	83.1371	72.4385	13.7679	60.8932	10.4356	11.7978
TAD1086;cg12926300	-15.5863	67.3179	-4.02574	9.78925e-05	0.00348602	0.962176	5	TAD1086	142300000	143600000	143253949	143253949	NA	intergenic	2	74.5317	91.5184	89.5736	26.3461	56.25	91.5074	92.4162	54.9816	89.8618	52.1452	60.1756	21.8501	89.6598	93.5898	44.057	34.8796	64.1651	71.6449	91.9577	89.6415	88.6338	93.1543	37.6208	48.172	91.5601	89.7813	93.4448	54.5788	53.0416	37.6587	90.9917	88.5146	21.792	46.0332
TAD1086;cg18324583	-47.145	42.8722	-10.8412	1.05587e-19	2.03312e-16	34.0204	5	TAD1086	142300000	143600000	142975083	142975083	NA	intergenic	2	80.3418	86.1262	16.0882	15.2596	16.132	89.0323	9.22015	28.9259	13.2154	13.6595	13.3637	13.0174	48.0256	93.0465	92.765	90.0453	87.8565	9.31723	13.7356	14.65	70.0758	34.4871	9.54879	84.0659	85.8096	90.4368	34.2103	77.0011	88.9122	87.848	81.4069	83.7999	10.0685	13.6582
TAD1086;cg25781210	-23.6634	43.8543	-4.92826	2.5818e-06	0.000174676	4.38705	5	TAD1086	142300000	143600000	142610141	142610141	NA	intergenic	2	94.8954	91.6941	8.61586	24.3705	11.3721	45.3813	49.4155	7.75382	22.0573	11.3987	95.8312	20.9255	92.6292	95.0313	46.3804	95.8998	92.2599	65.4388	91.7997	54.5272	88.7099	67.011	5.64752	16.1944	52.3148	50.7008	9.44991	85.1239	50.5398	51.5537	52.6575	49.9776	51.4556	13.3565
TAD1087;ENSG00000186314	13.725	15.2369	6.45133	2.21264e-09	4.0314e-07	11.1323	5	TAD1087	143600000	145450000	144851362	145214932	PRELID2|PRELID2|PRELID2|PRELID2|PRELID2|PRELID2|PRELID2|NA|NA	transcript|promoter|intron|exon|cds|fiveUTR|threeUTR|intergenic|intergenic	1	0	0	10.6978	24.9	28.0615	5.11966	37.1435	10.1772	0	10.12	0	28.4708	5.13922	28.5744	0	5.14339	8.10442	34.0092	8.14492	37.4629	8.15622	17.321	10.2739	14.2628	0	8.05152	0	0	0	4.91251	11.4744	7.97097	35.547	32.0368
TAD1087;ENSG00000249363	4.96965	3.94499	4.72128	6.19162e-06	0.0003631	3.55858	5	TAD1087	143600000	145450000	145107923	145108912	NA	intergenic	1	0	0	0	0	14.6094	0	17.4887	0	0	0	0	14.0213	0	8.1535	0	0	0	21.7447	0	7.70397	0	0	0	0	0	0	0	0	0	0	4.94175	0	5.04615	10.0507
TAD1088;cg07463197	-18.5006	48.3614	-3.81855	0.000210405	0.00640962	0.249172	5	TAD1088	145450000	145900000	145790404	145790404	NA	intergenic	2	49.8498	87.0055	11.8936	26.2296	42.8894	95.2282	48.7521	56.4274	59.5647	39.166	13.3636	93.4179	92.6696	94.6292	96.0299	48.4756	47.1181	41.955	93.0166	11.2899	88.5902	56.1542	56.6566	45.7924	41.8241	45.8613	46.049	94.3017	95.1654	44.4202	94.3048	91.8778	8.65405	10.301
TAD1088;cg08503681	-22.4847	40.4145	-4.70562	6.60893e-06	0.000383455	3.4969	5	TAD1088	145450000	145900000	145895884	145895884	GPR151|NA	promoter|intergenic	2	48.3257	43.5044	9.02091	5.65107	8.0696	45.0066	92.7696	6.98993	42.337	95.4296	95.2885	48.3208	95.7683	43.0329	4.51549	49.109	49.9211	41.4149	93.5908	7.34987	42.7899	48.5796	42.1598	88.6434	58.3481	40.9573	45.9273	41.8546	95.7283	45.776	43.4144	6.33819	5.34299	43.5654
TAD1088;cg19700872	-18.8052	84.1351	-5.69762	8.27273e-08	9.18754e-06	7.66358	5	TAD1088	145450000	145900000	145895766	145895766	GPR151|NA	promoter|intergenic	2	94.1827	94.8001	92.3113	46.5756	93.6417	94.7719	95.5751	95.2732	94.0521	94.7822	95.5997	94.4544	94.7866	95.2203	96.0952	93.4675	95.7984	47.5856	95.0012	51.9978	93.7994	95.9646	47.2098	93.8543	95.6645	94.2215	85.7239	95.9622	96.2013	95.0871	95.8982	93.7917	58.6886	88.1053
TAD1089;cg03653855	-7.62278	87.7108	-3.84542	0.000190824	0.00593401	0.339992	5	TAD1089	145900000	148650000	146436093	146436093	PPP2R2B|PPP2R2B|PPP2R2B	transcript|promoter|intron	2	95.6636	93.964	92.9739	72.8998	94.3229	95.1501	73.9488	96.0306	77.171	49.1188	95.8017	65.3787	69.1196	96.4428	92.2315	95.6993	69.0991	84.2181	94.67	68.6499	95.9045	95.09	87.935	73.2044	95.6794	95.6322	95.4856	94.546	93.0263	94.7537	95.4167	62.1285	94.1147	84.4413
TAD1089;cg05226607	-14.2749	66.1172	-4.02173	9.93786e-05	0.0035333	0.948103	5	TAD1089	145900000	148650000	147548617	147548617	SPINK14|SPINK14|SPINK14	transcript|promoter|intron	2	85.2974	86.2042	31.0521	34.3168	37.2657	88.8106	66.7656	91.5739	87.4702	70.8114	60.5157	26.1015	83.7939	90.9588	41.3317	87.13	88.705	64.8346	90.527	51.3685	84.4968	84.8508	73.3118	62.5416	85.0434	70.1048	60.4132	40.5465	87.8869	83.6382	85.6932	83.7275	85.377	36.7114
TAD1089;cg11438011	15.3971	52.1115	4.44927	1.88535e-05	0.000909216	2.50755	5	TAD1089	145900000	148650000	148033882	148033882	SH3TC2|HTR4|HTR4|HTR4|SH3TC2	transcript|transcript|promoter|intron|intron	2	58.0274	40.4083	27.0924	83.8402	55.2921	43.3661	65.1527	45.6108	9.98746	39.5275	52.748	94.6202	14.2231	47.0236	63.4491	13.6738	41.998	38.8645	36.3483	57.2202	24.0368	31.9739	92.0584	41.685	33.0307	6.91425	34.2722	81.2635	46.0132	38.0826	71.1124	44.1886	86.8161	63.0305
TAD1089;cg15094117	-27.9855	73.8474	-7.24259	3.98971e-11	1.14946e-08	14.9924	5	TAD1089	145900000	148650000	147184031	147184031	NA	intergenic	2	41.9596	93.7304	20.0167	46.9695	11.5752	49.8201	20.9271	94.1398	63.5488	43.1922	95.7309	86.6597	93.0874	94.8488	95.4116	95.9119	95.6253	63.1004	93.4539	89.7789	93.6392	92.1267	80.2473	86.5757	62.3736	94.7362	95.3703	91.4477	94.1001	92.2119	95.6662	94.6816	8.41703	38.8786
TAD1089;cg17788013	-13.9443	73.9642	-3.84767	0.000189268	0.0058964	0.347608	5	TAD1089	145900000	148650000	147443252	147443252	SPINK5|NA	promoter|intergenic	2	82.4782	94.7985	80.8302	44.1686	26.2141	94.7315	66.7841	88.1889	95.0669	41.3951	95.5293	89.8263	92.7413	95.9882	73.0186	45.3387	93.5087	92.4768	59.13	57.6651	92.4133	92.9836	65.7247	47.5954	91.665	89.3939	92.9075	94.5522	91.3994	50.492	92.9129	46.4543	53.3089	50.2792
TAD1089;cg26403171	-26.5655	50.7714	-5.1012	1.22178e-06	9.23756e-05	5.09734	5	TAD1089	145900000	148650000	148507714	148507714	NA	intergenic	2	9.44246	43.4896	7.49619	44.0372	8.91283	40.4069	7.98975	9.50284	39.902	43.3381	95.4999	95.4	96.1677	54.5747	40.7594	43.5671	96.4084	7.48388	94.2647	8.12646	43.4579	96.7526	50.3435	8.3196	45.6943	6.81411	95.6608	36.2684	95.209	42.9298	10.531	95.7206	5.87463	42.0954
TAD109;cg00958100	-22.6026	33.5449	-4.90767	2.81939e-06	0.000187434	4.30357	1	TAD109	87600000	89100000	88763257	88763257	NA	intergenic	2	92.9273	46.995	15.0917	12.253	13.1488	16.3904	9.97097	13.2188	14.4884	11.579	13.0202	15.518	93.047	55.585	94.467	50.928	30.5862	14.099	47.6096	80.1563	36.3447	50.1981	10.0526	90.9021	50.6025	12.2332	51.355	11.9621	52.121	42.3822	12.9762	40.1651	10.254	11.0928
TAD109;cg06712674	21.9355	62.6927	4.96123	2.24127e-06	0.000154527	4.52122	1	TAD109	87600000	89100000	88231424	88231424	NA	intergenic	2	88.5442	41.0487	78.1776	33.2177	28.8451	78.8798	94.2671	94.004	90.0721	50.7576	21.7041	90.2315	88.3004	93.32	9.65696	89.0591	18.5066	80.1119	86.1144	57.2709	86.2583	70.0489	94.178	49.0237	50.4516	90.8771	20.4473	28.465	91.6273	79.4324	54.8971	29.3675	88.0819	28.4696
TAD109;cg23592645	-30.1175	63.4478	-7.47847	1.164e-11	3.82262e-09	16.1783	1	TAD109	87600000	89100000	88065641	88065641	NA	intergenic	2	82.4871	86.1806	82.4222	86.9546	50.4397	83.173	15.8629	22.4233	18.4799	86.39	52.0266	19.9911	86.308	86.9372	90.6611	86.8779	91.2879	25.6455	87.9646	87.5657	85.5561	83.9576	33.9011	79.1964	77.8175	82.6757	81.2408	83.0041	85.2308	85.6907	48.2677	80.2172	48.3938	71.1262
TAD109;cg26801613	22.1716	52.8417	5.29883	5.10096e-07	4.41767e-05	5.92827	1	TAD109	87600000	89100000	87793510	87793510	LMO4|NA	promoter|intergenic	2	25.5986	94.2347	95.1672	58.4429	91.2897	93.698	55.0731	56.1507	53.4284	94.3907	15.8752	94.796	8.35746	95.8638	48.8276	49.4189	30.2919	57.9699	46.6767	81.4399	50.5953	60.2356	63.7979	59.9132	7.91938	50.255	55.7341	57.2723	16.9095	64.2144	51.1566	44.0765	51.5076	13.0227
TAD1090;cg02529358	-18.8697	71.5967	-6.68435	6.92144e-10	1.47847e-07	12.2483	5	TAD1090	148650000	149000000	148786302	148786302	CARMN|NA|NA	promoter|promoter|intergenic	2	64.3793	89.6099	59.8634	50.2479	61.5675	91.2965	67.8103	70.4439	66.0095	39.9595	91.3105	40.3462	88.5874	92.0558	54.9036	62.8557	90.9047	73.6948	88.4129	38.1012	63.1068	90.3563	66.7522	67.8517	66.2766	90.9118	89.5801	90.7102	91.352	62.2173	92.5601	90.0152	42.9245	60.3307
TAD1090;cg05860978	-14.5959	44.7731	-3.7276	0.000291817	0.00826687	-0.0544688	5	TAD1090	148650000	149000000	148758992	148758992	IL17B|NA	promoter|intergenic	2	88.8068	52.3711	30.2005	13.717	17.2953	62.2984	53.2614	33.4136	28.7812	12.5703	85.4433	52.0282	51.7813	82.576	11.448	58.379	56.445	36.4027	53.9937	19.6093	23.1841	58.4984	24.6675	81.1706	16.2988	59.5022	93.6327	24.0556	52.8147	84.0356	23.233	42.9289	13.9113	32.5727
TAD1090;cg26599373	-11.6758	21.5462	-4.56754	1.16777e-05	0.000612973	2.95914	5	TAD1090	148650000	149000000	148759040	148759040	IL17B|NA	promoter|intergenic	2	30.9488	14.218	16.8475	12.0007	19.4213	13.5804	12.31	17.4731	14.0101	10.5793	84.0464	11.2318	26.3546	33.7266	9.50594	14.755	15.1077	17.189	12.8821	12.0342	49.9335	48.3229	15.3595	16.281	15.594	50.0695	15.3644	13.1488	13.3328	13.674	14.0276	48.8986	10.1196	16.6917
TAD1092;cg01604883	13.1756	56.9167	4.20424	4.95463e-05	0.00201322	1.59949	5	TAD1092	149400000	149800000	149674905	149674905	NA	intergenic	2	40.7382	61.9179	57.1526	91.0507	37.3536	35.9875	92.1286	73.8856	39.8781	58.1307	88.5749	57.3058	91.1702	72.7864	22.8338	31.1467	60.839	62.5788	56.0581	36.7004	32.1187	67.0362	89.973	31.2719	30.8139	54.5734	57.6737	60.9425	64.7788	56.6835	28.2512	31.5533	42.6782	54.8982
TAD1092;cg04569804	-11.5248	16.8348	-4.09463	7.54455e-05	0.00283251	1.20566	5	TAD1092	149400000	149800000	149493814	149493814	PDGFRB|CSF1R|NA|PDGFRB|PDGFRB	transcript|promoter|promoter|exon|threeUTR	2	12.0037	50.1397	14.7435	8.83417	9.9807	45.8647	5.89558	6.58473	11.1307	6.28566	8.44938	7.70323	54.2235	21.5499	7.55061	16.5962	9.15575	14.5515	52.4156	10.2779	8.6949	22.5182	6.16221	8.91945	56.9229	6.24965	55.045	6.94084	51.4915	7.14927	9.03293	9.84286	6.02232	45.739
TAD1092;ENSG00000113721	4.96603	37.498	3.90579	0.000152963	0.00498726	0.545842	5	TAD1092	149400000	149800000	149493400	149535435	NA|PDGFRB|CSF1R|NA|PDGFRB|PDGFRB|PDGFRB|PDGFRB|PDGFRB|PDGFRB|NA|NA	transcript|transcript|promoter|promoter|promoter|intron|exon|cds|fiveUTR|threeUTR|intergenic|intergenic	1	35.5041	32.3617	31.5954	37.2911	40.1089	38.3966	43.6682	43.4524	43.9696	45.3816	36.4469	33.8695	13.2847	39.8243	42.6446	28.08	24.8404	35.4169	32.2999	43.4236	21.8599	30.8921	44.5678	42.8522	27.0382	42.229	44.3362	43.5958	30.8639	40.7474	41.5151	41.2864	51.3316	36.8853
TAD1093;cg01394116	-29.7305	72.9891	-6.71257	6.00524e-10	1.3011e-07	12.3848	5	TAD1093	149800000	150700000	150081499	150081499	RBM22|NA	promoter|intergenic	2	95.5854	93.4307	36.497	34.1657	13.5621	91.5701	15.0321	91.3051	47.1957	39.5875	93.3963	14.2273	93.9587	93.8718	95.176	93.0233	92.7813	13.8742	93.4703	92.025	91.6088	93.4653	94.096	24.0545	94.0282	92.7767	93.2119	46.3088	93.3281	92.5222	93.6529	91.921	47.9348	41.9279
TAD1093;cg05016408	11.3394	16.0832	3.98751	0.000112967	0.0039211	0.828446	5	TAD1093	149800000	150700000	150326174	150326174	ZNF300P1|NA	promoter|intergenic	2	40.278	3.38966	33.8918	48.4374	4.00286	11.513	8.66132	2.75678	4.66158	7.35919	3.80795	13.2319	20.3232	4.21127	3.70294	7.72272	3.34809	10.8396	3.09041	40.2773	10.5833	8.63673	46.7265	6.87589	8.26484	28.3395	4.30834	3.12588	3.51599	3.35477	3.26265	4.54935	31.63	27.018
TAD1093;cg08818337	22.2352	67.1823	4.57325	1.14085e-05	0.000601789	2.98116	5	TAD1093	149800000	150700000	149962501	149962501	NA	intergenic	2	95.3094	93.1919	95.447	96.2121	89.2136	49.7477	96.3935	95.2478	94.8636	95.8382	94.8577	47.5187	93.8177	68.3131	94.349	48.6108	94.0552	95.911	92.7817	96.3343	50.2452	54.16	95.9988	8.65561	51.2453	47.0581	9.84947	96.1745	10.5695	9.48384	49.1229	7.51449	13.5174	77.4024
TAD1093;cg18258397	-29.3956	31.7985	-6.55933	1.29413e-09	2.56004e-07	11.6472	5	TAD1093	149800000	150700000	149853625	149853625	NA	intergenic	2	8.86252	50.799	9.3614	9.98674	9.55244	8.02684	10.5542	54.3232	53.6849	8.29165	49.2509	9.62043	95.6428	52.9567	7.15125	12.176	94.8123	14.4331	8.25287	8.13204	8.66	52.5757	10.0672	11.4957	93.1698	49.8609	96.6596	48.8765	6.79447	9.49106	8.00353	43.3435	6.96372	12.5876
TAD1093;cg22005145	-22.4636	34.9688	-4.52742	1.37508e-05	0.000702231	2.80499	5	TAD1093	149800000	150700000	150399143	150399143	GPX3|NA	promoter|intergenic	2	6.4692	84.6109	8.39912	6.68118	83.0329	91.4506	44.1651	7.6836	42.9333	7.32025	89.0975	41.697	6.36524	79.9706	64.9101	44.6634	89.073	40.5522	5.48302	8.16097	40.3395	12.1331	7.8612	40.6681	45.5729	92.8957	43.7955	46.2857	5.82706	41.3366	7.66575	89.7416	6.50564	5.9248
TAD1093;cg27079680	12.5512	49.5719	3.82152	0.000208148	0.00635169	0.259198	5	TAD1093	149800000	150700000	150326190	150326190	ZNF300P1|NA	promoter|intergenic	2	28.0112	48.1424	74.4256	80.8713	47.2315	44.7331	44.8461	41.1197	52.2525	63.1154	47.4058	72.7295	48.9524	30.2018	48.8868	46.9747	17.5122	28.1095	47.4506	40.4666	81.3919	50.3138	81.6788	48.4944	47.6427	76.696	45.9736	19.6394	15.6344	45.3541	33.1873	13.2396	45.2615	63.7434
TAD1094;cg08437132	-19.5836	39.2148	-4.56536	1.17822e-05	0.000617365	2.95074	5	TAD1094	150700000	151200000	150999036	150999036	NA	intergenic	2	65.0825	55.2761	12.9927	9.85602	17.8941	92.1144	17.7206	32.5648	19.941	14.3055	54.527	14.8243	14.9524	62.3162	51.2925	56.6507	89.0074	20.6711	54.8679	13.2927	58.735	23.9633	47.711	70.1058	10.0853	53.4525	56.8667	52.3063	93.7025	55.1997	55.5808	52.2773	8.96563	13.7121
TAD1094;cg09801065	-27.4951	47.1106	-6.27823	5.1823e-09	8.44213e-07	10.3158	5	TAD1094	150700000	151200000	150949152	150949152	FAT2|NA	promoter|intergenic	2	46.9387	40.1196	21.698	52.853	11.8071	48.2038	45.4834	49.8479	50.0824	11.4841	91.0424	11.9354	89.8901	67.1044	11.8116	92.0794	91.0429	34.3815	91.2849	21.0422	49.5234	91.5093	10.4447	53.942	45.2494	43.1312	91.2256	42.5052	9.65324	10.2623	47.2497	90.4412	14.2235	47.1421
TAD1094;ENSG00000177556	5.19258	53.9207	8.86392	6.62646e-15	4.60668e-12	23.3786	5	TAD1094	150700000	151200000	151121877	151152093	G3BP1|ATOX1|NA|LOC100652758|G3BP1|ATOX1|NA|LOC100652758|LOC100652758|G3BP1|ATOX1|LOC100652758|G3BP1|ATOX1|LOC100652758|ATOX1|LOC100652758|G3BP1|ATOX1|LOC100652758|ATOX1|NA|NA|NA	transcript|transcript|transcript|transcript|promoter|promoter|promoter|promoter|intron|intron|intron|exon|exon|exon|cds|cds|fiveUTR|fiveUTR|fiveUTR|threeUTR|threeUTR|intergenic|intergenic|intergenic	1	54.3167	43.0078	56.4964	53.6476	52.4325	46.6325	57.6315	57.5233	52.7275	57.2262	49.825	59.8792	44.3855	58.8524	55.3723	56.8161	50.3991	58.8205	53.4158	60.9191	51.5394	56.819	51.3693	49.5002	50.0911	51.669	53.0203	56.6751	48.797	52.0949	51.7434	54.452	54.2454	59.8174
TAD1095;cg02842704	-18.0515	74.8046	-4.87195	3.28289e-06	0.000213216	4.15929	5	TAD1095	151200000	153350000	151305746	151305746	NA	intergenic	2	84.5658	91.1055	20.4887	46.2076	80.9089	91.4336	53.885	83.181	93.5375	15.0943	66.5174	50.4208	90.3659	94.0553	93.485	55.2068	92.8094	47.52	91.0969	21.517	90.3365	91.6359	94.7617	89.7582	94.2873	90.0395	94.0324	90.8867	93.5625	91.2117	50.788	45.552	51.1008	84.026
TAD1095;cg22479403	-9.44413	80.1478	-3.72125	0.0002985	0.00841455	-0.0754624	5	TAD1095	151200000	153350000	151328842	151328842	NA|NA	promoter|intergenic	2	90.468	91.1461	91.7733	41.6353	49.6763	92.4578	58.7098	94.7042	76.0508	66.0474	91.8998	61.0645	92.8166	93.8632	92.1887	93.7778	61.7261	74.6449	90.0255	66.8731	60.3991	92.2787	72.8677	89.8446	94.111	63.5744	92.5874	58.8768	93.0777	65.394	61.7214	61.4279	46.0366	70.818
TAD1096;cg04452092	-15.7572	76.8941	-4.99772	1.91521e-06	0.000135324	4.67041	5	TAD1096	153350000	154000000	153438080	153438080	NA	intergenic	2	93.193	86.9664	51.3429	51.2452	26.1037	84.7406	62.9413	93.6442	54.3492	42.8175	93.8312	94.3808	89.1763	70.3351	90.8592	90.2618	92.5999	13.221	91.8518	53.2682	83.6238	91.2824	75.0117	75.0839	92.11	51.2846	92.1539	67.0867	52.6363	48.3942	82.9832	92.4807	71.497	33.6813
TAD1096;cg05945665	-17.9399	73.07	-4.83383	3.85899e-06	0.000245102	4.00609	5	TAD1096	153350000	154000000	153986184	153986184	NA	intergenic	2	88.7762	91.7047	73.2738	38.0388	32.7445	94.4593	45.1081	94.4932	68.7689	56.8284	95.6057	58.1463	94.7031	96.0595	51.4707	95.5924	95.3962	82.638	94.3208	57.5722	57.574	96.1326	55.0029	89.8595	61.0263	65.2686	94.9176	32.3902	95.6295	93.8936	95.7861	94.4732	94.6988	34.6964
TAD1096;cg11001536	-24.2791	53.0901	-4.65456	8.16758e-06	0.000457716	3.29674	5	TAD1096	153350000	154000000	153489773	153489773	NA	intergenic	2	95.6056	94.0667	48.3462	52.2794	8.55179	93.7927	7.81729	52.5989	9.76488	8.24656	96.019	93.0832	95.5937	54.8017	6.48711	7.05048	96.7451	9.61111	50.6275	58.6915	86.8798	65.3236	49.3711	52.868	9.40311	42.5828	50.0671	93.3799	50.1798	47.6772	47.0513	45.1031	41.9326	8.88949
TAD1097;cg09088720	14.5063	24.6644	4.60696	9.93709e-06	0.000538611	3.11151	5	TAD1097	154000000	154350000	154091976	154091976	LARP1|NA	promoter|intergenic	2	13.1794	12.2229	39.2854	22.8765	20.3782	14.1992	31.1576	21.2888	57.004	44.5274	9.42797	11.9215	10.1569	62.1603	12.1519	10.9665	10.374	46.9423	8.77512	22.0799	11.5917	22.485	56.6037	14.7805	10.2188	11.7221	9.90819	11.6211	10.1915	15.6329	9.89197	10.77	9.70014	15.8608
TAD1097;cg10257049	15.6922	85.7927	5.73531	6.94054e-08	7.94541e-06	7.83138	5	TAD1097	154000000	154350000	154230308	154230308	FAXDC2|NA	promoter|intergenic	2	63.3624	83.9645	94.4014	96.4429	87.1789	50.0184	96.049	97.7102	96.9749	96.6179	96.803	96.7526	91.1027	96.7608	49.2717	51.948	68.1175	95.756	91.9596	96.865	49.7593	91.7329	96.4254	52.2364	95.2333	96.2057	96.3605	95.9428	96.025	90.1325	96.2217	96.4487	96.9267	74.9959
TAD1097;cg21748201	-21.2365	35.3113	-4.77012	5.0474e-06	0.000307311	3.75189	5	TAD1097	154000000	154350000	154011520	154011520	NA	intergenic	2	49.8993	45.4942	37.2635	45.2171	8.49621	92.7385	50.8294	65.6041	50.9357	8.43611	94.1383	9.2875	52.4898	61.9053	91.0979	40.0751	10.9638	19.8875	42.9674	7.71825	45.7137	12.3501	11.5423	52.4159	8.7949	33.0936	53.2867	93.1211	37.4311	8.28556	83.7391	91.5035	9.95591	10.0679
TAD1097;ENSG00000170271	5.39808	47.6516	5.26524	5.92523e-07	5.00912e-05	5.78566	5	TAD1097	154000000	154350000	154198051	154238812	CNOT8|FAXDC2|CNOT8|FAXDC2|FAXDC2|CNOT8|FAXDC2|CNOT8|FAXDC2|FAXDC2|CNOT8|FAXDC2|NA|NA	transcript|transcript|promoter|promoter|intron|intron|exon|exon|cds|fiveUTR|fiveUTR|threeUTR|intergenic|intergenic	1	37.6266	32.6706	48.7763	49.7041	53.9232	32.0838	55.2884	53.182	48.9766	50.0526	35.6609	52.0791	45.0104	41.1832	52.4501	46.6856	44.0498	53.1365	53.0777	54.832	41.8598	47.3108	52.594	39.1574	50.4724	46.4414	51.1391	48.5696	47.5906	50.4126	39.8606	51.5738	33.7411	52.4167
TAD1097;ENSG00000263361	4.30117	8.98656	4.72757	6.03121e-06	0.000355719	3.58341	5	TAD1097	154000000	154350000	154209018	154209100	FAXDC2|FAXDC2	transcript|intron	1	8.10553	8.31324	12.4198	12.0266	15.6119	0	23.4773	17.6037	5.07005	11.749	0	11.5968	5.13922	0	4.94599	10.2868	8.10442	14.3706	8.14492	9.72132	8.15622	10.0138	16.2837	0	5.19022	0	5.03032	7.84546	7.92848	4.91251	7.83249	7.97097	5.04615	5.02535
TAD1098;ENSG00000113249	4.50422	12.9032	3.70566	0.000315518	0.00880589	-0.126849	5	TAD1098	154350000	156550000	156456424	156486130	HAVCR1|HAVCR1|HAVCR1|HAVCR1|HAVCR1|HAVCR1|HAVCR1|NA|NA	transcript|promoter|intron|exon|cds|fiveUTR|threeUTR|intergenic|intergenic	1	27.5764	12.1787	18.5042	8.20941	30.4848	5.11966	38.1076	16.904	16.0717	13.08	13.0859	7.91608	13.2847	20.0982	4.94599	15.4302	11.8728	18.9422	13.2838	7.70397	5.146	10.0138	18.4157	11.7966	17.2416	10.1599	7.97287	0	7.92848	7.78614	17.0956	7.97097	28.7653	7.96499
TAD11;cg09510180	8.37329	79.0696	4.20098	5.01751e-05	0.0020326	1.58767	1	TAD11	10550000	11050000	10895978	10895978	NA	intergenic	2	66.7415	78.1111	80.1296	93.4116	87.278	49.6353	91.6761	90.9329	89.7773	84.6317	92.1516	90.9285	49.8306	73.8202	69.1357	84.5874	68.1782	65.8887	53.1754	68.506	81.3611	88.3919	96.0898	84.6918	74.9834	78.9335	83.6881	91.3537	71.3706	29.7348	82.9888	72.6409	92.3882	68.2736
TAD11;cg13981325	-13.7205	24.471	-4.0096	0.000104006	0.00367245	0.905601	1	TAD11	10550000	11050000	11002748	11002748	NA	intergenic	2	14.5165	44.9883	11.6826	9.42556	17.999	12.2162	10.8868	12.8283	10.2233	19.5826	11.3786	47.2604	9.49351	10.8908	10.7752	14.8464	10.4218	15.9207	15.1675	14.1558	39.1008	18.7405	46.0566	16.2608	52.7926	9.23835	12.7434	41.1912	13.4076	13.2057	12.1987	88.0257	11.7494	11.0599
TAD11;cg15076811	12.7305	21.983	4.46611	1.76189e-05	0.000861315	2.57134	1	TAD11	10550000	11050000	11001038	11001038	NA	intergenic	2	20.6851	9.37216	55.4702	10.6947	40.6326	7.83132	22.6673	65.204	18.1186	33.8636	28.1127	16.5126	8.77289	18.1215	8.02378	8.40302	8.78506	21.009	8.37242	11.4199	10.6076	56.2742	36.2494	8.56329	8.9074	6.79513	8.98108	13.1611	7.81011	8.00554	9.12058	6.75433	19.2352	8.7248
TAD11;cg24412659	-15.7916	21.8555	-5.30387	4.98739e-07	4.33965e-05	5.94971	1	TAD11	10550000	11050000	11042602	11042602	C1orf127|NA	promoter|intergenic	2	43.2442	87.7684	10.4145	6.22933	8.37295	39.6005	7.41955	34.4316	7.9782	7.93079	35.74	8.62141	39.1547	10.7463	6.86319	43.9876	90.8158	15.2971	7.6609	8.68496	34.6593	10.2029	41.4348	10.0605	44.3496	30.0961	8.2155	58.4031	8.44491	8.4433	10.045	35.7055	7.35705	8.91748
TAD1100;cg08604960	-25.8529	76.0629	-8.02093	6.51755e-13	2.90253e-10	18.9553	5	TAD1100	156800000	157200000	157003436	157003436	ADAM19|NA	promoter|intergenic	2	95.6459	92.5345	91.2527	41.649	42.6983	93.5242	66.3137	78.3807	59.5677	64.6277	94.0934	80.3051	94.6474	95.2743	95.6829	96.1836	94.814	33.4901	89.9578	40.1376	85.4866	92.6921	75.0813	84.9718	94.8759	92.4517	94.7267	94.3825	47.6441	80.1017	95.185	95.5013	45.9353	38.5834
TAD1100;cg16064793	-32.3912	63.6159	-7.55378	7.83229e-12	2.69449e-09	16.5599	5	TAD1100	156800000	157200000	157021142	157021142	NA	intergenic	2	53.1837	94.1905	25.131	50.3158	17.8505	94.7715	60.8199	54.7888	87.4015	93.4882	95.1748	58.6384	94.9969	82.1915	81.9725	95.2277	95.9119	50.2777	95.1624	15.2319	90.5153	94.715	84.5191	52.0979	95.3219	55.9632	95.051	95.4403	57.2439	91.2058	51.773	94.246	11.7405	30.613
TAD1100;ENSG00000172548	-5.11122	42.88	-4.43443	2.00098e-05	0.000956873	2.45149	5	TAD1100	156800000	157200000	156887027	156901725	NIPAL4|ADAM19|NIPAL4|NIPAL4|ADAM19|NIPAL4|NIPAL4|NIPAL4|NIPAL4	transcript|transcript|promoter|intron|intron|exon|cds|fiveUTR|threeUTR	1	34.0502	36.8908	28.0707	45.8482	49.1945	49.4467	41.2706	39.2896	36.2495	53.8353	52.2012	31.6643	43.4959	33.313	44.0087	42.4952	50.181	42.6908	38.9781	40.1134	52.4178	36.4771	41.3235	58.0885	42.3516	50.2497	39.9534	47.9993	47.2882	47.5245	59.2574	45.7947	42.7082	45.3684
TAD1101;cg11206811	-34.3378	30.6879	-8.01197	6.83874e-13	3.03547e-10	18.9089	5	TAD1101	157200000	157450000	157393232	157393232	NA	intergenic	2	8.77908	89.9286	9.43862	9.28209	6.17496	50.4662	6.62696	15.5839	15.2106	5.92592	14.9333	9.14716	49.4814	8.11451	61.5802	5.20174	92.8282	6.46726	48.4645	5.8913	86.3415	12.0956	7.85912	15.5385	56.6357	20.6378	68.1681	10.1333	95.5869	45.8175	58.3704	61.681	12.2517	6.08696
TAD1102;cg08305575	18.8826	43.2406	4.06235	8.52697e-05	0.00312893	1.09118	5	TAD1102	157450000	158200000	158018481	158018481	NA	intergenic	2	11.2199	9.33006	54.9999	43.0695	14.0279	20.6774	20.5148	93.3551	19.0734	93.2944	43.8897	91.419	18.5244	35.0849	41.9449	62.6649	12.8136	89.3587	16.268	42.2139	13.6971	47.2129	41.598	50.5357	11.8033	38.4921	14.4271	50.4487	15.18	13.4875	89.4664	84.2953	44.0463	39.2557
TAD1102;cg16625671	27.6668	49.9803	5.81368	4.80772e-08	5.78851e-06	8.1824	5	TAD1102	157450000	158200000	157602665	157602665	NA	intergenic	2	46.3885	42.5755	85.1704	49.5528	48.5533	40.5967	47.4104	52.1193	23.4098	96.2989	12.9444	91.9935	8.64344	97.0336	6.10001	23.4006	81.9701	88.7805	49.4126	96.0841	12.1031	96.3462	90.6925	78.4102	12.7719	9.81302	28.5316	52.6157	16.0603	17.5232	91.7442	10.9121	29.6333	73.4316
TAD1102;cg22790839	-21.7944	78.1392	-7.16989	5.81488e-11	1.6128e-08	14.6299	5	TAD1102	157450000	158200000	157883933	157883933	NA	intergenic	2	91.4372	93.2344	73.6854	29.8157	75.1673	89.0755	95.4388	93.4166	72.1795	60.0146	91.9959	68.7032	93.4675	93.2961	94.4471	92.718	93.4581	56.5682	92.7887	71.4341	92.2276	93.4093	93.3568	93.1182	93.1784	91.1967	93.044	58.0465	57.1688	93.2535	92.8629	91.7573	21.3072	45.7494
TAD1103;cg01135780	-11.5	82.9541	-3.75377	0.000265748	0.00770111	0.0323228	5	TAD1103	158200000	158550000	158527707	158527707	NA|EBF1|NA	transcript|promoter|intergenic	2	97.6317	98.0791	86.8195	84.6657	75.2057	78.5955	70.0156	80.4802	97.6777	57.4384	97.5866	98.0256	75.8543	75.1957	94.8227	86.4209	88.2235	73.2025	80.4291	60.472	98.1735	97.8835	98.4364	97.9894	85.6178	96.7097	72.1941	95.0837	95.9837	92.3856	52.7791	76.4383	97.4511	78.8875
TAD1103;cg02326568	-19.5465	77.6053	-4.65958	7.99973e-06	0.000449628	3.31636	5	TAD1103	158200000	158550000	158533621	158533621	NA|NA|NA	transcript|intron|intergenic	2	95.6532	96.9619	53.6276	92.4792	75.0556	89.7446	94.9178	30.2824	96.6379	15.8276	94.7482	6.91015	94.0728	92.8927	93.4229	94.8487	92.1392	94.4428	87.5568	87.2349	96.7231	96.4724	89.1889	96.387	95.1744	94.3788	59.9228	88.2762	93.7007	90.4471	90.8638	93.238	86.287	88.5724
TAD1103;cg03059649	-7.13981	88.6709	-3.91544	0.000147618	0.0048532	0.578976	5	TAD1103	158200000	158550000	158533375	158533375	NA|NA|NA	transcript|intron|intergenic	2	96.1891	95.1886	85.9253	91.2694	94.5333	92.4702	85.6753	71.2845	91.0088	82.6385	90.4334	89.496	92.4873	92.7254	96.0932	95.9697	93.9745	94.9817	92.2883	95.1469	95.594	94.3369	55.8016	95.5658	94.0059	91.4537	90.7164	90.3832	94.2745	93.9606	92.781	95.2797	91.3308	59.8219
TAD1103;cg16126280	-15.3862	77.479	-4.19222	5.19042e-05	0.00208685	1.55591	5	TAD1103	158200000	158550000	158527573	158527573	NA|EBF1|NA	promoter|promoter|intergenic	2	97.7951	98.3514	74.2466	37.1853	27.6442	75.9854	22.8294	31.1595	55.2135	88.7475	92.4024	48.9537	88.2385	95.2397	91.3482	96.6545	86.2457	68.0528	54.835	68.7259	97.465	97.1784	93.4992	98.1834	63.4019	95.378	82.9416	83.8458	88.3017	84.6139	25.7978	86.8147	83.7053	72.2778
TAD1103;cg18043514	-11.9102	40.6691	-3.67089	0.000356844	0.00969606	-0.240838	5	TAD1103	158200000	158550000	158531132	158531132	NA|NA|NA	transcript|intron|intergenic	2	47.8924	56.3261	18.7809	49.8747	17.3115	55.1704	21.3672	60.7266	51.8966	14.8922	74.4449	19.1575	54.0179	72.5932	62.1388	54.2083	67.4583	29.6019	45.5933	51.415	33.6286	65.6393	19.6894	57.7408	53.9485	48.8209	13.0072	58.5615	51.0096	49.9081	53.1164	48.7766	15.7723	61.1247
TAD1104;cg06451957	-21.8578	32.852	-4.88665	3.08381e-06	0.000202161	4.21858	5	TAD1104	158550000	159500000	158758139	158758139	LOC285626|IL12B|NA	promoter|promoter|intergenic	2	13.2194	30.5094	14.9299	9.09763	34.4549	33.9412	28.1496	11.26	11.1567	88.1193	37.0591	12.1543	86.801	91.6292	31.3843	36.885	88.4664	14.9822	86.6309	34.0955	29.4735	13.9218	10.3455	36.8505	17.6325	31.6526	88.0015	40.31	36.9496	32.7307	29.7502	12.5241	10.0518	30.5155
TAD1104;cg18079534	18.0099	40.4842	4.40446	2.25573e-05	0.00105716	2.33868	5	TAD1104	158550000	159500000	158893397	158893397	LINC01845|NA	promoter|intergenic	2	73.6812	9.74923	63.7285	54.0844	35.4823	49.1557	93.8482	92.0367	68.3488	44.9944	11.21	14.6214	86.0014	91.5553	9.37328	63.4387	18.4672	60.7133	45.7052	44.7131	13.7185	59.2655	25.0376	12.8363	23.0995	13.6613	50.0261	49.6786	26.0708	17.6875	32.5712	16.7103	19.7714	26.0248
TAD1104;cg19013399	14.0563	84.4847	4.30276	3.37412e-05	0.00146867	1.96007	5	TAD1104	158550000	159500000	159191650	159191650	NA	intergenic	2	95.3603	92.3397	93.4161	93.9846	47.3752	93.8593	93.732	94.8367	93.9671	94.0117	46.9628	93.51	53.8638	95.5472	95.7681	42.4568	56.1256	93.5286	93.1628	94.8879	49.102	93.2177	94.5156	93.816	93.1545	92.4879	94.2746	55.3869	46.6792	92.7771	94.1937	45.6399	94.2904	87.6471
TAD1105;cg05608730	19.4262	72.3012	5.19609	8.05181e-07	6.51669e-05	5.49382	5	TAD1105	159500000	159850000	159797775	159797775	C1QTNF2|NA	promoter|intergenic	2	91.1742	65.1722	72.6979	92.2341	80.1218	11.1306	93.3347	92.5769	83.639	93.6591	90.295	89.5104	49.2744	93.8173	45.3778	95.5963	66.2213	67.7274	75.5314	93.9101	53.165	94.6769	95.054	58.0558	90.2312	10.3362	57.0097	77.792	18.6843	87.894	86.8389	91.3287	52.0862	89.595
TAD1105;cg09574618	12.0375	64.4622	4.08643	7.7833e-05	0.00290625	1.17651	5	TAD1105	159500000	159850000	159797762	159797762	C1QTNF2|NA	promoter|intergenic	2	80.1545	50.7135	49.1108	79.9795	60.5847	20.5612	79.7018	78.3733	41.681	85.2253	61.4658	56.3689	53.4484	82.3924	46.1805	85.3379	72.3045	53.1363	19.9572	79.3911	52.161	86.7378	85.4552	56.2716	79.6555	13.9082	49.9006	61.5521	46.288	79.5442	76.6183	75.2566	54.5918	76.0602
TAD1106;cg04625905	-23.0631	39.7466	-6.73165	5.45489e-10	1.19574e-07	12.4771	5	TAD1106	159850000	162950000	160280216	160280216	ATP10B|NA	promoter|intergenic	2	80.006	76.4761	24.6705	19.0723	29.3722	86.1656	11.8915	30.2708	23.8148	54.3217	84.8598	21.4154	29.805	33.7849	13.2194	54.5207	84.7936	31.4509	87.3395	22.7355	77.1067	46.8628	22.711	25.2475	53.2684	40.3499	44.4212	44.7479	42.4841	48.1044	18.9973	76.6102	15.9278	37.1581
TAD1106;cg04670031	-10.7181	28.8318	-4.81183	4.23486e-06	0.000264827	3.91807	5	TAD1106	159850000	162950000	161178841	161178841	NA	intergenic	2	22.8734	48.3562	26.2877	14.3953	21.4141	16.1627	12.7391	19.9679	20.7412	24.7108	16.3658	46.0011	24.2593	43.9825	8.89249	56.8324	24.2967	24.96	17.1086	19.4647	27.134	55.1218	16.8385	50.2232	25.0903	39.6007	48.8095	45.2948	16.419	40.8971	16.2542	42.7061	14.675	20.0985
TAD1107;cg06003656	11.679	38.967	3.81798	0.000210838	0.00641989	0.24726	5	TAD1107	162950000	167050000	166405676	166405676	NA	intergenic	2	50.0825	36.2091	39.4791	41.8795	52.3554	37.1412	56.7118	31.2549	15.6261	47.5046	39.0872	55.0149	43.0865	67.7795	37.2691	16.5414	16.4627	45.2173	19.3679	25.944	20.4181	55.8513	48.9578	42.6012	15.1707	48.05	23.6352	9.01322	14.7746	17.9988	28.0102	47.5031	67.5994	53.4199
TAD1108;cg24180759	17.9137	55.8751	4.37951	2.49138e-05	0.00114436	2.24519	5	TAD1108	167050000	167650000	167551234	167551234	TENM2|TENM2|TENM2	transcript|promoter|intron	2	42.8387	55.9539	28.8868	39.8465	20.0087	50.557	60.357	95.8384	95.1934	46.6317	52.4372	67.0675	22.8715	94.544	25.3876	29.9477	55.1397	39.3447	23.4194	67.0042	34.5436	65.2233	97.3076	28.2212	55.7383	52.6496	54.7365	55.9395	55.4504	93.8447	59.5597	14.9827	63.7533	40.9528
TAD1109;cg07243784	-4.26497	91.0552	-4.05752	8.68392e-05	0.00317477	1.07413	5	TAD1109	167650000	168050000	167718536	167718536	WWC1|NA	promoter|intergenic	2	95.2891	94.8581	84.4812	85.0036	88.4624	92.6349	84.4098	86.8497	87.2969	64.7456	95.9576	94.9457	94.8232	95.5558	89.5895	95.7105	92.4976	84.0102	96.3241	81.6428	93.1514	93.9318	95.4254	91.2233	91.6264	87.6982	92.4347	94.447	93.1165	92.8527	95.9031	84.7007	92.4376	88.7773
TAD1109;cg09547099	-20.3633	73.0222	-5.21709	7.33781e-07	6.02443e-05	5.58216	5	TAD1109	167650000	168050000	167718982	167718982	WWC1|NA	promoter|intergenic	2	98.5811	98.7923	29.5509	38.7497	54.2305	87.2394	85.8952	39.3366	16.6308	54.0842	97.0288	45.7509	95.9658	98.5458	82.1099	80.1107	64.6516	35.1579	97.782	49.2831	69.1853	82.0967	84.4045	49.3455	72.2247	71.634	67.4817	74.6295	97.3968	73.7284	98.5854	66.3537	45.6169	58.1399
TAD111;cg03612765	-10.8874	18.8804	-3.94713	0.000131289	0.00442284	0.688236	1	TAD111	89400000	89950000	89552576	89552576	NA	intergenic	2	39.3544	35.1519	15.971	11.459	13.7007	89.3486	8.88331	9.99585	13.598	11.9712	52.6842	12.2672	47.7206	10.2658	7.85515	10.7211	11.6829	17.012	41.2371	10.4821	86.8271	13.57	9.9587	11.2182	40.5991	11.4081	10.3254	38.6375	10.2475	15.3097	9.95534	10.6653	8.99809	8.67696
TAD111;cg07970007	-21.8943	51.7295	-4.27774	3.72206e-05	0.00159063	1.86789	1	TAD111	89400000	89950000	89531456	89531456	GBP1|NA	promoter|intergenic	2	79.2479	83.4383	17.6948	10.8611	22.7144	89.7149	9.88148	42.5517	36.9814	63.6275	33.9594	86.6195	84.954	87.0595	92.2844	87.3639	42.2452	23.5341	83.7712	20.9963	76.4184	82.9965	82.6923	50.1268	78.4886	84.3548	85.5831	12.3575	88.3225	70.808	83.8224	80.5829	10.3254	15.541
TAD111;cg11068071	17.8496	65.0905	5.05231	1.51189e-06	0.000110881	4.89493	1	TAD111	89400000	89950000	89592433	89592433	GBP2|GBP2|GBP2	transcript|promoter|intron	2	85.8727	36.4773	89.7048	88.3287	87.9632	53.7373	52.675	56.315	79.543	68.8968	46.4667	49.6517	54.9951	50.7711	60.7198	26.4686	69.1629	84.5623	17.6934	87.1071	52.5795	65.7428	83.6429	92.1411	27.9858	88.2268	40.0932	71.919	18.25	49.112	91.7371	25.8837	81.9014	88.0951
TAD1113;cg02676052	30.1913	75.1184	8.04124	5.8438e-13	2.63316e-10	19.0604	5	TAD1113	169600000	169850000	169725927	169725927	NA	intergenic	2	96.9736	56.2107	96.1955	96.439	95.2931	53.6695	96.9915	96.2727	96.4082	70.0202	50.9545	93.2889	14.361	96.2563	61.9593	89.3553	29.2062	96.6995	57.7818	97.0218	17.9087	94.302	96.2698	93.0099	65.969	7.05132	46.3583	49.674	47.937	40.5849	51.0091	22.3548	96.7879	85.4852
TAD1113;cg22646937	-12.0647	58.1264	-3.85544	0.000183975	0.00577062	0.373993	5	TAD1113	169600000	169850000	169816792	169816792	KCNIP1|KCNMB1|KCNIP1	transcript|promoter|intron	2	88.8868	60.9934	41.3575	29.7519	34.5234	65.344	55.4932	70.3467	48.8847	58.8764	43.7489	34.2789	34.3353	67.929	55.9031	64.3298	82.6125	48.7984	60.8737	36.1833	84.6403	45.7623	37.9744	58.1333	60.3789	89.7014	34.0738	60.7598	78.6964	55.0081	58.9667	89.6572	33.8465	56.707
TAD1113;cg22794304	-18.0977	52.4732	-4.48406	1.63893e-05	0.000810682	2.63951	5	TAD1113	169600000	169850000	169734762	169734762	NA	intergenic	2	52.844	79.1666	15.0797	51.7763	44.1435	85.5247	58.0046	38.9656	22.0518	55.0492	91.8653	28.8836	86.5927	92.2484	67.7103	93.6183	91.9892	23.3591	86.939	26.6518	50.3863	58.465	25.0258	86.3359	85.4959	68.842	16.1307	26.7556	46.6457	84.8777	48.6373	51.1954	15.8455	20.6759
TAD1113;cg23354510	12.8155	42.257	5.08097	1.33461e-06	9.95006e-05	5.01341	5	TAD1113	169600000	169850000	169757430	169757430	NA	intergenic	2	59.3899	20.6028	47.4685	56.6922	52.8241	37.8798	50.6269	36.4068	54.3427	27.4319	13.7181	44.3826	46.9665	60.9412	42.6501	57.3109	42.7741	47.4173	17.7771	60.011	30.6609	29.3853	58.1193	40.3412	30.269	51.423	54.1719	27.2874	37.149	22.1202	21.1992	19.4315	68.4039	45.391
TAD1113;cg26219233	-19.8357	51.2522	-4.20584	4.92417e-05	0.00200345	1.60528	5	TAD1113	169600000	169850000	169656747	169656747	NA	intergenic	2	80.375	94.1461	50.5901	10.0758	13.2708	66.7119	52.6068	24.4941	66.6104	50.3161	65.5973	39.785	49.3976	93.759	65.8702	65.0503	17.1662	40.7535	87.7735	47.6249	52.6864	62.8196	94.687	16.7999	46.7752	88.6021	56.6127	95.642	94.5396	57.2848	88.7867	12.7403	8.1599	10.5743
TAD1117;cg01138819	-23.6761	63.1852	-5.38168	3.51693e-07	3.21484e-05	6.2825	5	TAD1117	171000000	171300000	171055226	171055226	NA	intergenic	2	93.6014	94.179	31.6873	39.0483	51.8284	91.3446	95.5357	95.906	65.1311	17.5898	95.0397	53.1295	93.6808	95.9773	95.0308	94.3429	93.9884	32.5982	93.7807	56.8939	49.5741	95.0801	54.3194	72.4031	95.2327	47.5081	50.9283	51.9476	93.6848	75.4637	94.4687	93.9723	51.0805	25.1681
TAD1117;cg17744078	-8.29536	27.9949	-3.83465	0.000198455	0.00612482	0.303528	5	TAD1117	171000000	171300000	171023504	171023504	NA	intergenic	2	26.7801	20.4421	21.2775	18.2771	22.5281	35.179	20.2929	21.4359	20.678	19.776	19.3908	22.0438	23.214	31.817	17.2786	26.5232	44.7067	25.2409	53.898	23.6764	52.0525	56.744	18.3626	20.6883	49.6411	17.3857	54.7837	16.6401	19.1042	21.4189	32.9656	16.4656	14.3709	29.6036
TAD1119;cg26343116	-9.26023	79.8748	-3.66683	0.000361991	0.00980184	-0.254093	5	TAD1119	171800000	172100000	172045960	172045960	NA	intergenic	2	92.5566	72.5529	71.9206	64.9198	87.3548	93.6448	93.2248	79.9099	96.561	78.8548	93.41	62.1307	93.5164	96.4133	92.7765	95.2436	92.1736	77.67	92.6837	43.0694	91.7515	91.898	85.8419	81.9446	92.6278	93.6068	73.629	68.6261	92.8863	94.712	70.6756	82.5087	65.1597	49.8389
TAD1119;cg26560699	-31.3214	73.7553	-8.77435	1.08446e-14	7.14916e-12	22.9037	5	TAD1119	171800000	172100000	171918659	171918659	NA	intergenic	2	80.9315	95.5622	27.6099	26.9483	95.0919	94.6302	82.6473	61.7513	42.8322	71.8138	96.2072	46.0649	52.4493	95.7439	96.769	96.5802	96.7027	64.926	95.601	14.583	95.8766	94.9763	93.109	90.5617	96.097	95.6071	96.6335	96.4933	93.1824	92.4931	80.284	96.3745	52.7145	50.1581
TAD112;cg10576151	33.5769	65.0939	8.26881	1.71145e-13	8.64282e-11	20.2441	1	TAD112	89950000	90500000	90229631	90229631	NA	intergenic	2	67.4915	57.065	66.5854	70.731	93.3507	51.4922	96.8718	97.6558	96.5158	72.2476	97.5723	69.107	10.5018	95.0795	19.5743	24.2397	23.4154	40.7211	56.2069	91.0283	19.5506	96.3358	95.3583	75.6142	25.1119	65.8003	23.2797	69.071	96.5225	14.3571	48.9932	39.2052	74.6815	52.2329
TAD1120;cg02855432	-14.7543	78.504	-5.26388	5.96121e-07	5.03357e-05	5.77989	5	TAD1120	172100000	172400000	172260641	172260641	ERGIC1|NA	promoter|intergenic	2	82.0867	85.0808	86.6916	89.5771	59.0445	87.9062	63.0888	89.5881	67.2712	91.8522	92.0579	46.1703	90.1275	91.8304	87.7154	59.5038	92.1306	29.0126	89.5861	85.0143	85.9708	90.9013	54.9117	58.1317	87.6736	89.3118	93.7107	88.9536	93.4453	89.7381	84.8674	91.041	85.4146	80.0148
TAD1121;cg08632095	-22.2658	41.749	-4.88487	3.10733e-06	0.000203394	4.21138	5	TAD1121	172400000	172700000	172639423	172639423	NA	intergenic	2	24.33	87.2375	19.8442	13.0643	18.247	85.163	42.2933	17.2213	46.3242	33.6024	85.0135	24.6468	42.4511	59.1658	93.6227	43.6691	88.7053	22.7974	32.5881	11.9806	85.6838	89.217	16.6415	19.3716	85.8941	12.1043	87.3096	42.0266	88.4342	29.1238	38.9404	23.623	12.7941	13.9163
TAD1121;cg09199609	27.6582	75.8115	7.3331	2.49111e-11	7.61996e-09	15.4458	5	TAD1121	172400000	172700000	172447063	172447063	ATP6V0E1|SNORA74B|ATP6V0E1	transcript|promoter|intron	2	95.9909	21.6541	94.806	87.8774	93.3906	60.6995	97.1792	96.686	95.9682	96.2976	92.8478	95.3838	51.9091	96.0996	57.8208	95.5076	63.3373	87.9334	58.302	97.2156	43.9832	96.0472	94.0713	83.3462	40.1295	95.948	65.996	95.3082	49.909	68.5615	96.0449	47.8326	95.7258	53.9706
TAD1121;cg19870567	33.2551	56.1933	8.55716	3.56477e-14	2.12497e-11	21.7564	5	TAD1121	172400000	172700000	172447213	172447213	ATP6V0E1|SNORA74B|ATP6V0E1	transcript|promoter|intron	2	79.5397	19.9883	80.7141	46.25	79.2618	35.0726	88.2596	88.4194	73.8761	83.2958	73.6439	81.3621	18.3027	87.5462	12.3433	72.9781	21.3016	59.5497	59.7671	86.2372	20.2028	80.9718	78.9211	45.6247	29.2647	72.7437	43.6663	78.0172	17.6684	54.6918	80.1561	19.4589	81.6552	25.3806
TAD1123;cg04483863	24.0516	50.4464	5.5076	1.98622e-07	1.97625e-05	6.82731	5	TAD1123	173050000	173400000	173171737	173171737	NA	intergenic	2	94.9849	78.4438	58.5649	42.0282	17.0489	40.0684	92.4656	92.4806	83.1382	38.8368	86.1562	84.734	49.2444	86.6025	9.1855	24.9705	9.33082	40.9383	43.855	52.2434	63.9388	90.5434	81.5933	62.623	48.1143	40.1068	14.3483	74.5605	16.6897	33.46	83.8559	8.7396	59.159	28.1441
TAD1124;cg11411838	-27.8995	51.2138	-5.96838	2.31167e-08	3.09205e-06	8.88303	5	TAD1124	173400000	173750000	173631551	173631551	NA	intergenic	2	46.5734	89.8887	45.0654	10.3753	14.9067	37.2122	88.8924	33.8188	90.3682	12.0561	89.7041	90.2785	88.1534	78.0473	91.1047	34.8026	34.4535	40.0023	89.8153	35.9564	90.9849	88.6359	32.3332	84.6537	85.3543	33.1352	90.0734	89.7342	89.705	39.0843	47.0129	89.2616	11.3342	14.8222
TAD1125;cg23993511	-22.5481	35.6749	-6.95744	1.73366e-10	4.34064e-08	13.579	5	TAD1125	173750000	175300000	175125473	175125473	NA	intergenic	2	48.1388	49.4524	14.1296	10.6333	11.3484	48.6489	6.95735	14.9619	19.9834	32.2117	69.2068	14.9416	10.0564	68.8622	42.5816	54.5549	49.0811	19.3681	55.2942	11.2348	71.5304	21.8755	49.2382	60.614	51.6845	71.2884	52.351	16.6059	51.1744	53.037	12.0774	49.7645	9.75126	6.69615
TAD1125;cg26113233	-18.1163	54.2686	-3.6974	0.000324906	0.00900872	-0.154013	5	TAD1125	173750000	175300000	174673622	174673622	NA	intergenic	2	53.4885	95.9883	20.9607	7.33296	28.6926	53.8376	33.4192	96.7819	59.1721	14.8332	56.8764	19.5467	97.2475	68.4166	47.5006	97.3753	61.355	33.4243	95.3586	11.8122	60.8547	41.8393	21.3646	18.5093	66.7092	51.2792	62.8306	8.71403	60.8472	62.9718	59.219	48.591	8.17332	21.8542
TAD1126;cg23436042	-29.3651	35.7389	-5.96744	2.32211e-08	3.10292e-06	8.87872	5	TAD1126	175300000	175550000	175322631	175322631	NA	intergenic	2	9.06756	48.5797	12.5091	11.4806	12.0303	84.377	8.89766	9.62286	8.35297	8.66074	91.5155	51.4753	92.6383	39.0315	47.7033	10.4139	91.5298	89.9479	84.8003	12.6925	10.4795	54.7287	49.7111	50.0918	90.5897	7.05706	94.431	88.6045	90.2639	10.1115	90.6807	91.2303	47.6886	44.6189
TAD1126;cg26110572	11.4952	30.6248	4.41657	2.14923e-05	0.00101489	2.3842	5	TAD1126	175300000	175550000	175547649	175547649	FAM153B|FAM153B|FAM153B	transcript|promoter|intron	2	41.5583	35.7418	25.8936	19.6586	10.2363	15.5216	63.6735	52.6479	40.3058	14.5441	23.1207	45.4638	9.58443	41.297	22.1993	35.3296	10.3293	14.5539	18.3873	47.3507	21.3453	55.7073	59.938	27.8517	38.3772	36.8608	47.8074	32.27	11.8861	26.5213	44.2242	10.1426	26.2042	14.6283
TAD1127;cg16646024	11.7153	69.6195	4.34176	2.89345e-05	0.00129395	2.10449	5	TAD1127	175550000	175800000	175560307	175560307	NA	intergenic	2	69.9789	62.6575	72.0986	84.1766	70.8844	73.7947	87.1359	83.5364	80.9367	67.3465	34.0719	76.0656	76.5799	50.5479	73.0379	62.3066	79.4325	74.6132	86.5944	56.3484	44.3592	66.8645	82.5409	85.0245	55.0736	50.9394	30.8971	77.2882	26.3055	70.6452	79.6549	55.6933	85.1885	75.2352
TAD1129;cg03654433	10.6495	83.1046	3.72974	0.0002896	0.00823103	-0.0474007	5	TAD1129	176050000	176400000	176170566	176170566	NA	intergenic	2	92.8629	65.1568	61.844	90.0144	83.8663	95.0451	94.725	96.8124	98.1949	55.9189	96.9092	97.6166	94.2555	98.1304	74.253	97.6402	74.9061	87.6365	64.3444	92.4975	83.2056	90.214	96.576	81.3311	63.1024	96.1246	97.5012	11.531	46.4559	79.4506	76.8771	91.9654	96.9688	94.5138
TAD1129;cg11793783	-23.0764	77.4641	-6.46111	2.10804e-09	3.86185e-07	11.1788	5	TAD1129	176050000	176400000	176103447	176103447	NA	intergenic	2	94.0974	91.4845	47.0152	48.3462	50.752	92.5534	49.5268	90.1385	92.756	49.513	94.4556	47.2633	90.9153	91.415	91.9959	94.0445	91.9576	17.1741	91.8701	83.6333	90.7676	95.0119	88.5099	89.4224	93.7509	92.483	94.0859	93.933	91.8847	49.5219	88.0931	91.6127	42.7689	51.5949
TAD1129;cg12643293	-31.2075	50.7204	-7.11564	7.69493e-11	2.0699e-08	14.3603	5	TAD1129	176050000	176400000	176101883	176101883	NA	intergenic	2	89.6012	86.074	11.8214	12.8305	46.6585	55.1086	11.8429	16.5946	18.2573	15.3233	14.6812	12.472	52.1114	84.1356	17.364	96.5858	83.5425	42.9197	94.0613	45.5374	48.2613	55.2807	61.8085	63.272	82.3168	96.8916	88.9293	12.9036	96.575	84.2514	7.62166	50.7393	12.7001	41.2223
TAD113;cg01890417	-53.2992	54.5205	-12.767	2.14491e-24	1.1716e-20	44.3913	1	TAD113	90500000	91950000	91488275	91488275	ZNF644|NA	promoter|intergenic	2	48.0632	93.4626	10.2931	31.9541	10.3019	94.2138	6.13509	26.0585	8.32664	8.77584	94.1919	35.5218	93.8095	96.504	96.019	95.3166	92.2954	9.41686	94.4055	10.8385	87.029	67.8401	9.48959	89.1272	92.1983	92.9622	54.615	94.318	44.9393	72.2939	19.0929	90.9866	5.41302	7.40014
TAD113;cg24000731	-19.3163	17.5222	-4.81846	4.11813e-06	0.000258737	3.94454	1	TAD113	90500000	91950000	91589803	91589803	NA	intergenic	2	7.16939	6.85426	10.3515	6.57737	8.37169	7.84483	5.22202	7.58197	7.37559	8.76202	6.59922	9.34627	93.1459	6.3989	4.27009	94.3109	94.8141	8.69327	92.0471	8.85747	78.2715	7.2576	6.19362	8.26896	27.2689	5.48433	46.4745	6.42943	8.35245	90.7816	8.2025	92.5407	7.38683	7.56199
TAD113;cg25026529	15.2535	27.0924	3.87898	0.000168796	0.00539742	0.454122	1	TAD113	90500000	91950000	91183051	91183051	BARHL2|NA	promoter|intergenic	2	16.1142	7.69239	17.075	28.0851	23.5318	13.4246	30.4056	7.76418	88.2727	7.18558	7.26823	94.4593	31.5394	12.4544	18.8244	44.7179	34.2468	6.38196	6.83056	68.4717	10.8467	13.8296	30.2394	16.0494	7.57738	78.2716	6.08265	62.7088	26.5265	7.32289	22.6516	4.91691	33.8599	57.9259
TAD1130;cg04543273	17.6071	74.5589	5.14398	1.01296e-06	7.88135e-05	5.2755	5	TAD1130	176400000	176950000	176758413	176758413	NA	intergenic	2	91.7559	54.9423	61.7481	91.8295	85.9025	81.8013	92.6657	93.0762	95.0938	90.8422	59.1613	90.1381	89.7392	93.8621	53.9765	61.983	84.6568	91.0892	57.0009	90.036	60.035	90.5126	93.2379	57.5507	57.984	57.3937	58.2777	91.5546	23.6761	77.2474	55.6565	57.2173	93.4536	78.5649
TAD1130;cg06501790	-15.2768	56.5933	-3.72773	0.000291675	0.00826542	-0.0540196	5	TAD1130	176400000	176950000	176811257	176811257	SLC34A1|NA	promoter|intergenic	2	66.183	60.3817	28.4585	48.5825	19.4987	79.7598	70.12	63.5453	95.0791	18.2859	95.084	49.6197	95.5504	77.7198	86.4072	48.7002	52.6853	47.6795	92.0674	51.4671	49.607	96.7747	94.2997	40.931	49.1714	92.8679	54.0592	91.3022	88.5207	46.8448	58.1374	45.5451	13.6262	42.8544
TAD1130;cg06532880	-5.97959	92.3272	-3.66972	0.000358329	0.00972487	-0.244682	5	TAD1130	176400000	176950000	176731545	176731545	PRELID1|RAB24|PRELID1	transcript|promoter|intron	2	96.8181	96.6675	93.564	73.9571	59.27	95.0139	95.1611	96.9739	87.8389	79.928	95.9115	95.5571	96.5271	96.7005	95.0662	96.2374	95.7109	53.466	96.6875	53.2588	91.3449	96.4071	97.0643	95.3855	95.9124	95.8354	95.8283	96.8804	96.1865	86.5675	96.9814	95.8938	89.8667	58.4144
TAD1130;cg08176502	-24.2662	35.3416	-6.7839	4.18984e-10	9.4874e-08	12.7307	5	TAD1130	176400000	176950000	176792895	176792895	RGS14|RGS14|RGS14	transcript|promoter|intron	2	22.2806	21.6872	50.7468	16.5955	22.1558	53.4019	15.1674	16.7751	17.5314	20.8018	53.6489	19.493	81.8752	52.2545	13.7047	85.5641	71.4619	25.2636	18.8113	17.596	55.6369	59.3212	20.2233	23.5385	55.7227	16.4718	18.8841	17.5632	52.0111	17.655	54.9286	18.9029	13.4343	18.6642
TAD1130;cg08293303	-23.2971	48.3478	-8.88379	5.93939e-15	4.22775e-12	23.4841	5	TAD1130	176400000	176950000	176731731	176731731	PRELID1|RAB24|PRELID1|PRELID1	transcript|promoter|exon|cds	2	77.3759	66.2408	51.8954	4.52055	7.87497	54.0594	35.7069	50.6529	38.8691	53.8343	43.1201	38.4384	60.2368	57.8758	56.2597	74.3409	70.2703	6.61187	66.0748	3.66887	59.7569	79.8364	42.6439	69.972	79.5512	52.2719	69.3573	63.7714	56.2584	60.5293	63.0378	62.349	22.5488	18.7768
TAD1130;cg17745339	21.322	35.7584	4.90308	2.87517e-06	0.000190621	4.28499	5	TAD1130	176400000	176950000	176755199	176755199	NA	intergenic	2	41.6715	11.576	44.0061	46.0252	52.7743	7.40879	39.4502	95.2836	12.948	45.1647	9.28083	52.2059	9.5141	92.2755	7.12515	8.24376	6.59628	15.9118	42.7111	52.7819	64.5512	45.6106	88.1277	21.5597	48.7719	49.1846	12.1499	42.2336	7.7018	9.24642	13.764	89.426	92.9127	11.5952
TAD1130;cg23222488	13.1777	34.0383	3.7631	0.000257002	0.00749308	0.0633771	5	TAD1130	176400000	176950000	176755393	176755393	NA	intergenic	2	50.3076	24.8577	19.1955	49.6955	52.9472	12.54	24.3108	94.3085	12.9442	52.1761	13.9308	49.531	49.9206	66.4213	14.7938	15.8771	21.0123	34.3029	13.058	15.7574	51.3463	51.7497	48.8239	16.7904	18.8185	49.7994	47.4036	49.9084	14.7326	13.7886	48.0367	91.3358	50.7612	16.8605
TAD1130;ENSG00000113758	5.55574	39.7408	4.12498	6.72031e-05	0.00257655	1.31392	5	TAD1130	176400000	176950000	176883609	176901402	DBN1|DBN1|DBN1|DBN1|DBN1|DBN1|DBN1|NA|NA	transcript|promoter|intron|exon|cds|fiveUTR|threeUTR|intergenic|intergenic	1	37.935	25.4804	33.5204	44.6584	51.3006	43.3512	38.0571	41.2076	32.5814	49.292	30.487	42.1058	36.5322	34.9524	46.4967	42.0468	33.1949	51.2536	42.7421	53.3811	31.1045	43.2425	44.9216	34.3183	40.2842	28.0594	48.024	37.3183	37.8287	35.3201	47.1497	47.4479	45.7624	51.4755
TAD1131;cg01003176	9.6035	52.8364	5.63169	1.1231e-07	1.20239e-05	7.37154	5	TAD1131	176950000	177650000	177480639	177480639	NA	intergenic	2	51.7162	42.5499	48.7014	54.1768	41.2224	48.0856	73.4735	68.3246	63.2061	38.3156	48.6673	59.5047	32.2593	65.2788	47.2983	51.4395	33.8452	45.1762	46.6281	58.7798	49.5117	69.0613	75.4794	41.4203	36.8871	53.5691	67.6011	57.5614	43.2975	53.5667	62.0338	34.6374	54.5352	44.0933
TAD1131;cg20559537	-27.8563	67.9687	-7.87945	1.39075e-12	5.78002e-10	18.2249	5	TAD1131	176950000	177650000	177539937	177539937	N4BP3|NA	promoter|intergenic	2	94.7039	93.6775	65.3315	43.149	21.1253	58.6528	62.2362	32.053	51.4671	18.7774	78.0182	59.855	94.983	54.3143	91.4657	88.6656	88.9946	27.9911	92.7603	53.0081	88.1499	93.7498	41.3708	60.9044	93.9097	88.0106	88.9896	91.0949	88.7321	82.8245	59.8348	40.0524	42.5042	45.9952
TAD1131;cg27035514	-18.6929	69.9192	-4.97143	2.14509e-06	0.000148778	4.56283	5	TAD1131	176950000	177650000	177539998	177539998	N4BP3|NA	promoter|intergenic	2	83.9746	86.3847	82.1169	65.2749	54.456	46.8254	84.81	16.9845	84.5176	80.927	85.69	28.7359	84.3805	86.3205	92.6364	21.8199	90.963	69.2787	88.9062	89.9925	83.5779	86.5065	16.7916	85.2435	98.3842	50.3292	85.0445	89.512	87.8612	83.3674	64.1596	82.6482	30.494	33.7442
TAD1132;cg08432971	-10.9711	49.3714	-3.80332	0.000222334	0.00669536	0.197926	5	TAD1132	177650000	178950000	178423309	178423309	NA	intergenic	2	64.2993	60.778	55.3495	20.9809	32.8973	59.349	38.9322	60.0631	40.3833	26.2847	84.4826	45.1039	84.068	71.0724	52.4425	60.4355	68.423	40.8946	81.2528	24.1269	60.0351	53.0294	40.4918	40.2593	61.0649	27.9404	36.2064	29.5383	43.306	66.8249	41.4155	56.9916	19.6795	29.1758
TAD1132;cg09739536	-32.8843	43.0108	-6.95126	1.78926e-10	4.4673e-08	13.5487	5	TAD1132	177650000	178950000	178339445	178339445	ZFP2|ZFP2|ZFP2	transcript|promoter|intron	2	44.6653	93.8456	14.7243	9.68136	12.1419	33.5335	6.79947	53.5382	12.9149	11.639	47.4234	11.0625	36.1876	34.8796	35.9298	43.1766	39.7138	20.49	94.9015	9.03895	85.4536	93.6318	10.4031	88.0439	92.6961	39.8181	57.1199	38.8626	41.9915	44.9046	11.9335	31.8033	8.22276	11.5197
TAD1132;cg11864327	-14.7441	32.5101	-3.86931	0.000174885	0.00554729	0.421139	5	TAD1132	177650000	178950000	178339172	178339172	ZFP2|ZFP2|ZFP2	transcript|promoter|intron	2	68.8948	88.1031	16.0639	10.454	16.4153	53.2361	51.9682	31.1054	22.0364	14.6609	52.2164	15.9159	87.5344	87.4782	50.9286	54.1428	12.0985	29.6023	51.4428	18.2605	79.1428	56.5466	16.4163	28.7028	53.3019	45.1235	13.7426	14.8562	46.4588	33.3888	12.077	47.8941	9.86989	13.8728
TAD1132;cg18042806	-9.85896	83.2064	-3.92455	0.000142737	0.00472347	0.610308	5	TAD1132	177650000	178950000	177659971	177659971	PHYKPL|NA	promoter|intergenic	2	93.7125	92.2279	59.7504	82.2546	58.9144	89.2523	93.5644	63.1674	90.988	67.017	91.7525	91.8594	94.8662	93.3115	85.1158	94.6193	91.3936	59.706	92.3494	82.5254	78.3486	94.7394	90.0456	92.8105	92.97	89.8318	94.4252	95.1367	86.6356	58.6499	94.701	90.5889	54.5082	89.2544
TAD1132;cg20721320	-11.0257	67.8493	-3.74078	0.000278399	0.0079779	-0.0108208	5	TAD1132	177650000	178950000	177660036	177660036	PHYKPL|NA	promoter|intergenic	2	87.8168	77.2867	73.4495	82.7971	30.4404	74.1457	87.6465	57.158	89.6861	51.1972	83.823	84.5633	86.5559	91.6012	53.1214	88.6963	78.6497	53.569	81.2169	49.5202	75.8897	89.0013	56.1425	79.1912	71.2423	75.5437	85.1481	89.305	65.7015	71.0983	83.9055	48.4341	26.9569	81.6748
TAD1133;cg02586025	-15.1008	22.6767	-4.39833	2.31149e-05	0.00107742	2.3157	5	TAD1133	178950000	179350000	179075765	179075765	NA	intergenic	2	59.111	82.0152	8.20443	8.2714	9.07117	78.2447	9.67246	10.2698	9.08076	8.02734	13.9456	12.2548	54.6372	16.6597	48.7817	6.93607	53.8692	8.65206	49.2097	10.0848	9.11293	13.5469	15.0132	11.6974	12.5123	7.54864	51.9335	7.73936	15.5006	12.438	10.0742	7.14641	7.97963	9.0832
TAD1133;ENSG00000253520	5.74825	14.2251	4.71004	6.48849e-06	0.000377614	3.51429	5	TAD1133	178950000	179350000	178954225	178954514	NA	intergenic	1	11.8744	10.4901	18.5042	5.17956	17.2872	5.11966	24.1382	0	14.2334	13.08	5.0623	14.9835	11.9329	21.4513	21.3762	17.7932	25.3324	33.2311	17.071	29.164	13.3022	17.321	10.2739	8.05242	12.0513	10.1599	7.97287	7.84546	0	11.4065	9.8835	18.61	21.0421	20.1014
TAD1134;cg00266902	6.78883	29.2485	3.8576	0.000182533	0.00573617	0.381314	5	TAD1134	179350000	180150000	180099956	180099956	NA	intergenic	2	28.0108	22.5558	38.5379	27.8721	29.165	21.1878	46.8732	44.4087	25.3912	37.0487	16.1095	33.6848	27.7836	44.9045	15.1994	35.3393	40.5827	20.7013	30.8027	30.5953	23.3086	30.6976	49.2556	20.8423	20.0308	30.4469	19.4428	30.2701	47.5886	29.0375	31.8288	30.0577	31.4941	29.2892
TAD1134;cg03369432	-35.8557	39.3215	-8.40905	7.99333e-14	4.42943e-11	20.978	5	TAD1134	179350000	180150000	179442399	179442399	RNF130|MIR340|RNF130	transcript|promoter|intron	2	90.4899	84.2749	13.8637	9.7548	13.1455	85.5464	46.7965	9.85987	10.5716	13.197	43.107	42.5575	90.1115	40.6608	45.4463	93.3242	89.1404	17.5559	91.8073	10.2026	83.8766	44.4706	9.75887	38.0834	43.677	48.692	86.9614	33.1891	38.2715	39.7539	10.2283	11.1506	8.37332	13.8097
TAD1134;cg07535366	-15.031	36.3517	-3.895	0.000159157	0.00515158	0.508867	5	TAD1134	179350000	180150000	179806657	179806657	NA	intergenic	2	58.3828	51.3312	15.5246	10.386	17.7242	74.4691	55.2725	29.1318	32.2382	13.3305	16.5713	54.4675	58.9744	51.9542	43.7909	49.6477	14.5416	21.8419	87.1257	13.7256	46.4241	60.0728	22.214	17.9063	55.2188	10.5914	18.5219	18.9168	84.6236	17.4945	75.3239	93.277	53.0861	15.4458
TAD1134;cg17627629	21.2728	76.0709	4.49142	1.59093e-05	0.000791326	2.66752	5	TAD1134	179350000	180150000	179517140	179517140	NA	intergenic	2	86.1257	94.6726	92.6427	95.362	93.1362	4.96368	95.1465	95.452	67.816	91.0023	92.8915	94.2204	16.6985	95.1017	86.8901	45.6151	4.93198	95.4838	34.045	94.2071	92.7358	95.831	95.2387	7.55971	53.4425	95.0994	94.4571	91.7997	80.729	92.2736	93.4813	42.1122	96.098	94.2197
TAD1134;cg18531690	10.9505	16.6958	4.16213	5.82856e-05	0.00229265	1.44724	5	TAD1134	179350000	180150000	179514901	179514901	NA	intergenic	2	7.77872	6.51244	25.7975	8.94871	12.8293	7.3355	6.77001	13.1158	42.0904	10.6776	8.15704	8.84855	8.3576	42.895	7.33649	7.00605	7.68359	40.193	8.57954	32.1971	9.07009	16.099	34.2974	7.70918	8.95068	7.94468	9.24514	7.90968	8.56527	6.8142	8.67579	7.47294	8.75564	7.13793
TAD1135;cg27333099	20.7904	40.7305	4.89375	2.99197e-06	0.000196999	4.24724	5	TAD1135	180150000	180600000	180325579	180325579	BTNL8|NA	promoter|intergenic	2	46.0489	37.8638	45.4133	34.2483	65.4517	10.377	85.6527	75.5284	71.8385	24.2534	9.56602	89.9859	9.86099	75.2274	10.1321	52.2259	64.4286	71.7732	8.9516	89.784	44.5947	91.0636	30.6457	12.0113	11.1034	16.7034	9.53148	11.1818	8.87692	8.35064	50.6535	41.0905	70.9324	15.0386
TAD1136;cg08222293	-18.8917	54.8626	-5.66442	9.6521e-08	1.05058e-05	7.51625	5	TAD1136	180600000	180900000	180628689	180628689	TRIM7|TRIM7|TRIM7	transcript|promoter|intron	2	56.8814	88.7872	53.7788	37.5144	33.3847	91.1189	57.3335	62.5635	86.2292	44.9184	46.9962	53.8681	56.4988	68.2719	65.3649	24.3249	59.5041	47.223	92.7992	40.4385	54.7016	87.0428	64.4179	42.007	60.0678	40.4484	66.9591	93.3218	74.4287	48.6662	30.7056	85.4917	23.4561	26.6979
TAD1136;cg13397166	-9.62126	59.1179	-3.67598	0.000350495	0.00956562	-0.22422	5	TAD1136	180600000	180900000	180704557	180704557	NA	intergenic	2	63.5222	49.1516	49.122	34.9357	52.7519	75.0059	30.1455	71.0323	54.5831	36.6517	80.4044	51.243	75.0666	82.7481	59.97	59.7354	50.5014	40.3175	78.4794	53.1015	55.3982	51.2125	68.6733	63.6297	71.9267	62.1276	60.7314	65.2403	80.4563	62.4443	43.1469	76.9888	35.7949	30.3055
TAD1136;cg25944717	-17.5791	72.5598	-4.11659	6.93896e-05	0.00264749	1.28395	5	TAD1136	180600000	180900000	180648843	180648843	NA	intergenic	2	46.3537	88.5396	86.4426	7.70643	34.532	88.8648	8.38167	89.8042	60.9796	52.4428	90.9969	89.2863	89.9093	66.8304	82.0043	86.4806	80.6472	39.1216	77.2829	53.9908	93.0535	91.0562	96.427	86.0055	85.4974	77.2504	87.1305	95.5894	89.4549	81.9215	47.207	80.2507	46.2069	18.595
TAD1137;cg05869491	-24.1431	71.9789	-5.13868	1.03681e-06	8.0342e-05	5.25338	6	TAD1137	60000	250000	209763	209763	NA	intergenic	2	87.7444	94.6056	92.1396	6.11046	81.1834	90.2759	42.0161	96.0775	45.0494	70.6749	89.0503	46.4286	93.9923	95.4769	91.9088	96.4869	95.6357	8.05869	93.7175	48.0249	92.025	57.7737	55.7157	75.2275	95.5619	92.4282	93.1862	86.8483	94.5718	92.7503	86.0452	91.2915	41.9608	46.7166
TAD1137;cg07076850	35.4536	70.3242	8.03837	5.93457e-13	2.66508e-10	19.0456	6	TAD1137	60000	250000	186671	186671	NA	intergenic	2	95.255	57.2783	92.3638	94.8057	86.2931	48.2582	96.4149	95.1524	95.2437	84.1693	92.7695	92.6029	15.772	94.6168	33.7945	14.2729	13.9043	96.0998	56.0064	96.9532	20.3769	92.1906	93.3388	78.9195	13.8634	45.6414	14.29	93.6575	13.285	11.9497	91.0764	15.4637	94.6582	72.5281
TAD1137;cg09290655	-19.7639	80.5227	-5.95254	2.49277e-08	3.29802e-06	8.81083	6	TAD1137	60000	250000	220928	220928	NA	intergenic	2	91.1677	91.1341	91.8848	94.055	90.1655	92.5776	44.1202	93.9387	93.5761	59.3086	93.1903	49.0896	93.5897	93.7016	94.0172	94.2703	92.3793	92.1055	92.3121	66.1572	91.4012	93.1106	93.269	88.0511	92.1659	93.0004	92.3325	94.156	94.251	90.7178	92.4147	92.6366	49.0724	17.489
TAD1137;cg15253304	-14.3745	85.7688	-5.23468	6.78727e-07	5.63291e-05	5.65637	6	TAD1137	60000	250000	209809	209809	NA	intergenic	2	94.8382	95.3457	92.7355	32.2344	88.8043	92.931	96.1802	95.7851	88.3732	90.3021	94.5089	78.228	93.9636	96.3513	97.1998	93.909	96.2347	26.595	91.9725	58.7869	92.2034	92.4867	96.6458	88.0464	94.9831	95.1739	95.7718	90.9396	96.8754	93.7405	95.2226	95.7382	92.0856	87.1067
TAD1137;cg20665464	20.8468	20.9495	4.73685	5.80208e-06	0.000345171	3.62004	6	TAD1137	60000	250000	224339	224339	NA	intergenic	2	6.78483	30.6473	10.3616	6.74332	6.86945	7.20476	6.04073	93.9928	47.438	14.6323	8.23294	47.8196	7.55292	33.6383	7.12713	6.34965	6.45563	7.03226	5.89023	7.39188	7.2346	10.4368	18.0966	6.87011	7.94539	6.4911	6.55931	93.42	6.58898	6.48681	49.6922	6.51461	8.7417	6.13303
TAD1137;cg25019526	15.8507	80.1744	4.46497	1.76998e-05	0.000864479	2.56703	6	TAD1137	60000	250000	236559	236559	NA	intergenic	2	43.0136	80.1317	74.9188	94.9644	89.2473	94.1356	96	96.0559	94.9015	88.3687	95.7576	93.8825	91.1004	95.5751	26.6922	95.0672	54.3786	93.8983	93.0509	62.0216	95.0082	94.8783	95.5581	90.9265	16.7121	34.3912	40.3325	96.0661	43.4199	73.5948	94.1926	77.6127	94.5929	74.6947
TAD1139;cg26297490	10.341	23.3383	3.67738	0.000348758	0.00952987	-0.21962	6	TAD1139	550000	1550000	792778	792778	NA	intergenic	2	19.1022	19.3403	14.8005	51.3403	11.1222	9.24233	15.7263	56.8309	19.1297	41.7403	19.8059	30.5142	12.5349	61.3879	8.49722	11.438	11.352	10.3477	7.03366	17.0886	24.8662	52.2409	17.5246	11.6092	9.54282	8.40013	70.464	23.5955	9.13856	47.8803	9.81611	25.8592	55.3973	11.9087
TAD1139;ENSG00000272463	5.31872	17.0259	4.36351	2.65473e-05	0.00120491	2.18546	6	TAD1139	550000	1550000	708592	711405	NA|NA	transcript|intergenic	1	11.8744	5.24507	17.7687	5.17956	22.4912	5.11966	15.7939	25.2099	24.1075	5.06002	13.0859	18.4818	15.4177	19.0361	12.7852	22.2294	22.4593	25.1179	14.4266	20.2686	24.1885	22.6489	22.563	24.4238	8.22631	10.1599	11.68	12.7954	15.0069	15.5723	7.83249	7.97097	29.5602	18.0157
TAD114;cg06318676	16.5446	45.7981	5.39237	3.35141e-07	3.08847e-05	6.32844	1	TAD114	91950000	92400000	92077357	92077357	NA	intergenic	2	44.3132	52.8635	42.7929	31.1633	48.3169	54.7036	50.0594	55.2488	63.1046	21.1566	58.3617	39.4327	19.2996	69.2931	45.5463	51.1911	50.4628	68.3212	49.4499	55.3421	32.8679	50.3388	69.67	16.3327	27.0589	19.4046	24.5946	29.4697	30.6007	32.9539	24.6483	48.6337	50.6636	46.8526
TAD114;cg08638097	-25.5716	29.9628	-6.30364	4.57667e-09	7.60835e-07	10.435	1	TAD114	91950000	92400000	92100082	92100082	NA	intergenic	2	94.0525	58.4759	10.5108	10.4573	9.538	49.3101	11.491	8.16888	11.4228	8.89775	91.361	8.53849	52.5909	15.7552	52.4774	11.0427	91.0542	8.54673	11.4415	8.21525	10.1785	53.4287	11.1492	9.41704	93.5152	50.9822	45.9892	8.73605	12.9028	49.6963	40.707	13.92	7.36901	9.41987
TAD114;cg09503397	-7.41951	14.0033	-4.09231	7.61125e-05	0.00285395	1.19742	1	TAD114	91950000	92400000	92135648	92135648	NA	intergenic	2	12.7375	10.8644	13.5303	9.99602	10.5472	13.8952	9.08875	10.1216	13.3177	14.0944	11.7337	11.6885	9.50601	16.1235	7.25005	43.3671	48.2458	9.86337	10.8666	10.2568	12.4866	12.2139	13.7054	8.32302	46.2274	12.4028	13.1567	40.6487	13.6383	9.93283	8.60958	9.3353	8.96036	10.8802
TAD114;cg16030011	-21.2824	18.458	-6.14212	1.00408e-08	1.49301e-06	9.68175	1	TAD114	91950000	92400000	92075595	92075595	NA	intergenic	2	41.9653	39.3083	6.88376	5.23313	6.26694	5.65937	43.1374	6.50862	9.56827	5.84398	6.65586	9.27244	44.3345	43.3395	44.0912	48.0739	6.06198	6.4821	43.0431	5.44161	5.71981	6.35034	5.73021	8.95046	36.1156	6.284	29.8399	36.47	6.74607	43.5206	6.00239	8.23632	5.19545	5.90929
TAD114;cg16527877	24.0977	38.2672	5.99425	2.04336e-08	2.78323e-06	9.00115	1	TAD114	91950000	92400000	92036018	92036018	NA	intergenic	2	55.7579	8.3447	48.361	35.6665	10.1497	44.5383	83.2416	73.2773	25.0207	47.1049	13.1304	93.7426	5.37158	37.8676	24.9224	30.4057	7.47052	59.846	36.446	40.2647	18.335	88.9655	74.5024	29.2358	9.53749	10.5855	10.932	83.1978	24.2294	12.753	15.5437	39.1596	46.3498	52.3141
TAD114;cg22155218	-14.3308	15.8409	-5.09767	1.24079e-06	9.35751e-05	5.08267	1	TAD114	91950000	92400000	92110813	92110813	NA	intergenic	2	8.25225	77.9101	10.5047	7.82887	8.47519	7.6383	6.81009	6.94767	7.87357	11.2023	38.8502	9.2125	7.42101	7.94529	5.95978	8.5848	7.4685	7.88966	86.9879	7.68529	78.6699	7.66924	6.40296	9.69642	10.2306	7.91515	34.5314	7.92762	41.3405	8.32479	7.3467	34.6299	7.49405	7.11071
TAD114;cg23098371	-25.8898	42.5968	-6.2218	6.82288e-09	1.07231e-06	10.0521	1	TAD114	91950000	92400000	92012061	92012061	NA	intergenic	2	18.6805	48.1337	20.5851	8.26714	15.1098	52.1309	17.3805	18.2726	28.4543	12.2131	92.2309	17.5667	87.5684	66.9298	15.4354	13.3392	84.7741	22.044	84.5454	55.0638	12.3222	48.1399	28.3145	45.8734	86.021	83.7259	51.7418	52.1013	53.9469	45.6442	42.1169	89.8256	16.103	14.5403
TAD114;ENSG00000069702	9.08279	54.3988	6.19136	7.91052e-09	1.21332e-06	9.9103	1	TAD114	91950000	92400000	92145902	92371892	TGFBR3|NA|TGFBR3|NA|TGFBR3|TGFBR3|TGFBR3|TGFBR3|TGFBR3|NA	transcript|transcript|promoter|promoter|intron|exon|cds|fiveUTR|threeUTR|intergenic	1	64.5517	42.1647	58.7508	53.7774	57.7504	51.7388	56.918	63.8743	62.6728	51.6846	52.6524	60.2858	49.3742	62.6409	35.6095	50.4347	50.6186	62.8595	53.7864	59.6941	53.1399	59.8441	63.0497	50.9329	53.7122	51.4627	41.7015	55.5222	53.4834	48.0671	64.3267	37.09	66.9727	56.2483
TAD1140;cg00632007	-22.9229	35.713	-5.88228	3.47909e-08	4.3965e-06	8.4918	6	TAD1140	1550000	2750000	1598984	1598984	NA	intergenic	2	78.6271	21.052	6.54979	5.18551	12.9231	86.6506	13.9659	45.2644	52.7884	10.0149	11.7943	45.6916	54.0202	39.4624	41.1242	44.631	50.2726	55.8099	47.9421	7.68177	47.1292	26.8974	12.0308	13.2642	51.6088	45.3208	46.1554	89.6239	23.4249	40.1214	56.882	88.556	5.58163	35.8775
TAD1140;cg26104083	6.87064	91.9374	3.92645	0.000141737	0.00469751	0.61686	6	TAD1140	1550000	2750000	1606394	1606394	NA	intergenic	2	95.3794	54.7258	94.7071	96.0918	96.3474	93.3304	97.3882	96.8725	96.7417	93.7721	50.47	95.4553	89.7854	94.3531	95.7834	96.8104	71.5769	96.444	96.0721	96.7908	95.0421	96.3241	96.6204	84.5501	96.2702	95.9975	95.3784	42.3177	78.5205	95.118	96.2164	92.5704	97.1964	96.5462
TAD1141;cg03668556	-17.2246	26.3834	-4.17014	5.65172e-05	0.00223406	1.47611	6	TAD1141	2750000	3100000	2977293	2977293	NA	intergenic	2	14.3557	34.4485	15.1994	9.56476	18.5959	91.8179	8.04154	47.2052	38.8732	14.51	10.5475	11.6269	40.7235	39.9599	40.2299	93.6069	94.0053	12.7795	92.8508	12.011	12.7296	14.4519	9.60214	19.7394	42.7055	33.5555	35.2345	9.64722	38.7333	90.162	45.3631	32.702	9.34503	14.0166
TAD1141;cg08155050	16.4625	79.3132	3.94647	0.000131608	0.00442918	0.685969	6	TAD1141	2750000	3100000	2972435	2972435	SERPINB6|NA	promoter|intergenic	2	92.3873	83.2801	89.2213	63.2311	93.5926	7.74445	94.4	90.176	70.8164	52.0894	91.1072	73.0097	81.0089	92.6439	9.15538	95.0039	39.7021	94.3545	60.0207	74.9077	94.6112	14.0481	96.115	93.3234	9.19406	92.8479	92.5782	93.2913	94.0401	44.8713	92.5165	90.5023	90.1394	88.1788
TAD1141;cg19261864	-6.10028	37.5988	-4.25661	4.0424e-05	0.00170413	1.79039	6	TAD1141	2750000	3100000	3027796	3027796	NA	intergenic	2	36.7427	51.9206	37.4522	41.5465	26.1339	41.7988	29.66	41.6602	39.6555	40.3726	37.804	27.1732	26.7459	46.1137	36.9312	49.607	47.1344	42.6436	43.0924	39.6388	42.4544	48.8979	36.2212	37.0219	23.5183	49.107	47.2184	44.5431	46.1232	32.5491	31.2814	48.2372	42.3113	27.9521
TAD1141;ENSG00000124570	9.47856	47.5643	5.20116	7.87365e-07	6.39958e-05	5.51511	6	TAD1141	2750000	3100000	2948393	2972090	SERPINB6|SERPINB6|SERPINB6|SERPINB6|SERPINB6|SERPINB6|SERPINB6	transcript|promoter|intron|exon|cds|fiveUTR|threeUTR	1	40.4052	56.7442	54.3711	47.7261	56.716	38.4373	44.2724	53.896	52.3952	50.4707	53.937	60.3625	28.3868	57.6269	28.4636	56.788	38.4302	51.3035	56.5781	44.5475	56.6782	40.055	61.0541	45.9084	34.3318	49.4517	54.7547	53.1696	54.0416	35.3201	38.6138	36.6855	22.5029	55.0815
TAD1141;ENSG00000230438	-4.42872	47.7045	-4.41753	2.14096e-05	0.00101206	2.38783	6	TAD1141	2750000	3100000	2854896	2881641	SERPINB9P1|MIR4645|SERPINB9P1|SERPINB9P1|SERPINB9P1|NA	transcript|promoter|promoter|intron|exon|intergenic	1	49.8267	57.4096	48.551	43.8796	49.7815	46.0625	40.7204	39.2896	46.2203	45.4685	56.6306	51.3298	52.727	44.1442	47.9869	55.8747	51.5737	49.8483	47.5117	40.2725	59.328	51.9791	42.8869	55.4772	44.4992	52.5202	49.5496	47.6737	48.8469	45.2535	39.9136	51.5738	26.6709	42.7745
TAD1142;cg01163597	11.7214	82.1568	5.66898	9.45014e-08	1.03196e-05	7.53645	6	TAD1142	3100000	4200000	3455912	3455912	SLC22A23|NA|SLC22A23	transcript|promoter|intron	2	91.9349	67.2466	85.0034	78.0592	89.2789	82.9366	92.4774	93.718	92.1579	88.3767	91.2738	92.2875	84.5926	92.7661	86.0271	88.8958	82.0917	71.289	53.2098	93.5764	63.2542	88.861	87.8344	57.8122	80.7042	85.7485	62.5743	90.3184	61.1881	86.5169	90.432	75.9083	92.3989	88.7681
TAD1142;cg01445151	-24.3206	35.2704	-7.49983	1.04041e-11	3.4635e-09	16.2864	6	TAD1142	3100000	4200000	3445256	3445256	SLC22A23|SLC22A23|SLC22A23	transcript|promoter|intron	2	55.3449	51.9698	30.6775	26.3581	35.9131	51.7707	26.0793	13.5746	66.2282	20.6718	73.4482	42.6286	52.7186	30.7571	37.5379	73.6962	51.6614	24.1071	66.1678	7.51588	59.9668	49.5765	52.9742	20.0186	32.1455	58.09	52.8156	71.4684	30.3497	30.0534	28.7825	31.0597	8.83176	11.9035
TAD1142;cg01758548	-35.4797	64.7471	-8.51404	4.51121e-14	2.60783e-11	21.5294	6	TAD1142	3100000	4200000	3209565	3209565	NA	intergenic	2	53.4107	88.5579	19.2058	18.3132	51.0747	92.8485	43.109	93.7631	92.607	47.1236	92.9122	55.2544	92.3777	94.6452	93.4272	91.8659	93.1034	37.6622	91.6757	60.2741	84.1019	92.1322	18.5344	91.8161	92.9909	91.9165	54.8543	46.4896	93.1416	92.0603	92.7914	91.1217	18.0481	20.0706
TAD1142;cg04951476	-19.2033	21.6793	-4.83307	3.87152e-06	0.000245742	4.00303	6	TAD1142	3100000	4200000	3848243	3848243	NA	intergenic	2	6.72611	41.3842	8.49213	6.65813	9.11933	8.57362	35.0769	8.59621	9.88569	9.28296	7.41063	11.5349	46.4212	14.8342	4.91625	48.46	7.19425	9.65799	88.2802	8.15481	44.688	11.4562	6.11076	11.0855	10.2144	6.8639	41.6615	5.72836	89.0544	9.1072	42.0814	40.3507	6.94956	16.2732
TAD1142;cg06869454	-14.4047	86.3575	-6.19223	7.8771e-09	1.20889e-06	9.91436	6	TAD1142	3100000	4200000	3770466	3770466	NA	intergenic	2	95.4639	94.6625	50.3773	94.9094	56.0082	95.3521	34.4773	96.0532	56.3493	89.2875	94.6559	92.8455	94.7087	96.0019	96.8551	96.211	95.8423	95.3149	92.4996	81.5192	96.4003	95.9982	96.5068	92.2474	96.4842	95.7081	95.1573	96.2887	96.1317	94.6704	97.274	96.1839	91.971	78.9448
TAD1142;cg08494755	-13.3565	43.5733	-5.94833	2.54324e-08	3.34675e-06	8.79164	6	TAD1142	3100000	4200000	3460947	3460947	NA|NA	transcript|intergenic	2	49.2636	65.3704	42.9845	31.9085	46.2561	44.7718	36.1385	31.7451	52.1425	49.0344	31.8149	37.715	65.4115	38.6928	22.2754	40.9892	65.3499	50.2504	74.2543	26.6031	62.9958	53.5422	30.3146	35.4212	69.0816	47.712	64.9122	26.5927	61.1566	43.1449	46.7153	35.5353	29.1379	30.727
TAD1142;cg11647493	11.7761	86.2692	4.42685	2.06265e-05	0.000981104	2.42291	6	TAD1142	3100000	4200000	4134485	4134485	ECI2|ECI2|ECI2	transcript|promoter|intron	2	97.016	96.8903	96.276	96.8167	95.5324	95.9306	97.3603	95.6043	97.1277	96.6928	94.8004	95.2479	68.7631	92.9033	68.5251	97.5918	55.2891	96.8267	94.756	97.0899	80.9439	95.2676	96.9485	92.2932	64.0893	73.2957	97.4022	96.9016	94.223	96.095	32.6877	40.1925	67.0214	79.6739
TAD1142;cg13318241	25.0689	44.9993	5.01687	1.76309e-06	0.000126164	4.74897	6	TAD1142	3100000	4200000	3455537	3455537	SLC22A23|NA|SLC22A23	transcript|promoter|intron	2	8.87774	7.93777	29.8826	56.4523	88.3886	39.3909	31.7561	38.9141	94.0642	93.7469	6.47852	38.6433	39.9922	74.9091	4.54558	6.5889	10.0623	6.93645	35.4401	95.7745	45.9826	20.9303	8.5352	12.0967	85.7611	38.021	36.464	38.6226	8.7986	9.52552	7.57084	39.6919	95.6953	17.1447
TAD1142;cg14192813	-23.6281	31.4776	-6.56222	1.27558e-09	2.52896e-07	11.6611	6	TAD1142	3100000	4200000	3446008	3446008	SLC22A23|SLC22A23|SLC22A23	transcript|promoter|intron	2	6.10681	48.8481	9.74734	30.9777	13.0427	52.4804	14.4721	9.55542	49.4911	18.117	8.44605	10.1365	56.2516	9.88808	43.9245	88.7344	41.3081	23.5019	23.8565	5.84717	32.2945	46.8117	53.9746	42.1097	84.684	52.3899	29.0909	87.5585	48.8931	43.0957	9.68927	87.0334	7.29175	9.14064
TAD1142;cg14519392	-19.8014	46.6231	-4.29746	3.44519e-05	0.00149329	1.94049	6	TAD1142	3100000	4200000	4140258	4140258	NA|NA|NA	transcript|intron|intergenic	2	89.1269	90.7911	50.0534	15.0322	45.059	44.0209	45.3912	91.8146	55.3089	39.7927	17.0754	16.6061	46.9391	45.491	60.6834	45.2509	86.2986	16.4039	93.332	81.3251	88.2947	18.2729	13.7983	45.1821	48.053	39.3645	88.5708	48.9479	89.8389	65.2498	17.2582	14.8047	44.8296	16.094
TAD1142;cg23985641	-26.0517	59.1875	-5.56517	1.52592e-07	1.56841e-05	7.07889	6	TAD1142	3100000	4200000	3848218	3848218	NA	intergenic	2	46.6915	92.2709	55.5842	19.5621	18.3112	53.5336	40.5991	90.3521	92.9658	81.1932	17.164	40.8576	90.1413	88.3632	38.1722	58.9724	89.6608	64.0434	93.0084	41.093	83.306	92.5304	39.2767	48.8874	14.2613	91.1351	74.0413	13.5613	93.1802	85.6267	91.2218	92.6469	42.3237	26.7023
TAD1142;cg26298273	-22.7706	42.9639	-5.50006	2.05581e-07	2.0334e-05	6.79445	6	TAD1142	3100000	4200000	3445271	3445271	SLC22A23|SLC22A23|SLC22A23	transcript|promoter|intron	2	52.1177	58.5721	48.4938	41.2123	26.6885	41.1441	51.7966	18.4539	42.9626	41.828	88.9383	12.8056	62.9722	45.0436	17.2983	62.1172	72.6085	50.921	90.1748	9.3689	57.1024	54.5664	67.7276	29.4844	33.8516	54.955	63.8889	88.3363	57.2978	42.7235	18.9515	47.9725	18.3071	16.3501
TAD1142;ENSG00000137266	5.42365	36.7969	5.73366	6.99422e-08	7.98977e-06	7.82401	6	TAD1142	3100000	4200000	3269196	3457256	NA|SLC22A23|NA|SLC22A23|NA|SLC22A23|SLC22A23|SLC22A23|NA|SLC22A23|NA|SLC22A23|NA|NA	transcript|transcript|promoter|promoter|intron|intron|exon|cds|fiveUTR|fiveUTR|threeUTR|threeUTR|intergenic|intergenic	1	38.5949	29.2935	34.1919	34.7053	38.7759	25.8256	41.69	41.7249	38.1049	40.0696	27.6373	39.4003	28.7023	50.402	32.4945	49.0035	39.9544	41.6917	42.9257	41.7286	37.6787	39.3128	32.5674	31.0344	31.1413	29.6307	27.9414	31.3818	30.8639	29.3634	33.043	33.7668	27.3817	34.2093
TAD1142;ENSG00000272320	4.07848	6.62151	4.18293	5.37996e-05	0.00214469	1.52229	6	TAD1142	3100000	4200000	3311896	3313884	SLC22A23|SLC22A23	transcript|intron	1	13.2195	0	0	5.17956	0	5.11966	8.34425	10.1772	10.1401	10.12	0	12.9106	0	19.5861	4.94599	5.14339	8.10442	0	0	16.8151	5.146	10.0138	0	0	10.3804	0	0	0	5.00231	7.78614	14.8253	0	0	5.02535
TAD1143;cg02503159	16.0477	78.8997	3.79991	0.000225089	0.0067562	0.186487	6	TAD1143	4200000	5100000	5026324	5026324	NA|NA|NA	transcript|intron|intergenic	2	88.3322	91.1651	93.7196	97.409	96.1105	95.4592	78.4047	38.2567	97.5317	87.5202	97.5346	96.8778	92.2341	96.8998	97.0358	42.918	20.8231	96.6384	97.131	97.7888	92.9694	97.4162	81.0175	93.353	81.4609	94.7134	53.2173	97.1861	44.5455	40.8314	97.0262	95.9442	96.6411	68.707
TAD1143;cg15664323	-21.4758	45.9225	-4.87605	3.22618e-06	0.000210196	4.1758	6	TAD1143	4200000	5100000	4427110	4427110	NA	intergenic	2	90.6069	50.5749	49.4524	14.8751	16.2737	48.8792	79.7117	62.9061	33.1711	48.8664	93.1272	50.4817	50.8092	57.7351	45.2655	85.157	43.2826	40.9892	89.7544	13.4321	84.0815	30.9783	54.418	51.6251	88.6034	83.1461	50.1238	50.8432	72.5361	89.3404	20.4257	39.2553	9.20008	17.9957
TAD1143;cg16659773	-23.4072	44.6221	-6.01926	1.8131e-08	2.50659e-06	9.11563	6	TAD1143	4200000	5100000	4352453	4352453	NA	intergenic	2	24.0491	76.0914	21.4242	16.6243	17.4571	75.4968	54.8975	56.9576	78.2826	12.1765	86.353	22.6143	89.3136	80.7556	87.6401	57.6417	86.3432	24.6514	85.1172	21.5951	51.8225	29.7777	24.9925	77.9324	29.855	12.6025	85.517	52.4624	82.7388	51.8204	21.4304	85.8819	20.1715	18.7221
TAD1143;cg16747928	-12.3882	78.2699	-3.66823	0.000360219	0.00976381	-0.249551	6	TAD1143	4200000	5100000	4370460	4370460	NA	intergenic	2	93.9104	91.3561	40.7864	43.4447	92.5966	93.9138	68.0259	96.9703	96.2127	95.5028	96.7526	95.3557	94.9778	96.3637	96.6423	95.5201	95.6756	49.3303	93.6038	58.3307	88.924	93.3604	68.2065	92.8955	94.1992	95.4718	95.3481	61.6753	66.9851	93.834	29.0098	96.2407	57.7418	46.6412
TAD1143;cg24427915	-26.0315	75.6577	-7.05852	1.0326e-10	2.69373e-08	14.0774	6	TAD1143	4200000	5100000	5091024	5091024	NA|NA|NA	transcript|intron|intergenic	2	52.0528	92.4374	29.4904	15.5654	86.6699	90.7869	43.2217	92.9561	83.1017	47.3554	93.1143	44.6177	93.4726	94.708	92.8394	84.2816	93.3095	10.1167	93.1993	75.9714	89.3962	92.5563	93.3241	88.2987	93.0182	92.4504	93.5139	93.0213	89.2443	91.9445	87.7442	92.6877	18.2564	39.7439
TAD1143;cg26886188	-18.9863	66.0261	-4.61297	9.69482e-06	0.00052751	3.13481	6	TAD1143	4200000	5100000	4251695	4251695	NA	intergenic	2	76.2198	90.3852	50.4527	44.2297	29.6238	88.5569	40.4807	51.933	90.0035	42.3242	91.4791	54.7588	88.726	91.6796	37.6506	63.7733	92.3756	49.6037	94.5209	18.5017	92.2284	90.2481	59.4175	47.03	88.1488	90.8986	59.2686	90.3263	91.3138	25.181	35.4903	85.4397	21.8053	18.8572
TAD1145;cg02127689	-16.6226	60.8569	-4.70457	6.63795e-06	0.000384842	3.49275	6	TAD1145	5450000	6600000	5849049	5849049	NA	intergenic	2	80.9841	92.5363	44.9454	53.2081	36.6004	89.9299	64.1253	46.5321	89.5581	46.8197	67.0137	43.1388	93.9973	51.7331	72.9557	44.3748	90.413	36.0457	66.8697	36.206	68.163	94.1542	63.8291	56.2645	47.823	63.2532	95.9676	94.5635	95.4514	63.7681	60.7765	95.1661	62.4607	37.7411
TAD1145;cg20162076	-38.8264	49.6435	-10.6466	3.1568e-19	5.41613e-16	32.9667	6	TAD1145	5450000	6600000	6588089	6588089	LY86-AS1|LY86|LY86-AS1	transcript|promoter|intron	2	76.8525	83.0485	23.4526	13.7239	23.5119	86.5763	41.3326	37.6614	17.7698	39.82	47.6116	21.3952	85.7191	86.6695	89.0802	43.3617	91.0098	18.0902	79.3836	33.9756	74.1145	85.3322	26.2204	43.5026	79.2689	77.3385	85.3114	86.0084	89.8737	82.291	49.3747	80.518	14.2547	14.9022
TAD1145;ENSG00000124785	7.46045	10.1972	5.3471	4.10901e-07	3.66348e-05	6.13424	6	TAD1145	5450000	6600000	5998232	6007200	NRN1|NRN1|NRN1|NRN1|NRN1|NRN1|NRN1|NA	transcript|promoter|intron|exon|cds|fiveUTR|threeUTR|intergenic	1	13.2195	5.24507	20.8976	0	18.656	0	8.34425	16.1305	19.8081	0	5.0623	21.2162	0	14.4418	9.89199	14.4393	18.9215	35.0414	0	0	13.3022	17.321	19.5581	5.08051	0	8.05152	5.03032	11.4934	10.0046	4.91251	15.665	10.0582	26.0882	23.041
TAD1145;ENSG00000216863	-6.23152	23.7037	-5.25445	6.21664e-07	5.2094e-05	5.73996	6	TAD1145	5450000	6600000	6346698	6623004	LY86|LY86-AS1|LY86|LY86-AS1|LY86|LY86-AS1|LY86|LY86|LY86	transcript|transcript|promoter|intron|intron|exon|exon|cds|fiveUTR	1	22.1024	30.5939	15.0163	21.5984	20.8159	24.612	34.5075	23.0186	20.2802	23.498	20.692	29.1323	17.0721	23.8893	28.8494	30.6247	31.0179	28.4334	32.937	26.8482	35.9051	23.5345	16.2837	22.982	27.0382	25.167	27.9414	29.2387	26.974	27.4362	23.7568	28.2371	0	14.1079
TAD1145;ENSG00000270174	4.76106	23.4937	4.81037	4.26102e-06	0.000265966	3.91223	6	TAD1145	5450000	6600000	5665218	5695505	FARS2|FARS2	transcript|intron	1	32.5126	13.5583	28.843	21.1713	18.656	17.7111	26.7837	29.6812	24.3735	13.08	21.8789	19.5129	10.2784	28.7307	17.7312	21.4475	30.5638	38.6712	17.7776	26.694	20.1049	18.5277	36.298	25.1699	17.9552	21.9551	22.4324	22.0739	16.6173	18.7037	20.9922	18.0292	30.9293	22.0729
TAD1146;cg18483599	-22.0047	41.5971	-8.15492	3.16811e-13	1.51419e-10	19.6505	6	TAD1146	6600000	7300000	7272842	7272842	NA	intergenic	2	43.5969	42.0087	24.4505	30.6517	24.4896	47.9299	32.2378	45.8931	23.3477	28.0237	36.8587	26.5713	81.7426	68.7863	52.5299	52.2261	50.4586	24.2826	66.5135	21.8105	62.59	36.208	42.8475	51.5185	64.9575	52.7912	92.3401	32.8239	57.3896	42.132	63.9374	59.3696	22.468	24.3533
TAD1146;cg19228647	13.7416	73.2693	4.78707	4.70045e-06	0.000288285	3.8193	6	TAD1146	6600000	7300000	6901002	6901002	NA	intergenic	2	75.447	56.1731	93.63	95.3541	85.5694	27.0311	88.4621	88.2698	55.3121	93.4198	91.1581	84.2833	53.3892	86.0703	52.3381	24.1697	59.4228	61.3742	85.6913	70.6878	85.9407	82.5759	89.7935	82.3898	57.905	28.5263	60.4916	86.0023	57.8861	81.984	45.169	57.4201	87.0458	52.9368
TAD1146;cg26390512	-11.7938	20.2176	-4.40221	2.27603e-05	0.001065	2.33025	6	TAD1146	6600000	7300000	6714166	6714166	NA	intergenic	2	11.4957	40.501	16.6986	11.5952	11.7968	13.3511	10.1796	13.3471	14.2058	11.3932	12.8712	39.0131	13.421	13.5077	32.4704	43.0635	12.8514	11.7197	41.8915	10.6202	78.0375	12.4171	9.08451	14.8097	15.8217	34.1149	40.2439	12.4392	83.0284	38.7454	40.2163	9.48762	10.7919	12.4301
TAD1146;ENSG00000216863	-6.23152	23.7037	-5.25445	6.21664e-07	5.2094e-05	5.73996	6	TAD1146	6600000	7300000	6346698	6623004	LY86|LY86-AS1|LY86|LY86-AS1|LY86|LY86-AS1|LY86|LY86|LY86	transcript|transcript|promoter|intron|intron|exon|exon|cds|fiveUTR	1	22.1024	30.5939	15.0163	21.5984	20.8159	24.612	34.5075	23.0186	20.2802	23.498	20.692	29.1323	17.0721	23.8893	28.8494	30.6247	31.0179	28.4334	32.937	26.8482	35.9051	23.5345	16.2837	22.982	27.0382	25.167	27.9414	29.2387	26.974	27.4362	23.7568	28.2371	0	14.1079
TAD1147;cg09640300	-38.0027	42.8154	-7.43539	1.45921e-11	4.68856e-09	15.9607	6	TAD1147	7300000	7650000	7641144	7641144	NA	intergenic	2	53.1111	94.5042	9.70497	7.41854	9.31041	95.2668	43.1006	9.19624	49.3791	8.40862	95.1998	9.85737	48.9143	47.2927	5.09351	95.7191	8.97471	14.6893	95.2274	9.87852	8.65132	95.7762	94.4782	10.5831	10.0921	45.7799	95.9131	40.2149	95.5903	56.9404	80.8078	95.5242	8.33749	10.586
TAD1148;cg02673323	-27.8781	29.8103	-5.98973	2.08789e-08	2.83379e-06	8.98051	6	TAD1148	7650000	8100000	8087102	8087102	EEF1E1-BLOC1S5|EEF1E1|SCARNA27|EEF1E1-BLOC1S5|EEF1E1	transcript|transcript|promoter|intron|intron	2	20.9961	84.8792	11.0516	7.00305	12.3145	24.0861	6.38208	7.77631	11.2361	11.9623	8.01985	9.29271	33.331	28.8451	5.68801	88.4851	24.9114	13.4116	88.252	9.40515	70.8445	9.85092	7.41113	25.4321	11.8172	4.86153	22.5812	9.04358	82.8079	28.5824	10.2139	80.2812	8.75763	11.919
TAD1148;cg08238166	-12.8062	14.5689	-3.98702	0.000113175	0.00392477	0.826729	6	TAD1148	7650000	8100000	8086867	8086867	EEF1E1-BLOC1S5|EEF1E1|SCARNA27|EEF1E1-BLOC1S5|EEF1E1	transcript|transcript|promoter|intron|intron	2	10.2562	33.8326	9.18451	5.97984	8.87036	6.16405	5.3955	5.88995	7.19565	9.0914	6.33284	7.72923	7.76736	6.34646	4.63638	6.45848	7.16442	6.84232	40.33	6.4054	76.0316	7.97647	5.9283	38.3815	8.82547	6.78137	7.28838	6.64552	90.3494	7.31118	6.79466	7.44992	5.56385	8.50166
TAD1148;cg27597264	-14.6906	20.3531	-4.06023	8.59538e-05	0.00315058	1.08371	6	TAD1148	7650000	8100000	8086870	8086870	EEF1E1-BLOC1S5|EEF1E1|SCARNA27|EEF1E1-BLOC1S5|EEF1E1	transcript|transcript|promoter|intron|intron	2	9.88697	34.6046	11.3568	9.01849	12.7178	37.3793	8.5836	9.38826	8.1916	10.3463	10.7389	12.0985	10.9205	8.15659	7.11137	9.52187	41.4783	9.34682	40.2982	11.2416	78.1613	34.7782	19.6471	40.3178	9.7461	7.77055	8.34074	8.94903	92.3489	36.9802	9.90597	8.38987	7.46557	15.7507
TAD1149;cg02397497	29.969	56.2162	6.55712	1.30844e-09	2.57882e-07	11.6367	6	TAD1149	8100000	10450000	10412073	10412073	TFAP2A|TFAP2A-AS1|TFAP2A|TFAP2A|TFAP2A	transcript|promoter|intron|exon|fiveUTR	2	68.4515	46.9431	53.4036	90.6017	46.0547	33.752	94.5433	95.7327	48.6568	77.8109	20.2335	91.8708	56.1625	68.1018	11.4468	42.5877	40.4305	92.3369	10.1209	96.3427	66.7653	65.777	86.5354	23.4947	13.7269	32.818	13.7737	78.569	31.3673	19.5912	11.2272	17.3639	94.2882	77.8328
TAD1149;cg02622074	17.0693	81.1922	6.35922	3.48474e-09	6.01736e-07	10.6965	6	TAD1149	8100000	10450000	10412225	10412225	TFAP2A|TFAP2A-AS1|TFAP2A|TFAP2A|TFAP2A	transcript|promoter|intron|exon|fiveUTR	2	85.3801	74.3242	83.5755	95.1296	57.9008	51.714	96.2269	97.0853	87.2971	79.1105	81.9175	95.047	54.3773	96.6219	68.7908	89.1107	79.5413	97.0878	17.1764	98.0577	53.1416	91.5435	96.6199	62.8744	79.2253	88.5145	48.9861	88.5281	70.9222	84.0974	48.4277	78.6803	95.5576	95.536
TAD1149;cg03062564	13.5399	81.3759	3.7997	0.00022526	0.00675908	0.185779	6	TAD1149	8100000	10450000	10383526	10383526	NA	intergenic	2	96.5302	92.1226	93.6202	94.8271	90.878	52.9058	95.3514	95.2585	95.5141	46.5551	76.6516	93.8349	85.4513	96.0379	88.9494	94.3603	63.4074	89.5843	44.2293	94.5535	29.3646	96.6138	94.3694	64.4424	60.92	79.9935	10.834	88.9243	24.7835	78.7161	51.5816	13.1408	92.9731	88.2013
TAD1149;cg03754044	-20.2185	76.0164	-4.63888	8.71369e-06	0.000483362	3.23559	6	TAD1149	8100000	10450000	10112908	10112908	NA|NA|NA	transcript|intron|intergenic	2	96.2222	94.515	94.6513	95.485	14.888	94.3473	49.9589	56.7216	96.5779	84.3217	97.4341	93.4867	96.27	88.5832	94.6434	95.5733	97.1074	54.7627	60.6312	55.9363	95.2976	95.1459	95.9237	90.9203	96.6839	95.0948	97.2573	97.363	95.2117	96.5148	93.9853	90.353	31.9399	85.9236
TAD1149;cg07304923	-37.585	38.8083	-8.74896	1.24674e-14	8.19874e-12	22.7692	6	TAD1149	8100000	10450000	10323048	10323048	NA	intergenic	2	22.3762	89.3974	9.6435	6.37225	9.8267	90.1667	6.37635	9.76335	7.98003	41.6691	91.5424	8.8462	89.5198	12.6972	26.3169	49.212	48.9506	9.44872	88.1676	52.2807	79.5112	52.5851	47.5982	15.3073	88.8263	92.4579	42.3803	91.7222	48.5413	37.5981	79.1473	49.6673	5.23055	9.45425
TAD1149;cg07570394	-11.3326	83.737	-3.8954	0.000158922	0.00514521	0.510245	6	TAD1149	8100000	10450000	10310401	10310401	NA	intergenic	2	95.1868	94.1615	54.4428	95.3637	55.3875	93.1645	57.633	94.3423	95.1013	94.5433	94.9472	94.8797	60.1713	96.3625	94.0186	93.7054	95.5406	93.5981	94.5233	91.2067	93.6886	95.16	94.9195	55.2159	95.9126	94.5093	96.3929	95.8736	93.1096	92.635	63.6539	94.6971	51.0343	91.2275
TAD1149;cg08523075	-15.4891	82.6393	-4.69235	6.98397e-06	0.000400752	3.44471	6	TAD1149	8100000	10450000	9978010	9978010	NA|NA|NA|NA	transcript|promoter|intron|intergenic	2	87.5937	94.4783	44.1593	48.4785	15.3628	90.1229	73.4205	94.8739	93.1537	92.4232	92.843	18.8444	94.4506	94.7765	93.5379	94.3274	95.5108	91.1857	60.606	55.7692	95.0769	95.0932	94.335	90.7553	94.1262	92.7831	93.9519	94.9191	94.081	92.5667	95.1267	92.144	53.5262	65.7184
TAD1149;cg08617135	-18.4553	44.9087	-3.8468	0.000189866	0.0059111	0.344672	6	TAD1149	8100000	10450000	9516073	9516073	NA	intergenic	2	96.6554	92.1442	13.2494	48.3789	13.0508	56.2399	53.0923	63.2534	20.2289	12.6563	94.6132	16.5166	94.6947	67.4496	34.1967	16.1406	54.5473	18.3246	92.9075	43.1112	91.736	88.7777	29.2332	19.7883	94.1413	49.9248	20.1784	12.042	95.3583	17.6558	53.5467	14.5913	14.7035	42.8543
TAD1149;cg09094473	-18.8253	69.6512	-4.69314	6.96101e-06	0.000399877	3.44782	6	TAD1149	8100000	10450000	9397012	9397012	NA	intergenic	2	69.5206	87.4944	57.6926	36.6726	51.7605	89.415	63.9423	92.6965	93.4441	49.8372	92.2569	52.6355	90.5104	94.5648	46.62	92.7227	91.7416	58.0652	91.5698	57.3535	31.578	94.3398	88.1862	33.589	93.2003	92.3279	56.3096	89.5278	93.7311	86.5715	90.5253	89.9666	22.4137	56.0398
TAD1149;cg09285851	22.0135	41.2644	3.88597	0.000164528	0.00528548	0.477968	6	TAD1149	8100000	10450000	10099656	10099656	NA|NA|NA	transcript|intron|intergenic	2	5.86622	96.3704	5.01051	50.2582	65.0269	42.056	96.4161	75.9591	52.1331	41.8028	96.2681	6.49226	95.1902	64.4989	2.72785	3.17626	4.20939	96.4814	42.4533	86.177	53.6814	97.3352	97.2072	42.6335	48.5112	38.2528	3.44286	3.30526	41.0112	4.1978	50.1745	5.6398	12.2779	37.5174
TAD1149;cg09405334	-4.81596	12.4719	-3.76907	0.000251555	0.00736623	0.0832601	6	TAD1149	8100000	10450000	8283067	8283067	NA	intergenic	2	10.857	35.5484	15.2294	9.60369	8.9536	10.9087	7.27275	9.48152	8.79121	8.22158	9.78898	9.64295	10.9277	16.4839	8.91189	11.2492	10.3903	7.78538	10.7085	10.1215	10.229	12.2513	7.95361	8.85933	14.0686	9.17217	39.2581	8.76708	9.02666	8.20159	34.7834	11.228	8.22143	8.37927
TAD1149;cg09602288	15.8075	71.7808	3.87112	0.000173725	0.00552097	0.427331	6	TAD1149	8100000	10450000	10382800	10382800	NA	intergenic	2	73.2816	54.8427	90.4703	88.7365	49.9784	78.3983	96.262	79.0038	92.3624	57.4386	59.9209	94.4005	91.7284	91.4863	88.5974	95.1263	44.1023	80.1433	46.0973	94.3705	90.141	79.2383	96.0282	65.677	39.0186	94.7525	92.7332	95.0509	8.44728	94.0492	68.916	24.4696	94.5454	93.0743
TAD1149;cg11018892	-10.7723	85.8199	-4.40032	2.29324e-05	0.00107062	2.32316	6	TAD1149	8100000	10450000	9648219	9648219	NA	intergenic	2	89.2184	94.8796	71.2897	55.8466	95.3621	96.2813	94.5642	96.8864	96.224	85.2701	96.719	94.7373	96.0878	96.6688	69.514	74.5941	96.0717	83.1337	95.2632	64.6624	77.5262	96.0284	94.6579	80.8966	97.7565	87.0347	96.8762	66.0446	95.1972	91.5984	96.9455	94.5658	45.1931	67.8411
TAD1149;cg14153356	-22.1014	44.2721	-6.11183	1.16223e-08	1.69706e-06	9.54159	6	TAD1149	8100000	10450000	10062223	10062223	NA|NA|NA	transcript|intron|intergenic	2	63.419	60.8623	27.1687	15.2152	60.2365	48.9781	11.8575	28.2542	53.6529	52.0428	23.219	45.3014	66.1143	83.8099	10.2302	60.7606	66.0367	26.3567	16.1544	20.3791	80.0866	84.2927	17.8832	29.4671	75.892	40.6627	25.4627	44.7746	40.7504	54.8589	46.9906	55.7077	17.3268	19.6969
TAD1149;cg15219145	25.8634	48.2755	6.00207	1.96839e-08	2.69345e-06	9.03694	6	TAD1149	8100000	10450000	10411911	10411911	TFAP2A|TFAP2A-AS1|TFAP2A|TFAP2A|TFAP2A	transcript|promoter|intron|exon|fiveUTR	2	52.5011	11.0631	78.8848	88.7623	63.593	7.67598	65.8008	91.5079	42.2258	38.0004	6.01179	53.0877	64.1823	61.9789	37.1012	60.8836	14.5243	60.1164	19.5644	75.11	71.259	36.9078	91.5141	32.3291	20.0644	57.5191	11.0239	26.4985	51.3449	38.7559	8.33822	56.0271	82.8674	65.0465
TAD1149;cg15442419	8.68238	84.2378	4.05518	8.76128e-05	0.00319956	1.06584	6	TAD1149	8100000	10450000	10412797	10412797	TFAP2A-AS1|TFAP2A|TFAP2A|TFAP2A-AS1|TFAP2A	transcript|transcript|promoter|intron|intron	2	82.0158	81.2039	87.9159	92.183	75.5347	83.0136	94.1937	93.6172	90.5745	88.8729	72.1621	90.0409	83.8898	91.0442	77.6721	82.9022	73.837	93.4014	79.3936	92.5504	87.1426	91.4892	93.2719	56.0076	70.1401	90.0244	81.6827	94.0521	85.3976	80.9926	54.0167	70.3964	94.0588	91.2162
TAD1149;cg16613240	20.7036	52.5993	3.98198	0.000115324	0.00398278	0.809174	6	TAD1149	8100000	10450000	10099623	10099623	NA|NA|NA	transcript|intron|intergenic	2	32.1249	94.6331	12.994	61.6815	89.5979	50.8969	94.9365	83.9358	60.6628	56.2917	96.1201	20.3973	93.0189	75.7868	5.54013	5.48858	8.70559	95.8154	52.2126	87.9864	82.1329	95.5049	96.5899	84.6058	65.6373	49.8117	5.96153	38.4505	50.5726	7.89277	60.8111	8.12734	52.8768	49.4196
TAD1149;cg19155471	-10.1635	18.3658	-5.40807	3.12199e-07	2.90846e-05	6.39603	6	TAD1149	8100000	10450000	10172059	10172059	NA|NA|NA	transcript|intron|intergenic	2	12.9557	26.5343	36.1224	8.93868	9.21909	15.7872	10.4535	28.1608	11.0573	15.4273	17.5278	10.6109	21.2962	21.9269	12.5867	18.3588	11.1881	12.0605	11.2042	10.3372	15.3712	11.3209	10.5453	12.6544	32.7156	43.4661	13.0824	43.5281	16.6865	11.9829	12.4718	16.241	9.5084	11.4887
TAD1149;cg19215764	-20.0306	36.6077	-5.0211	1.73108e-06	0.000124249	4.76637	6	TAD1149	8100000	10450000	8383780	8383780	NA	intergenic	2	17.0046	15.1564	44.8821	12.1128	22.7999	79.869	43.7891	40.1676	14.4326	35.2713	88.5234	27.9759	21.1279	14.6178	34.8955	47.7454	42.0464	17.2282	49.2028	48.7732	45.998	17.37	13.0729	21.427	86.1431	33.0582	50.8272	16.5811	40.6883	21.1585	38.7735	38.1122	37.9351	37.8529
TAD1149;cg20887073	12.1502	79.9198	6.08365	1.33116e-08	1.90935e-06	9.41158	6	TAD1149	8100000	10450000	10381764	10381764	NA	intergenic	2	58.2395	56.4385	56.4173	83.9337	86.3613	82.0093	95.9558	96.6016	57.6637	88.031	56.0133	90.9022	57.0678	89.4602	70.9354	58.1474	84.835	95.4602	58.4567	89.9398	83.9012	63.9614	95.129	65.7872	60.7646	55.8127	75.3371	85.1601	82.762	57.804	59.0462	83.7925	92.6491	90.0769
TAD1149;cg20906291	16.2582	53.8263	3.68158	0.000343623	0.00941267	-0.205886	6	TAD1149	8100000	10450000	10382103	10382103	NA	intergenic	2	47.8498	35.6533	4.32255	37.6858	27.0165	42.53	96.3666	94.131	95.6774	39.0349	50.2185	95.2464	76.79	39.8377	4.54282	80.2855	6.95965	95.0159	56.1098	53.8719	48.6344	38.4226	96.264	21.0241	42.7094	41.1843	14.887	38.5496	22.0229	53.6204	36.4002	81.2946	83.4773	75.094
TAD1149;cg21284680	29.2938	61.682	6.79967	3.86843e-10	8.80841e-08	12.8074	6	TAD1149	8100000	10450000	10412206	10412206	TFAP2A|TFAP2A-AS1|TFAP2A|TFAP2A|TFAP2A	transcript|promoter|intron|exon|fiveUTR	2	59.1858	40.4053	67.51	94.0075	23.7203	36.8357	95.5336	94.3387	62.5326	52.8485	41.8176	89.4287	37.5661	81.6247	35.1038	50.4051	37.4371	86.9919	6.6535	95.6149	46.5066	72.1354	95.2028	25.9122	43.0605	67.1117	42.4324	59.0887	49.8703	52.5804	30.6578	16.238	96.3146	88.0301
TAD1149;cg23164076	14.0695	82.242	4.20951	4.85457e-05	0.00198249	1.61863	6	TAD1149	8100000	10450000	8181746	8181746	NA	intergenic	2	95.8557	56.214	94.6947	95.8893	94.5305	94.2983	95.833	93.8866	96.0788	78.7684	70.9922	93.8462	50.786	95.8261	53.8606	55.8456	96.1422	94.8265	93.1364	66.7101	88.8439	95.7019	95.7598	38.8081	52.2461	21.9509	86.1225	95.6526	95.6122	95.6739	94.9792	52.8179	65.9738	83.597
TAD1149;cg23360019	-17.5473	21.0743	-5.65966	9.86739e-08	1.06967e-05	7.49517	6	TAD1149	8100000	10450000	10073684	10073684	NA|NA|NA	transcript|intron|intergenic	2	46.1938	65.3994	8.37495	7.13781	7.10143	40.1054	7.53537	7.69907	7.86219	8.41147	41.3648	7.48295	50.3665	14.3537	43.4021	45.8561	7.93734	7.54426	42.4184	5.56373	16.8711	47.3615	10.3906	8.94562	71.5427	9.66324	6.74566	36.0723	45.2592	10.3606	8.20673	48.8519	5.41834	5.41808
TAD1149;cg27631817	-16.8699	78.4763	-4.62779	9.12119e-06	0.000501394	3.19242	6	TAD1149	8100000	10450000	10060938	10060938	NA|NA|NA|NA	transcript|intron|fiveUTR|intergenic	2	95.0297	95.4517	47.6066	63.9331	47.4655	93.3841	69.2995	70.8232	52.8509	41.7807	95.8746	94.2803	94.5142	92.6898	91.7054	95.989	55.0909	92.9741	95.8225	12.4011	94.9683	95.9527	95.903	83.0347	93.4524	93.4663	96.0794	95.1223	93.9663	94.7673	92.9621	92.0545	92.3868	84.8019
TAD1149;ENSG00000137203	9.11807	14.7519	6.41352	2.66706e-09	4.75575e-07	10.9531	6	TAD1149	8100000	10450000	10393419	10419892	TFAP2A-AS1|TFAP2A|TFAP2A-AS1|TFAP2A|TFAP2A-AS1|TFAP2A|TFAP2A-AS1|TFAP2A|TFAP2A|TFAP2A|TFAP2A|NA|NA	transcript|transcript|promoter|promoter|intron|intron|exon|exon|cds|fiveUTR|threeUTR|intergenic|intergenic	1	27.3986	12.1787	19.1756	22.7503	16.4962	0	15.7939	27.4393	5.07005	15.1801	0	20.4148	5.13922	30.6301	9.89199	13.2955	10.2266	34.0827	14.4266	23.613	8.15622	19.5613	10.2739	18.8001	8.22631	0	5.03032	0	18.5108	7.78614	14.8253	0	23.1364	10.0507
TAD1149;ENSG00000229950	11.205	15.0736	6.55158	1.34509e-09	2.64327e-07	11.6102	6	TAD1149	8100000	10450000	10409573	10416679	TFAP2A-AS1|TFAP2A|TFAP2A-AS1|TFAP2A|TFAP2A-AS1|TFAP2A|TFAP2A-AS1|TFAP2A|TFAP2A|TFAP2A|TFAP2A	transcript|transcript|promoter|promoter|intron|intron|exon|exon|cds|fiveUTR|threeUTR	1	36.8192	5.24507	5.3489	21.1713	12.0832	0	19.4815	29.8089	10.1401	17.5048	0	17.9051	0	29.8747	4.94599	0	14.3549	37.0036	0	33.6302	10.292	21.6394	13.2788	8.05242	0	13.1315	14.1219	13.8962	7.92848	0	0	0	24.2586	7.96499
TAD115;cg01347529	13.9764	82.4704	3.72021	0.000299605	0.00843831	-0.078887	1	TAD115	92400000	93300000	92495342	92495342	EPHX4|NA	promoter|intergenic	2	96.5017	93.2012	95.4448	94.8156	58.9027	55.971	96.5738	96.6823	49.1664	94.6856	95.3557	95.9522	91.1902	92.5729	92.9704	96.9557	84.0229	57.8174	93.2813	60.7427	91.9639	90.9338	96.9142	55.456	92.7498	45.8141	95.9085	93.1232	96.089	93.3085	93.4255	91.7644	96.183	91.1819
TAD115;cg01766941	23.7829	72.1513	6.17737	8.46566e-09	1.29107e-06	9.84529	1	TAD115	92400000	93300000	92953907	92953907	NA	intergenic	2	90.1422	90.0781	91.0023	94.5082	86.566	90.2136	95.3568	94.3629	91.0858	56.1286	93.0362	94.0802	43.537	93.4367	9.14118	44.8721	48.051	91.9589	89.316	93.048	93.3634	93.6911	93.8419	36.7024	88.9697	46.2162	44.8317	56.1838	14.7217	34.6928	92.1068	41.1143	92.3381	83.6065
TAD115;cg02124149	-16.8791	39.6238	-4.20605	4.9201e-05	0.00200284	1.60605	1	TAD115	92400000	93300000	92413007	92413007	NA	intergenic	2	23.0235	87.8482	16.288	14.977	14.588	28.8026	88.3415	51.4061	56.0938	37.1317	90.2365	50.81	21.7581	74.587	18.784	24.3623	89.0865	38.829	17.5079	47.0512	88.621	50.079	49.387	52.4949	18.3909	15.672	52.7243	49.7873	45.208	53.9718	86.8319	55.861	14.3992	15.8512
TAD115;cg04777348	13.965	81.269	3.74674	0.000272531	0.00785007	0.00894123	1	TAD115	92400000	93300000	92952897	92952897	GFI1|NA	promoter|intergenic	2	95.7194	95.085	95.8857	81.2863	66.97	92.7877	96.752	97.0136	66.2623	94.6562	95.9286	94.9674	53.0498	96.9882	7.92269	95.6833	52.0912	95.8492	49.863	64.2384	94.8412	96.7565	96.835	41.6465	95.8603	94.6139	11.0286	52.089	45.9426	48.1673	88.722	94.8939	95.9723	74.9397
TAD115;cg07805029	17.0055	27.776	4.51984	1.41803e-05	0.000720044	2.77599	1	TAD115	92400000	93300000	92953256	92953256	GFI1|NA	promoter|intergenic	2	31.4959	28.2002	50.2536	11.4208	18.9128	29.9825	13.0354	89.3389	13.8763	19.4203	29.9916	25.0994	15.3837	12.0605	5.75721	37.7494	33.0592	33.1755	9.69802	14.1675	30.3442	30.0417	91.8876	12.5801	16.0682	11.3915	10.1525	27.6019	9.40323	28.5637	13.0241	12.9848	33.8424	13.1726
TAD115;cg09674502	26.2456	52.7994	6.71858	5.82621e-10	1.27193e-07	12.4138	1	TAD115	92400000	93300000	92953279	92953279	GFI1|NA	promoter|intergenic	2	70.3056	55.6551	90.892	41.7161	61.8228	36.9145	52.2435	95.6489	48.6705	61.9511	22.8748	72.7958	64.2746	58.532	8.77402	59.9276	93.3217	77.6985	52.2023	43.607	42.9823	72.5251	94.5677	35.1208	31.7615	12.3983	23.4305	24.0462	16.1364	30.5696	23.9787	57.3593	74.3702	52.9425
TAD115;cg10989326	-15.5486	34.8091	-3.95041	0.000129702	0.00438066	0.699578	1	TAD115	92400000	93300000	93258908	93258908	EVI5|NA	promoter|intergenic	2	26.5562	93.9541	63.3962	14.5612	22.57	52.986	58.9144	56.3541	30.8821	14.1461	16.1447	17.1801	16.5432	74.7476	43.3442	94.6669	47.9318	29.8909	48.3338	51.0414	49.3099	92.8592	60.2097	39.2805	56.9416	14.3143	26.1766	12.7791	16.0742	55.3344	26.8544	16.7092	11.6801	17.2123
TAD115;cg24517501	9.39161	87.9657	3.94949	0.000130143	0.00439309	0.696408	1	TAD115	92400000	93300000	92952702	92952702	GFI1|NA	promoter|intergenic	2	96.9985	85.2055	95.5479	80.6594	85.6312	68.6505	96.7856	97.482	91.7116	95.4732	95.036	96.1374	92.4028	95.8308	60.5241	96.3282	92.1574	96.7921	89.5006	94.3108	96.3714	96.8614	95.9988	43.8425	83.7866	88.8202	85.2899	93.3632	48.7211	86.8788	95.0222	88.7748	96.4222	89.9065
TAD115;ENSG00000162676	9.85343	40.9944	8.56035	3.5033e-14	2.09299e-11	21.7732	1	TAD115	92400000	93300000	92940319	92952433	GFI1|GFI1|GFI1|GFI1|GFI1|GFI1|GFI1	transcript|promoter|intron|exon|cds|fiveUTR|threeUTR	1	43.9801	30.3236	53.2906	44.3881	49.4576	32.7265	52.8006	47.1191	40.5889	42.0173	36.834	46.2595	40.4158	44.7576	27.9145	35.2732	34.6079	53.3387	38.2908	43.9882	39.9067	45.0478	50.388	46.6007	35.7225	37.1028	28.9489	29.9194	28.7877	32.7085	47.0824	28.6682	47.0284	44.4988
TAD1150;cg14114133	-9.49911	90.6644	-3.97991	0.000116216	0.00400738	0.801985	6	TAD1150	10450000	10850000	10839408	10839408	TMEM14B|SYCP2L|MAK|SYCP2L|TMEM14B	transcript|transcript|promoter|intron|intron	2	97.441	95.6972	84.2717	34.1158	96.3494	95.5325	62.3281	97.0883	95.8829	97.5123	95.5922	96.003	95.4151	97.2704	97.6041	97.4265	96.9559	61.068	95.0547	70.2052	96.7926	96.2796	97.2438	95.2859	96.6633	95.7621	95.3996	96.828	94.8404	93.225	97.549	96.6865	63.7045	55.9643
TAD1151;cg05059304	-10.4925	87.1301	-3.67475	0.000352016	0.00960052	-0.228228	6	TAD1151	10850000	11100000	10887047	10887047	SYCP2L|SYCP2L|SYCP2L	transcript|promoter|intron	2	96.7148	94.2377	60.7264	92.4224	26.6692	94.663	66.5741	62.9135	95.4739	89.5456	95.581	95.1544	94.2381	94.9496	95.6103	94.7601	96.9269	53.2447	96.3934	96.5169	96.4774	97.0516	97.2454	89.7931	95.1535	76.3738	94.89	96.0996	94.5339	85.2341	95.9826	95.6376	95.9906	94.731
TAD1151;cg13560123	-12.2643	81.1604	-4.3155	3.20928e-05	0.00141254	2.00713	6	TAD1151	10850000	11100000	10887036	10887036	SYCP2L|SYCP2L|SYCP2L	transcript|promoter|intron	2	94.8222	74.2296	52.251	80.564	46.3219	86.2442	38.7389	62.42	90.4871	87.5726	92.6337	90.9959	92.311	90.0301	90.4671	90.4785	90.2395	21.0934	92.6473	91.9682	94.1977	93.6889	94.9456	74.9801	91.6067	79.1466	82.8431	93.9475	89.0695	64.4653	93.2972	88.401	90.6224	89.6791
TAD1152;cg07186962	11.4912	26.6284	4.21085	4.82959e-05	0.0019747	1.62346	6	TAD1152	11100000	11550000	11393478	11393478	NA	intergenic	2	23.7536	32.7316	25.0395	56.9585	26.9738	18.5973	55.5887	43.9094	13.1021	45.2757	81.6353	24.0321	11.0409	53.3412	20.1238	14.1332	7.17235	35.733	38.8214	22.2863	18.1947	47.421	83.2379	21.7748	10.4145	16.5203	8.9787	27.8173	15.0343	15.0518	20.9214	15.9485	32.3604	24.5765
TAD1152;cg11249173	6.20599	51.165	4.63824	8.73671e-06	0.000484237	3.2331	6	TAD1152	11100000	11550000	11112209	11112209	SMIM13|ERVFRD-1|SMIM13	transcript|promoter|intron	2	54.8685	55.8585	54.0382	45.0517	65.0426	48.6918	51.2489	57.6694	51.4123	45.4628	42.1945	48.7325	39.7075	65.33	39.3283	69.3535	48.6341	63.308	40.4242	67.3953	46.5691	52.4842	55.8584	50.5258	44.5445	50.6797	45.0058	39.6146	44.6601	44.8297	61.9016	44.4575	48.6933	52.1906
TAD1152;cg14359804	10.2414	34.5417	4.91428	2.74097e-06	0.000183314	4.33031	6	TAD1152	11100000	11550000	11172266	11172266	NA	intergenic	2	37.1762	21.6681	42.037	53.2591	28.1207	20.8248	65.0342	49.5201	68.5874	30.6798	24.9117	43.476	36.3169	51.9724	25.6933	23.761	65.5351	44.7661	16.5451	39.0964	38.2805	29.3209	27.0756	32.9354	25.7852	15.9687	30.9212	59.7024	27.6927	30.7748	35.7127	12.8708	22.6873	22.5414
TAD1153;cg00691906	-30.2577	51.8156	-6.82287	3.43942e-10	7.97023e-08	12.9204	6	TAD1153	11550000	12650000	12203060	12203060	NA	intergenic	2	29.2718	86.4326	45.3192	37.9757	43.3869	87.8151	11.303	63.5965	20.0112	40.945	34.9632	87.5142	86.7056	63.2625	95.0529	90.7555	29.9597	54.5886	88.523	37.5	26.4494	42.171	42.1675	87.5491	90.6131	35.0773	22.9979	82.6394	88.4756	40.1947	83.6977	86.1796	12.2222	15.5709
TAD1153;cg01274812	-16.4342	23.0511	-4.13323	6.51154e-05	0.00251017	1.34347	6	TAD1153	11550000	12650000	12404380	12404380	NA	intergenic	2	93.4872	50.0585	7.83422	8.88351	13.0962	50.0474	6.04522	7.93634	8.68413	7.37257	89.2753	46.0307	51.047	89.5407	49.5814	10.9802	41.9816	10.1103	8.65372	7.67799	6.08632	10.1643	10.0499	10.4086	13.932	8.80958	10.4822	49.7201	8.05892	11.0193	10.9883	50.1404	5.84581	9.72361
TAD1153;cg05235344	12.4469	59.5617	3.80065	0.000224493	0.00674436	0.188951	6	TAD1153	11550000	12650000	11810356	11810356	NA	intergenic	2	59.7074	34.5022	66.9054	90.4861	54.6317	33.7465	66.3108	91.1318	59.4356	89.9003	66.6856	75.006	19.7405	91.7912	70.2463	56.9818	58.6639	57.0842	52.5541	92.1679	52.3168	89.6043	37.3946	62.3012	25.5754	32.5439	25.3603	49.3224	35.7125	36.6866	77.9957	38.5828	60.7396	59.5765
TAD1153;cg08821937	-31.6553	42.5881	-5.87969	3.52196e-08	4.43601e-06	8.48008	6	TAD1153	11550000	12650000	12608958	12608958	NA	intergenic	2	10.8701	91.6032	15.6994	22.0348	13.6171	7.51132	43.1036	53.974	12.3328	41.5446	9.4649	49.0456	92.9464	57.9405	7.75263	47.6748	94.9232	13.9691	94.7743	9.74777	91.5621	11.0202	12.1192	92.3977	42.3083	92.0744	88.328	9.53705	93.5052	36.1993	46.0375	9.23082	9.17995	8.36436
TAD1153;cg12594290	18.9509	64.3743	3.89897	0.00015685	0.0050892	0.522468	6	TAD1153	11550000	12650000	11972963	11972963	NA	intergenic	2	14.7939	85.3861	93.309	94.5061	88.253	93.806	52.4431	86.4341	52.7545	95.2469	95.7418	53.1936	57.5724	54.6968	43.2624	56.2341	47.3565	95.765	87.3573	95.908	18.7864	58.483	94.7343	53.1651	92.256	73.4873	16.4222	22.1575	53.4152	51.6095	55.6909	13.2608	50.3115	75.5805
TAD1153;cg15288405	-12.1502	21.0243	-3.86042	0.000180659	0.00568663	0.390914	6	TAD1153	11550000	12650000	11686518	11686518	NA	intergenic	2	9.6826	41.1476	11.243	28.5307	12.8895	11.6762	44.0946	8.62542	9.70201	7.99815	11.1411	11.0835	82.9153	13.031	47.1721	53.2078	8.8597	10.4978	9.71347	10.0996	45.3083	15.4347	11.3176	11.3629	23.4196	43.6996	7.22393	10.5808	44.4254	8.68997	11.4056	8.15687	8.33425	9.64246
TAD1153;cg17617182	20.2244	66.5665	4.79569	4.53311e-06	0.000279559	3.85362	6	TAD1153	11550000	12650000	12279872	12279872	NA	intergenic	2	66.4277	62.9375	47.8935	51.6137	17.9394	55.9669	94.5152	94.5301	92.9465	94.0547	94.7414	55.0059	13.5785	94.6344	35.6085	91.9223	49.7131	27.2075	17.2559	92.6709	27.1926	94.6896	86.9098	82.9528	21.0405	41.9226	88.4387	94.1714	48.9934	70.1222	93.5711	24.8869	55.3561	78.8262
TAD1153;cg19147483	-36.1719	34.552	-6.84055	3.14445e-10	7.38904e-08	13.0066	6	TAD1153	11550000	12650000	12355642	12355642	NA	intergenic	2	9.33948	41.1458	49.3697	7.90265	9.2156	44.9839	7.56972	6.40952	8.41864	9.72466	8.6184	9.67305	46.4921	51.2607	97.115	96.029	95.958	8.2813	94.8633	8.20449	38.3926	8.64443	7.88429	49.0557	9.40624	45.2447	91.8936	6.23282	7.24918	94.7925	50.4763	7.75722	9.63932	8.37291
TAD1153;cg20615910	-16.8691	42.9822	-4.517	1.43443e-05	0.000727056	2.76514	6	TAD1153	11550000	12650000	11607923	11607923	NA	intergenic	2	75.6724	90.0275	39.6668	30.3863	23.0199	85.7851	28.1483	46.097	58.955	18.2398	56.3638	20.7076	85.5905	64.1208	52.3492	58.8852	86.4955	33.5094	52.5607	19.4459	54.3849	57.2332	55.8152	24.0546	57.4263	41.7687	19.8888	86.9989	19.2724	56.6775	28.6131	14.5556	24.8708	21.9802
TAD1153;cg21414905	14.5056	61.5527	3.90153	0.000155379	0.00505189	0.531243	6	TAD1153	11550000	12650000	11901382	11901382	NA	intergenic	2	63.6484	27.0075	82.7516	86.1536	80.0521	87.2563	86.3784	87.6496	85.0156	45.305	58.1394	85.8718	16.3292	89.5929	47.1636	47.8081	37.8114	37.8117	86.6271	84.9229	20.1309	80.9548	49.5303	82.1751	39.1162	80.8696	69.9789	79.632	16.2052	37.3258	32.8002	37.4425	83.7652	76.7657
TAD1153;ENSG00000207419	4.67301	24.3546	4.05541	8.75369e-05	0.00319766	1.06665	6	TAD1153	11550000	12650000	11710052	11710193	NA|NA	transcript|intergenic	1	18.3336	10.4901	25.9849	26.3508	33.4421	23.4734	29.5594	32.1698	24.1075	21.0999	18.7327	24.7437	21.4302	31.7399	26.3222	34.9463	20.9005	34.0092	14.4266	20.6477	0	19.063	28.3742	13.1329	19.761	19.8468	23.6447	25.3896	21.6196	19.1926	20.1992	22.427	17.4568	21.3473
TAD1153;ENSG00000229896	10.0596	27.3084	6.80962	3.67839e-10	8.42692e-08	12.8558	6	TAD1153	11550000	12650000	12007903	12009089	NA	intergenic	1	31.6549	0	33.5204	25.1622	15.6119	11.8875	38.4518	40.7088	33.9715	33.0093	39.3249	35.0175	17.7788	29.741	30.6148	22.2294	16.2089	41.453	0	39.1276	10.292	29.9275	33.7489	34.1813	8.22631	21.5792	7.97287	32.1343	19.5435	19.1926	25.5485	36.6392	44.3286	32.9391
TAD1154;cg07279321	-20.4456	40.4332	-4.91565	2.72496e-06	0.000182425	4.33587	6	TAD1154	12650000	13300000	12717790	12717790	PHACTR1|PHACTR1|PHACTR1|PHACTR1|PHACTR1	transcript|promoter|intron|exon|fiveUTR	2	88.1415	79.4427	79.683	36.5109	12.8464	57.2275	15.7845	27.0571	17.2721	52.8373	43.2886	12.8937	13.0134	79.954	46.0686	53.1777	81.6793	30.561	48.4885	12.0812	91.0341	22.7431	52.1171	45.7995	77.7286	7.38531	12.793	47.839	87.6105	12.548	50.5534	44.8633	41.7194	44.7288
TAD1155;cg15181351	19.0408	32.6598	5.10197	1.21767e-06	9.21167e-05	5.10055	6	TAD1155	13300000	13650000	13350865	13350865	NA	intergenic	2	11.7674	23.0445	35.1398	56.8512	45.0871	9.50578	51.3872	93.5853	9.1956	24.1049	8.66162	49.5951	9.99132	17.2831	22.8665	10.0022	75.6454	16.7092	7.59498	68.9023	13.1225	15.7693	55.9678	46.2886	9.45003	7.95415	68.8607	12.6457	8.3217	7.56991	50.6402	48.9754	23.482	26.4108
TAD1156;cg04843051	10.4421	14.6253	4.38439	2.44349e-05	0.00112661	2.26345	6	TAD1156	13650000	13900000	13849011	13849011	NA	intergenic	2	13.3807	6.94665	7.72553	15.118	17.014	11.415	18.957	21.6731	17.2313	4.50193	15.2594	17.377	7.33765	14.699	3.50847	24.4594	2.77358	5.75647	4.60081	5.48031	10.4189	52.5311	33.359	2.6472	4.82662	14.6355	4.5783	6.80885	5.48548	13.3544	4.09469	3.65459	4.79287	4.45518
TAD1156;cg16278996	31.9748	71.3109	7.73694	2.97144e-12	1.13453e-09	17.4934	6	TAD1156	13650000	13900000	13715593	13715593	NA	intergenic	2	68.9049	49.6178	71.5387	44.9818	93.7732	32.5842	95.188	95.563	82.5804	70.6974	57.2216	94.2657	53.2895	92.6375	23.746	95.7978	54.6818	81.4583	52.0992	94.1754	44.3878	94.7861	96.2781	66.9038	11.9636	94.0028	24.6285	75.6769	45.725	96.105	93.8291	16.0641	94.209	60.7659
TAD1157;cg00530015	19.4678	79.9174	4.87564	3.23183e-06	0.000210513	4.17414	6	TAD1157	13900000	15650000	14755359	14755359	NA	intergenic	2	96.5796	95.3249	96.1405	37.7073	55.1506	88.1718	96.3721	96.5143	96.4337	95.9101	96.52	96.1531	54.8044	96.7689	52.7338	96.532	59.0545	96.3246	25.1793	97.0587	95.9772	89.5424	96.7603	20.4205	33.3064	68.2051	93.4226	96.6491	96.6979	94.9408	95.9964	50.237	96.1756	71.0766
TAD1157;cg01061480	20.8388	49.2353	4.74945	5.50414e-06	0.00033075	3.66992	6	TAD1157	13900000	15650000	14321559	14321559	NA	intergenic	2	52.1564	15.5173	83.5938	82.2536	77.299	12.2468	91.9506	84.0689	28.7756	82.1865	42.8463	82.1451	15.3522	87.5526	83.6568	17.7938	19.7299	89.9552	18.8805	67.0616	16.229	79.8656	35.9024	63.3371	35.0642	41.5308	38.6631	40.0555	20.7641	17.1815	28.957	24.9075	61.6965	67.2584
TAD1157;cg01559597	18.9386	69.8233	5.928	2.80122e-08	3.63601e-06	8.69917	6	TAD1157	13900000	15650000	14716193	14716193	NA	intergenic	2	91.7211	67.6592	87.4388	68.9114	87.864	35.3817	93.528	89.9684	92.3951	84.8097	66.7147	91.8888	31.7632	95.0654	46.6878	58.998	56.941	91.0979	56.7675	94.5253	69.0316	62.6399	93.4792	59.3075	39.4727	72.2589	31.8691	87.5099	34.7267	42.6031	25.72	62.9719	69.8047	63.9265
TAD1157;cg03446062	20.8979	48.0345	4.29088	3.53531e-05	0.00152497	1.91623	6	TAD1157	13900000	15650000	14477353	14477353	NA	intergenic	2	37.9048	80.7373	45.6444	44.5027	89.4995	40.6517	43.4924	86.104	45.6919	95.7727	33.2635	93.2945	45.6967	89.9731	84.7639	7.06418	6.33619	68.3029	5.6618	49.9807	10.4861	89.0849	91.5348	49.1989	49.6576	81.1399	9.48664	92.0728	7.97311	30.7257	7.72316	39.5343	31.6187	48.0548
TAD1157;cg03516599	-43.887	66.752	-9.19244	1.07884e-15	9.08024e-13	25.1285	6	TAD1157	13900000	15650000	14382336	14382336	NA	intergenic	2	91.8381	90.6936	42.7341	90.9288	22.8427	93.9862	7.61574	41.3873	36.5896	94.3749	93.2224	91.9091	94.1685	94.3067	95.8445	94.1853	94.7892	25.1233	92.7576	45.2748	89.6997	95.2928	39.4513	89.8565	92.4626	87.218	88.6793	93.8563	94.3136	74.9608	95.3179	93.7272	7.23022	18.3955
TAD1157;cg05368595	19.6754	76.855	4.56948	1.15858e-05	0.000609431	2.9666	6	TAD1157	13900000	15650000	14755316	14755316	NA	intergenic	2	96.3096	95.3478	94.8836	34.5344	37.7969	83.8874	94.9389	96.8147	94.7476	95.8451	96.3264	94.1991	49.7082	96.7653	39.932	96.9355	53.6437	96.1636	23.1316	97.4231	96.7599	84.2496	95.7601	15.5369	24.9075	55.4839	92.246	94.8476	95.6223	95.1274	96.5955	45.662	95.8349	73.3243
TAD1157;cg05797097	19.7181	59.2446	4.02694	9.74493e-05	0.00347486	0.966415	6	TAD1157	13900000	15650000	14720183	14720183	NA	intergenic	2	43.4839	52.4	92.6404	75.6945	91.3964	94.3577	69.873	69.9411	93.0065	95.2073	57.3232	92.8971	94.737	95.9863	79.0049	57	11.6326	94.8239	49.2582	95.4747	90.357	52.0863	93.3577	92.5964	46.2697	66.9512	15.5769	60.768	12.508	11.0703	40.4579	11.8852	73.5867	23.3286
TAD1157;cg07601598	22.0203	30.5959	5.80936	4.90649e-08	5.88176e-06	8.16295	6	TAD1157	13900000	15650000	14541800	14541800	NA	intergenic	2	42.1701	16.6821	85.1809	44.5717	62.3496	8.86838	40.0346	11.5163	18.1482	18.0761	11.6262	22.9035	9.85133	48.9445	8.48275	11.7501	13.4076	89.372	8.7995	72.9036	12.5005	13.6598	44.7462	20.9	14.2932	11.5556	67.8401	15.7718	8.72827	10.4921	9.50616	10.7784	11.6206	24.3518
TAD1157;cg09458595	-16.7788	39.0625	-4.39387	2.35301e-05	0.00109205	2.29895	6	TAD1157	13900000	15650000	14467611	14467611	NA	intergenic	2	82.1731	25.8352	31.5843	19.083	53.844	41.5627	32.6476	47.1342	21.8819	36.9697	19.7013	25.1102	51.3326	46.243	11.006	52.4459	84.8652	30.545	81.1629	21.3087	41.2676	23.8049	17.6958	53.0148	60.5574	40.1556	77.5425	16.0956	38.271	20.1179	43.6916	53.6503	17.5035	23.1758
TAD1157;cg09637963	-13.5541	63.383	-3.80484	0.000221113	0.00666827	0.203044	6	TAD1157	13900000	15650000	14798944	14798944	NA	intergenic	2	95.0672	91.9875	57.8323	62.7424	63.6386	91.0235	62.6158	80.2891	94.0821	27.905	93.6562	59.767	90.7749	72.6677	95.6053	95.5287	94.9259	47.9908	90.8581	62.2159	63.5643	56.26	55.7101	60.3081	66.4914	61.4611	94.1721	37.1984	64.6076	91.8861	63.2925	94.837	27.4094	61.2351
TAD1157;cg15043605	-6.34294	14.3766	-3.87481	0.000171396	0.00546442	0.439894	6	TAD1157	13900000	15650000	14845043	14845043	NA	intergenic	2	12.2858	78.9369	11.1005	8.72524	9.95685	18.5146	6.8626	11.9156	14.16	9.37445	25.1851	12.2937	36.9173	14.5719	14.5608	12.8301	8.62926	9.60862	19.2404	7.9777	15.5484	11.3043	10.4491	33.7632	17.2367	43.0736	22.0274	19.4484	10.4744	23.7158	10.7277	21.1664	9.23516	8.4159
TAD1157;cg15348319	-21.9431	27.6021	-6.41703	2.62122e-09	4.68337e-07	10.9697	6	TAD1157	13900000	15650000	14282571	14282571	NA	intergenic	2	41.0629	35.6803	7.10152	5.68466	40.8723	46.3852	6.26273	39.1154	7.41887	39.6236	46.4189	8.32914	72.8023	12.379	67.5294	13.1623	34.5942	7.83684	41.0374	6.86715	40.137	9.04066	8.88135	40.3699	61.4652	69.9751	58.4008	42.2753	38.1397	7.1943	41.7721	73.4293	8.71839	12.8616
TAD1157;cg15578250	-7.80452	26.7332	-4.19789	5.07783e-05	0.00205261	1.57647	6	TAD1157	13900000	15650000	14844922	14844922	NA	intergenic	2	49.9079	51.7442	21.8772	26.797	21.896	50.3885	21.4384	29.348	26.5086	23.7649	26.7156	26.2479	23.2391	24.2819	20.5555	20.2957	20.8982	22.1924	22.2265	20.5828	22.9164	51.0654	22.6952	24.3616	51.9093	24.125	19.9944	21.1967	20.5476	22.0904	21.6111	50.7741	25.9433	21.9262
TAD1157;cg20218040	12.7355	89.3069	5.13475	1.05486e-06	8.15047e-05	5.23697	6	TAD1157	13900000	15650000	14369697	14369697	NA	intergenic	2	95.9822	78.8931	95.7772	96.7201	93.594	95.7498	96.9245	96.6295	96.4507	96.5935	95.8415	96.0086	32.7286	97.1402	83.4384	92.0835	33.2816	96.1938	95.9288	97.3563	95.5081	95.6159	96.3321	19.2062	96.6742	95.9349	92.2666	96.9583	78.1784	78.0368	96.8098	64.6598	96.5255	83.7608
TAD1157;cg20800450	-32.6064	42.1024	-7.60358	6.0224e-12	2.14348e-09	16.8129	6	TAD1157	13900000	15650000	14790281	14790281	NA	intergenic	2	36.0405	87.1942	38.9517	13.1185	39.1345	86.0995	12.1594	65.2445	37.3036	14.589	12.3747	19.8385	88.4274	51.5804	92.2805	14.3233	90.0254	15.5555	89.0078	44.8667	72.6001	16.9714	11.4088	15.5434	91.2552	86.213	80.498	86.209	70.9033	80.082	40.6951	77.8474	11.0167	15.0353
TAD1157;cg21126692	-28.0025	30.6075	-6.19584	7.74035e-09	1.19068e-06	9.93115	6	TAD1157	13900000	15650000	14743444	14743444	NA	intergenic	2	93.8512	84.0836	8.05166	6.91705	8.85288	45.5858	6.62371	7.62905	7.22126	8.17949	7.7031	8.22641	48.8661	49.4368	92.8023	6.94631	50.0157	23.0355	46.1116	46.3494	40.4827	53.3994	4.0466	49.3897	48.5566	92.5968	8.90579	10.3136	76.5507	89.173	6.71616	92.4924	5.99503	7.6902
TAD1157;cg22570970	27.5787	58.0854	5.06335	1.44105e-06	0.000106642	4.94052	6	TAD1157	13900000	15650000	15401067	15401067	JARID2|JARID2|JARID2	transcript|promoter|intron	2	41.3967	10.1077	95.1244	95.3796	48.6232	7.94749	97.6231	94.6179	95.5793	96.8114	58.0549	53.0189	8.95818	96.8592	57.1889	46.3388	22.4719	50.813	10.0601	95.5008	40.3181	94.813	94.7304	78.5487	5.70404	9.12761	11.4852	97.5207	9.87651	4.34485	38.4098	42.9298	86.8681	40.6394
TAD1157;cg24540810	-25.8755	75.2569	-6.79958	3.87024e-10	8.80841e-08	12.8069	6	TAD1157	13900000	15650000	14089148	14089148	NA	intergenic	2	91.8734	89.9792	73.883	32.1307	52.3941	88.9368	92.2813	90.7212	91.6025	83.8847	92.9699	88.1614	92.9167	92.8158	91.2202	93.133	91.1916	12.9747	91.1083	14.0945	85.3193	91.2905	90.7683	88.2535	92.0307	91.4515	84.2244	90.9882	94.1141	92.5029	92.0875	90.8336	41.6095	37.2632
TAD1157;cg26472684	18.389	29.9158	5.23435	6.79713e-07	5.63934e-05	5.65499	6	TAD1157	13900000	15650000	14763072	14763072	NA	intergenic	2	59.507	28.8156	48.8845	39.8508	13.348	67.2932	31.6551	30.8579	97.5064	21.3775	17.9379	48.3718	11.4891	83.0143	12.688	53.7689	12.8641	52.6292	8.53201	32.3748	16.4387	23.3297	51.2856	11.8005	11.5821	12.3029	10.6939	19.3965	16.7667	15.7082	14.0617	15.0055	15.3104	46.1071
TAD1157;ENSG00000234261	6.26714	4.03355	5.72312	7.3464e-08	8.33163e-06	7.77706	6	TAD1157	13900000	15650000	14977019	15090234	NA	intergenic	1	0	0	19.7933	0	0	0	12.2241	5.0886	0	0	0	11.5968	0	8.1535	0	0	5.11332	25.1179	0	0	0	0	0	0	0	10.1599	0	0	0	0	4.94175	0	42.7082	11.6685
TAD1157;ENSG00000237346	5.60563	13.028	3.84976	0.000187827	0.00586141	0.354716	6	TAD1157	13900000	15650000	14391462	14393519	NA	intergenic	1	24.5849	25.2149	34.8096	0	14.6094	5.11966	28.2056	11.8154	18.7614	10.12	8.02356	22.2726	10.2784	24.9908	0	10.2868	5.11332	13.2322	0	17.4253	17.0947	7.93572	20.997	5.08051	5.19022	22.3127	5.03032	0	11.615	7.78614	4.94175	5.02912	36.0787	5.02535
TAD1158;cg03644034	-15.2616	43.4338	-4.58206	1.10048e-05	0.000584993	3.01516	6	TAD1158	15650000	16250000	16229964	16229964	NA	intergenic	2	62.9838	49.2825	30.1004	15.3137	18.0948	54.644	49.1375	54.6437	78.2191	21.7362	53.9549	41.7804	58.7985	75.5813	12.6968	53.151	19.1131	36.4143	46.9997	21.2698	24.2191	53.132	40.5744	19.7431	34.6694	59.6629	79.8695	47.3311	31.6855	27.9946	49.1122	86.7827	16.558	35.6189
TAD1158;cg04541146	19.0948	67.9579	5.12757	1.08862e-06	8.37024e-05	5.20703	6	TAD1158	15650000	16250000	15906515	15906515	NA	intergenic	2	78.9957	80.0995	88.7614	76.9566	59.7249	55.4561	74.5401	91.9681	39.2625	92.6188	20.0785	93.9691	91.489	93.4738	44.1007	63.8235	61.6352	95.3581	46.3151	92.3405	92.6375	92.3988	87.4431	74.0399	9.45358	93.2609	93.6322	82.7955	54.2751	23.9108	86.6437	49.1166	54.2044	74.7549
TAD1158;cg18061140	31.4247	58.2516	6.84663	3.04882e-10	7.19592e-08	13.0363	6	TAD1158	15650000	16250000	15691258	15691258	NA	intergenic	2	49.3018	78.5518	38.1496	65.1105	44.7974	25.5398	94.8106	94.8186	40.1611	84.3184	92.3239	53.8156	12.7595	91.5835	39.1597	42.9858	13.3574	53.673	20.0013	76.7155	46.3816	90.2331	93.9838	86.1519	13.1955	23.7313	54.4517	83.2015	40.8035	39.171	67.1105	10.3422	92.9248	27.0818
TAD1158;cg19022446	24.6992	67.9316	6.00253	1.96412e-08	2.69036e-06	9.03902	6	TAD1158	15650000	16250000	15872741	15872741	NA	intergenic	2	91.4897	25.4094	75.6688	88.5406	41.8521	31.4729	92.3549	90.4497	85.5063	82.8311	89.9244	84.8818	37.6606	70.8249	35.9376	74.75	17.6295	83.0974	40.4938	89.3784	61.5717	44.6305	88.8154	66.3687	43.4831	87.4597	77.3928	81.4232	30.7391	38.5954	85.8465	44.2278	34.7886	82.2245
TAD1159;cg14972827	-17.0701	75.5925	-4.46591	1.7633e-05	0.000861692	2.57059	6	TAD1159	16250000	17100000	17045947	17045947	NA	intergenic	2	84.4843	48.194	59.8372	20.3463	66.3839	91.358	66.0905	78.9266	71.8534	67.3829	94.4153	91.935	91.821	92.4349	95.5485	57.6924	94.9104	84.7149	88.4125	93.3945	87.1834	92.6005	58.9106	53.9128	81.6946	93.5976	88.4032	68.1359	92.4953	49.4709	90.2239	89.3708	19.6753	44.3315
TAD1160;cg04918770	9.37489	82.9341	4.02129	9.9541e-05	0.00353833	0.946578	6	TAD1160	17100000	18550000	18053826	18053826	NA	intergenic	2	79.5793	89.2892	86.167	91.0036	84.3555	66.9886	94.3102	92.4506	90.5151	77.3085	72.4373	89.5174	17.3841	88.5592	71.0202	92.5367	65.0244	77.6716	92.0753	93.6688	43.5925	87.9823	90.9834	88.2721	89.2626	56.6369	90.2611	89.9412	87.7964	89.2609	84.6157	55.8001	89.2121	77.2489
TAD1160;cg08248579	26.1409	62.329	4.91354	2.74961e-06	0.000183754	4.32733	6	TAD1160	17100000	18550000	17988937	17988937	NA	intergenic	2	93.6881	10.2365	87.1283	96.1763	77.2541	85.1424	94.951	93.2463	85.5162	96.3739	14.3673	94.4512	9.89038	50.2332	79.5286	70.7243	21.3584	92.9534	60.6579	93.3999	41.6074	28.575	81.7811	87.9054	5.59324	95.6716	9.51506	89.2131	77.0225	3.64158	91.2789	31.974	95.7101	77.8069
TAD1160;cg08368496	-11.0443	19.4002	-5.02356	1.71274e-06	0.000123296	4.77648	6	TAD1160	17100000	18550000	18522976	18522976	NA|NA	promoter|intergenic	2	20.9962	27.9034	10.245	9.43777	11.1996	16.2602	34.2884	12.0936	29.9831	11.8321	36.2054	10.5178	17.5977	52.9255	29.5681	30.3493	8.5733	12.0469	37.2553	9.70144	25.0752	36.9053	10.4478	21.5003	11.6268	9.77465	9.51139	9.33764	24.1613	8.59778	9.52571	43.4161	8.98852	9.02523
TAD1160;cg08415731	-22.0353	23.2931	-5.72603	7.24758e-08	8.2405e-06	7.79	6	TAD1160	17100000	18550000	18273503	18273503	NA	intergenic	2	94.554	45.2083	9.03995	13.571	7.40689	41.7396	7.27107	7.01527	7.83497	7.53168	93.9052	8.38698	42.9227	44.3952	5.49978	6.77177	50.9756	7.14544	50.7792	39.8345	40.8359	49.2151	45.6077	7.6505	44.845	40.037	44.6805	45.1572	9.28432	46.0644	43.5895	43.0761	6.43296	7.71032
TAD1160;cg13868347	14.0088	80.914	3.74721	0.000272071	0.00784275	0.0105064	6	TAD1160	17100000	18550000	17281498	17281498	RBM24|NA	promoter|intergenic	2	17.3454	93.8858	88.0498	77.4433	83.2464	73.6323	91.3179	96.0659	96.2284	81.1145	95.8046	94.9372	85.6891	95.6225	81.4604	96.5784	92.8594	84.9164	14.7304	73.8618	89.0461	6.31871	96.3077	95.323	64.5478	87.7973	93.5528	93.319	66.8411	94.7875	45.6723	60.4261	86.33	95.5846
TAD1161;cg12283724	-13.4182	67.2462	-3.70973	0.000310988	0.00870487	-0.113448	6	TAD1161	18550000	20000000	19802436	19802436	NA|NA	transcript|intergenic	2	84.1159	82.4788	29.3591	51.8964	71.4288	85.3215	66.5431	91.1181	81.8286	34.0677	84.1765	84.798	84.6028	87.8868	8.95948	85.7674	37.1623	58.5782	44.3761	16.7519	87.0817	89.2635	82.3991	59.6504	83.1257	82.6398	29.4073	84.4914	48.5019	54.7557	80.8193	51.7615	15.7825	41.6225
TAD1161;cg19853936	15.1993	45.5822	4.19078	5.21925e-05	0.00209592	1.55071	6	TAD1161	18550000	20000000	19692304	19692304	NA	intergenic	2	51.8299	38.0349	39.4992	65.5411	77.3695	46.7706	55.5675	72.9305	54.4975	52.241	75.399	85.3546	26.3571	32.5769	42.8481	38.2618	13.6817	28.1129	49.1891	12.9355	22.051	59.6835	26.5255	30.0919	40.0958	24.5154	51.293	39.5278	9.02345	10.0593	54.6879	29.9081	39.3326	64.8738
TAD1161;cg23165899	13.7687	73.794	3.85749	0.000182602	0.00573699	0.380961	6	TAD1161	18550000	20000000	19837095	19837095	ID4|NA	promoter|intergenic	2	41.2539	44.8719	91.3855	86.6067	92.1112	47.6765	77.3537	91.6269	95.6141	90.543	93.0875	94.4026	94.5026	87.5434	82.9952	94.2475	91.7156	85.4163	9.61481	91.1621	15.1803	61.6049	90.9027	49.9561	92.4337	88.8816	90.4782	82.5588	84.0583	76.1577	81.7072	88.569	93.6889	93.4854
TAD1162;cg09460356	-10.7135	22.9506	-3.88118	0.00016744	0.0053607	0.46163	6	TAD1162	20000000	24500000	20239255	20239255	NA	intergenic	2	34.6244	64.0543	9.68126	10.4391	8.75881	25.0171	7.29322	25.5777	16.7827	47.9717	9.8651	10.739	17.4757	63.1397	10.078	13.915	48.3359	11.807	12.6384	10.4339	31.3046	46.5822	11.2422	11.3709	13.3123	41.4008	72.4648	25.6558	14.8384	12.6362	9.4851	37.2372	12.2181	33.0095
TAD1162;cg13276502	28.6759	55.3237	6.40993	2.71478e-09	4.83118e-07	10.936	6	TAD1162	20000000	24500000	21600485	21600485	NA	intergenic	2	44.1936	15.4226	74.3192	93.1109	87.7214	84.0942	93.0306	86.4434	93.7887	63.1936	90.471	49.349	10.3315	94.5366	24.1984	11.8882	39.1538	46.7192	11.9558	95.312	12.4436	91.7569	88.8976	79.7826	8.30455	7.09928	10.2844	40.886	45.1578	44.2014	90.6075	8.19237	71.9434	65.2793
TAD1162;cg14362113	-14.6193	63.428	-3.68775	0.000336203	0.00926245	-0.185671	6	TAD1162	20000000	24500000	22956527	22956527	NA	intergenic	2	62.3119	66.9569	59.0601	36.5364	51.039	90.5078	29.6841	91.4931	88.408	20.7328	90.264	63.8387	89.5206	91.296	37.8216	87.6233	60.3396	51.6156	91.569	16.319	58.1662	91.3702	80.6071	50.6134	49.4764	34.7943	55.6506	34.8521	84.5407	81.5401	61.0494	84.6762	18.1552	38.123
TAD1162;cg17117794	-21.3057	69.1831	-4.42959	2.04013e-05	0.000972296	2.43325	6	TAD1162	20000000	24500000	20533952	20533952	CDKAL1|NA	promoter|intergenic	2	93.8377	34.4378	88.8356	93.6894	36.1325	90.2251	41.6649	45.5128	92.5986	38.8563	93.9556	42.2534	91.8726	9.16596	96.0096	93.3353	93.4952	10.9624	91.8111	10.0396	93.2623	93.2802	93.7011	75.9792	92.4316	32.1191	93.7949	93.0539	37.053	92.2748	92.9126	92.3721	91.8762	9.70086
TAD1162;cg21898884	-10.5193	81.9943	-3.73193	0.000287341	0.0081807	-0.040137	6	TAD1162	20000000	24500000	22568278	22568278	NA	intergenic	2	92.7608	93.1112	74.306	27.9589	69.7413	94.1417	95.6027	94.6141	92.3262	55.0012	79.0577	91.0439	74.5921	94.7871	94.4802	93.7327	92.0479	88.8228	93.4751	30.8514	92.9838	93.2956	92.3763	85.3752	94.8793	72.6782	95.0689	90.9748	91.9903	91.388	94.2263	87.678	33.3856	48.1447
TAD1162;ENSG00000172197	8.43348	57.6895	5.94697	2.55977e-08	3.36174e-06	8.78544	6	TAD1162	20000000	24500000	20100935	20212670	MBOAT1|MBOAT1|MBOAT1|MBOAT1|MBOAT1|MBOAT1	transcript|intron|exon|cds|fiveUTR|threeUTR	1	55.4721	59.021	62.1038	62.6249	62.2752	36.2854	62.2813	64.8459	60.6561	66.1715	57.7712	59.0854	26.1456	59.5746	29.8955	34.674	34.8082	64.3182	60.0148	63.0258	62.0696	57.1968	62.7066	57.8761	59.4344	57.2108	59.8233	63.7578	61.115	36.2299	58.6775	52.2372	59.0487	61.7674
TAD1162;ENSG00000229700	5.3231	15.5	6.11503	1.14441e-08	1.67652e-06	9.5564	6	TAD1162	20000000	24500000	20042686	20043171	NA	intergenic	1	10.228	15.7352	13.8267	19.7204	10.4079	5.11966	19.4815	24.9692	18.1759	19.2653	16.8166	14.9835	5.13922	19.5861	0	8.15208	0	16.2265	15.4166	20.2686	10.292	7.93572	20.5477	14.2628	18.6068	15.2398	18.6144	23.7961	18.5108	4.91251	14.8253	7.97097	19.7147	19.1333
TAD1163;cg08407620	-44.2526	50.6003	-8.50426	4.7584e-14	2.73889e-11	21.478	6	TAD1163	24500000	25150000	24743861	24743861	NA	intergenic	2	48.6942	95.7274	16.652	7.99856	46.288	43.313	9.99885	47.5466	8.25853	96.039	46.0256	47.6005	95.9005	86.566	96.9416	96.2462	95.9119	9.00882	94.0527	9.11792	84.3151	50.9506	9.82873	90.9246	94.4952	95.7776	95.3285	8.25065	56.6577	93.6462	45.6476	95.2244	7.77691	26.1055
TAD1163;cg19882886	-19.0068	72.376	-3.90438	0.000153756	0.00500826	0.54102	6	TAD1163	24500000	25150000	25043046	25043046	RIPOR2|NA	promoter|intergenic	2	95.2958	89.4073	90.8248	95.0482	91.1088	93.6722	92.5887	62.1581	41.8447	95.0462	93.4162	46.1907	8.6588	94.2562	95.7222	94.4154	92.6299	94.2712	92.136	92.5926	85.8183	49.5444	43.7683	87.809	95.4068	93.7046	95.8772	91.4491	94.9342	62.7137	44.0872	93.3574	6.61704	72.7096
TAD1163;cg27583138	-28.8621	63.7135	-5.94976	2.52598e-08	3.33289e-06	8.79816	6	TAD1163	24500000	25150000	24774877	24774877	GMNN|NA	promoter|intergenic	2	91.6058	95.0824	92.4779	95.2536	94.0125	12.866	88.5446	79.2452	43.3413	54.5003	92.0941	44.7641	93.6761	61.6573	49.4567	94.4525	92.6758	90.4011	90.1506	53.861	84.8786	92.5982	10.9079	72.3891	93.9615	39.1404	85.8078	90.675	77.3435	88.2635	89.428	94.5297	10.4026	10.8519
TAD1164;cg00830325	-19.7187	37.8886	-4.73048	5.95834e-06	0.000352359	3.59491	6	TAD1164	25150000	26000000	25650786	25650786	NA	intergenic	2	59.9034	69.421	13.8904	20.7602	9.74225	50.6392	24.2347	51.6072	25.9297	9.36274	92.694	11.3112	10.9614	95.354	17.2422	51.6939	40.7826	50.1063	90.2726	10.2408	46.1503	95.6503	15.5915	85.2678	58.7756	41.8939	12.7767	49.4094	26.2821	14.6305	14.5964	90.9823	7.70515	10.2592
TAD1164;cg12447928	-23.0448	44.0333	-5.20403	7.77445e-07	6.34013e-05	5.52717	6	TAD1164	25150000	26000000	25193435	25193435	NA	intergenic	2	54.7919	91.4695	20.1534	10.1403	49.8794	51.1943	40.594	30.416	67.5598	38.7466	86.3558	48.5173	55.9697	93.5124	48.5129	57.5725	92.905	50.9663	50.1181	16.5651	47.5793	58.2309	22.2029	53.0756	17.0118	50.106	92.6709	24.9586	52.7146	50.9291	91.8835	93.9696	19.0199	48.5631
TAD1164;cg14706475	-14.0794	46.4396	-3.79121	0.000232276	0.00692224	0.157292	6	TAD1164	25150000	26000000	25218752	25218752	NA	intergenic	2	35.3045	84.2713	22.7931	16.927	24.2077	54.1766	28.4753	28.0429	37.7029	27.1049	85.816	54.039	53.6241	63.9682	54.6574	27.0808	50.7726	46.562	54.743	21.7669	48.8152	61.1137	85.6512	20.1245	54.8639	56.0057	56.4696	19.0202	56.4222	17.7021	90.6977	78.4447	17.8863	18.8188
TAD1164;cg16356737	-15.3864	77.4629	-4.42822	2.05134e-05	0.000977118	2.42809	6	TAD1164	25150000	26000000	25729805	25729805	NA	intergenic	2	94.3905	93.1385	48.96	33.7943	66.1214	67.8822	43.5422	93.5936	65.3253	90.2694	95.3633	87.7609	93.3906	94.8474	96.1871	94.1393	95.3935	89.5642	94.7251	27.0041	92.8066	94.3964	37.6916	32.306	92.606	94.1202	93.5613	94.2121	93.9817	93.2128	94.0379	50.8341	48.0543	53.0791
TAD1164;cg22988581	-20.5929	60.3068	-3.96142	0.000124502	0.00423631	0.737738	6	TAD1164	25150000	26000000	25832356	25832356	SLC17A1|NA	promoter|intergenic	2	56.2278	94.192	37.8315	46.8041	48.5165	91.5029	56.6227	35.3003	27.8222	11.5634	93.5715	49.7239	57.8439	95.2144	48.7434	93.577	53.2812	88.6338	93.0587	10.752	94.4046	95.4679	81.6761	35.8395	63.0174	49.4736	29.0178	42.9788	95.1523	18.7972	59.7953	92.2225	11.2132	17.4588
TAD1164;cg24285903	-26.4033	73.8898	-6.63924	8.67989e-10	1.79961e-07	12.0309	6	TAD1164	25150000	26000000	25187166	25187166	NA	intergenic	2	96.4872	96.2773	55.5272	38.9568	60.3222	97.1602	53.5197	64.1521	60.3396	25.8648	96.5302	50.0881	96.1919	97.4291	97.2592	96.781	96.3481	96.6109	95.1075	51.5395	92.1452	95.9835	55.4193	94.9456	97.1116	17.1362	97.0803	96.7032	96.6105	53.7679	55.815	76.5628	96.8529	21.7641
TAD1164;cg24766398	-15.2134	63.5102	-4.60576	9.98605e-06	0.000540499	3.10687	6	TAD1164	25150000	26000000	25830852	25830852	SLC17A1|SLC17A1|SLC17A1	transcript|promoter|intron	2	79.2741	77.8768	82.7248	39.7	35.3274	81.5828	59.137	55	56.0454	77.8623	51.6646	20.0142	77.1606	88.5106	90.6098	59.1597	78.8652	55.0987	85.2983	49.755	80.2637	78.9891	81.5192	76.95	77.1093	78.4667	53.9555	80.4509	82.2162	43.4603	85.4129	74.3391	20.9573	22.1152
TAD1165;cg00608169	-14.914	80.9102	-4.50916	1.48074e-05	0.000745243	2.73518	6	TAD1165	26000000	26300000	26205573	26205573	NA	intergenic	2	92.4487	91.6676	12.3378	72.3407	91.9043	84.2628	59.9879	94.074	15.8125	33.3647	92.3338	83.3224	84.6203	55.2981	94.5153	92.553	82.3241	72.7676	91.6826	93.7086	90.1094	93.0021	93.0048	93.262	91.1772	88.7636	89.5846	89.0972	92.5518	79.2104	90.8844	83.9085	91.5356	90.8989
TAD1165;cg08578491	29.1735	51.621	6.07014	1.42051e-08	2.02449e-06	9.34934	6	TAD1165	26000000	26300000	26276143	26276143	NA	intergenic	2	16.1727	75.6196	92.4181	63.9073	23.5331	8.03709	96.0627	95.4486	93.4568	96.6253	92.912	53.5982	10.864	64.3834	27.5761	49.7403	44.118	52.0379	46.0109	93.8774	10.8618	65.598	73.3847	82.3263	48.1475	8.85031	26.4471	95.7604	11.908	46.3478	16.9423	42.1088	94.1342	78.2235
TAD1165;cg11342453	-11.5171	87.6507	-3.67112	0.000356556	0.0096915	-0.240091	6	TAD1165	26000000	26300000	26196699	26196699	NA	intergenic	2	96.0569	95.2196	67.9648	46.3222	97.8293	94.3603	60.2677	98.2311	53.9826	51.2558	97.814	93.9423	95.0246	83.6782	97.1911	97.7266	92.4702	96.873	96.0176	98.235	95.0948	97.6623	97.843	97.7586	96.5359	96.8661	96.7069	97.0087	96.8645	95.1353	96.6669	91.1617	92.6104	96.588
TAD1165;ENSG00000168298	-6.32923	43.283	-4.11316	7.03047e-05	0.00267516	1.27169	6	TAD1165	26000000	26300000	26156559	26157343	H1-4|H1-4|H1-4|H1-4|H1-4	transcript|exon|cds|fiveUTR|threeUTR	1	60.2585	46.6539	34.9773	35.1921	57.9064	39.5294	43.0643	49.6979	43.5831	37.0491	71.3439	23.1937	60.5427	41.7126	38.4541	40.4486	45.8449	63.4788	33.7616	28.1012	46.4005	50.4868	57.0503	67.3783	32.2285	54.6087	40.6826	41.5838	37.6352	41.0781	59.9891	40.3175	32.5953	39.363
TAD1165;ENSG00000256316	-4.63044	6.35533	-4.15185	6.06314e-05	0.00236767	1.41028	6	TAD1165	26000000	26300000	26250370	26250835	H3C7|H3C7|H3C7|H3C7|H3C7	transcript|exon|cds|fiveUTR|threeUTR	1	27.5764	8.31324	0	0	19.257	0	0	10.1772	0	0	19.7779	0	0	0	13.8852	21.0234	10.2266	11.8857	0	7.70397	0	7.93572	8.14185	22.982	8.22631	17.5737	11.68	12.7954	7.92848	9.82501	27.4494	0	0	7.96499
TAD1168;cg01759136	-10.869	81.5176	-3.677	0.000349233	0.00953993	-0.220881	6	TAD1168	27100000	27800000	27242945	27242945	NA	intergenic	2	89.3914	52.0981	90.9135	90.1607	88.1526	91.9217	94.7644	91.9973	62.7628	88.6064	87.1395	86.6085	91.5833	93.6576	78.8956	91.5786	92.1296	46.6095	93.2639	89.3048	92.4266	91.0087	93.8786	81.3302	91.8801	90.623	92.4608	85.6982	89.5165	91.5797	87.4496	88.8808	43.6342	45.6694
TAD1168;cg01785628	8.48503	89.9674	4.70916	6.51233e-06	0.000378836	3.51082	6	TAD1168	27100000	27800000	27775888	27775888	H3C10|H2BC13|NA	promoter|promoter|intergenic	2	94.4416	70.2423	87.3284	95.9266	94.079	87.9132	97.6	94.6214	96.2935	95.4023	95.3384	83.9975	85.4018	97.4093	89.4063	93.1293	80.4154	95.2003	95.8838	83.0192	79.9878	60.8509	95.5191	95.3336	65.7745	78.9642	87.3629	97.4731	94.1205	95.777	47.3643	89.8432	95.262	95.5516
TAD1168;cg03221914	-26.0587	72.5848	-6.59713	1.07159e-09	2.17941e-07	11.8285	6	TAD1168	27100000	27800000	27783331	27783331	H2AC14|NA	promoter|intergenic	2	87.0419	85.2897	87.9107	31.8957	84.5305	75.8618	39.8223	97.2684	63.4023	29.595	95.8482	41.9503	45.3575	94.7489	92.9409	84.7431	83.9795	42.0002	90.1078	11.6212	91.7092	76.0314	43.3173	93.5031	79.3097	86.2065	91.7041	91.6489	84.8632	91.0633	87.9416	90.425	50.7253	43.6527
TAD1168;cg03425504	8.34643	91.4053	4.60394	1.00608e-05	0.000543336	3.09982	6	TAD1168	27100000	27800000	27782617	27782617	H2BC14|H2AC14|NA	promoter|promoter|intergenic	2	96.9273	76.661	88.1865	97.6036	96.8038	89.8855	97.7339	97.247	96.8209	97.2947	97.2952	84.9058	82.7623	97.5694	93.0767	96.1627	79.2629	97.4798	97.3898	87.1342	85.9369	60.5227	97.3113	97.2728	76.016	76.7662	90.3365	97.7829	95.6777	95.8669	44.9681	93.709	96.4991	96.9542
TAD1168;cg06926499	11.0726	88.5597	4.2864	3.59792e-05	0.00154748	1.89975	6	TAD1168	27100000	27800000	27775877	27775877	H3C10|H2BC13|NA	promoter|promoter|intergenic	2	91.6996	42.3232	88.7057	96.7734	95.6887	87.641	96.1618	96.4811	95.8458	95.8503	96.672	65.8341	88.6823	96.9715	95.1193	93.9848	76.2678	95.8404	95.6	91.8677	88.0219	35.1074	96.6006	95.5256	58.0588	85.6766	91.8012	96.4515	95.8602	94.4138	27.0426	88.0162	96.2593	99.2866
TAD1168;cg07841905	-16.6354	80.4658	-4.47662	1.68883e-05	0.000831064	2.61125	6	TAD1168	27100000	27800000	27521450	27521450	NA|NA	promoter|intergenic	2	79.5757	88.7723	53.5091	93.6734	92.4112	95.7843	58.0278	96.3998	95.8951	95.5993	50.7254	52.1872	95.1339	95.6325	96.134	96.1653	91.7309	55.8559	95.7222	93.3828	92.2177	84.3318	16.5644	50.5367	97.0223	95.2881	96.485	91.9838	95.6	95.0679	59.8447	94.357	7.38527	52.593
TAD1168;cg20478264	15.2008	77.3339	4.72475	6.1026e-06	0.00035898	3.57228	6	TAD1168	27100000	27800000	27782176	27782176	H2AC14|H2BC14|H2AC14|H2AC14	transcript|promoter|exon|cds	2	84.7861	67.7613	79.3027	88.7305	91.1047	77.9753	92.7987	91.2674	90.1694	86.8458	88.9817	86.1143	73.3172	90.0153	75.4018	9.94022	47.6375	84.1851	90.576	87.1186	77.7905	79.6701	88.7418	90.6925	41.351	79.746	81.9549	87.0281	81.6944	84.4986	35.4728	19.3372	86.9225	89.488
TAD1168;cg26264769	-13.2865	82.7385	-4.05553	8.74966e-05	0.00319706	1.06708	6	TAD1168	27100000	27800000	27521330	27521330	NA|NA	promoter|intergenic	2	96.0112	91.4971	91.7933	41.2307	56.7846	94.7245	94.3126	95.8991	44.4493	51.8765	55.5107	94.7778	95.504	96.2701	94.0941	95.8522	95.2872	71.8377	95.2062	54.8516	93.1366	92.0361	96.5541	52.809	95.2487	92.8728	95.5775	48.0059	96.5658	94.9627	95.4576	92.6946	46.4646	93.3171
TAD1168;cg27056425	8.90561	85.9549	4.35383	2.7585e-05	0.001244	2.1494	6	TAD1168	27100000	27800000	27776039	27776039	H3C10|H2BC13|H3C10|H3C10	transcript|promoter|exon|fiveUTR	2	84.779	76.7358	58.7376	94.3374	96.3282	68.4246	93.9888	93.6876	94.6098	95.1678	95.0756	73.348	63.8473	96.2813	87.8686	65.4397	72.4328	96.8951	94.0506	64.1907	86.8176	81.0246	96.6935	94.6394	57.5043	82.8052	75.5554	94.3678	87.9573	89.4418	60.8633	69.0784	96.0762	96.8774
TAD1168;ENSG00000203813	7.5197	26.4093	4.3094	3.28726e-05	0.00144148	1.98457	6	TAD1168	27100000	27800000	27777842	27778314	H3C10|H3C10|H3C10|H3C10|H3C10	transcript|exon|cds|fiveUTR|threeUTR	1	38.1477	12.1787	17.7687	32.4592	46.506	20.4786	51.4694	46.161	24.3735	22.8893	41.1005	24.0103	10.2784	26.9968	25.1626	25.7169	5.11332	48.8399	18.4227	21.3496	21.0341	19.5613	36.6754	49.2656	5.19022	30.1278	23.6447	28.746	20.8593	24.5625	17.716	21.7355	34.7308	30.8018
TAD1169;cg00667298	-15.7916	40.5258	-3.93113	0.000139307	0.00463001	0.632976	6	TAD1169	27800000	29600000	29576329	29576329	GABBR1|GABBR1|NA	transcript|intron|intergenic	2	17.4384	93.8981	12.902	13.5989	54.3691	52.6096	16.3492	25.178	25.1702	14.0242	18.0386	15.2088	55.0608	24.5366	52.5464	93.7859	55.0194	16.4748	89.5991	14.6712	17.878	31.6713	24.3656	53.6177	55.6882	42.0663	18.1114	93.7271	52.6025	12.1476	49.2362	52.1472	21.3984	20.274
TAD1169;cg00765128	11.5911	77.2713	3.7254	0.000294115	0.00832223	-0.0617431	6	TAD1169	27800000	29600000	28226905	28226905	ZKSCAN4|NKAPL|ZKSCAN4	transcript|promoter|intron	2	90.7203	85.2239	85.1505	92.1114	82.2004	87.6359	87.6509	90.9265	69.6274	82.532	50.6872	90.5562	89.1529	61.6066	83.4238	89.3455	89.6262	87.2959	79.7183	77.1158	79.3419	78.2676	85.369	58.2478	49.563	90.5049	11.2823	61.5979	77.2106	77.6316	46.7181	43.6289	86.8272	78.4737
TAD1169;cg01465527	-21.5173	69.7186	-4.9573	2.27942e-06	0.000156794	4.5052	6	TAD1169	27800000	29600000	29548535	29548535	GABBR1|GABBR1|NA	transcript|intron|intergenic	2	88.4453	93.9498	24.9219	16.845	60.1474	92.1998	65.2946	93.5025	92.3459	21.6084	93.7922	63.5885	94.2214	93.8473	53.543	94.3585	63.4345	51.963	94.3592	19.6892	92.7658	93.1961	92.2537	60.4138	91.811	86.9063	92.612	93.4942	94.9621	26.5266	93.292	92.1201	19.1355	59.6293
TAD1169;cg02547724	-14.1683	50.6485	-3.66193	0.000368299	0.009929	-0.270082	6	TAD1169	27800000	29600000	29455365	29455365	MAS1L|MAS1L|MAS1L|NA	transcript|exon|cds|intergenic	2	59.2811	79.0109	43.1077	26.0705	18.471	48.7897	29.4508	60.3019	89.7529	18.5764	50.0492	20.1783	92.6148	64.3634	77.8476	50.1366	80.7237	65.5147	87.1458	14.0378	45.367	59.4047	73.6695	21.7949	12.8355	73.8432	76.9057	21.0548	69.2601	48.6665	83.0491	31.7169	20.7889	51.3113
TAD1169;cg02978784	-33.9414	62.8908	-6.92608	2.03469e-10	5.02385e-08	13.4251	6	TAD1169	27800000	29600000	28460106	28460106	NA	intergenic	2	14.9486	94.3424	14.5546	51.6157	74.307	95.2251	51.9137	53.8479	21.1631	8.76485	50.1504	50.0993	93.7246	95.3215	93.3821	96.285	95.6013	32.9406	94.1604	10.4536	95.1665	56.0448	59.4916	52.5391	95.4198	94.7401	95.3464	50.4264	95.282	93.7594	95.7109	94.3993	8.24523	18.4956
TAD1169;cg03215160	-19.2978	45.2815	-4.04537	9.09171e-05	0.00329461	1.03124	6	TAD1169	27800000	29600000	29424926	29424926	NA|NA	promoter|intergenic	2	92.5304	93.574	17.9786	45.9213	12.5325	85.0714	62.0675	64.206	94.0259	15.8696	48.2141	11.9173	94.1713	95.2614	37.4028	52.8308	95.5361	20.2003	94.7613	46.2921	46.2368	89.9702	51.46	47.0962	92.9864	37.9597	38.4632	35.9161	40.7037	51.094	50.8967	92.3115	8.62828	11.5869
TAD1169;cg06404832	-15.2521	57.9422	-5.128	1.08655e-06	8.36179e-05	5.20883	6	TAD1169	27800000	29600000	29080040	29080040	OR2J3|OR2J3|OR2J3|NA	transcript|exon|cds|intergenic	2	51.3972	83.9604	30.4265	42.1355	58.2588	77.221	37.7065	77.7015	72.294	53.1131	80.4155	49.9026	85.8345	79.2991	75.8957	77.4117	88.8828	41.2959	79.4514	35.2742	41.3569	83.3667	51.1459	21.1532	69.613	81.5918	61.3944	76.8769	86.4833	56.551	69.2484	83.4566	44.9429	25.2592
TAD1169;cg06760467	-16.0424	69.8601	-4.91174	2.77081e-06	0.000184717	4.32005	6	TAD1169	27800000	29600000	29496514	29496514	LINC01015|NA	promoter|intergenic	2	81.5657	87.5406	59.1629	21.4775	33.0266	56.306	81.2909	91.3411	94.3995	69.6693	67.9517	57.2043	93.3815	95.0797	52.3993	93.7392	90.5224	60.3695	93.2597	57.1757	87.1304	66.9738	66.7363	68.2519	84.7914	93.2879	95.1061	62.8593	58.702	85.9738	90.6855	89.5759	33.1437	39.4062
TAD1169;cg07124687	-22.3462	53.0514	-5.13045	1.07494e-06	8.29369e-05	5.21904	6	TAD1169	27800000	29600000	28956332	28956332	NA|NA	promoter|intergenic	2	51.6797	37.7246	6.09461	29.8766	54.3845	71.979	5.2375	3.13902	29.6436	28.4537	34.851	81.0956	91.3773	16.0654	63.4457	93.8635	60.756	52.5859	80.6402	16.5767	62.2779	21.2437	52.3252	36.7648	72.1269	64.3878	47.1324	27.115	79.0931	86.1373	35.688	58.1343	90.1464	60.2652
TAD1169;cg08883803	7.64246	88.1571	4.02846	9.68936e-05	0.00346241	0.971757	6	TAD1169	27800000	29600000	28806595	28806595	NA|NA	promoter|intergenic	2	72.7973	88.9594	84.7663	86.5733	94.6135	74.944	96.2381	94.1445	94.1535	95.3371	95.4767	95.2441	84.5395	95.3313	83.7561	92.6835	76.283	95.6531	89.7537	94.3726	88.7138	94.4846	97.0864	85.4661	88.6743	93.3956	89.1034	92.6893	82.8707	85.9987	95.7588	79.9059	92.144	94.9364
TAD1169;cg10590844	-6.88945	69.3609	-4.96331	2.22134e-06	0.00015343	4.52969	6	TAD1169	27800000	29600000	28829263	28829263	LINC01623|LINC01623|NA	transcript|exon|intergenic	2	70.0855	67.8189	76.5954	55.671	63.5293	74.8427	65.2678	71.1842	83.8173	64.7949	78.6183	66.9505	71.1742	68.627	77.4595	69.2999	82.9012	57.8398	81.4388	68.8398	72.3147	68.3669	70.7865	77.6411	83.2829	68.1636	65.8371	69.6199	69.9486	77.9861	61.8983	84.4115	67.6214	59.917
TAD1169;cg10625096	-20.2896	53.2505	-4.30747	3.31227e-05	0.00144842	1.97745	6	TAD1169	27800000	29600000	29518072	29518072	NA	intergenic	2	91.6727	49.0411	34.8328	62.1817	16.1867	47.4957	24.8032	58.895	48.39	23.5221	93.4064	90.2184	89.5617	85.7763	44.9681	93.0259	89.3741	63.4701	91.4604	35.6361	41.0505	92.6072	93.5961	90.2737	42.1218	91.351	47.9124	92.2914	90.6404	88.2277	56.5907	88.7836	41.139	14.1541
TAD1169;cg12423733	-20.993	73.3591	-4.72352	6.1341e-06	0.000360452	3.56741	6	TAD1169	27800000	29600000	29454623	29454623	MAS1L|MAS1L|MAS1L|NA	transcript|exon|cds|intergenic	2	47.2215	90.2755	94.6403	8.9186	18.7864	93.2326	50.3762	58.572	15.0303	90.0896	93.7874	47.5794	92.9592	92.9033	94.371	93.7104	93.7499	91.45	92.2464	11.1039	93.5892	92.6655	52.4906	89.4729	92.148	93.5658	92.3324	87.4215	93.511	93.8449	93.2134	35.7022	38.1684	50.9188
TAD1169;cg15822765	-18.2108	51.1977	-4.58229	1.09945e-05	0.000584623	3.01604	6	TAD1169	27800000	29600000	28956387	28956387	NA|NA	promoter|intergenic	2	93.9184	29.6976	46.2098	22.4743	20.6433	43.3455	5.6587	7.75225	70.1456	31.0979	33.8212	74.3022	49.8434	63.7067	63.8964	94.8921	32.6501	65.3389	52.5846	51.3548	73.0862	41.1694	68.3203	28.2034	61.5789	70.59	79.1297	41.4782	65.994	42.0337	44.3783	64.4855	14.6311	27.3553
TAD1169;cg15880497	-12.1712	67.1038	-3.69892	0.000323155	0.00897133	-0.149008	6	TAD1169	27800000	29600000	28510740	28510740	NA	intergenic	2	78.4645	79.6316	10.9455	82.6166	89.8614	79.6624	17.1617	47.0015	47.4154	47.4113	82.4732	48.977	65.3865	89.7821	76.9029	88.6319	79.8126	48.7473	87.5865	29.7374	84.1457	91.153	84.714	48.349	80.1237	82.2043	48.158	85.7492	78.5248	72.3184	47.7538	80.4467	76.1311	42.8133
TAD1169;cg16912910	-27.182	46.2202	-5.46158	2.44951e-07	2.36171e-05	6.62732	6	TAD1169	27800000	29600000	29497165	29497165	LINC01015|NA	promoter|intergenic	2	95.8705	91.5316	55.0351	10.5894	53.9017	53.8374	49.9628	95.5322	25.3431	27.2404	16.0646	12.9909	93.2079	59.755	6.5576	14.602	88.2408	24.5812	90.6622	14.1198	17.5924	25.4183	55.202	87.1066	95.2248	85.4047	9.50517	94.3403	48.5581	74.7479	25.0293	49.2885	11.0286	15.5832
TAD1169;cg17185921	-46.0232	70.644	-13.065	4.09247e-25	2.73837e-21	45.9765	6	TAD1169	27800000	29600000	28946749	28946749	NA	intergenic	2	94.3727	92.8847	50.4334	11.8728	88.4955	94.8795	47.3216	88.7642	52.7518	89.6199	94.385	15.7333	92.9638	93.8327	96.1319	94.3799	95.0662	15.556	94.5356	17.8992	93.151	94.3384	49.1688	91.586	95.0848	93.2	93.4085	95.4434	93.2062	93.4838	93.8379	93.7349	14.1845	15.2714
TAD1169;cg17930583	-17.6782	32.959	-5.28877	5.33522e-07	4.58713e-05	5.88552	6	TAD1169	27800000	29600000	29591082	29591082	GABBR1|GABBR1|GABBR1|NA	transcript|exon|cds|intergenic	2	23.5903	54.5926	20.8452	17.8257	58.4192	60.1602	17.6115	16.7224	18.0853	19.0809	77.8514	54.2781	56.5667	26.7061	15.9253	22.5038	73.7308	19.304	57.4827	21.3907	55.9246	19.1741	22.354	26.8742	60.5666	17.4792	82.1604	57.2297	51.9828	55.9074	34.2331	83.6724	16.5548	26.9408
TAD1169;cg18578954	-11.6224	87.0377	-4.46017	1.80455e-05	0.000877681	2.54881	6	TAD1169	27800000	29600000	28887247	28887247	TRIM27|TRIM27|NA	transcript|intron|intergenic	2	94.7796	92.0966	93.7062	94.7072	75.1435	95.2695	90.5798	89.5281	95.2149	65.6305	94.9381	91.8297	95.8614	96.246	96.6262	96.6354	96.9889	52.1025	96.227	95.6598	91.7337	95.6222	71.5423	74.2987	88.8819	87.6663	96.4561	95.6307	95.0651	95.862	89.5645	95.5384	60.0288	81.3308
TAD1169;cg18694169	13.2988	84.0781	3.80682	0.000219532	0.00662858	0.209712	6	TAD1169	27800000	29600000	28227079	28227079	NKAPL|ZKSCAN4|NKAPL|NKAPL	transcript|promoter|exon|fiveUTR	2	98.3879	97.7459	60.5834	98.5059	97.8243	98.1664	53.5004	98.5966	75.469	98.3601	87.5649	98.0652	98.1812	80.7648	76.8759	98.4701	98.2391	98.0774	55.3224	63.2172	37.1501	60.4611	95.5703	65.6034	76.2755	98.2844	18.2972	87.8947	51.7939	77.146	50.9672	97.477	98.5866	88.428
TAD1169;cg18803104	-24.2802	45.7292	-5.83161	4.41879e-08	5.39795e-06	8.26307	6	TAD1169	27800000	29600000	28956324	28956324	NA|NA	promoter|intergenic	2	56.3801	10.7259	8.64384	18.7232	44.623	69.2203	6.68236	3.00681	4.0686	5.28044	50.8625	32.7275	89.751	4.94407	75.5764	95.365	39.9377	20.4929	22.4333	14.404	68.6058	31.3635	50.2183	39.0082	56.5616	45.4945	44.2497	37.4579	69.8437	81.9288	43.0033	32.6493	90.3656	72.8669
TAD1169;cg19747271	-45.9089	58.5357	-9.87374	2.42057e-17	2.91831e-14	28.7879	6	TAD1169	27800000	29600000	28553390	28553390	ZBED9|ZBED9|NA	transcript|intron|intergenic	2	92.917	91.9325	13.9115	10.4514	18.3311	94.5185	13.5302	59.4951	19.0897	20.0832	43.7938	11.8106	91.3323	94.3396	94.5557	94.4284	94.0251	65.3005	95.3323	14.4596	91.2281	56.6715	43.7536	87.9456	93.5237	92.8096	93.1918	42.5724	93.882	93.56	90.3275	91.3753	9.49431	15.246
TAD1169;cg20986887	-12.0877	82.4809	-4.11086	7.09235e-05	0.0026922	1.26349	6	TAD1169	27800000	29600000	28887284	28887284	TRIM27|TRIM27|NA	transcript|intron|intergenic	2	93.0782	88.5125	91.2185	90.0985	31.9488	90.7391	90.8984	86.6708	93.3419	65.1738	96.2654	93.0434	94.4818	95.9714	93.1201	94.6877	96.5663	32.3802	90.6334	93.3957	89.1228	93.5467	85.692	73.4596	68.4959	88.32	93.6653	95.1564	91.4186	91.0159	55.9543	96.1937	57.7449	72.9811
TAD1169;cg22842085	17.7503	36.4976	5.58198	1.41249e-07	1.46418e-05	7.15263	6	TAD1169	27800000	29600000	28880239	28880239	TRIM27|TRIM27|NA	transcript|intron|intergenic	2	61.6586	16.8237	54.0988	21.9796	40.1226	38.6615	52.9867	70.9525	78.0903	22.204	47.7034	34.3695	16.9041	89.9932	13.7583	39.9709	11.0416	37.984	12.1098	29.3908	20.8437	87.6073	69.5222	16.9743	16.7283	17.2683	20.0083	73.7913	24.8243	17.4633	41.8115	13.9477	35.7794	49.4004
TAD1169;cg22965752	-15.4778	44.7423	-3.98383	0.000114532	0.00396362	0.815603	6	TAD1169	27800000	29600000	29425885	29425885	OR2H1|NA	promoter|intergenic	2	69.8025	75.3012	14.3292	9.17118	46.6728	45.3845	27.0844	58.8343	50.3256	36.907	85.3018	82.154	79.2373	83.9082	40.3801	87.1852	41.2217	19.3121	49.3978	41.3777	75.4534	31.3913	42.214	62.4941	44.2796	43.5032	17.0922	41.5331	48.4365	84.6206	78.2261	19.4848	9.89461	33.4131
TAD1169;cg25576282	10.8399	26.8743	4.09147	7.63555e-05	0.00286066	1.19444	6	TAD1169	27800000	29600000	28880348	28880348	TRIM27|TRIM27|NA	transcript|intron|intergenic	2	52.6404	14.6666	26.9586	15.2059	21.0537	17.0929	35.4825	66.74	45.9094	25.0011	17.6488	22.7405	20.6988	85.506	8.21355	22.778	19.9615	24.7381	11.3593	19.4793	20.1558	71.5125	50.9346	16.2016	25.175	14.2307	19.5579	34.7094	13.7551	16.788	33.0882	18.1663	20.7221	19.5414
TAD1169;cg27297993	-11.0619	15.5226	-3.92054	0.000144866	0.00477681	0.596508	6	TAD1169	27800000	29600000	29581228	29581228	GABBR1|GABBR1|GABBR1|NA	transcript|exon|cds|intergenic	2	7.47192	5.77552	7.89838	6.36815	7.75063	37.4839	8.48009	22.5018	9.4901	6.66038	7.57475	37.7325	69.5371	6.77336	4.99664	41.5246	32.7229	6.80678	79.5072	5.22135	7.06358	34.0756	7.93535	8.04176	38.6826	9.31209	8.21475	80.3385	6.13115	8.97939	7.49219	6.26897	5.97522	10.2177
TAD1169;ENSG00000124657	5.77269	7.09704	5.49006	2.15173e-07	2.11576e-05	6.75095	6	TAD1169	27800000	29600000	27925019	27925960	OR2B6|OR2B6|OR2B6	transcript|exon|cds	1	5.11402	0	8.47781	8.20941	8.2481	0	33.7431	5.0886	0	5.06002	5.0623	4.99449	5.13922	14.4418	11.4842	5.14339	8.10442	20.4756	0	0	0	7.93572	10.2739	5.08051	0	5.07994	0	4.94993	0	0	0	7.97097	20.1846	11.6685
TAD1169;ENSG00000176933	5.3052	9.55104	4.51254	1.46064e-05	0.000737205	2.74807	6	TAD1169	27800000	29600000	28185421	28186655	TOB2P1|TOB2P1|TOB2P1|TOB2P1|TOB2P1	transcript|exon|cds|fiveUTR|threeUTR	1	11.8744	10.4901	13.8267	12.0266	21.7002	5.11966	32.0483	16.1305	5.07005	10.12	5.0623	12.9106	8.14547	20.5771	7.83922	19.0328	10.2266	26.6667	14.4266	9.72132	11.9487	17.321	5.13693	8.05242	0	5.07994	14.1219	0	0	0	4.94175	5.02912	16.7629	0
TAD1169;ENSG00000189134	4.98759	9.59414	4.25183	4.11855e-05	0.00172887	1.77287	6	TAD1169	27800000	29600000	28227098	28228736	NKAPL|ZKSCAN4|NKAPL|NKAPL|NKAPL|NKAPL	transcript|promoter|exon|cds|fiveUTR|threeUTR	1	15.3421	0	5.3489	14.5409	23.86	5.11966	12.2241	18.83	14.2334	18.14	10.1246	22.5929	14.4276	0	4.94599	19.0328	5.11332	27.7765	0	0	0	20.4654	5.13693	8.05242	5.19022	8.05152	0	7.84546	12.9308	0	4.94175	10.0582	10.0923	16.6939
TAD117;cg15130788	8.42191	84.034	3.68583	0.000338495	0.00930694	-0.191963	1	TAD117	93800000	94350000	93913424	93913424	FNBP1L|NA	promoter|intergenic	2	78.5509	56.3507	83.1142	92.1586	93.2312	81.2901	94.8312	91.7737	94.3684	91.9244	93.3778	91.7618	84.4426	47.2529	77.2698	92.3809	89.2887	92.2748	84.727	60.5827	89.5378	93.3321	93.6768	88.1852	84.97	54.1593	85.4869	89.7428	86.0128	64.2773	84.1163	84.0901	92.3028	93.4489
TAD1170;cg00987918	-12.7044	84.102	-4.435	1.99641e-05	0.000954858	2.45365	6	TAD1170	29600000	30150000	30115829	30115829	TRIM40|TRIM40|TRIM40|NA	transcript|exon|threeUTR|intergenic	2	96.3743	60.6848	70.4703	61.4506	63.7694	96.0631	75.1438	82.5144	82.5504	84.3777	97.186	95.969	95.6477	97.7923	97.078	96.2632	95.8838	88.1854	95.382	64.8312	91.5954	70.1446	96.8204	89.4557	95.9024	95.9167	97.0415	97.0671	95.9325	68.4855	68.6758	61.034	39.0297	42.6746
TAD1170;cg02255950	-40.5286	48.2215	-7.85745	1.5641e-12	6.37188e-10	18.1117	6	TAD1170	29600000	30150000	30078290	30078290	TRIM31|TRIM31|TRIM31|NA	transcript|exon|cds|intergenic	2	74.0404	92.3641	94.1672	6.87972	9.82782	49.1645	7.25293	45.3013	6.53576	38.7329	94.4553	8.14142	94.1446	49.8731	94.2741	18.4647	92.0012	9.32098	46.5585	7.29085	6.61587	45.5307	6.16733	45.0714	89.6693	36.2074	84.9631	94.8655	93.519	89.8324	65.3175	93.9029	5.39906	5.42065
TAD1170;cg05863862	-21.2386	41.5538	-4.02352	9.87127e-05	0.00351196	0.954383	6	TAD1170	29600000	30150000	29649807	29649807	NA	intergenic	2	22.2674	41.7549	53.8261	7.07754	10.9993	94.4824	41.0385	95.5797	93.4991	8.55854	95.2562	91.1889	56.8307	93.5111	42.1605	44.2749	94.3735	53.0433	93.3976	7.07088	45.5461	95.5543	17.1583	39.2701	48.1809	93.979	48.8679	93.4882	15.1133	53.2148	8.05281	7.04238	9.46358	12.9294
TAD1170;cg06064954	-19.4043	28.639	-4.63134	8.98879e-06	0.000495406	3.20623	6	TAD1170	29600000	30150000	29869838	29869838	HLA-H|HLA-G|HLA-J|NA|NA|HLA-G|HLA-H|HLA-J|NA	transcript|transcript|transcript|transcript|intron|intron|intron|intron|intergenic	2	87.599	77.0219	16.5088	9.08087	26.6101	26.0458	79.5165	11.6174	11.4748	11.2424	33.7482	11.2922	28.588	13.8006	25.8414	11.7366	23.8578	17.0663	8.42367	15.1423	21.364	12.3222	15.8698	12.3434	85.8649	17.457	84.7371	16.0353	77.7403	8.88836	64.8377	4.71203	9.9421	11.8332
TAD1170;cg06486622	-14.8499	63.5318	-4.71774	6.28359e-06	0.000367367	3.54463	6	TAD1170	29600000	30150000	29718119	29718119	NA	intergenic	2	88.2859	61.4178	36.4033	64.8375	53.2337	62.853	86.747	55.221	72.8322	50.7796	61.8944	60.3311	65.0089	73.2983	84.5223	91.7769	42.8721	53.1303	85.0543	79.6292	64.2442	84.928	87.2291	58.5298	85.3544	61.0973	56.5762	84.8838	61.0497	57.139	91.573	52.7736	56.5022	35.6023
TAD1170;cg08163199	10.5825	88.0958	3.73112	0.000288173	0.00819916	-0.0428191	6	TAD1170	29600000	30150000	29974858	29974858	HLA-H|HLA-G|HLA-J|ZNRD1ASP|HLA-G|HLA-H|HLA-J|ZNRD1ASP|NA	transcript|transcript|transcript|transcript|intron|intron|intron|intron|intergenic	2	97.8095	42.2245	81.0868	97.0968	95.8648	95.6578	97.2355	97.7605	62.3832	95.9199	97.3558	96.7525	64.9323	95.7359	96.9395	87.3862	97.4047	97.0107	66.1197	93.6495	83.4315	92.2445	97.3758	90.728	97.4997	90.4486	93.2097	94.4084	72.5869	96.7142	95.0685	16.2956	84.6229	96.6872
TAD1170;cg08325845	13.8489	80.6936	3.76999	0.000250724	0.00734527	0.0863286	6	TAD1170	29600000	30150000	29974886	29974886	HLA-H|HLA-G|HLA-J|ZNRD1ASP|HLA-G|HLA-H|HLA-J|ZNRD1ASP|NA	transcript|transcript|transcript|transcript|intron|intron|intron|intron|intergenic	2	95.8255	39.2299	13.5534	96.9588	92.9012	92.8247	96.5269	96.0788	94.4998	93.6584	95.8278	95.365	91.5449	92.9194	95.7689	49.6714	94.7704	94.6989	94.557	77.7765	61.8677	94.5262	97.2446	70.832	92.3195	39.7908	82.9163	55.1055	60.1744	89.8811	94.8077	7.29643	84.4674	88.5598
TAD1170;cg08879910	12.4949	83.5342	3.75508	0.000264501	0.0076708	0.0366854	6	TAD1170	29600000	30150000	29974319	29974319	HLA-H|HLA-G|HLA-J|ZNRD1ASP|HLA-G|HLA-H|HLA-J|ZNRD1ASP|HLA-J|HLA-J|NA	transcript|transcript|transcript|transcript|intron|intron|intron|intron|exon|fiveUTR|intergenic	2	98.0432	85.8488	37.7083	97.0835	95.104	40.0708	97.9693	97.6795	62.1229	97.4107	39.6262	97.0597	97.9527	80.7482	97.4747	96.7345	97.9999	97.4317	95.6773	96.0898	50.9854	84.2929	88.0947	95.4531	56.4518	60.2589	96.5808	97.4445	64.5914	44.6309	63.3269	97.6163	96.8493	96.9844
TAD1170;cg12154624	5.86347	85.6279	3.93921	0.000135202	0.00452844	0.660855	6	TAD1170	29600000	30150000	29760754	29760754	HLA-V|HCG4|HLA-V|HCG4|NA	transcript|transcript|intron|exon|intergenic	2	91.8731	80.6073	88.0841	86.9042	93.4883	83.0086	93.3981	89.2715	80.9518	89.6759	90.7545	91.5202	78.4418	87.9951	74.2247	85.205	75.4295	89.8965	77.0879	57.0373	91.2888	89.243	92.411	86.1325	85.3112	88.315	87.1004	88.9241	86.4175	79.051	91.6935	74.9349	89.1282	92.2022
TAD1170;cg12470367	-16.6676	26.5408	-4.04821	8.99491e-05	0.00326572	1.04124	6	TAD1170	29600000	30150000	30137056	30137056	TRIM15|TRIM15|NA	transcript|intron|intergenic	2	38.4693	7.31194	9.90386	7.30432	8.73934	36.6595	40.6919	44.4441	10.0344	8.14324	38.1669	39.917	92.5595	60.8413	90.3743	7.85431	38.356	9.9968	91.5199	8.30471	35.5909	38.7739	8.17943	11.3255	87.8165	93.2227	41.5356	33.328	7.201	6.71062	8.73977	7.9994	8.0939	14.903
TAD1170;cg12833048	-20.2183	43.7612	-5.0971	1.24389e-06	9.37299e-05	5.0803	6	TAD1170	29600000	30150000	29639582	29639582	MOG|MOG|MOG|NA	transcript|exon|threeUTR|intergenic	2	57.5736	83.0362	16.4175	12.84	54.3429	53.891	19.8996	52.4016	21.4299	16.4945	52.0108	52.8237	54.9978	89.7802	48.5425	55.4845	88.8269	48.8302	56.4486	17.046	51.8048	29.5779	90.8831	23.218	90.1712	24.1194	62.6149	22.7966	53.3087	16.8567	17.4166	51.9408	13.5852	21.4589
TAD1170;cg13266242	-14.3879	44.9786	-4.22575	4.55835e-05	0.00187988	1.67767	6	TAD1170	29600000	30150000	29834495	29834495	HLA-H|HLA-G|HLA-G|HLA-H|NA	transcript|transcript|intron|intron|intergenic	2	62.0927	89.3016	29.7851	34.6609	21.9415	62.2412	24.2105	44.1251	12.8668	25.5542	54.6795	33.8992	93.391	62.3884	55.5696	27.0003	56.6289	50.381	55.5467	17.3255	55.8051	23.8455	42.3734	61.9466	94.0919	39.0681	59.2841	14.9925	48.7349	73.9229	17.591	61.0626	35.2453	28.7781
TAD1170;cg13497563	4.96844	85.3328	3.99652	0.000109227	0.00382251	0.859873	6	TAD1170	29600000	30150000	29760435	29760435	HLA-V|HCG4|HCG4|HLA-V|HLA-V|NA	transcript|transcript|exon|exon|cds|intergenic	2	87.3664	78.6488	86.5802	87.1377	87.7296	87.7235	92.1217	87.1519	72.7862	72.1271	82.2418	87.4947	80.53	62.4421	91.046	84.892	74.1493	87.6285	62.044	83.6745	79.9385	86.2663	90.8612	78.8633	85.7885	77.9965	90.5863	73.9904	91.6974	87.3708	87.2298	82.2383	90.5987	85.9423
TAD1170;cg13537510	18.6397	33.0585	5.49954	2.06064e-07	2.03742e-05	6.79222	6	TAD1170	29600000	30150000	29623721	29623721	NA	intergenic	2	15.7497	18.3605	15.317	38.5029	17.0319	22.5845	23.5973	58.2091	49.0831	45.6917	24.8395	30.6043	25.9006	65.5224	15.2874	18.8388	26.4332	20.1331	17.6661	30.3661	19.2724	60.8603	47.0151	16.9935	21.0448	13.5649	12.7198	54.838	73.0594	50.4973	20.7134	13.2652	33.8205	44.0069
TAD1170;cg15601071	-14.1516	15.6848	-4.61035	9.79952e-06	0.000532232	3.12467	6	TAD1170	29600000	30150000	30078080	30078080	TRIM31|TRIM31|NA	transcript|intron|intergenic	2	8.17203	42.4568	8.58046	7.16521	9.42731	7.3132	6.25774	7.40806	7.63384	8.62171	8.46378	8.58156	93.3834	7.73532	4.56732	7.38642	45.9786	7.65531	6.58233	7.9647	7.08564	9.53108	7.48404	8.47523	8.37727	7.47855	45.7926	38.88	41.2287	37.9517	7.49766	31.6937	6.72349	7.28514
TAD1170;cg15628633	-15.0422	20.9094	-4.44445	1.92215e-05	0.000923963	2.48934	6	TAD1170	29600000	30150000	29706377	29706377	HLA-F|HLA-F-AS1|HLA-F-AS1|HLA-F-AS1|HLA-F|NA	transcript|transcript|intron|exon|exon|intergenic	2	42.5877	47.8881	7.66066	6.76798	7.36194	7.65393	5.16565	6.73219	43.3454	6.38948	7.47956	7.70594	87.0245	48.9484	5.73514	45.8146	6.91412	6.32143	45.8704	44.2149	42.3607	9.23599	5.96853	6.74149	8.58662	5.58304	47.3766	6.45224	41.689	44.4449	89.2709	37.6829	6.33983	8.01285
TAD1170;cg15999796	14.3939	61.1121	4.93643	2.49302e-06	0.000169699	4.42023	6	TAD1170	29600000	30150000	29623821	29623821	MOG|NA	promoter|intergenic	2	47.9695	57.45	56.881	47.8477	60.0613	43.9522	69.9357	90.5954	62.1069	74.4022	40.3624	60.2316	39.2594	79.4563	38.6068	38.3578	59.3396	59.5659	54.8414	82.091	56.1548	88.1453	86.3019	59.5339	88.9124	48.932	54.5754	88.0695	35.4669	39.3559	81.3773	58.1394	68.5117	39.0953
TAD1170;cg16891968	-20.9007	34.7733	-4.10236	7.32581e-05	0.0027663	1.23318	6	TAD1170	29600000	30150000	29698284	29698284	HLA-F|HLA-F-AS1|HLA-F-AS1|HLA-F|NA	transcript|transcript|intron|intron|intergenic	2	16.3272	93.5263	12.945	21.284	13.8876	34.1342	47.4053	11.0446	12.6503	20.0361	11.5778	12.5588	92.759	12.963	42.8861	95.1597	36.521	13.8989	45.7913	10.5945	11.7312	47.9505	11.4032	52.36	46.6909	42.6906	93.6184	91.331	38.0658	40.2647	94.2373	10.0847	9.97904	11.4516
TAD1170;cg17134700	18.5269	59.5308	3.75717	0.000262532	0.00762526	0.0436193	6	TAD1170	29600000	30150000	29854631	29854631	HLA-H|HLA-G|HLA-H|HLA-G|HLA-H|NA	transcript|transcript|promoter|intron|intron|intergenic	2	91.0268	73.3073	78.8518	83.8558	87.1808	31.1364	60.4675	86.195	88.7196	13.1519	10.1365	90.7208	35.8908	35.5643	71.0513	61.3438	80.5241	91.8528	38.3623	88.4488	13.1989	90.0964	81.1599	65.5719	40.9016	78.9618	34.1675	84.1441	11.9938	77.7421	64.2153	8.86434	73.8109	65.8986
TAD1170;cg17242574	13.4712	24.015	3.8652	0.000177532	0.00561762	0.407159	6	TAD1170	29600000	30150000	29625991	29625991	MOG|MOG|NA	transcript|intron|intergenic	2	20.8416	37.9545	12.6188	9.26279	37.7531	10.0831	18.2784	48.8589	41.1569	20.9856	32.2063	11.0413	11.4682	17.7991	8.38146	10.2694	9.21514	10.4903	30.0176	9.4018	10.246	73.4517	43.7077	10.3707	17.6415	29.0399	11.1026	15.3323	15.7727	9.79828	21.5397	7.57416	13.4492	29.0217
TAD1170;cg17590657	9.10979	35.3283	3.82418	0.000206148	0.00630793	0.268171	6	TAD1170	29600000	30150000	29973669	29973669	HLA-H|HLA-G|HLA-J|ZNRD1ASP|HLA-J|HLA-G|HLA-H|HLA-J|ZNRD1ASP|NA	transcript|transcript|transcript|transcript|promoter|intron|intron|intron|intron|intergenic	2	22.0782	17.7212	58.6532	19.3732	68.6173	35.623	14.8229	86.7299	22.5184	22.6307	16.0927	35.3612	30.5018	61.5733	19.5562	35.966	38.3976	32.676	44.57	39.1527	43.3039	47.4434	49.187	40.4718	46.4213	21.0757	22.4079	25.0289	37.9384	30.6958	25.151	34.0102	40.6556	28.7853
TAD1170;cg17608587	-38.6297	61.331	-8.68047	1.8154e-14	1.16076e-11	22.407	6	TAD1170	29600000	30150000	30021662	30021662	ZNRD1ASP|ZNRD1ASP|NA	transcript|intron|intergenic	2	48.8431	93.8324	49.5087	9.63284	46.7573	90.1627	10.7597	51.5917	52.2021	48.1661	95.5801	11.4915	93.4256	94.3595	58.4408	96.4661	94.696	8.39039	92.815	11.4351	52.428	93.5441	95.3531	86.0257	94.5506	94.9006	93.7352	95.1561	47.1512	48.9197	96.3375	94.8004	95.2691	41.9051
TAD1170;cg19729479	-4.51052	50.0451	-5.28792	5.35563e-07	4.60024e-05	5.88188	6	TAD1170	29600000	30150000	29797279	29797279	HLA-G|HLA-H|HLA-G|HLA-G|HLA-H|HLA-G|HLA-G|NA	transcript|transcript|promoter|intron|intron|exon|cds|intergenic	2	51.8231	53.0751	47.8221	51.4216	51.1367	51.9186	49.7219	49.2246	50.072	39.2356	49.1234	51.68	52.4568	57.0629	46.8425	57.5348	58.1522	45.655	54.394	37.3808	50.7016	54.3441	48.6514	57.0132	58.393	56.265	55.2976	53.4605	52.6351	53.949	52.7501	48.1128	54.2037	49.5043
TAD1170;cg20198768	-19.8386	67.3839	-4.70659	6.58231e-06	0.000382026	3.50071	6	TAD1170	29600000	30150000	29635579	29635579	MOG|MOG|NA	transcript|intron|intergenic	2	89.5083	93.9756	91.4285	49.7842	52.059	93.7479	25.46	52.7973	60.2153	77.608	94.2859	93.9923	95.977	95.8449	49.5164	53.9753	81.0216	38.3419	95.0449	58.8456	90.8745	25.6014	94.2711	65.5999	82.6667	53.4329	95.3592	92.561	54.0644	93.1589	52.7105	94.557	43.6856	90.3981
TAD1170;cg20408505	-9.0456	87.9402	-4.40011	2.29517e-05	0.00107133	2.32237	6	TAD1170	29600000	30150000	29911494	29911494	HLA-H|HLA-G|HLA-J|HLA-A|NA|HLA-A|HLA-G|HLA-H|HLA-J|NA	transcript|transcript|transcript|transcript|promoter|intron|intron|intron|intron|intergenic	2	96.8513	96.2448	95.3194	78.2973	58.8374	97.0122	69.8671	97.8019	70.743	64.2036	95.4838	67.3637	93.1066	96.3864	76.5073	96.8333	96.0069	64.9726	97.1288	66.1836	96.3927	92.0589	71.5092	89.2648	96.4445	94.9166	96.3179	97.4858	95.234	95.399	96.8013	96.4746	96.5893	75.3577
TAD1170;cg20938781	7.22931	87.2336	4.03814	9.34269e-05	0.00335963	1.0058	6	TAD1170	29600000	30150000	30069780	30069780	NA	intergenic	2	94.1956	84.6312	75.2915	91.6418	93.8161	74.7092	96.8058	83.4411	96.3688	81.3356	89.2582	92.326	91.2551	96.0063	70.585	89.6487	84.7731	93.5203	85.1218	89.3801	61.4618	76.6201	95.3851	72.7753	86.9873	77.5755	71.3665	84.954	84.4156	50.1107	94.8293	75.9958	94.045	95.6052
TAD1170;cg22577701	-8.1304	93.1487	-4.19684	5.09858e-05	0.00205889	1.57264	6	TAD1170	29600000	30150000	30137629	30137629	TRIM15|TRIM15|NA	transcript|intron|intergenic	2	97.7185	97.1512	71.4504	96.899	96.812	97.48	97.2457	96.356	96.9738	97.5422	97.2328	96.2752	97.4183	97.0183	97.3134	97.3926	97.4771	97.0153	96.7715	97.3755	96.7735	97.1854	64.8335	96.2654	97.1712	96.96	96.8085	97.2722	97.269	97.1735	97.2292	97.3123	97.0046	95.1918
TAD1170;cg23849169	7.30076	86.0541	3.98846	0.000112567	0.00391279	0.83176	6	TAD1170	29600000	30150000	29760495	29760495	HLA-V|HCG4|HLA-V|HCG4|NA	transcript|transcript|intron|exon|intergenic	2	91.4106	55.0419	90.7101	89.8092	90.5023	81.4049	91.9226	92.8461	92.022	90.1753	93.1561	90.0669	52.9895	39.4893	84.5429	90.6718	70.0528	91.3805	85.421	80.8823	77.0919	88.3309	91.3782	91.6276	90.9265	86.5177	85.3894	88.4356	87.7879	80.073	91.5616	86.0796	90.9274	89.8691
TAD1170;cg24389386	22.0448	57.5609	3.8915	0.000161216	0.00520312	0.4969	6	TAD1170	29600000	30150000	29854740	29854740	HLA-H|HLA-G|HLA-H|HLA-G|HLA-H|NA	transcript|transcript|promoter|intron|intron|intergenic	2	69.8835	13.9047	39.7959	94.0904	93.386	7.50145	93.4227	95.5533	93.4418	9.63889	8.01272	92.4753	43.4325	49.3398	11.3117	95.514	48.3866	93.8784	93.167	93.4895	11.5184	95.5954	92.2627	57.4479	51.5954	85.3363	94.9019	92.5666	8.90553	92.6219	14.4204	7.99923	32.9635	42.3067
TAD1170;cg25720815	7.25455	94.4815	4.26992	3.83767e-05	0.00163267	1.83917	6	TAD1170	29600000	30150000	29974692	29974692	HLA-H|HLA-G|HLA-J|ZNRD1ASP|HLA-G|HLA-H|HLA-J|ZNRD1ASP|HLA-J|NA	transcript|transcript|transcript|transcript|intron|intron|intron|intron|exon|intergenic	2	98.7269	58.4607	97.9155	98.3899	97.7973	97.794	98.7391	98.4691	97.7416	98.4719	98.5164	98.1934	98.6109	98.4876	89.0307	82.5391	98.2825	98.5349	98.627	98.6513	72.4619	98.5268	98.7701	98.2248	98.2149	77.2542	73.8771	98.71	74.2663	98.6809	98.0993	98.4883	99.8332	98.4519
TAD1170;cg26035615	17.6509	33.6493	5.82602	4.53667e-08	5.50926e-06	8.23789	6	TAD1170	29600000	30150000	30038254	30038254	RNF39|RNF39|RNF39|NA	transcript|exon|threeUTR|intergenic	2	46.8229	19.7106	18.2898	43.4575	53.7884	19.2889	65.5089	90.5209	37.3025	22.7835	19.887	22.9315	16.6088	59.7744	15.8535	25.9661	15.2864	26.6295	14.544	22.4778	17.4697	48.9855	67.4833	10.2411	17.9713	80.4536	20.1897	62.2263	32.4953	51.7542	33.756	14.3179	22.4077	17.1052
TAD1170;cg27091343	-19.9022	56.2543	-4.51698	1.43455e-05	0.000727056	2.76506	6	TAD1170	29600000	30150000	30130226	30130226	TRIM15|NA	promoter|intergenic	2	91.9153	83.1446	50.2921	11.9529	58.1689	89.4757	48.32	89.0489	53.4265	53.0966	17.6447	91.0256	92.8857	90.5245	49.9924	93.6555	48.5659	40.5152	52.7976	53.4982	88.0913	93.641	90.8725	77.2253	51.2694	52.6302	91.4426	84.8617	81.5819	48.4379	14.412	19.3839	17.9099	76.9364
TAD1170;cg27119877	14.0371	46.064	4.17139	5.6245e-05	0.0022256	1.48063	6	TAD1170	29600000	30150000	30122036	30122036	TRIM10|TRIM10|TRIM10|TRIM10|NA	transcript|intron|exon|cds|intergenic	2	36.8628	77.0644	24.9859	64.7122	30.4196	24.8665	22.3065	78.6294	39.9601	43.8417	54.599	54.9134	80.7532	51.7978	45.9853	57.4421	49.673	29.2617	19.6048	54.647	32.927	63.5377	76.7598	16.9689	28.8108	55.2709	20.3335	52.619	51.6852	35.6627	27.4659	42.4534	37.1587	19.28
TAD1170;ENSG00000176998	4.92398	8.16977	4.30463	3.34951e-05	0.00145944	1.96695	6	TAD1170	29600000	30150000	29758816	29760850	HLA-V|HCG4|HLA-V|HLA-V|HCG4|HLA-V|HLA-V|HLA-V|HLA-V|NA	transcript|transcript|promoter|intron|exon|exon|cds|fiveUTR|threeUTR|intergenic	1	5.11402	5.24507	8.47781	0	8.2481	5.11966	18.2127	14.2855	0	5.06002	5.0623	11.5968	0	0	7.83922	10.2868	10.2266	17.0046	5.13887	9.72132	0	5.00688	19.0089	5.08051	0	8.05152	15.091	13.8962	7.92848	4.91251	9.8835	13.0001	7.99796	16.6939
TAD1171;cg00266604	-24.7648	29.4316	-6.65775	7.91058e-10	1.6593e-07	12.12	6	TAD1171	30150000	30400000	30178343	30178343	TRIM26|TRIM26|NA	transcript|intron|intergenic	2	12.1566	47.4114	11.9473	12.8734	12.0497	10.5679	13.2171	13.4171	9.715	10.7623	12.7826	46.8547	13.7808	55.8079	45.3752	11.6771	89.4335	11.5675	46.5952	9.35257	80.9099	32.0196	10.6842	72.3079	86.3755	48.5374	90.7497	12.8812	88.9127	86.1884	50.671	13.6967	9.47887	14.2395
TAD1171;cg05934778	14.2905	25.23	5.18817	8.33852e-07	6.7001e-05	5.46054	6	TAD1171	30150000	30400000	30308355	30308355	TRIM39|TRIM39-RPP21|TRIM39-RPP21|TRIM39|TRIM39-RPP21|TRIM39|NA	transcript|transcript|exon|exon|cds|cds|intergenic	2	17.904	16.5024	24.013	18.4651	22.1172	17.1758	14.6964	56.6753	23.4248	27.5662	19.9003	51.5316	20.7834	17.5921	8.66075	16.3886	19.3613	18.575	13.849	16.6765	18.8666	19.7128	90.5699	19.851	27.6673	8.67608	19.5921	15.9057	16.023	20.5293	16.8633	17.6789	15.8543	16.8871
TAD1171;cg07711566	-21.7412	32.9785	-4.5013	1.52863e-05	0.00076546	2.70518	6	TAD1171	30150000	30400000	30178514	30178514	TRIM26|TRIM26|NA	transcript|intron|intergenic	2	38.2298	92.5443	19.7156	8.5793	11.9665	16.8978	10.1198	8.58916	10.1303	9.90376	11.4543	9.49572	44.3084	41.9943	8.83187	16.5692	95.5414	10.5662	52.3968	7.81454	72.384	34.985	7.58474	90.065	80.8849	20.3753	94.1012	9.99292	43.7093	43.1696	12.5734	42.0642	29.0768	22.4148
TAD1171;cg12600843	-18.6361	49.2542	-4.32414	3.10184e-05	0.00137134	2.03912	6	TAD1171	30150000	30400000	30179881	30179881	TRIM26|TRIM26|NA	transcript|intron|intergenic	2	57.9829	53.3182	86.7332	55.0618	19.4081	52.1896	24.5209	82.0845	54.5022	12.5059	54.8082	55.1281	94.347	82.4043	54.5686	26.0924	60.1345	26.7913	94.7264	23.2369	55.2899	55.5003	30.6057	53.3061	94.1069	49.2537	61.8173	95.1885	94.1765	95.5311	17.8827	46.3692	15.5195	15.6366
TAD1171;cg14183206	16.7463	78.162	4.55751	1.2166e-05	0.000633507	2.9205	6	TAD1171	30150000	30400000	30228169	30228169	HLA-L|HCG17|HLA-L|HCG17|NA	transcript|transcript|intron|intron|intergenic	2	33.8814	51.0002	90.1954	95.3276	52.7815	90.0586	83.9677	94.1362	97.3115	83.3824	92.552	96.7434	38.9956	97.9927	48.4303	97.5432	48.0978	88.8056	93.0941	96.9844	96.0101	95.0628	96.6402	60.8149	34.6232	52.1916	52.3705	32.1662	49.9191	72.5826	96.4664	27.9149	76.0411	84.1796
TAD1171;cg23119604	7.46511	91.4271	4.5325	1.34697e-05	0.000690118	2.82446	6	TAD1171	30150000	30400000	30227854	30227854	HLA-L|HCG17|HCG17|HLA-L|HLA-L|NA	transcript|transcript|intron|exon|fiveUTR|intergenic	2	96.3608	85.596	96.171	97.801	95.4924	97.3215	98.1624	98.1258	76.3374	81.4321	86.4637	97.0833	97.512	97.5957	90.6737	69.8031	98.4186	98.1624	94.3824	98.0379	90.7439	97.2772	91.7062	90.3922	48.8587	84.3604	97.1404	90.6968	85.8298	97.6825	96.0616	89.2166	97.6694	94.4759
TAD1172;cg00128100	-18.0134	42.1734	-3.89631	0.000158392	0.00513054	0.513354	6	TAD1172	30400000	31450000	30656094	30656094	NRM|PPP1R18|NRM|NRM|NA	transcript|promoter|exon|threeUTR|intergenic	2	9.28435	79.9641	8.83289	45.6112	48.2714	88.033	43.3739	40.306	49.0978	40.8526	8.27541	89.4502	48.0671	89.5144	6.10136	47.812	84.4343	7.74698	45.4282	49.322	75.1452	88.3157	40.8786	31.7852	50.301	40.5968	46.4511	89.8402	8.97324	61.4639	87.049	7.71238	39.4892	7.00563
TAD1172;cg00184953	-17.3147	86.3837	-5.34811	4.09048e-07	3.64855e-05	6.13855	6	TAD1172	30400000	31450000	31146222	31146222	PSORS1C3|NA	promoter|intergenic	2	95.6443	95.0793	95.0501	63.9993	16.95	95.8909	59.0344	96.5853	96.2377	53.4018	96.6911	92.6131	95.5888	96.8127	96.4043	96.6996	97.3862	54.8421	95.06	94.5097	95.5834	96.3135	85.8391	92.5747	96.8361	96.6038	95.495	96.486	96.6228	94.7874	95.4264	96.2204	96.5226	16.5169
TAD1172;cg00187437	-26.2215	32.5374	-7.68029	4.01338e-12	1.48163e-09	17.2039	6	TAD1172	30400000	31450000	31089157	31089157	PSORS1C1|CDSN|PSORS1C1|NA	transcript|promoter|intron|intergenic	2	55.8577	48.2929	36.8286	13.5038	20.257	81.0276	14.4404	15.9309	29.25	12.6964	43.3254	16.6628	87.2784	32.9038	48.6687	17.4061	58.3418	48.116	61.4367	10.6974	82.8279	62.4136	13.8691	48.7865	16.0098	77.5812	53.2968	17.3137	82.5286	60.0068	88.3236	25.1264	10.85	15.7402
TAD1172;cg01217601	-29.2448	29.9857	-6.73547	5.35085e-10	1.17776e-07	12.4956	6	TAD1172	30400000	31450000	30686747	30686747	NA	intergenic	2	38.1136	69.5993	17.9612	11.3715	12.2861	86.8378	8.90382	10.6442	12.2606	13.1372	44.2106	14.8015	92.5384	31.4769	38.2771	10.2658	92.4539	12.484	90.2578	11.5997	37.9085	13.7931	10.5492	28.5922	17.4049	10.6132	39.5906	29.3701	41.1171	27.4245	14.4764	88.7993	11.9109	14.6105
TAD1172;cg01526919	12.4451	30.2419	3.87899	0.000168792	0.00539742	0.454147	6	TAD1172	30400000	31450000	30527711	30527711	PRR3|PRR3|NA	transcript|intron|intergenic	2	22.2228	45.3055	18.9821	66.2491	16.4908	39.7148	89.565	38.6664	39.6554	14.6566	12.7943	36.3111	43.3172	41.1849	19.1359	13.3994	14.4674	31.1619	44.5923	80.5052	14.6625	49.2637	34.9713	14.6798	16.5133	11.7641	22.7915	16.0633	13.3074	18.7729	17.3082	14.3074	30.9993	13.1834
TAD1172;cg02053920	11.0651	24.519	4.21076	4.83117e-05	0.00197505	1.62316	6	TAD1172	30400000	31450000	31093846	31093846	PSORS1C1|PSORS1C1|NA	transcript|intron|intergenic	2	16.096	18.9413	54.0647	14.5766	20.6409	51.013	12.7704	55.7625	52.1877	17.8494	57.9826	16.5634	16.5526	21.4806	11.3481	15.9062	16.3657	27.6687	13.3145	15.4475	37.9163	20.3148	48.3733	13.0686	15.443	12.9092	15.138	15.5922	15.2628	15.9816	12.2983	14.5437	12.4559	34.8018
TAD1172;cg02188225	-16.41	51.3751	-4.20891	4.86591e-05	0.00198605	1.61644	6	TAD1172	30400000	31450000	30459255	30459255	HLA-E|HLA-E|NA	transcript|intron|intergenic	2	64.9629	96.0485	24.843	33.6137	42.6528	34.3758	82.7614	21.2606	47.5581	18.736	69.4094	24.2729	87.1284	95.6828	28.9054	97.3719	70.5037	33.5514	95.2658	22.2131	58.5255	48.718	51.9419	56.6939	57.0185	94.4297	89.1882	43.4466	56.5016	65.1833	47.4785	60.9933	40.1503	48.0383
TAD1172;cg02306936	-13.4425	38.7659	-3.71369	0.000306633	0.00859962	-0.100377	6	TAD1172	30400000	31450000	30881316	30881316	GTF2H4|VARS2|GTF2H4|NA	transcript|promoter|intron|intergenic	2	22.0167	47.8405	46.4295	45.7197	49.0062	52.8187	55.7632	18.273	24.4141	47.2604	49.2769	24.0326	79.2297	46.3836	39.6527	56.2066	40.7834	7.83723	54.151	57.1278	50.5111	55.3163	42.6557	26.8284	18.6428	14.6547	85.0661	18.9303	85.2694	10.4761	53.318	46.5948	28.8243	19.343
TAD1172;cg02611812	-21.1411	25.2235	-5.73583	6.92356e-08	7.92935e-06	7.83372	6	TAD1172	30400000	31450000	30955412	30955412	MUC21|MUC21|MUC21|NA	transcript|exon|cds|intergenic	2	49.9342	43.0326	7.84644	43.4305	8.56885	90.998	10.0293	10.679	12.7862	9.29123	43.3564	8.6978	46.7431	81.717	48.6975	57.9931	8.64083	11.6226	51.9277	6.73016	9.99957	10.493	8.98989	10.9163	55.3115	6.3019	51.5592	10.8293	53.9031	49.9538	41.6292	94.6513	5.01379	9.49196
TAD1172;cg03081173	-19.5817	73.0422	-4.76921	5.0668e-06	0.000308422	3.74826	6	TAD1172	30400000	31450000	31166502	31166502	HCG27|HCG27|NA	transcript|intron|intergenic	2	96.395	85.8563	19.7662	54.8809	29.5954	50.1556	89.7415	94.228	94.5987	69.3261	95.0491	58.7452	93.5422	92.6382	89.9786	72.5501	95.9402	61.5793	92.9854	23.0473	80.687	82.0799	92.2624	95.3041	71.1577	93.492	93.7228	93.3809	92.8918	95.325	88.7961	95.2722	75.0183	26.2878
TAD1172;cg03151709	-47.96	53.9844	-11.6723	9.83412e-22	3.06058e-18	38.5152	6	TAD1172	30400000	31450000	30686511	30686511	NA	intergenic	2	91.9066	86.0096	14.3148	10.9613	14.0293	52.447	8.14786	49.0903	41.3279	10.6407	91.7578	13.0612	91.3614	37.4107	91.6099	89.2377	93.5002	10.9077	93.137	35.0691	86.9616	39.6607	10.3826	87.9585	89.564	92.0247	90.1754	90.929	87.9352	40.9704	32.0409	87.4412	34.6847	16.3183
TAD1172;cg03228567	-23.7897	23.0831	-6.66549	7.60913e-10	1.60995e-07	12.1573	6	TAD1172	30400000	31450000	30955421	30955421	MUC21|MUC21|MUC21|NA	transcript|exon|cds|intergenic	2	43.2887	49.1332	9.4002	26.3921	9.25816	92.7891	6.20632	7.64675	10.0791	5.51764	9.81968	9.61652	25.2464	94.1861	25.8922	36.9345	5.54624	7.38432	48.6441	5.46433	26.3886	6.65441	6.23186	16.4643	48.6931	5.11194	53.8626	27.0106	54.4676	22.113	14.9634	92.0702	7.35656	5.94389
TAD1172;cg03529043	-54.3757	53.4949	-12.797	1.81521e-24	1.0366e-20	44.551	6	TAD1172	30400000	31450000	31021134	31021134	HCG22|NA	promoter|intergenic	2	41.2409	74.8901	48.5932	6.80078	11.0744	92.1321	7.724	44.3614	8.79707	8.8165	91.8604	11.549	93.6829	93.2276	91.7001	92.5762	88.0654	12.1564	91.0352	7.48469	80.5882	91.1608	9.75089	78.1054	89.7142	91.5746	37.5393	92.6957	29.2427	87.6247	87.3216	89.9209	6.81803	38.7789
TAD1172;cg03665259	7.28651	87.1978	4.03935	9.30038e-05	0.00335207	1.01004	6	TAD1172	30400000	31450000	31021826	31021826	HCG22|HCG22|NA	transcript|intron|intergenic	2	88.1937	85.5319	81.4068	92.6398	91.5478	85.4887	92.0365	94.7038	94.5912	92.1499	57.0542	92.9186	90.3271	80.8773	85.4087	61.5128	75.0214	92.4731	91.4423	90.178	91.1572	91.1829	93.2561	86.8915	92.4008	80.0624	91.3871	92.5685	85.4504	89.8136	91.2655	88.4322	90.1642	93.7674
TAD1172;cg03922146	-29.6689	70.9063	-7.77561	2.41934e-12	9.49468e-10	17.6915	6	TAD1172	30400000	31450000	30656499	30656499	NRM|PPP1R18|NRM|NRM|NRM|NA	transcript|promoter|exon|cds|threeUTR|intergenic	2	91.0417	89.9901	27.6969	68.1893	63.9261	94.2366	30.2912	17.5464	75.7809	20.5584	94.2086	56.6305	81.1582	92.7359	95.4967	89.0763	91.693	64.7537	84.4413	47.5553	84.7254	87.2575	91.3492	83.3403	89.1777	92.2376	91.2558	94.8113	9.08866	88.3	89.316	92.4902	59.4354	54.2687
TAD1172;cg04176995	-20.1786	77.5251	-4.6544	8.17312e-06	0.000457931	3.2961	6	TAD1172	30400000	31450000	30586468	30586468	MRPS18B|MRPS18B|NA	transcript|intron|intergenic	2	96.1207	94.8887	55.2599	12.1878	52.0987	96.3958	51.1503	96.2789	12.0832	34.7054	95.626	62.5979	51.3258	42.7135	54.9135	95.8942	97.1182	59.1668	94.5153	96.1282	96.5784	57.9863	39.5892	93.3356	48.3242	93.7385	95.7769	96.2337	95.9	95.4258	51.9282	95.0107	95.6747	45.9568
TAD1172;cg04199621	21.4107	26.3469	5.7034	8.05332e-08	8.96245e-06	7.68926	6	TAD1172	30400000	31450000	30955712	30955712	MUC21|MUC21|NA	transcript|intron|intergenic	2	31.3416	65.6432	12.2826	37.7121	11.6356	18.8142	54.8178	56.8844	53.6172	10.1896	24.7884	21.9447	20.5345	25.7737	3.28493	5.30407	6.40693	43.3278	5.24592	16.8789	55.3601	36.3529	70.2382	7.23225	45.6177	12.0247	5.88799	37.4484	10.687	9.07813	9.96581	8.74995	20.207	5.5765
TAD1172;cg04230397	-44.8637	51.6024	-9.29827	5.99699e-16	5.40436e-13	25.6945	6	TAD1172	30400000	31450000	30951917	30951917	MUC21|MUC21|MUC21|NA	transcript|intron|exon|intergenic	2	91.359	91.211	8.91774	42.2859	8.26464	54.7851	18.5606	20.152	17.5567	40.8487	11.1994	47.6792	95.2901	96.4604	44.8043	8.66632	93.3007	16.0354	93.7687	9.49861	90.7176	88.6813	45.0821	46.9225	11.0508	44.1093	94.1986	96.5627	95.9404	45.8662	82.5482	93.1582	9.62671	11.3194
TAD1172;cg04907849	-16.2702	51.1397	-4.16475	5.77008e-05	0.00227346	1.45669	6	TAD1172	30400000	31450000	30459317	30459317	HLA-E|HLA-E|HLA-E|NA	transcript|exon|cds|intergenic	2	34.4043	94.019	26.7798	26.7305	36.2948	88.2967	24.137	53.3484	37.1028	28.4653	36.3206	30.9214	92.2141	89.7777	54.8278	93.1295	57.7798	34.4655	63.0633	23.0997	91.4937	50.1827	57.3275	67.5658	92.1902	46.3178	61.6065	93.0716	94.5802	91.0162	63.7032	55.5808	21.8756	33.739
TAD1172;cg05177685	-12.2965	19.9873	-4.10951	7.12909e-05	0.00270346	1.25865	6	TAD1172	30400000	31450000	30558470	30558470	ABCF1|ABCF1|ABCF1|NA	transcript|exon|cds|intergenic	2	9.77825	41.1412	10.3383	8.16606	8.77425	9.66753	8.24929	11.1333	8.15607	7.82752	46.9704	8.72978	5.91886	8.91579	8.28869	8.78305	50.2214	8.48216	7.23125	8.66824	15.7843	27.4827	40.6104	50.2617	7.55793	44.6639	87.8384	11.9687	48.865	41.933	38.7944	8.50065	7.66172	9.41269
TAD1172;cg07448742	-28.5128	63.0845	-7.39683	1.7857e-11	5.64944e-09	15.7663	6	TAD1172	30400000	31450000	30657984	30657984	NRM|NRM|NRM|NRM|NRM|NA	transcript|intron|exon|cds|fiveUTR|intergenic	2	93.1531	90.1294	9.66688	45.1448	15.1121	45.2017	46.7521	55.8946	48.6311	77.5118	92.2015	48.0906	90.9733	90.9747	88.9668	91.6407	88.9894	46.9523	88.8817	43.0302	85.7822	92.2997	79.9287	75.7139	80.5255	86.5818	79.5034	92.5713	38.8067	88.5357	71.4887	49.54	12.7215	40.9857
TAD1172;cg08188471	-18.3508	66.0556	-4.65464	8.16479e-06	0.000457656	3.29706	6	TAD1172	30400000	31450000	30594113	30594113	MRPS18B|ATAT1|MRPS18B|MRPS18B|NA	transcript|promoter|exon|threeUTR|intergenic	2	68.9574	84.3407	63.0025	40.2575	50.4108	79.5335	91.0265	89.8782	86.472	83.5325	88.6858	88.3599	79.0923	89.8354	92.5411	85.5684	74.3121	36.5605	81.9788	39.8373	84.7786	84.5049	89.5489	24.7192	65.4429	87.0902	85.8254	42.9186	88.442	88.5981	80.8645	78.415	44.6655	40.2618
TAD1172;cg08680415	-17.12	75.0765	-4.55883	1.21005e-05	0.000631096	2.92559	6	TAD1172	30400000	31450000	30686922	30686922	NA	intergenic	2	90.5187	93.5443	85.1967	15.2004	83.8817	92.3369	48.2413	91.0472	25.577	25.8895	93.1311	89.1326	93.7473	91.748	74.6808	93.1621	92.7165	46.3788	93.5376	19.1688	90.1483	91.7999	65.346	46.1462	91.8151	90.3222	92.264	90.4044	92.8954	90.3185	80.5237	91.5503	36.536	40.6211
TAD1172;cg09569347	-21.4009	73.077	-7.57727	6.91988e-12	2.40533e-09	16.6791	6	TAD1172	30400000	31450000	30460548	30460548	HLA-E|HLA-E|HLA-E|NA	transcript|exon|threeUTR|intergenic	2	69.0093	89.2233	63.9738	91.4373	61.2002	88.9599	83.3124	22.9544	91.0746	62.5074	88.4993	38.9387	90.8286	85.0536	86.3263	93.8764	89.7718	60.1468	89.6209	57.0729	89.0874	88.945	54.1573	81.254	84.5259	92.0469	91.7663	67.2517	83.3877	91.118	87.748	89.3503	62.252	72.5155
TAD1172;cg09822812	-14.4769	80.3668	-3.99	0.000111921	0.00389437	0.837133	6	TAD1172	30400000	31450000	30855729	30855729	DDR1|DDR1|DDR1|NA	transcript|promoter|intron|intergenic	2	89.5573	65.7732	93.3085	78.068	86.2166	93.1884	59.01	66.5276	93.93	89.257	93.4848	47.0857	95.702	86.328	93.904	95.495	93.7267	42.6582	93.7626	74.6993	87.2411	94.755	95.4765	93.8212	95.0163	94.5956	93.3304	94.025	84.7907	65.5777	54.158	92.2076	93.1929	80.9526
TAD1172;cg10185489	-18.1785	38.5715	-5.12846	1.08437e-06	8.34956e-05	5.21074	6	TAD1172	30400000	31450000	31079555	31079555	C6orf15|C6orf15|C6orf15|NA	transcript|exon|cds|intergenic	2	50.1128	20.8578	24.6349	50.725	16.3636	76.2313	18.9262	45.5154	24.8154	12.7433	46.298	52.4228	85.688	92.3176	13.6929	93.5761	11.4414	22.5399	47.8683	10.096	50.6774	58.2916	52.7321	29.5177	74.5444	82.3948	85.2403	20.9505	53.519	52.2471	55.5877	47.71	63.304	48.0558
TAD1172;cg10925640	-24.3327	74.6481	-5.92891	2.78922e-08	3.62396e-06	8.70328	6	TAD1172	30400000	31450000	30684572	30684572	MDC1|MDC1|NA	transcript|intron|intergenic	2	94.8636	94.2014	45.3162	85.8666	94.2135	94.5688	48.5729	94.9831	58.868	52.221	95.0486	92.9156	94.7985	94.8685	93.4117	95.1161	93.7533	15.8337	93.8797	10.9234	92.8292	95.4281	90.8178	93.8041	94.3586	84.6605	94.2104	94.6132	94.1193	94.7695	94.7803	94.1711	43.3953	10.9983
TAD1172;cg11187245	-14.0971	88.6475	-5.4972	2.08279e-07	2.05476e-05	6.78202	6	TAD1172	30400000	31450000	31323397	31323397	HLA-B|NA|HLA-B|HLA-B|HLA-B|NA|HLA-B|NA	transcript|transcript|promoter|intron|exon|threeUTR|threeUTR|intergenic	2	96.4865	96.8276	55.2402	88.1904	96.7002	96.1575	88.3822	75.3325	96.5186	53.9966	96.721	95.194	97.264	96.9232	97.2803	96.6343	97.103	91.1431	97.0029	92.1123	95.7512	97.4361	61.465	93.3907	97.4192	95.7626	96.6295	96.5303	96.4051	96.6846	97.1009	96.9256	95.8577	55.8015
TAD1172;cg11396628	-8.20511	83.5845	-3.90993	0.00015065	0.00492807	0.560032	6	TAD1172	30400000	31450000	31095913	31095913	PSORS1C1|PSORS1C1|NA	transcript|intron|intergenic	2	88.0421	89.3307	54.6717	60.3321	89.3057	88.9179	59.4928	90.542	77.8701	88.5758	87.0691	88.9638	90.4322	87.6565	83.9463	90.7666	85.3888	67.7673	89.6532	86.3413	88.5503	92.8778	80.9731	90.0985	92.5285	86.4464	89.6464	89.4304	88.8356	90.2772	92.4806	87.3966	50.3169	85.2282
TAD1172;cg11554650	-19.6538	76.688	-5.97931	2.1943e-08	2.95871e-06	8.93292	6	TAD1172	30400000	31450000	30653191	30653191	PPP1R18|PPP1R18|PPP1R18|NA	transcript|exon|cds|intergenic	2	67.1577	90.3512	93.4038	60.3967	89.9206	93.5812	95.5447	60.0385	95.3225	93.9557	60.4883	32.8065	61.5012	94.4117	91.4934	94.9253	92.0002	64.2104	92.3094	41.3326	89.7339	91.3226	62.4482	89.366	93.5145	93.0972	94.5982	60.4716	93.7901	91.9363	63.5048	92.6119	94.3619	58.532
TAD1172;cg11784631	-12.8264	82.3477	-4.20698	4.90248e-05	0.00199747	1.60942	6	TAD1172	30400000	31450000	30658014	30658014	NRM|NRM|NRM|NRM|NRM|NA	transcript|intron|exon|cds|fiveUTR|intergenic	2	95.5858	93.4135	90.4796	53.4545	55.6631	92.4597	94.1966	66.1968	52.9197	94.9378	95.9721	92.4649	94.2895	95.9118	93.6191	95.5997	94.882	66.4183	93.7875	54.1028	92.5874	95.426	85.3411	92.3267	93.8402	94.7001	95.2839	94.5995	51.6589	92.4795	95.41	89.9292	92.1076	79.7318
TAD1172;cg13036546	-23.3573	74.1225	-6.29735	4.71976e-09	7.80216e-07	10.4055	6	TAD1172	30400000	31450000	30460576	30460576	HLA-E|HLA-E|HLA-E|NA	transcript|exon|threeUTR|intergenic	2	93.3014	93.9758	61.6621	96.192	52.6084	91.4112	61.6366	15.5835	94.4756	70.4238	93.6462	83.681	92.1854	94.6008	93.8342	93.7126	92.3877	52.1897	93.9115	25.5847	93.2266	92.2912	38.8781	92.6568	94.2604	94.3689	94.9788	71.4283	92.6842	91.5355	91.5641	87.3498	46.9774	72.1299
TAD1172;cg13212186	-21.913	70.4179	-5.79898	5.15157e-08	6.1172e-06	8.11634	6	TAD1172	30400000	31450000	31166504	31166504	HCG27|HCG27|NA	transcript|intron|intergenic	2	95.9425	80.564	25.7547	53.8421	36.9535	51.7959	78.7545	94.3673	95.7644	63.6343	95.4478	52.4258	95.1122	94.6866	81.6269	67.6251	95.928	54.0267	93.3539	32.1494	79.8232	75.9025	77.2631	94.1551	65.6323	93.9158	93.9429	93.8704	86.1209	96.2061	89.706	94.7032	62.4059	33.8918
TAD1172;cg13223328	-24.6989	28.3497	-5.95587	2.45363e-08	3.25428e-06	8.82598	6	TAD1172	30400000	31450000	31169826	31169826	HCG27|HCG27|NA	transcript|intron|intergenic	2	57.9198	9.8376	7.90947	18.4913	6.78933	8.67609	10.8519	52.6468	13.6395	11.0124	53.0133	12.5341	54.589	29.3376	53.2947	93.4237	7.36608	16.0382	54.5962	8.06237	8.60855	92.4098	7.33895	7.45558	5.62485	5.77428	8.48225	56.3875	54.6152	48.9502	43.3118	51.1495	6.17875	7.72564
TAD1172;cg13273236	-14.8811	80.2524	-5.37887	3.56173e-07	3.25135e-05	6.27044	6	TAD1172	30400000	31450000	31250765	31250765	HLA-B|HLA-B|NA	transcript|intron|intergenic	2	60.7133	94.6626	63.4138	80.1192	66.7391	95.8546	87.0741	76.2559	87.6099	46.7711	95.2355	42.0252	95.1303	97.0502	96.4809	95.4928	95.0809	75.6024	60.3124	57.9694	90.4518	93.126	96.3112	63.0458	94.923	95.3246	95.7806	65.8964	96.3076	94.4917	65.9469	59.983	63.6129	61.6309
TAD1172;cg15652280	-25.1566	27.3767	-6.34307	3.77244e-09	6.45585e-07	10.6204	6	TAD1172	30400000	31450000	30686749	30686749	NA	intergenic	2	35.1212	25.978	16.576	10.1747	14.6219	88.0788	7.73163	11.2269	12.0184	14.1876	37.5925	11.5646	89.4258	31.9309	32.9532	9.29414	93.2845	11.7548	90.738	11.6168	31.7604	13.7515	11.9174	18.3703	27.7636	10.9984	38.593	31.0894	37.8199	11.9662	12.7746	91.0122	10.988	12.755
TAD1172;cg16535080	-13.065	81.4543	-4.96446	2.21038e-06	0.00015287	4.53439	6	TAD1172	30400000	31450000	30460600	30460600	HLA-E|HLA-E|HLA-E|NA	transcript|exon|threeUTR|intergenic	2	91.0834	91.4695	89.0757	92.1642	65.2091	92.3118	92.2456	49.2896	89.0033	62.0247	90.4032	80.3995	90.7421	91.9482	94.9438	93.8563	92.0051	76.0838	93.1043	87.7131	91.3149	89.75	43.0919	91.6199	89.8162	91.9797	90.8729	91.2119	92.2292	90.681	87.1139	89.3764	71.076	84.7427
TAD1172;cg16993957	-18.1107	38.3633	-3.76406	0.000256119	0.00747222	0.0665718	6	TAD1172	30400000	31450000	30867748	30867748	DDR1|DDR1|DDR1|NA	transcript|exon|threeUTR|intergenic	2	57.5703	42.2243	48.8831	9.06844	12.8369	41.0951	38.3667	26.5184	42.594	12.6269	94.016	10.4576	45.5488	93.2283	40.6601	42.9387	95.6089	11.4036	91.3801	16.4299	9.66611	49.4416	15.0222	46.5755	9.83887	9.77232	55.3212	14.1908	11.843	10.5954	45.1131	40.6916	9.16702	9.90997
TAD1172;cg17038049	-26.9924	30.8838	-5.29701	5.14249e-07	4.44282e-05	5.92055	6	TAD1172	30400000	31450000	31021365	31021365	HCG22|HCG22|NA	transcript|intron|intergenic	2	8.64123	35.8757	8.56046	7.29376	8.56661	43.6969	7.03412	10.5074	9.30844	7.15625	45.7598	6.66344	91.1888	54.9516	6.41843	46.5794	47.7525	8.13832	89.9298	37.6664	83.1169	7.9698	9.19242	7.91339	94.605	94.2942	94.0119	7.52677	46.0441	44.9508	45.1399	43.6129	45.77	7.9086
TAD1172;cg17615629	-22.9816	52.7819	-4.87755	3.20569e-06	0.000209065	4.18184	6	TAD1172	30400000	31450000	30459867	30459867	HLA-E|HLA-E|NA	transcript|intron|intergenic	2	61.4086	93.8968	20.5483	93.7972	19.6461	85.4299	77.6593	49.2259	69.4468	18.174	73.4446	55.2526	80.0624	89.3708	23.6341	92.5875	84.5701	30.7227	31.0151	15.242	90.7279	55.8227	64.9275	89.0376	12.0302	92.1446	85.5784	81.5027	89.6566	42.3249	64.4839	29.8303	19.7202	60.1444
TAD1172;cg17950410	-36.6867	56.4599	-8.06163	5.23692e-13	2.38784e-10	19.1661	6	TAD1172	30400000	31450000	30686902	30686902	NA	intergenic	2	93.7339	91.1226	16.7462	11.0329	13.6738	92.4273	36.333	73.6666	12.7971	11.9447	93.8904	12.9297	92.9017	51.6265	72.5009	93.41	93.8375	10.6753	93.6028	10.6401	92.1163	57.6002	47.6046	41.5395	91.8546	91.8706	92.4636	33.7836	92.4858	45.826	35.9945	92.0577	8.68283	34.8635
TAD1172;cg18184941	16.2851	66.3377	3.88856	0.000162968	0.00524863	0.486838	6	TAD1172	30400000	31450000	30619137	30619137	C6orf136|C6orf136|C6orf136|NA	transcript|exon|cds|intergenic	2	95.4622	80.2716	92.1741	93.7229	53.1135	90.7813	56.7699	90.1856	93.4358	28.4184	94.0562	58.9492	52.0016	84.5056	58.5975	25.9766	61.6486	58.0403	12.5363	87.5814	64.322	69.6516	93.6395	17.9462	91.7602	90.561	94.0751	58.5813	93.6248	90.0632	94.1305	53.4819	92.0973	77.5927
TAD1172;cg18921025	-18.8526	38.3664	-4.69159	7.00584e-06	0.000401867	3.44175	6	TAD1172	30400000	31450000	30952064	30952064	MUC21|MUC21|NA	transcript|intron|intergenic	2	75.3128	70.7751	9.30016	8.72386	10.7915	55.8075	43.9284	42.2775	56.7496	7.85174	14.2886	82.7289	19.61	62.0134	44.3117	58.9854	42.2553	23.4343	51.3399	11.2046	9.98073	51.1366	18.2393	16.9495	15.2987	52.8882	50.0287	49.5258	83.1739	42.2549	74.1402	13.0283	39.5835	15.1215
TAD1172;cg18950108	-32.6975	61.3895	-7.81339	1.9784e-12	7.9867e-10	17.8853	6	TAD1172	30400000	31450000	30920171	30920171	MUCL3|MUCL3|MUCL3|NA	transcript|exon|cds|intergenic	2	93.9664	92.3766	53.7717	16.8805	19.1258	58.1093	59.8586	96.0262	33.4497	56.2048	53.226	19.8359	92.5522	71.9988	54.2838	58.3223	93.4972	47.1632	92.2045	21.3029	88.973	63.8152	57.0367	88.7954	93.846	91.2479	95.4267	56.2279	96.1024	55.2726	26.7827	93.4727	19.3284	25.3741
TAD1172;cg19456997	11.4119	84.6982	6.76413	4.63021e-10	1.03618e-07	12.6346	6	TAD1172	30400000	31450000	31090929	31090929	PSORS1C1|PSORS1C1|NA	transcript|intron|intergenic	2	91.5204	80.7227	91.3647	92.593	86.2501	82.0048	93.9389	94.4513	92.0195	92.56	93.5538	93.6364	70.7229	88.4052	49.313	92.7817	73.2732	94.458	68.3522	94.4329	79.0072	89.7333	92.2705	77.6652	66.2589	67.7961	91.1364	91.7422	83.7946	55.6712	92.556	55.0909	92.5268	75.4875
TAD1172;cg19913563	28.3825	46.5504	5.51332	1.93504e-07	1.93252e-05	6.85221	6	TAD1172	30400000	31450000	30720261	30720261	NA	intergenic	2	7.35546	9.71803	89.1874	92.0075	55.0804	7.5162	50.3415	86.2599	95.5265	90.8686	85.6549	94.5808	7.02814	51.4236	51.2537	55.0798	9.31952	6.93442	7.84706	10.0528	11.9485	57.109	92.2122	8.29588	6.71975	51.7553	7.87443	54.2612	10.9644	7.25139	6.54113	53.7921	89.2588	76.2692
TAD1172;cg20405697	-36.1225	35.788	-8.95542	4.00171e-15	2.97516e-12	23.8648	6	TAD1172	30400000	31450000	30657469	30657469	NRM|NRM|NA	transcript|intron|intergenic	2	11.5478	58.7886	11.6337	46.5359	8.77771	48.0499	6.96947	15.2017	6.10649	47.7133	7.36724	9.50369	90.0174	51.2724	47.279	91.1475	78.7582	7.48596	89.9534	8.86508	44.7969	39.0033	15.7486	50.6888	48.2099	44.1376	87.1411	89.5923	44.7797	77.9946	6.31081	44.3055	5.42351	7.53345
TAD1172;cg20652371	-15.9966	69.9246	-5.15446	9.67385e-07	7.59076e-05	5.31927	6	TAD1172	30400000	31450000	30459295	30459295	HLA-E|HLA-E|NA	transcript|intron|intergenic	2	69.904	93.0931	71.1547	52.2413	78.1448	92.8366	82.3131	55.2412	61.6003	65.6533	67.6309	69.7834	90.8523	93.4089	54.1	95.5854	81.8449	64.877	91.6377	38.0311	87.4502	85.0876	83.7279	89.8611	95.2417	88.6509	92.6356	93.9735	89.2017	91.7903	65.6589	62.6108	58.873	37.8724
TAD1172;cg20800391	-23.2604	50.0175	-5.31789	4.68416e-07	4.10695e-05	6.00945	6	TAD1172	30400000	31450000	30657088	30657088	NRM|NRM|NRM|NRM|NA	transcript|intron|exon|cds|intergenic	2	30.2667	68.7517	53.2346	21.7559	17.7345	91.3789	93.6442	22.1337	59.7142	55.7576	26.904	26.3274	92.0358	64.5592	52.0531	92.4118	93.1651	38.627	51.1879	57.8198	80.4057	76.517	18.9817	58.5297	59.4417	18.7908	67.4471	94.2313	20.3277	53.7569	96.2069	59.6572	16.3379	75.6778
TAD1172;cg20802826	15.8778	62.6927	3.97965	0.00011633	0.00400975	0.801073	6	TAD1172	30400000	31450000	30782080	30782080	NA|NA	transcript|intergenic	2	90.7316	88.9098	56.4873	53.8958	79.9677	90.2006	94.7033	94.426	92.2904	62.9167	30.6176	91.7604	17.4741	63.5046	58.4954	31.2683	31.8414	46.7794	62.9139	50.0101	36.8606	87.2428	94.7859	25.1648	19.4647	52.5236	26.9971	72.907	25.1436	67.1665	90.7136	60.7442	91.9122	46.7119
TAD1172;cg20984924	19.475	51.735	5.64223	1.06967e-07	1.14979e-05	7.41809	6	TAD1172	30400000	31450000	31005837	31005837	NA	intergenic	2	63.7514	56.7734	72.599	57.7197	88.4807	25.7704	59.7799	63.2937	60.3334	50.0005	20.6875	26.9519	57.0918	57.5629	51.9611	18.1379	58.0556	57.8059	55.8065	59.2427	37.1309	89.7836	41.9998	57.7801	62.681	30.3312	41.2373	62.3005	23.3846	39.8245	54.3907	36.2928	32.5464	57.3353
TAD1172;cg21366673	-12.8169	84.4823	-4.49894	1.5433e-05	0.00077237	2.69618	6	TAD1172	30400000	31450000	30459512	30459512	HLA-E|HLA-E|NA	transcript|intron|intergenic	2	96.0886	96.5033	92.7141	94.3601	63.9082	95.0787	93.2895	93.3176	67.5103	67.9161	94.8476	62.004	96.9741	96.0035	93.6418	97.4477	95.4706	45.4408	95.8125	56.5915	96.0212	94.6916	79.9453	96.7691	97.0239	94.7117	96.0443	95.8542	96.8635	96.0382	94.9835	95.1669	55.4606	92.3496
TAD1172;cg21550612	-18.4059	84.8832	-6.22715	6.64776e-09	1.04725e-06	10.077	6	TAD1172	30400000	31450000	31094185	31094185	PSORS1C1|PSORS1C1|NA	transcript|intron|intergenic	2	94.6155	95.939	89.425	97.24	31.5846	96.8879	85.9732	71.0199	96.8022	62.3896	96.0823	57.1322	96.4188	97.2732	96.1636	96.7294	96.2371	97.5399	94.6587	59.7983	93.6958	96.7508	97.162	94.5042	95.6944	96.2198	97.5691	96.6891	95.8581	97.2032	97.2089	97.4058	52.2794	75.0499
TAD1172;cg21655448	-19.1776	78.3889	-7.04932	1.08262e-10	2.79965e-08	14.0319	6	TAD1172	30400000	31450000	31021275	31021275	HCG22|HCG22|NA	transcript|exon|intergenic	2	63.6083	92.7944	90.6215	43.331	58.5239	93.835	93.8761	85.5148	91.3871	41.3994	91.508	49.4623	91.1571	70.6102	92.9708	92.4798	93.5715	65.6367	91.8032	90.6128	92.9268	68.1181	91.9661	89.7434	94.1621	91.2962	92.637	89.974	82.4697	93.5479	91.838	92.3819	33.9707	43.3978
TAD1172;cg22786748	-8.82007	87.0314	-3.72129	0.000298452	0.00841455	-0.0753136	6	TAD1172	30400000	31450000	31034042	31034042	NA	intergenic	2	95.0406	95.2151	72.0067	81.2689	62.0621	96.1651	94.4761	95.3954	95.3797	94.3945	95.2887	58.6891	94.8469	95.8104	95.2093	63.8686	87.6949	72.1041	94.2013	63.2199	94.1374	96.3842	89.7471	90.0438	96.2184	94.3496	89.997	96.3645	94.0686	95.1568	94.5258	94.0759	60.0742	52.0165
TAD1172;cg24710951	-10.3088	87.4973	-4.5833	1.09493e-05	0.000582854	3.01993	6	TAD1172	30400000	31450000	30656530	30656530	NRM|PPP1R18|NRM|NRM|NRM|NA	transcript|promoter|exon|cds|threeUTR|intergenic	2	95.9376	92.3378	86.0143	93.9886	85.3186	94.8185	76.2056	84.1937	95.9798	93.0448	96.148	70.3083	90.2073	95.4318	96.675	95.7356	94.4046	93.1778	89.0702	91.4571	95.2357	91.9876	87.9643	87.3251	96.5432	95.9068	93.8181	95.6998	31.8827	93.1365	97.0567	95.9095	94.9319	71.2774
TAD1172;cg24813995	-14.6995	74.6784	-4.36986	2.58871e-05	0.00118015	2.20914	6	TAD1172	30400000	31450000	30657882	30657882	NRM|NRM|NRM|NRM|NA	transcript|intron|exon|cds|intergenic	2	93.8378	89.8947	91.4326	20.8579	88.2889	92.6638	60.6179	63.8756	61.5315	65.1849	94.3709	58.2243	92.0551	95.0379	56.26	92.3502	88.1465	59.3878	89.8084	62.2327	85.8738	92.1157	62.5598	59.2511	90.1893	58.3384	92.1385	93.7586	94.5213	90.0156	60.4402	92.4792	60.2671	58.1537
TAD1172;cg25251478	12.8626	31.592	3.84975	0.000187832	0.00586141	0.35469	6	TAD1172	30400000	31450000	30853959	30853959	DDR1|DDR1|NA	transcript|intron|intergenic	2	20.5801	22.3221	20.5604	54.3167	34.9153	18.0099	58.9485	13.2865	59.4704	38.3652	38.0182	42.142	12.8375	87.9287	10.3732	11.0962	44.658	23.8744	24.8072	87.8569	13.8306	69.0326	51.2853	57.6501	12.8255	19.6391	26.3522	48.1823	48.8128	10.9573	68.1248	20.9594	30.6974	49.9302
TAD1172;cg25584668	-13.3772	84.1276	-4.90024	2.91026e-06	0.000192614	4.27349	6	TAD1172	30400000	31450000	31095908	31095908	PSORS1C1|PSORS1C1|NA	transcript|intron|intergenic	2	83.0476	95.4651	58.5988	54.6893	93.7934	95.9335	59.0878	94.8045	76.9055	95.6969	94.6672	92.2204	94.9849	96.0155	96.5089	95.9901	66.2121	60.3809	95.8547	66.3374	93.5101	97.3624	93.6983	94.6712	96.5895	93.0306	97.0071	96.0066	95.7454	92.9217	96.0897	79.3537	52.9433	89.6676
TAD1172;cg25786265	-7.80904	46.6464	-4.67506	7.50323e-06	0.000425745	3.37691	6	TAD1172	30400000	31450000	30458998	30458998	HLA-E|HLA-E|HLA-E|NA	transcript|exon|cds|intergenic	2	57.206	54.0871	56.198	53.2805	50.5376	48.3738	42.4172	43.3078	44.6063	30.3111	50.8676	50.2711	57.3056	52.326	42.3556	55.9106	61.8567	37.7639	56.5026	25.5299	60.7051	43.8897	45.9398	61.2453	64.7498	50.8789	52.3038	44.2789	53.3996	55.9	55.1392	58.3894	52.9779	55.986
TAD1172;cg26183708	-25.9467	23.9412	-6.14324	9.98651e-09	1.48825e-06	9.68695	6	TAD1172	30400000	31450000	30955425	30955425	MUC21|MUC21|MUC21|NA	transcript|exon|cds|intergenic	2	32.4002	46.7144	4.80227	5.75869	4.78935	88.5991	3.50442	5.58443	6.44137	4.76951	37.2078	6.25463	8.61512	95.0508	40.0759	49.3122	4.41245	5.92619	55.4838	3.62291	28.8841	3.85336	4.63993	4.82239	51.8675	13.6541	39.3471	6.37406	78.969	12.9253	6.57528	92.2601	14.5414	4.478
TAD1172;cg27385757	-9.24849	81.6195	-4.63858	8.72451e-06	0.000483725	3.23442	6	TAD1172	30400000	31450000	30656024	30656024	NRM|PPP1R18|NRM|NRM|NA	transcript|promoter|exon|threeUTR|intergenic	2	88.0272	88.8649	81.1541	93.748	63.9754	89.5792	87.293	70.7326	63.4405	87.4772	91.9909	55.7302	62.0169	94.1512	85.9617	91.6249	90.4265	79.2099	87.8785	87.6762	84.3161	89.9685	90.0998	81.3916	91.4691	91.8104	80.1352	91.0611	90.0356	87.3872	64.249	82.473	91.9573	56.2252
TAD1172;cg27486585	-14.8608	83.4054	-6.04686	1.58848e-08	2.23062e-06	9.24229	6	TAD1172	30400000	31450000	30459595	30459595	HLA-E|HLA-E|NA	transcript|intron|intergenic	2	91.594	96.2156	57.3089	94.4476	50.2008	79.3378	92.7893	73.1376	76.8338	57.5541	95.9549	91.9046	96.0368	96.3889	73.2715	95.757	96.0602	77.1352	96.6249	82.809	95.1464	96.5521	71.087	95.9535	94.2248	95.2734	96.2874	94.3529	94.4384	95.5286	94.5421	92.6904	67.853	74.6153
TAD1173;cg00175838	10.3998	82.3414	5.52336	1.84822e-07	1.85619e-05	6.89602	6	TAD1173	31450000	32000000	31695027	31695027	DDAH2|DDAH2|DDAH2|NA	transcript|exon|cds|intergenic	2	94.5747	82.5075	92.4568	95.693	82.895	85.5461	96.5383	86.4177	95.2294	75.4826	79.4314	96.4428	36.8419	94.792	67.0603	81.2525	74.3049	85.7771	84.4414	95.5652	76.4762	82.9578	95.5309	72.766	51.0007	55.1868	74.4946	93.3353	82.7212	71.4752	84.6239	89.5451	95.6955	69.4417
TAD1173;cg00180097	-13.6078	36.9118	-4.22103	4.64271e-05	0.00190791	1.66047	6	TAD1173	31450000	32000000	31601157	31601157	PRRC2A|PRRC2A|PRRC2A|PRRC2A|NA	transcript|intron|exon|cds|intergenic	2	42.3894	51.6345	63.0915	22.8428	48.0198	73.9152	46.5055	18.3035	14.156	38.0169	51.1021	16.4799	38.2738	43.9836	45.3266	9.21661	65.5083	23.241	11.9616	41.682	75.6563	74.9881	35.2295	55.4711	58.6982	13.5718	80.858	46.9637	37.6399	9.82126	10.1454	16.6447	46.4499	12.3332
TAD1173;cg00438026	-31.0241	57.4929	-9.82523	3.17561e-17	3.66358e-14	28.5263	6	TAD1173	31450000	32000000	31513267	31513267	ATP6V1G2-DDX39B|ATP6V1G2|ATP6V1G2-DDX39B|ATP6V1G2|ATP6V1G2|NA	transcript|transcript|intron|exon|cds|intergenic	2	29.919	87.9013	31.7338	26.7659	56.2269	89.0515	28.951	25.5197	61.3589	49.258	77.1621	23.8558	89.3579	49.4581	92.1173	87.9883	84.9939	33.7963	83.8048	33.363	59.8108	87.8082	58.6321	71.7394	75.6046	86.2481	94.3608	82.0695	92.2525	55.7262	56.2091	85.3003	50.6721	24.5322
TAD1173;cg00710269	-12.257	44.4849	-5.16703	9.15312e-07	7.26738e-05	5.37189	6	TAD1173	31450000	32000000	31546827	31546827	NA	intergenic	2	32.7814	75.6811	37.0941	37.0945	29.8511	34.7172	32.5293	54.5472	55.7098	27.7621	40.8946	37.0214	50.614	42.77	57.1812	77.862	59.6641	30.7217	76.9292	29.4814	48.377	29.5708	35.8728	31.3006	54.745	68.6016	69.6912	32.95	72.8857	75.6221	31.904	29.2611	31.4779	34.0051
TAD1173;cg00900444	-15.0453	86.6195	-8.30266	1.42455e-13	7.38919e-11	20.4209	6	TAD1173	31450000	32000000	31548291	31548291	NA	intergenic	2	93.3428	93.1817	93.58	55.6199	66.5881	95.2558	52.4021	90.9817	86.1649	91.517	94.066	92.6565	94.5231	95.3516	94.3437	94.7232	94.7847	62.0003	94.0012	94.6594	92.7172	94.1775	80.1324	93.1586	94.978	94.3312	94.3849	93.9104	92.8968	93.2826	94.3778	94.9448	75.6055	80.3293
TAD1173;cg01360627	-58.9499	66.2048	-12.8865	1.10277e-24	6.86413e-21	45.0281	6	TAD1173	31450000	32000000	31544931	31544931	TNF|TNF|TNF|TNF|NA	transcript|exon|cds|fiveUTR|intergenic	2	97.3422	97.9063	10.1468	5.94041	6.69183	97.7135	24.0899	4.25333	60.0558	52.4204	97.1265	47.3663	97.3606	97.869	98.2962	98.2226	98.15	4.1803	97.211	3.66638	89.4091	97.1811	70.0115	95.9828	97.8395	97.7126	97.5816	98.3061	97.7475	97.4551	97.7564	97.5989	16.9855	20.1795
TAD1173;cg01674119	13.3893	76.5714	4.25143	4.12498e-05	0.00173049	1.77141	6	TAD1173	31450000	32000000	31583231	31583231	AIF1|AIF1|AIF1|NA	transcript|promoter|intron|intergenic	2	54.1426	17.2317	84.4295	90.1265	79.4601	41.5484	88.1844	87.1939	86.3462	85.962	45.2766	87.6519	41.8945	82.5088	91.0558	90.2875	33.9296	83.9289	39.7848	87.6095	88.7242	88.0783	86.6076	89.7116	84.6645	82.3887	46.0073	88.4664	35.8198	44.8335	77.9386	86.5488	86.0533	84.6932
TAD1173;cg02104962	-8.15846	92.043	-5.84837	4.08331e-08	5.04337e-06	8.3386	6	TAD1173	31450000	32000000	31548314	31548314	NA	intergenic	2	95.7949	96.6377	94.9694	85.9733	74.0035	96.3124	84.6634	88.6075	94.7072	96.9294	96.4777	94.5892	96.5686	96.9461	97.2294	97.03	97.4186	67.9434	96.1114	96.8635	95.927	96.0418	95.5103	96.5937	96.0992	95.951	95.8932	97.0177	96.5002	96.2413	96.1624	96.298	89.9657	73.6919
TAD1173;cg02137984	-31.0371	32.7579	-7.27831	3.31373e-11	9.81105e-09	15.1711	6	TAD1173	31450000	32000000	31545898	31545898	TNF|TNF|TNF|NA	transcript|exon|threeUTR|intergenic	2	52.6806	92.5801	8.79012	6.72895	8.81319	38.5042	41.9895	7.48737	7.7039	6.45411	52.9861	10.8508	73.3749	38.0337	50.1737	95.927	55.2222	7.80995	91.4964	6.45262	85.2026	42.3835	7.03016	10.9156	84.3922	66.7155	92.9984	7.07091	41.639	91.7008	51.5121	78.4238	29.914	7.36599
TAD1173;cg02252769	10.893	35.9817	3.6686	0.000359745	0.0097547	-0.248334	6	TAD1173	31450000	32000000	31838528	31838528	SLC44A4|SLC44A4|NA	transcript|intron|intergenic	2	35.5478	25.6113	27.0838	20.4514	24.2441	22.495	56.4668	51.2379	27.1289	24.6888	25.1291	57.1895	57.1956	59.8755	17.6397	22.0315	58.8602	28.0002	55.3901	27.2262	25.7128	50.7815	89.7833	23.1712	24.9517	21.7122	23.2827	27.7677	54.5369	23.6087	22.8489	22.0312	24.9296	24.8566
TAD1173;cg02581828	-11.5522	46.4125	-4.9574	2.2785e-06	0.000156771	4.50559	6	TAD1173	31450000	32000000	31546769	31546769	NA	intergenic	2	37.6319	79.051	37.4996	38.5447	36.225	52.2585	54.3397	36.207	36.1218	38.4005	79.9256	38.1885	78.6792	58.1861	75.8277	82.499	77.6159	37.791	77.8621	37.6822	53.3221	38.2248	32.5659	41.3878	78.0602	36.7492	37.6065	36.8282	76.6718	72.7922	51.6016	37.4888	33.2235	38.5709
TAD1173;cg02775414	15.3626	73.439	4.49743	1.55275e-05	0.000776463	2.69042	6	TAD1173	31450000	32000000	31832962	31832962	SLC44A4|SLC44A4|NA	transcript|intron|intergenic	2	94.7292	58.7072	92.0267	63.3212	40.0559	29.6482	64.3755	97.4398	45.8894	79.1104	60.5933	95.8795	23.2415	78.4757	50.8875	57.6963	30.7269	70.7219	91.1462	91.8092	62.4675	94.6238	96.8826	63.0968	65.8636	90.1098	74.3737	95.0174	36.5817	50.2604	59.9006	41.8716	96.9084	81.3298
TAD1173;cg02932780	-8.51737	88.9519	-3.73661	0.00028258	0.0080735	-0.0246445	6	TAD1173	31450000	32000000	31762353	31762353	VARS1|VARS1|NA	transcript|intron|intergenic	2	91.7155	96.1935	96.3802	90.4798	95.0686	95.2688	75.7507	96.6609	96.7248	78.8932	53.1767	96.171	96.8778	90.8681	90.3517	96.9855	97.9861	96.0585	95.5876	95.3816	95.6832	95.3922	96.4779	95.3493	97.1633	95.4225	94.1822	96.8141	94.1891	78.7007	95.1667	97.2313	94.7975	90.4438
TAD1173;cg03337084	-9.95694	76.4339	-4.00801	0.000104628	0.0036881	0.90003	6	TAD1173	31450000	32000000	31646061	31646061	LY6G5C|LY6G5C|NA	transcript|intron|intergenic	2	84.8516	90.348	85.141	61.1763	39.5162	60.0054	88.7178	69.9398	90.1729	86.9702	86.2627	55.0181	88.7773	59.836	91.7622	92.3092	90.0909	65.2667	57.4517	79.9069	84.4733	92.1164	63.1496	68.8838	88.0067	57.6497	88.8039	85.9824	87.6924	72.8459	91.1375	90.7703	52.4925	56.0306
TAD1173;cg03599224	-24.7196	45.6103	-7.53227	8.77177e-12	2.9794e-09	16.4508	6	TAD1173	31450000	32000000	31541349	31541349	LTA|LTA|LTA|LTA|NA	transcript|intron|exon|cds|intergenic	2	25.5963	57.5192	22.311	41.7655	27.2198	31.1385	23.5756	18.5996	26.8901	23.948	69.9648	29.0588	62.0245	87.8628	57.7656	87.2863	78.0399	21.4191	54.0759	25.279	55.6475	59.9637	56.1581	68.6819	58.7214	17.7601	87.1145	53.3925	56.4695	54.3079	24.3235	82.693	33.6232	25.975
TAD1173;cg03807391	-19.0069	51.1658	-3.94187	0.000133877	0.00449262	0.670038	6	TAD1173	31450000	32000000	31674897	31674897	LY6G6F|ABHD16A|LY6G6F|ABHD16A|NA	transcript|transcript|intron|intron|intergenic	2	26.3973	93.4427	28.8874	9.30327	51.6231	93.6851	50.5716	53.7304	52.6874	19.3565	50.5996	49.9075	93.8533	82.7262	60.1996	96.5315	50.8826	18.1828	92.7869	50.9059	49.4935	49.2356	45.2298	36.7689	93.0392	48.1375	52.5671	95.4417	25.4729	27.9365	48.4875	12.2411	12.6453	8.39515
TAD1173;cg03926852	-13.2504	27.3017	-4.34871	2.81505e-05	0.00126545	2.13032	6	TAD1173	31450000	32000000	31681562	31681562	LY6G6F|ABHD16A|LY6G6E|LY6G6F|LY6G6E|ABHD16A|LY6G6E|ABHD16A|NA	transcript|transcript|transcript|intron|exon|exon|cds|fiveUTR|intergenic	2	40.1169	69.2988	10.7942	10.7897	14.4769	12.5932	19.313	11.7121	50.395	24.4582	13.8326	46.6205	11.6177	54.7871	12.1728	12.8484	51.4163	17.137	50.2711	12.6883	12.7889	49.8716	9.84935	46.2443	12.2635	45.9788	49.9044	45.9684	46.4832	44.8996	10.4972	12.7453	9.07087	17.3258
TAD1173;cg04472685	-35.6683	38.0465	-7.81383	1.97385e-12	7.98036e-10	17.8875	6	TAD1173	31450000	32000000	31545473	31545473	TNF|TNF|TNF|TNF|NA	transcript|exon|cds|threeUTR|intergenic	2	17.3735	89.4831	18.8778	9.48966	15.9534	54.4832	12.6218	11.4812	15.2938	13.8271	44.0716	13.6364	90.849	57.7373	55.7993	93.8577	91.6132	15.6388	88.3156	13.6035	82.9617	15.4155	12.7056	21.1297	20.5214	22.3874	92.2306	53.8546	90.7001	57.0861	13.9513	93.2319	11.6749	20.3486
TAD1173;cg04755523	-18.7049	72.4562	-4.14727	6.17073e-05	0.00240162	1.39381	6	TAD1173	31450000	32000000	31508665	31508665	DDX39B|ATP6V1G2-DDX39B|ATP6V1G2-DDX39B|DDX39B|DDX39B|DDX39B|NA	transcript|transcript|intron|intron|exon|fiveUTR|intergenic	2	92.0419	89.6961	55.3549	48.749	13.9966	93.8035	45.9276	95.4487	93.9148	93.0888	26.5309	49.2734	95.0173	93.9311	94.537	94.0956	94.5541	94.4805	93.3938	11.1855	92.3182	93.233	60.1432	58.8737	94.0157	93.596	93.3998	95.4593	94.6672	93.8804	46.3471	92.1264	46.4708	80.191
TAD1173;cg04874267	15.9859	29.398	4.82592	3.99031e-06	0.000252269	3.9744	6	TAD1173	31450000	32000000	31860668	31860668	EHMT2|EHMT2|EHMT2|EHMT2|NA	transcript|exon|cds|fiveUTR|intergenic	2	12.4747	13.4479	22.2481	15.2054	15.2599	10.4134	13.678	69.3663	15.6269	31.7288	12.2482	52.0896	52.7131	20.6275	10.3087	13.6448	14.3686	16.2602	50.8261	20.2143	12.8555	22.8526	87.5887	11.7358	18.8984	13.3566	11.2563	16.3979	19.6046	10.3977	51.1108	16.1128	51.502	12.5396
TAD1173;cg05701765	-10.528	25.0765	-4.0641	8.47057e-05	0.00311152	1.09739	6	TAD1173	31450000	32000000	31980052	31980052	TNXB|TNXB|TNXB|NA	transcript|exon|cds|intergenic	2	21.5296	46.3649	37.8472	16.0467	10.6496	50.3624	8.56915	21.2407	21.4704	15.0601	13.3356	14.2372	49.3404	62.9828	26.3116	19.6137	14.5944	22.4195	43.8833	12.5186	26.9688	47.4394	29.1983	14.6765	43.6773	9.16079	32.4571	13.3366	34.8762	48.1223	52.4711	18.1679	12.543	10.4307
TAD1173;cg06825478	-43.3529	51.0585	-12.833	1.48565e-24	8.83631e-21	44.7428	6	TAD1173	31450000	32000000	31546067	31546067	TNF|TNF|TNF|NA	transcript|exon|threeUTR|intergenic	2	89.231	89.0387	9.90741	34.826	12.474	75.5815	51.5708	19.756	33.4916	37.6906	84.376	45.8675	12.3438	63.5317	61.559	90.3048	79.0107	28.3451	85.4171	39.8806	85.8671	78.9663	6.59149	79.4675	74.2554	76.6865	47.4924	75.2538	71.5626	85.2366	39.2979	82.9386	8.01975	31.1203
TAD1173;cg07705820	15.3818	66.055	5.06663	1.42064e-06	0.000105321	4.95406	6	TAD1173	31450000	32000000	31833104	31833104	SLC44A4|SLC44A4|SLC44A4|NA	transcript|exon|cds|intergenic	2	37.1039	66.8492	86.383	66.2669	60.968	31.3005	62.4663	91.9677	41.786	75.6112	64.7471	91.3787	50.9633	75.8039	49.0794	59.4183	48.0393	64.9766	55.6268	90.0332	33.6796	82.0737	91.8654	62.8089	37.2896	51.4423	86.7462	88.1043	68.4217	47.7066	61.8298	39.2885	64.4472	75.4896
TAD1173;cg07827717	-15.1492	56.7575	-3.83436	0.000198662	0.0061279	0.30256	6	TAD1173	31450000	32000000	31602599	31602599	PRRC2A|PRRC2A|PRRC2A|NA	transcript|exon|cds|intergenic	2	92.2057	87.888	34.8162	15.3146	18.0618	50.4398	56.0241	88.1803	53.7453	27.645	51.8676	51.7131	91.9528	58.1072	52.6861	27.7384	87.739	23.2285	88.5099	53.5889	22.5622	94.3624	52.216	75.2248	57.539	14.8846	52.0249	88.1517	53.0758	53.4799	48.3788	52.8929	24.3416	58.5062
TAD1173;cg08956226	-18.2546	34.1408	-4.37541	2.53231e-05	0.00115997	2.22986	6	TAD1173	31450000	32000000	31913995	31913995	CFB|CFB|CFB|CFB|NA	transcript|intron|exon|fiveUTR|intergenic	2	53.1786	78.3933	8.46426	5.7228	14.7679	84.2879	9.40817	14.5341	11.3824	12.4447	12.4424	10.4165	84.27	50.5724	48.8422	55.4798	46.9004	16.432	51.4702	50.2219	51.7925	54.3711	10.0243	53.2448	12.7793	21.3359	53.0956	7.46734	84.5525	10.4105	52.9518	58.9927	7.63851	16.0306
TAD1173;cg09153713	8.26335	80.2263	3.72269	0.000296967	0.00838291	-0.0706877	6	TAD1173	31450000	32000000	31833028	31833028	SLC44A4|SLC44A4|NA	transcript|intron|intergenic	2	75.8874	80.3182	91.9843	65.9983	63.954	56.6389	90.3429	93.8798	86.9746	87.6567	58.9195	92.1782	55.0663	87.6693	65.3762	85.5094	81.5819	65.5683	56.623	94.4066	84.8047	90.7828	93.9043	65.7707	37.6374	83.6911	94.0078	93.1974	79.9347	69.7923	81.5064	82.3289	72.0778	82.1148
TAD1173;cg10894274	-11.0039	58.0187	-4.40607	2.24125e-05	0.00105166	2.34474	6	TAD1173	31450000	32000000	31546773	31546773	NA	intergenic	2	56.1639	85.817	57.9807	33.5998	48.5353	68.84	77.7379	33.3567	41.1061	51.251	89.6091	59.0032	85.7922	78.1912	83.9366	89.5362	87.8601	46.8781	86.4745	57.2185	71.2453	51.1901	55.9104	57.1978	87.7835	54.0614	48.0111	47.2297	85.574	84.1543	58.992	53.7996	50.6005	53.0172
TAD1173;cg10950723	-18.3792	34.5823	-4.00878	0.000104325	0.00368102	0.902741	6	TAD1173	31450000	32000000	31645677	31645677	LY6G5C|LY6G5C|NA	transcript|intron|intergenic	2	56.6385	47.5078	52.3035	8.05199	16.4819	90.487	13.2468	89.8946	14.3539	24.8339	16.3066	11.1661	89.3732	24.4559	38.733	57.8259	27.7504	16.8057	52.1109	12.0448	22.8057	80.4479	19.5775	13.128	93.92	9.54833	10.2635	13.8048	12.1939	15.4385	17.5139	52.2798	8.72762	9.80758
TAD1173;cg11619050	-11.1803	18.6641	-3.78988	0.000233392	0.00694853	0.152841	6	TAD1173	31450000	32000000	31623302	31623302	APOM|APOM|APOM|NA	transcript|promoter|intron|intergenic	2	9.29115	15.7466	11.3884	8.23628	9.3683	24.019	8.85913	8.3313	12.2599	8.55372	12.6554	10.3132	7.88179	44.6843	70.265	7.53614	88.0827	34.4686	44.1887	9.05995	10.3965	50.8738	7.06108	39.697	31.5028	13.2945	35.0528	44.3801	7.36205	6.79324	7.52743	7.60841	11.2139	9.08929
TAD1173;cg12743359	-8.70233	25.0429	-4.04051	9.25986e-05	0.00334106	1.01412	6	TAD1173	31450000	32000000	31980043	31980043	TNXB|TNXB|TNXB|NA	transcript|exon|cds|intergenic	2	15.3209	42.2731	19.6527	13.0771	15.5173	54.4356	17.9908	27.9446	41.678	36.4773	15.7128	13.0964	40.4366	57.5925	12.6007	16.4217	11.4636	13.7527	52.7181	16.7103	36.7047	44.769	25.1376	13.0902	19.678	13.5442	22.8495	17.5845	39.3806	42.0523	14.836	17.3587	17.3101	12.2053
TAD1173;cg13202415	-12.4206	55.8947	-4.77541	4.93667e-06	0.000301185	3.77289	6	TAD1173	31450000	32000000	31780068	31780068	HSPA1L|NA|HSPA1L|NA	transcript|promoter|intron|intergenic	2	72.3605	71.1178	41.5653	32.0784	34.8133	45.3708	56.4908	74.7571	73.7956	70.5896	55.7463	53.3976	80.2733	71.5568	53.8991	80.1412	79.5948	35.7611	72.6667	36.42	69.2419	75.744	69.3927	51.4976	80.4399	46.6089	71.6789	52.6004	71.1079	71.0754	57.5018	71.3814	35.5768	35.7555
TAD1173;cg13318914	19.6335	62.1042	6.24333	6.14416e-09	9.80611e-07	10.1526	6	TAD1173	31450000	32000000	31695061	31695061	DDAH2|DDAH2|DDAH2|NA	transcript|exon|cds|intergenic	2	87.685	39.8853	87.5059	86.2212	79.8214	32.498	94.4623	67.7984	92.4771	85.4027	62.3001	89.9775	21.1191	89.5943	39.6309	85.0256	40.1542	45.1867	52.3182	88.8458	60.5274	57.8466	74.4239	25.1405	36.133	37.436	55.7189	58.757	54.0922	36.8751	54.3245	38.4935	61.1829	30.633
TAD1173;cg13478588	-14.0192	55.1914	-3.71986	0.000299976	0.0084461	-0.0800342	6	TAD1173	31450000	32000000	31602130	31602130	PRRC2A|PRRC2A|PRRC2A|PRRC2A|NA	transcript|intron|exon|cds|intergenic	2	33.4428	59.2843	38.9644	34.3156	20.5819	56.1358	54.5753	28.5739	56.046	30.7775	29.3127	20.9314	18.9637	45.7471	96.0248	20.7232	29.2004	54.2999	88.0085	25.2755	89.7081	93.8927	46.8389	53.1079	95.1066	55.5132	95.0989	93.7912	53.1648	55.4946	56.7422	22.3676	54.0058	18.9666
TAD1173;cg14003039	-17.798	49.2064	-4.66462	7.83482e-06	0.000441751	3.33604	6	TAD1173	31450000	32000000	31759513	31759513	VARS1|VARS1|VARS1|NA	transcript|exon|cds|intergenic	2	63.8604	57.9709	62.5604	45.3883	16.6708	83.481	55.4785	70.823	26.8634	33.6911	92.9814	88.3434	55.1626	37.9338	23.853	88.6078	22.5638	49.3215	54.0153	21.4263	88.9804	87.0831	24.0018	74.7262	52.5727	84.1661	56.0635	60.4531	88.8221	86.1644	50.9244	54.6749	79.4141	52.915
TAD1173;cg14136042	-39.101	60.1764	-9.53344	1.6203e-16	1.65524e-13	26.9559	6	TAD1173	31450000	32000000	31513306	31513306	ATP6V1G2-DDX39B|ATP6V1G2|ATP6V1G2-DDX39B|ATP6V1G2|ATP6V1G2|NA	transcript|transcript|intron|exon|cds|intergenic	2	91.655	92.025	10.9416	47.7568	50.8382	92.3262	43.7405	9.84206	52.4146	53.7851	92.8122	48.9202	92.2824	53.6252	93.3387	93.9337	92.4031	49.3814	53.174	53.3407	82.266	58.5795	48.8486	85.0128	83.9153	92.058	92.1785	90.0571	92.6351	49.0499	54.8758	92.1502	44.6602	39.6425
TAD1173;cg14261401	-10.1596	39.4183	-3.70189	0.000319773	0.00889773	-0.13926	6	TAD1173	31450000	32000000	31974906	31974906	CYP21A1P|CYP21A1P|NA	transcript|intron|intergenic	2	30.0603	62.008	34.1262	54.8953	22.537	38.6837	50.5747	42.2651	56.3154	27.3481	51.1436	15.8323	56.3646	79.3884	33.3756	59.3498	52.7131	13.9357	52.7874	40.2712	28.2378	58.9243	43.1441	13.2148	50.5103	47.1745	75.2856	60.8653	49.4987	36.2762	47.2935	47.4279	18.3182	7.8218
TAD1173;cg14378924	-18.893	72.0395	-4.93815	2.47468e-06	0.000168665	4.42724	6	TAD1173	31450000	32000000	31832529	31832529	SLC44A4|SLC44A4|NA	transcript|intron|intergenic	2	92.7235	59.6479	56.3946	94.9092	53.2059	90.8504	90.9946	58.0635	96.0649	26.6082	94.3882	58.6509	93.0901	94.2628	95.5429	56.1623	56.5294	60.0202	91.3662	54.4818	94.8334	92.1087	54.8743	69.0438	88.5564	47.168	92.7902	68.8385	94.1756	52.5098	88.3936	93.1076	93.3328	76.867
TAD1173;cg14868222	-20.539	80.2346	-7.377	1.98085e-11	6.16481e-09	15.6664	6	TAD1173	31450000	32000000	31548340	31548340	LTB|LTB|LTB|NA	transcript|exon|threeUTR|intergenic	2	92.1755	90.8719	89.9815	45.5756	44.7611	89.6186	48.3442	66.6394	82.6788	82.6761	92.3575	86.0634	91.6752	91.5511	93.9609	90.2562	92.0752	39.2554	89.5702	90.9149	81.9762	89.1141	86.6744	86.9587	92.7341	90.7959	90.3331	89.2142	92.5802	87.9865	90.4449	89.9975	61.3002	48.0509
TAD1173;cg14910524	-26.8356	45.8003	-6.60093	1.05144e-09	2.1417e-07	11.8467	6	TAD1173	31450000	32000000	31541948	31541948	LTA|LTA|LTA|NA	transcript|exon|threeUTR|intergenic	2	54.928	52.79	19.0687	16.4326	53.7766	15.9178	18.7307	38.2539	56.7509	15.988	59.1518	17.1497	55.6843	88.6369	45.1505	89.383	89.1071	16.622	55.0685	19.1503	70.4933	32.3621	24.8474	54.5253	57.7805	85.1842	85.0525	30.7888	84.5999	83.4738	16.4842	53.0274	53.3525	15.5758
TAD1173;cg15847272	-15.8339	34.0407	-3.85732	0.000182715	0.00573852	0.380386	6	TAD1173	31450000	32000000	31913250	31913250	C2|CFB|CFB|CFB|C2|C2|NA	transcript|transcript|promoter|intron|exon|threeUTR|intergenic	2	52.0306	91.3542	11.023	10.8006	13.634	12.1466	13.4886	64.7713	56.8299	11.0601	14.92	12.8792	57.4817	50.5551	51.3742	55.8807	19.0392	33.4631	90.547	54.2922	51.2966	53.3199	16.043	53.8192	90.1836	9.8195	12.6186	11.4199	14.7236	31.7402	10.4971	90.3763	8.98443	46.7719
TAD1173;cg15989608	-47.3353	57.5746	-12.1582	6.43458e-23	2.54629e-19	41.132	6	TAD1173	31450000	32000000	31545321	31545321	TNF|TNF|TNF|TNF|NA	transcript|exon|cds|threeUTR|intergenic	2	40.4437	89.5387	21.9488	13.5406	55.5909	95.1478	14.9378	11.6878	20.4071	31.7111	74.6151	23.7711	94.6715	95.9883	95.2682	93.3412	94.4562	16.835	91.4993	14.4758	88.5486	61.07	18.5308	81.0345	92.6081	58.9635	95.9338	55.3382	81.7127	93.5033	57.881	95.0948	54.829	27.1843
TAD1173;cg16167809	22.2994	53.9924	5.69553	8.35371e-08	9.26978e-06	7.65427	6	TAD1173	31450000	32000000	31556255	31556255	LST1|LST1|NA	transcript|intron|intergenic	2	81.2607	31.6883	52.8585	48.4375	78.7347	39.6757	41.0416	61.2122	88.4072	89.612	87.0428	35.9085	21.1021	94.7763	14.5702	83.6709	16.7401	82.8236	75.6139	21.4058	52.3096	66.3345	93.0254	41.9357	45.6241	47.2979	59.3442	27.9894	17.0213	27.8184	25.0025	19.7225	96.0597	24.9594
TAD1173;cg16515974	18.2736	63.3349	6.1204	1.11515e-08	1.63994e-06	9.58122	6	TAD1173	31450000	32000000	31695064	31695064	DDAH2|DDAH2|DDAH2|NA	transcript|exon|cds|intergenic	2	89.8668	36.6111	84.6501	84.5094	82.8861	39.0275	92.8954	68.6371	91.2944	83.4296	70.5538	89.064	30.0279	90.1104	39.3067	91.8068	47.7038	52.8228	51.6188	85.8922	56.7873	61.0965	72.049	28.7592	44.9568	40.9053	59.5579	63.2894	56.6646	34.3369	57.6578	35.2107	52.1329	37.7101
TAD1173;cg17741993	-18.1165	86.0985	-5.95695	2.44101e-08	3.23916e-06	8.83092	6	TAD1173	31450000	32000000	31544694	31544694	TNF|TNF|NA	transcript|intron|intergenic	2	95.1062	95.9948	64.1629	47.4444	65.2864	95.0555	90.3757	90.8646	94.9112	93.2146	94.3771	93.7568	95.3517	95.0843	96.1705	96.011	96.0706	66.0658	95.7134	10.4193	94.0116	94.7629	93.3833	94.6136	96.0748	94.8668	95.1615	95.0425	96.0921	96.1389	95.1552	95.3098	82.3276	24.5925
TAD1173;cg17999642	-15.5241	68.0923	-3.86923	0.000174933	0.00554749	0.420886	6	TAD1173	31450000	32000000	31645968	31645968	LY6G5C|LY6G5C|NA	transcript|intron|intergenic	2	85.0484	90.0939	85.3007	76.2434	40.9866	87.9524	90.9841	88.3706	56.63	80.7747	27.8124	36.982	85.6879	88.4218	93.4907	91.5183	70.3888	70.4231	77.6307	60.8812	41.4506	89.1906	90.1882	57.1129	47.2814	63.2	86.367	92.3942	90.0334	88.5388	85.1253	86.3363	35.6772	43.1089
TAD1173;cg18263014	21.4937	64.5446	5.00201	1.88008e-06	0.000133193	4.68798	6	TAD1173	31450000	32000000	31833386	31833386	SLC44A4|SLC44A4|NA	transcript|intron|intergenic	2	25.8369	51.7558	92.0812	52.9743	24.1309	54.1237	93.4299	97.3704	63.5181	78.1229	92.4375	96.2911	11.1365	83.5309	31.7253	57.28	19.4361	60.4025	48.0473	89.8479	25.4205	93.1747	97.1871	59.5524	20.3649	46.0529	72.7264	97.2958	52.5946	42.6722	57.6766	28.7806	58.4859	75.0391
TAD1173;cg19124225	-26.6317	27.4928	-5.698	8.25838e-08	9.17541e-06	7.66524	6	TAD1173	31450000	32000000	31545836	31545836	TNF|TNF|TNF|NA	transcript|exon|threeUTR|intergenic	2	12.2824	90.3226	12.3097	10.1622	11.9436	10.0127	8.96609	10.2139	10.2786	10.3495	21.6215	9.81311	14.3172	37.2859	88.3912	90.8399	84.033	12.4182	89.3936	10.4555	41.6612	11.3985	8.04788	10.5772	11.7055	8.31677	91.6515	9.74624	88.8478	88.9185	43.4341	89.9902	8.06148	10.7853
TAD1173;cg20069688	11.4686	65.4393	5.10045	1.22581e-06	9.26277e-05	5.09422	6	TAD1173	31450000	32000000	31941049	31941049	STK19|STK19|STK19|STK19|NA	transcript|intron|exon|threeUTR|intergenic	2	62.3862	60.5152	59.6405	73.0684	68.9628	50.8232	84.8694	78.5689	81.3304	76.0698	68.8399	90.0049	39.6286	73.596	50.5635	81.6715	49.7021	55.7127	30.9801	59.4812	44.7348	61.7565	84.3496	72.0958	62.7401	41.2033	52.797	79.9315	78.4459	63.7174	81.8634	39.8494	79.5949	73.5227
TAD1173;cg20477259	-41.1837	71.1795	-11.7999	4.80139e-22	1.58653e-18	39.2036	6	TAD1173	31450000	32000000	31544960	31544960	TNF|TNF|TNF|TNF|NA	transcript|exon|cds|fiveUTR|intergenic	2	92.5902	93.2477	57.3076	18.7057	24.1641	92.1416	33.6651	44.0402	90.2822	61.8661	94.3248	52.7454	92.6589	93.9877	94.3727	94.5559	92.6783	13.4461	93.0592	15.8363	86.8052	92.078	66.7053	89.0502	94.0862	93.7091	93.8212	73.3972	92.4404	93.7299	93.5532	93.4314	56.4228	46.4442
TAD1173;cg20498033	21.4441	60.2024	5.5897	1.36319e-07	1.42078e-05	7.18655	6	TAD1173	31450000	32000000	31833291	31833291	SLC44A4|SLC44A4|SLC44A4|NA	transcript|exon|cds|intergenic	2	28.0447	53.7822	88.329	55.7768	29.9794	26.2378	57.255	94.7039	46.1423	78.7931	57.0737	94.4389	20.4509	58.2164	33.0955	62.2963	24.265	66.2699	53.3306	88.1564	28.4888	81.7434	95.4095	59.9552	24.8212	43.6501	74.0241	91.3939	30.968	49.3093	60.3025	34.7638	61.8852	75.0904
TAD1173;cg21722170	-17.3426	42.1826	-5.66472	9.63874e-08	1.04998e-05	7.51757	6	TAD1173	31450000	32000000	31977443	31977443	TNXB|TNXB|NA	transcript|intron|intergenic	2	38.4262	56.021	27.5634	17.0439	24.4871	65.2036	28.2071	54.302	43.7516	31.5718	53.0807	16.4745	66.9489	89.1586	64.4974	35.77	49.0185	14.3191	54.2199	43.6198	58.3954	42.7889	45.8075	28.7556	51.9007	47.4093	84.9023	72.758	38.4929	65.662	15.655	23.7148	21.7224	12.9107
TAD1173;cg23191370	-35.6375	46.8414	-9.26069	7.38839e-16	6.52641e-13	25.4934	6	TAD1173	31450000	32000000	31513261	31513261	ATP6V1G2-DDX39B|ATP6V1G2|ATP6V1G2-DDX39B|ATP6V1G2|ATP6V1G2|NA	transcript|transcript|intron|exon|cds|intergenic	2	21.8331	85.3306	20.5107	15.7363	16.7218	88.7548	53.6052	12.3764	44.4233	14.4448	24.5164	13.9256	89.2293	49.9195	93.3053	58.1689	56.2283	16.2701	57.5357	17.3405	25.4149	87.4382	51.5853	55.4079	16.7599	49.4326	93.8228	55.4662	92.0452	51.4739	49.4295	55.3178	12.8207	14.2848
TAD1173;cg23204396	-30.9133	76.5176	-7.25943	3.6556e-11	1.06931e-08	15.0766	6	TAD1173	31450000	32000000	31548107	31548107	NA	intergenic	2	69.2608	96.2872	21.1448	95.4413	61.5534	96.873	96.8079	21.8029	59.241	57.1194	97.1149	95.5548	72.9673	97.0096	98.1781	97.5807	97.6279	16.0247	97.5703	96.7303	96.3041	96.8231	88.7217	94.054	97.7141	97.3108	89.4793	96.6803	96.1069	97.0114	97.5545	97.1725	65.6735	29.3828
TAD1173;cg23330450	-14.5764	89.8375	-5.27156	5.76095e-07	4.89498e-05	5.81242	6	TAD1173	31450000	32000000	31548285	31548285	NA	intergenic	2	96.8231	96.9422	99.5588	36.6533	94.0743	97.1452	68.1766	96.4459	93.2545	96.9455	97.053	96.4655	97.4813	97.2858	98.0063	97.3627	97.1603	40.6707	97.3196	97.2827	96.5778	97.4079	96.5683	96.9577	96.8615	97.3618	96.3115	97.15	99.6544	97.2324	96.7521	97.3781	91.2176	82.971
TAD1173;cg23384708	-44.5306	69.8868	-12.3853	1.80465e-23	8.18669e-20	42.351	6	TAD1173	31450000	32000000	31544934	31544934	TNF|TNF|TNF|TNF|NA	transcript|exon|cds|fiveUTR|intergenic	2	94.2334	92.942	40.7009	38.9814	21.8228	93.8126	37.7057	22.8723	64.3215	61.511	94.1375	59.6916	94.3052	94.0047	94.8963	93.9528	92.2322	17.0385	93.4651	22.0332	84.4913	92.4548	74.519	90.058	93.9725	93.8495	94.7392	91.9768	92.3133	94.5403	95.3952	93.7753	32.8898	32.9371
TAD1173;cg23701033	9.86711	82.3891	3.70248	0.000319094	0.00888345	-0.13729	6	TAD1173	31450000	32000000	31833153	31833153	SLC44A4|SLC44A4|SLC44A4|NA	transcript|exon|cds|intergenic	2	95.1782	62.7752	96.3969	70.9037	47.4997	83.5726	91.5056	97.2887	89.4253	94.0534	65.6843	95.9112	93.5031	96.1582	79.7595	61.4771	38.3123	64.2812	52.3469	94.9161	88.2047	92.0136	97.0946	54.994	57.3174	82.5551	83.9222	96.9234	61.4883	59.5048	91.2263	63.2282	96.5684	73.6638
TAD1173;cg24211388	10.1518	77.3091	3.7815	0.00024055	0.00711495	0.124789	6	TAD1173	31450000	32000000	31582837	31582837	AIF1|NA	promoter|intergenic	2	83.0676	66.3047	78.9573	82.7767	68.1803	56.7552	90.5956	94.1715	91.5363	83.4472	64.8534	89.9389	61.2311	94.5974	43.9965	93.4403	37.697	78.7983	63.4413	94.7849	84.16	91.4022	86.4985	85.085	62.3654	89.2746	91.8344	92.6952	57.1903	66.6808	62.0736	78.023	75.8418	73.7163
TAD1173;cg24540603	-34.9078	67.6431	-9.74096	5.08737e-17	5.72115e-14	28.0722	6	TAD1173	31450000	32000000	31547917	31547917	NA	intergenic	2	57.2873	90.139	58.5215	25.4215	28.4425	92.4123	94.5414	48.3113	91.7089	71.374	95.1284	41.3511	93.9576	95.0379	89.121	96.1468	95.4721	36.6525	92.6543	55.7148	83.9359	92.3913	24.6919	72.6516	92.2148	94.0837	94.3291	91.12	61.938	93.394	95.293	93.3982	33.1252	35.2876
TAD1173;cg24732991	29.3461	52.2025	6.37366	3.24581e-09	5.66693e-07	10.7646	6	TAD1173	31450000	32000000	31833452	31833452	SLC44A4|SLC44A4|NA	transcript|intron|intergenic	2	14.6788	48.1049	69.2415	48.0557	19.0887	11.7804	51.4357	95.9231	31.0175	65.4066	52.1109	95.8179	6.58066	82.5078	10.955	38.7891	13.2431	60.2818	23.7059	80.32	14.1077	92.6177	96.9154	53.1164	11.3508	27.3467	46.4069	90.0566	17.0082	80.3381	53.8394	18.143	54.8573	69.4039
TAD1173;cg24768187	-16.1453	57.4412	-4.76776	5.09767e-06	0.000310018	3.74252	6	TAD1173	31450000	32000000	31646077	31646077	LY6G5C|LY6G5C|NA	transcript|intron|intergenic	2	70.024	87.4503	66.4522	50.8425	25.2643	50.6211	57.8042	58.5231	82.3351	71.5802	60.426	52.9829	88.2579	58.9753	72.4123	88.0593	77.3932	45.097	26.7584	54.7544	60.9697	88.4938	61.9027	36.4859	63.3598	55.1469	72.9798	64.9959	62.1297	64.6738	84.4717	86.1559	14.7445	51.5421
TAD1173;cg25368728	17.5829	70.6211	4.1874	5.28797e-05	0.00211622	1.53845	6	TAD1173	31450000	32000000	31833007	31833007	SLC44A4|SLC44A4|NA	transcript|intron|intergenic	2	23.6392	80.5598	93.7191	65.1594	29.1358	43.392	95.2156	96.2027	64.9049	82.5103	54.0287	95.6764	48.9017	59.4737	34.789	50.0092	53.3815	76.1018	88.6514	95.7499	93.6017	95.1599	96.1372	64.4905	20.1241	37.3636	96.0028	94.8559	50.3564	53.6962	52.96	51.5556	58.7678	82.1519
TAD1173;cg25981875	11.9099	31.0485	3.97105	0.000120121	0.0041129	0.771147	6	TAD1173	31450000	32000000	31860696	31860696	EHMT2|EHMT2|NA	transcript|intron|intergenic	2	19.0965	17.9592	53.9815	37.6621	54.0871	14.8899	19.8625	29.0187	85.2929	35.0962	19.418	49.4785	17.6309	26.8652	16.1755	17.0495	17.7392	47.3864	55.6169	20.4704	35.8476	50.959	66.1789	18.8777	19.3983	14.9319	18.9785	18.7589	34.6241	15.4513	49.492	17.9758	23.7121	47.6569
TAD1173;cg26434400	16.8907	58.2435	3.90499	0.000153415	0.00499959	0.543089	6	TAD1173	31450000	32000000	31833072	31833072	SLC44A4|SLC44A4|NA	transcript|intron|intergenic	2	31.1334	59.8747	84.2935	53.3866	19.1017	58.5289	45.8079	95.5434	24.8078	71.049	48.4179	92.5809	11.1561	69.2805	26.9101	41.6196	17.4306	55.1344	43.8164	91.0866	17.023	92.5029	93.7066	48.597	50.6355	87.7678	65.0341	89.5187	50.5159	31.3138	48.5116	46.3072	91.6884	40.8996
TAD1173;cg26736341	-46.6394	63.8411	-13.8561	5.19779e-27	6.04864e-23	50.1473	6	TAD1173	31450000	32000000	31545342	31545342	TNF|TNF|TNF|TNF|NA	transcript|exon|cds|threeUTR|intergenic	2	68.9516	92.3963	45.8768	22.1042	58.8181	94.5139	58.0249	16.6474	58.0699	19.2484	74.2605	33.4202	93.712	93.8239	95.9792	94.1582	95.0148	33.9957	92.7258	21.0794	87.3763	88.9438	30.93	88.1398	67.4428	91.1534	96.0263	87.6939	94.919	92.6158	88.8699	95.2147	28.2773	27.944
TAD1173;cg26886875	-7.00474	91.8154	-3.8299	0.000201912	0.00620385	0.287472	6	TAD1173	31450000	32000000	31627653	31627653	C6orf47|C6orf47|C6orf47|NA	transcript|exon|cds|intergenic	2	97.3153	95.5272	95.5039	97.199	90.9112	95.0046	97.0996	97.1648	42.422	60.8017	89.7126	96.1389	95.2218	81.8402	97.8039	95.9906	97.1489	58.1286	94.8016	90.3507	96.6667	95.6067	96.9696	86.4473	96.8777	96.8089	97.5608	97.4973	96.7142	95.3283	97.3392	97.3568	96.5037	70.0793
TAD1173;cg27490128	-13.2895	82.4622	-4.36121	2.67906e-05	0.00121452	2.17688	6	TAD1173	31450000	32000000	31560441	31560441	NCR3|NCR3|NA	transcript|intron|intergenic	2	94.6643	91.3325	93.3564	94.3236	57.8446	89.9195	64.1205	79.7543	94.8177	80.2355	93.358	90.2831	89.2162	95.0161	94.1744	95.1158	92.322	31.821	55.3561	93.2572	91.2785	91.1255	70.6608	86.5774	80.0744	95.2774	95.9591	91.7723	94.4619	74.4039	95.6307	94.7761	93.8485	47.601
TAD1174;cg00533183	-12.7316	87.9292	-4.21706	4.71461e-05	0.00193478	1.64606	6	TAD1174	32000000	32850000	32810742	32810742	PSMB8|PSMB8|PSMB8|NA	transcript|exon|cds|intergenic	2	96.5578	95.0154	94.1832	96.3846	94.2405	97.2214	96.2435	94.653	97.2225	95.9729	96.7335	93.2416	96.5668	97.1477	74.8444	96.694	96.6559	56.6065	96.1149	20.1366	93.9431	66.2182	88.7196	94.6349	96.7816	97.2562	96.5608	97.9821	97.0676	97.1298	96.1037	96.6868	40.6055	92.0076
TAD1174;cg01251971	-20.3876	51.5767	-6.26038	5.65391e-09	9.11059e-07	10.2323	6	TAD1174	32000000	32850000	32185105	32185105	NOTCH4|NOTCH4|NA	transcript|intron|intergenic	2	76.9183	66.6406	60.0212	20.7441	24.1765	70.3684	58.1334	34.0128	32.9937	26.0908	93.0032	25.0236	61.1455	62.6193	60.7918	90.6664	62.7449	30.3116	59.4438	28.6465	41.1521	62.0533	36.5971	39.0416	87.2843	57.524	84.6856	60.1954	60.3789	72.4445	62.125	81.0008	18.3914	24.185
TAD1174;cg01573622	-16.8549	24.2105	-6.3377	3.87308e-09	6.59434e-07	10.5951	6	TAD1174	32000000	32850000	32035705	32035705	TNXB|TNXB|TNXB|NA	transcript|exon|cds|intergenic	2	42.8769	12.9609	12.9146	12.9444	16.2764	15.8328	11.7257	14.4665	14.8002	15.3038	50.0032	12.9023	22.7484	24.7594	44.2936	21.3794	13.6245	39.2714	36.7776	12.8584	43.2744	22.7328	11.775	20.7645	20.934	35.5914	23.9247	79.1798	86.5891	13.4084	14.8423	17.5196	11.3955	15.7195
TAD1174;cg02001956	-12.9197	43.4425	-7.90436	1.21734e-12	5.08303e-10	18.3532	6	TAD1174	32000000	32850000	32017261	32017261	TNXB|TNXB|TNXB|NA	transcript|exon|cds|intergenic	2	60.1642	43.0202	41.3872	26.5947	28.6122	49.3082	22.148	47.8339	51.2112	38.1986	59.0159	38.785	64.0731	59.1331	45.6811	48.4802	65.166	53.3782	56.2336	43.6692	47.7535	59.2024	53.278	43.3604	55.3145	53.3916	46.7956	42.5927	57.0418	47.2122	53.1092	46.4994	23.586	30.2052
TAD1174;cg02157454	-11.4126	25.0129	-6.71614	5.89833e-10	1.2814e-07	12.402	6	TAD1174	32000000	32850000	32036404	32036404	TNXB|TNXB|TNXB|NA	transcript|exon|cds|intergenic	2	28.2011	38.2451	20.5402	14.4768	21.6455	39.3277	11.2469	21.9584	15.9014	15.2975	15.1035	17.1949	44.115	23.3163	22.4498	43.7077	42.9983	18.6372	39.4727	17.0498	53.6685	19.6552	14.2786	17.9013	49.5421	38.3846	32.4314	24.825	40.8032	30.5751	40.5419	43.3955	10.3385	14.9709
TAD1174;cg02571560	-18.137	40.0118	-4.46723	1.75394e-05	0.000858053	2.57561	6	TAD1174	32000000	32850000	32037587	32037587	TNXB|TNXB|TNXB|NA	transcript|exon|cds|intergenic	2	53.1981	86.6653	48.8535	14.7092	15.6596	50.1746	12.1546	68.1297	30.0905	13.7201	49.2047	15.0718	14.3435	83.9313	7.58179	17.6676	48.2422	54.6791	45.5305	17.3023	79.9145	53.2843	25.4786	19.2289	22.6498	85.4456	88.3126	89.4339	49.3752	81.9478	18.4948	54.6774	9.60331	20.2479
TAD1174;cg02956248	-54.0258	46.76	-10.9501	5.71803e-20	1.18638e-16	34.6104	6	TAD1174	32000000	32850000	32120901	32120901	LOC100507547|PPT2|PPT2-EGFL8|PRRT1|LOC100507547|NA	transcript|promoter|promoter|promoter|exon|intergenic	2	59.5494	81.6299	4.77364	3.83373	3.62996	61.932	3.22969	65.521	6.19793	3.17311	96.8553	5.33586	57.1973	97.6693	65.0494	94.2896	94.1251	3.34486	96.7232	8.30608	92.5632	29.7495	4.06272	90.9889	96.9258	97.244	97.3598	62.2498	70.7772	61.5933	74.8017	95.9007	3.62046	22.6314
TAD1174;cg03013488	-14.7067	34.3209	-5.63089	1.12727e-07	1.20638e-05	7.368	6	TAD1174	32000000	32850000	32039890	32039890	TNXB|TNXB|TNXB|NA	transcript|exon|cds|intergenic	2	51.9143	52.4653	20.2895	12.7351	20.3893	42.267	12.306	43.4801	20.3962	15.5717	35.0025	32.8455	40.4459	51.9443	11.3093	41.573	52.2842	25.4292	22.4721	12.2616	62.9071	65.0418	49.0387	24.5097	17.1084	31.5134	49.7616	52.2902	47.7383	34.4464	34.1307	50.8318	12.912	18.1578
TAD1174;cg03250947	-31.1818	57.1725	-6.57912	1.17246e-09	2.34913e-07	11.7421	6	TAD1174	32000000	32850000	32193107	32193107	NA	intergenic	2	90.1179	38.5513	84.6471	86.2887	87.1879	90.1857	52.1777	46.0117	62.3233	14.1314	90.1483	44.6889	89.9302	91.7306	93.6079	92.7828	92.0017	29.43	39.5468	29.2043	84.8429	91.1101	50.527	31.2325	86.3567	28.2603	91.194	38.973	92.6791	30.3109	87.6993	86.5817	13.4758	30.1713
TAD1174;cg03668687	-13.2502	35.4623	-5.57331	1.46989e-07	1.51547e-05	7.1146	6	TAD1174	32000000	32850000	32052313	32052313	TNXB|TNXB|TNXB|NA	transcript|exon|cds|intergenic	2	49.4881	54.7241	23.4151	14.3745	27.3992	37.7536	14.3015	44.6257	24.8266	15.7115	34.31	30.6877	39.3225	48.0842	11.3802	45.8289	47.9463	25.2739	28.0914	17.2193	58.935	60.4056	47.4683	24.3276	19.7391	33.6191	53.6512	51.2332	50.1995	31.1335	35.5058	48.1595	15.1832	20.4836
TAD1174;cg04136321	-25.1237	38.6365	-6.50106	1.72928e-09	3.26404e-07	11.3689	6	TAD1174	32000000	32850000	32093933	32093933	ATF6B|ATF6B|ATF6B|NA	transcript|exon|cds|intergenic	2	51.181	76.9571	46.8782	31.1513	18.6608	45.1057	47.2608	12.3037	14.6964	52.5701	46.8595	45.9861	91.411	55.2696	40.5533	53.7415	93.6302	11.4874	52.4402	47.7917	78.3275	57.2801	17.887	53.8847	52.459	77.6489	93.4848	79.2726	22.4385	13.3874	77.234	15.6283	44.7824	25.3063
TAD1174;cg04255770	-29.0076	41.4698	-7.04639	1.09905e-10	2.83664e-08	14.0174	6	TAD1174	32000000	32850000	32804677	32804677	TAP2|TAP2|NA	transcript|intron|intergenic	2	93.6018	92.1027	13.0674	35.7237	12.3437	52.6897	48.9063	9.17724	49.1292	9.93542	53.1395	10.4561	52.1951	21.994	92.7108	96.7765	52.581	19.371	50.5843	11.4966	47.364	50.8783	37.046	27.0444	57.3349	51.4224	50.6297	54.9321	92.817	53.0677	50.0925	9.65368	7.89169	11.2497
TAD1174;cg04258926	-13.4517	50.8924	-3.69345	0.000329488	0.00911028	-0.166986	6	TAD1174	32000000	32850000	32057341	32057341	TNXB|TNXB|NA	transcript|intron|intergenic	2	85.7148	62.0294	82.7327	45.4757	26.0618	88.4743	20.9682	37.5014	61.4467	44.703	90.1472	21.6913	83.4971	92.1434	30.0015	61.9641	60.4153	46.267	33.6199	53.6726	32.1653	71.0558	62.0092	29.9219	62.8761	57.1873	39.8883	25.8421	36.2282	24.9807	17.5933	26.1869	19.3106	53.7911
TAD1174;cg04293778	-14.9558	56.3661	-3.90023	0.000156123	0.00507178	0.526792	6	TAD1174	32000000	32850000	32016426	32016426	TNXB|TNXB|TNXB|NA	transcript|exon|cds|intergenic	2	91.0003	90.4138	58.6157	23.5971	22.5016	56.5367	21.5445	59.5469	59.9965	42.3581	61.3939	88.251	88.3913	66.2027	51.2637	28.0873	79.9044	25.9138	82.9616	50.0192	78.1704	90.2653	61.9986	57.2199	89.2599	25.6821	58.3601	88.4369	90.6506	20.3302	53.9766	27.129	30.5341	28.4028
TAD1174;cg04357398	-47.3271	63.3026	-10.4633	8.85133e-19	1.33093e-15	31.9743	6	TAD1174	32000000	32850000	32365960	32365960	BTNL2|BTNL2|NA	transcript|intron|intergenic	2	48.7636	94.319	85.1633	20.5033	9.03565	93.0413	44.1997	9.50214	91.8623	36.0622	94.9912	85.5172	92.8808	94.7994	96.6969	95.706	95.6442	10.831	94.714	17.4804	89.6072	90.9914	14.8884	87.6777	94.2593	94.0265	93.0542	93.8282	94.6335	93.8572	94.2177	91.1104	29.5892	19.8746
TAD1174;cg04539172	-14.5787	39.1545	-3.90658	0.00015252	0.00497525	0.548542	6	TAD1174	32000000	32850000	32036611	32036611	TNXB|TNXB|TNXB|NA	transcript|exon|cds|intergenic	2	50.1214	53.2963	20.3599	10.429	15.3598	84.3691	13.4521	53.6895	54.1295	20.148	88.9457	20.1298	15.229	49.3277	50.4875	59.2403	89.1596	54.1237	53.5425	16.8349	50.5954	60.1676	53.2328	18.833	11.2182	52.4753	92.6663	19.9447	53.0108	30.7339	13.822	51.844	16.692	18.3782
TAD1174;cg04938317	-17.7261	34.3152	-3.95765	0.000126262	0.00428694	0.724645	6	TAD1174	32000000	32850000	32015737	32015737	TNXB|TNXB|TNXB|NA	transcript|exon|cds|intergenic	2	13.0961	78.5627	57.0321	17.7465	7.60822	11.9177	70.7513	14.4802	72.9106	11.0917	68.1871	17.8261	63.3925	43.6612	62.6678	67.1962	13.2922	17.7024	63.405	8.50205	13.1572	72.3696	15.1709	61.9341	67.1304	62.8686	70.0015	61.3803	16.4196	12.4218	14.7457	14.4014	10.5048	8.96947
TAD1174;cg05045332	-8.88836	25.6775	-4.21623	4.72978e-05	0.00193982	1.64305	6	TAD1174	32000000	32850000	32012897	32012897	TNXB|TNXB|TNXB|NA	transcript|exon|cds|intergenic	2	14.9227	44.5072	20.0623	13.1813	17.373	53.1857	17.2482	29.7126	40.4967	37.8861	16.1125	13.6255	43.7023	57.5293	13.3219	18.311	14.4442	14.8535	54.5079	17.6541	38.2774	44.7337	25.7466	15.9765	19.524	15.0572	21.5717	18.6677	41.2071	40.1015	12.7118	17.9766	14.6728	10.6634
TAD1174;cg05069385	9.31921	87.3035	4.26706	3.88079e-05	0.0016461	1.82869	6	TAD1174	32000000	32850000	32098247	32098247	FKBPL|NA|NA	promoter|promoter|intergenic	2	96.7023	85.8965	95.9831	96.2885	97.0145	89.1312	90.376	97.5019	97.6149	87.9059	93.2572	93.8527	70.2776	97.0888	85.6851	86.6274	84.1029	96.4155	72.3463	84.0861	95.8383	97.6717	89.5933	97.5579	77.1883	75.6378	63.2623	95.765	86.35	72.1381	96.8732	76.056	94.899	96.469
TAD1174;cg05423418	-17.228	41.1488	-3.81406	0.000213857	0.00649301	0.234049	6	TAD1174	32000000	32850000	32044254	32044254	TNXB|TNXB|NA	transcript|intron|intergenic	2	44.7085	74.5111	8.80425	12.4094	15.948	87.9362	8.17783	56.7731	57.9911	15.9008	52.5158	12.6817	54.0403	82.7483	49.0901	11.9181	53.7114	18.6547	90.4122	57.5018	18.2444	64.0275	56.5476	22.4033	13.0786	17.5349	90.6094	15.9012	53.6959	13.0206	48.9334	91.69	5.0815	15.5612
TAD1174;cg05514072	-7.14453	40.8721	-3.95258	0.000128662	0.00435519	0.70708	6	TAD1174	32000000	32850000	32021276	32021276	TNXB|TNXB|TNXB|NA	transcript|exon|cds|intergenic	2	47.4074	45.1619	35.077	38.1967	47.7659	45.0437	25.3519	49.8917	46.1314	52.9492	50.6609	38.7196	62.4061	50.796	34.8526	51.4068	54.2002	39.8364	41.6547	33.4885	43.0792	53.4072	48.5775	37.435	43.7492	41.9697	47.7721	37.7071	61.7889	50.511	48.5238	44.342	36.6679	39.1345
TAD1174;cg05569328	-14.1581	72.0767	-3.74437	0.00027485	0.00789734	0.00107917	6	TAD1174	32000000	32850000	32044384	32044384	TNXB|TNXB|NA	transcript|intron|intergenic	2	92.6855	90.5887	53.2205	93.1736	52.4577	87.328	78.823	91.6537	94.2314	56.5057	92.3706	92.4664	89.8762	93.2377	87.1902	53.1493	62.8267	77.225	93.4644	91.3741	88.7711	94.5318	87.6565	84.3962	83.0061	89.3184	90.2542	95.4882	92.3291	90.5744	92.2017	89.502	17.1071	78.3563
TAD1174;cg06025456	-50.0194	55.9141	-12.1572	6.46917e-23	2.54629e-19	41.1269	6	TAD1174	32000000	32850000	32120863	32120863	LOC100507547|PPT2|PPT2-EGFL8|PRRT1|LOC100507547|NA	transcript|promoter|promoter|promoter|exon|intergenic	2	62.4851	86.5119	15.9025	12.8925	38.338	83.6362	10.9353	90.3359	24.5642	11.9643	70.9315	16.0257	84.8583	93.0138	82.3221	88.4595	92.4329	13.0097	95.5467	12.8391	92.8534	36.5159	12.8644	92.4443	91.4768	94.5741	93.8738	81.5157	84.7979	88.5742	89.316	86.192	13.5372	8.69338
TAD1174;cg06108383	-37.6057	38.3639	-9.52376	1.71012e-16	1.73376e-13	26.9039	6	TAD1174	32000000	32850000	32120899	32120899	LOC100507547|PPT2|PPT2-EGFL8|PRRT1|LOC100507547|NA	transcript|promoter|promoter|promoter|exon|intergenic	2	50.8329	30.6712	8.6556	6.50002	9.72372	50.2195	8.80999	52.0808	13.6563	7.40159	50.983	7.56768	54.3624	84.8915	51.1617	50.1694	55.9607	7.05346	84.2363	20.2818	80.9261	19.1122	6.64722	78.2615	80.5581	66.3358	87.208	51.3752	40.0168	60.9694	67.696	52.3032	4.99853	47.4688
TAD1174;cg06194738	-15.0963	72.4331	-4.68195	7.29178e-06	0.000415597	3.40393	6	TAD1174	32000000	32850000	32159607	32159607	GPSM3|GPSM3|GPSM3|NA	transcript|exon|cds|intergenic	2	65.8415	90.251	68.7442	64.3909	87.5434	90.528	67.0763	89.9423	58.6662	90.3441	90.4184	67.384	38.9933	93.0331	79.45	90.6642	65.5794	59.1692	88.7713	57.0388	82.4976	72.5501	89.8865	87.4419	89.6453	64.368	90.9422	89.6021	90.885	88.5766	85.7028	82.8177	57.0103	47.5414
TAD1174;cg06258261	-14.4032	37.7295	-10.2248	3.3799e-18	4.59203e-15	30.6842	6	TAD1174	32000000	32850000	32026049	32026049	TNXB|TNXB|TNXB|NA	transcript|exon|cds|intergenic	2	44.9301	47.8243	25.3415	24.8581	20.2797	42.7738	15.4593	45.3304	32.0705	32.0956	51.5169	24.5667	52.1972	49.9395	39.8528	42.9578	59.2773	31.2615	47.5431	22.0147	47.4596	54.1552	42.0978	32.9102	51.9496	52.1718	40.5652	34.6384	47.5258	36.1889	34.2484	42.7103	22.1701	27.8578
TAD1174;cg06535498	-13.1891	84.3318	-4.50629	1.49809e-05	0.000752982	2.7242	6	TAD1174	32000000	32850000	32185171	32185171	NOTCH4|NOTCH4|NA	transcript|intron|intergenic	2	96.3016	94.4137	89.7169	95.4792	89.3281	93.1861	94.6629	84.9653	96.1929	78.5281	95.7147	92.6495	93.9081	94.2149	94.0255	94.2566	94.2858	53.9679	92.6439	60.241	90.2942	94.4496	95.8226	67.4822	93.4879	94.7174	95.768	93.9558	93.9512	93.7741	95.1382	94.2509	91.4313	78.2642
TAD1174;cg08130490	-14.8915	79.7616	-3.98115	0.000115683	0.00399155	0.806278	6	TAD1174	32000000	32850000	32189558	32189558	NOTCH4|NOTCH4|NA	transcript|intron|intergenic	2	94.4925	91.0495	81.9478	95.0047	88.1119	92.8033	94.7443	95.6872	93.6322	93.7528	96.1627	94.6498	53.9427	93.5874	95.0482	94.8771	93.9956	10.1481	91.8629	52.383	86.514	93.1435	93.5235	49.8073	90.1962	94.8783	96.0288	91.4274	92.0846	90.5344	93.0512	93.8317	93.6136	7.53975
TAD1174;cg08951901	-5.58777	6.16134	-4.28693	3.59042e-05	0.00154551	1.90171	6	TAD1174	32000000	32850000	32052293	32052293	TNXB|TNXB|TNXB|NA	transcript|exon|cds|intergenic	2	6.40334	3.71629	3.07029	2.68207	2.64395	33.5651	1.911	5.76373	3.62743	2.50225	4.92173	3.08983	7.68717	7.54669	2.34997	2.4729	3.76712	2.54344	2.47347	1.92656	2.38173	14.7017	3.37017	2.29646	1.9014	3.68974	39.6711	9.32577	31.635	2.54252	2.34677	4.05187	2.48011	2.46567
TAD1174;cg09154880	-10.7198	85.9499	-4.11029	7.10789e-05	0.00269656	1.26144	6	TAD1174	32000000	32850000	32813715	32813715	PSMB8-AS1|TAP1|TAP1|PSMB8-AS1|NA	transcript|transcript|intron|exon|intergenic	2	94.0184	93.3078	53.087	94.6927	50.2868	94.8436	95.2391	94.4199	95.3494	87.6509	95.2077	64.6828	93.4947	96.282	95.3897	69.4268	95.1541	69.5886	96.1119	57.0228	93.9737	95.3723	74.5149	88.3317	94.8254	94.9458	94.0246	94.685	95.3862	88.4289	94.8742	94.7475	93.0903	52.4843
TAD1174;cg09322555	-25.3209	43.7717	-6.33933	3.84228e-09	6.55023e-07	10.6028	6	TAD1174	32000000	32850000	32826281	32826281	PSMB9|PSMB9|PSMB9|NA	transcript|exon|cds|intergenic	2	63.8396	74.2096	8.87967	71.9743	10.0307	44.3501	9.02306	7.37048	56.225	11.6483	46.1784	42.7262	45.2823	59.7301	84.9921	93.8938	40.544	21.5862	8.7849	10.3381	65.0127	48.6945	38.9609	60.6868	48.8503	81.3405	77.7726	67.3785	11.2343	40.7335	53.1195	38.3372	38.4555	8.95585
TAD1174;cg09381582	-13.8268	34.9909	-5.63475	1.10735e-07	1.18743e-05	7.38503	6	TAD1174	32000000	32850000	32037453	32037453	TNXB|TNXB|TNXB|NA	transcript|exon|cds|intergenic	2	49.4167	55.0698	21.963	15.1129	23.3421	40.0057	11.6068	41.6792	21.4994	17.7414	36.682	30.4792	43.1571	50.0823	12.02	43.4086	49.3055	26.3966	26.3777	17.1724	57.4047	58.8651	50.107	24.4322	22.4072	33.2389	53.6327	50.2305	51.2806	30.0764	35.2757	47.6669	15.9568	18.2179
TAD1174;cg09441030	-25.6061	35.2212	-5.71572	7.60448e-08	8.54531e-06	7.74406	6	TAD1174	32000000	32850000	32189084	32189084	NOTCH4|NOTCH4|NOTCH4|NA	transcript|exon|cds|intergenic	2	52.2538	52.067	12.3108	7.29931	48.5022	47.1074	9.05849	12.7399	50.6783	12.2831	11.5075	9.92698	51.4485	53.0451	7.19918	49.3384	55.8011	52.1531	49.8825	9.30336	11.1713	52.2679	50.9376	19.2052	11.7475	7.46725	93.9225	53.1025	93.9714	53.1912	11.974	47.3553	6.25819	9.96284
TAD1174;cg09966430	-10.445	83.6835	-3.66345	0.00036633	0.00988814	-0.265122	6	TAD1174	32000000	32850000	32310527	32310527	TSBP1|TSBP1|NA	transcript|intron|intergenic	2	84.2155	90.937	89.2107	80.4946	54.9043	92.7092	94.2487	94.1063	93.0572	92.2813	94.5316	93.9895	65.0117	94.9486	96.3835	92.7037	92.3382	80.0939	92.2439	94.9856	66.0521	92.5294	62.2689	89.1274	91.7807	92.9522	92.0299	94.8782	93.6231	79.9083	70.9079	86.9493	52.7488	76.4916
TAD1174;cg10551329	-29.2124	69.729	-8.83096	7.94419e-15	5.3966e-12	23.2037	6	TAD1174	32000000	32850000	32120933	32120933	LOC100507547|PPT2|PPT2-EGFL8|PRRT1|LOC100507547|NA	transcript|promoter|promoter|promoter|exon|intergenic	2	68.6127	88.0401	65.15	35.3566	29.8351	86.6377	38.7737	80.9871	80.8458	41.332	68.345	40.7671	88.5039	90.7632	90.9761	92.0036	93.9454	36.4714	80.2594	52.1537	88.4265	84.5741	64.2077	88.6347	88.133	91.415	88.2336	84.0334	91.1696	52.3017	89.0705	89.9577	43.4226	11.3503
TAD1174;cg10627913	-30.2734	54.339	-6.9845	1.50959e-10	3.8153e-08	13.7121	6	TAD1174	32000000	32850000	32804435	32804435	TAP2|TAP2|NA	transcript|intron|intergenic	2	89.6694	83.4681	23.593	60.8932	25.3189	89.6291	16.629	45.3887	16.2351	18.5103	29.2118	40.1611	52.666	21.6791	19.2533	92.2322	91.1729	16.5532	88.7738	83.3605	37.0458	89.3149	37.4206	83.0697	44.1033	35.1858	91.9018	90.6108	90.9236	89.4332	41.3944	39.3186	16.3057	33.8633
TAD1174;cg10736208	-27.6506	55.6884	-6.17882	8.4065e-09	1.28425e-06	9.85201	6	TAD1174	32000000	32850000	32078398	32078398	TNXB|ATF6B|ATF6B|TNXB|NA	transcript|transcript|intron|intron|intergenic	2	22.5689	93.2961	95.1168	18.7416	18.8988	95.8234	54.6186	95.9458	20.5267	24.2407	57.3154	15.4868	94.4798	95.8655	55.889	89.3415	94.9738	19.8101	93.8176	17.806	87.5784	94.5766	29.0236	34.1116	94.8371	14.2346	59.5383	23.7604	57.4615	90.1444	95.6613	52.4072	59.2516	14.4505
TAD1174;cg11005651	-23.423	63.1482	-6.57983	1.16832e-09	2.34409e-07	11.7455	6	TAD1174	32000000	32850000	32065890	32065890	TNXB|ATF6B|ATF6B|TNXB|TNXB|ATF6B|NA	transcript|transcript|exon|exon|cds|threeUTR|intergenic	2	93.8071	85.7044	40.2035	47.778	56.1301	90.9898	30.1595	47.9492	43.1839	90.7946	93.2656	32.3303	57.5008	85.5487	91.0904	92.5164	61.6421	62.0347	89.171	81.1609	60.5328	69.3355	63.978	76.5208	87.998	89.5806	80.6499	26.252	91.7074	59.1223	61.0294	31.9712	33.8098	31.9767
TAD1174;cg11223361	-25.5701	52.8828	-6.65325	8.09125e-10	1.69189e-07	12.0983	6	TAD1174	32000000	32850000	32023102	32023102	TNXB|TNXB|NA	transcript|intron|intergenic	2	58.5278	52.9639	19.0104	10.7479	12.2331	53.7665	12.2196	46.5115	28.1871	32.4438	85.5603	50.397	76.0563	88.1196	50.8831	54.9568	85.8223	47.459	86.1919	22.1568	79.8532	86.1365	24.7674	23.4729	80.5683	55.8167	79.4168	52.1577	87.769	79.8641	75.1567	50.2198	47.7072	32.5974
TAD1174;cg11453837	-22.1403	59.1729	-6.10251	1.21562e-08	1.76827e-06	9.49856	6	TAD1174	32000000	32850000	32810551	32810551	PSMB8|PSMB8|PSMB8|NA	transcript|exon|cds|intergenic	2	30.5071	90.3405	57.038	54.4211	23.2981	57.8445	18.3692	82.6414	55.8471	29.5312	58.4279	59.22	90.5243	44.8596	31.6716	61.8231	89.3017	12.9891	57.4776	15.0923	86.0126	31.5637	27.8981	76.8571	86.8163	61.0288	89.1098	88.2656	89.4991	57.7523	59.7345	54.0466	48.6453	28.0592
TAD1174;cg11754914	-8.3174	22.0955	-4.41807	2.13637e-05	0.00101042	2.38985	6	TAD1174	32000000	32850000	32021419	32021419	TNXB|TNXB|TNXB|NA	transcript|exon|cds|intergenic	2	19.2961	24.1146	14.0335	13.1624	13.3214	31.2538	12.636	26.7644	26.0194	12.2097	16.3224	9.72898	26.3671	33.8957	22.5144	23.597	20.6926	9.73821	69.8407	6.57342	21.7484	29.7782	18.4209	9.33724	31.327	19.9822	26.4324	11.1012	42.9265	16.8237	24.6747	22.0027	9.20592	6.55304
TAD1174;cg12274082	-8.30771	54.0289	-3.86926	0.000174915	0.00554749	0.420982	6	TAD1174	32000000	32850000	32007986	32007986	CYP21A2|CYP21A2|NA	transcript|intron|intergenic	2	63.9501	55.3414	59.4398	40.8906	31.5037	34.3571	35.199	66.8209	55.0746	60.9047	54.1006	30.1643	53.0862	52.4905	54.3487	67.4749	65.318	60.8865	53.1065	38.6255	64.9383	60.7362	65.5957	79.8414	39.2119	62.9474	36.7984	36.9871	34.6727	73.7664	56.3559	69.3841	36.0007	31.83
TAD1174;cg12456552	8.57742	25.1517	4.80815	4.30118e-06	0.000267848	3.90335	6	TAD1174	32000000	32850000	32156092	32156092	PBX2|PBX2|PBX2|NA	transcript|exon|cds|intergenic	2	21.1909	37.6534	25.6861	20.9008	18.4284	17.8787	20.6175	43.8947	17.3114	16.5556	18.388	31.7158	45.4012	19.3978	31.5962	19.1186	19.8002	20.2233	19.4153	45.7756	18.6853	40.3319	42.6096	23.4494	42.7801	15.9421	21.4916	17.6758	17.703	15.9752	21.4005	19.6608	17.697	16.4245
TAD1174;cg12486993	-30.5471	73.9937	-8.0106	6.88916e-13	3.05279e-10	18.9018	6	TAD1174	32000000	32850000	32364862	32364862	BTNL2|BTNL2|NA	transcript|intron|intergenic	2	93.2191	93.4615	50.2829	92.6325	90.9179	94.4315	86.2075	92.0091	89.7413	13.634	94.9675	50.0783	95.7747	96.1063	95.4664	96.3474	95.6179	57.9515	92.8812	55.1959	84.835	93.673	47.8842	76.5761	95.725	91.0783	95.4481	92.9622	95.3358	90.9511	91.9565	95.2839	92.849	40.2347
TAD1174;cg12589456	-28.108	46.6878	-5.85462	3.96459e-08	4.90353e-06	8.36682	6	TAD1174	32000000	32850000	32034447	32034447	TNXB|TNXB|NA	transcript|intron|intergenic	2	79.0056	89.8374	45.7228	7.38767	10.9658	87.6839	8.54325	30.363	11.3837	12.4287	39.8253	11.6441	38.8125	49.6878	40.0591	47.4923	46.3582	24.4505	92.3724	9.01189	44.27	92.8218	46.1698	31.4829	46.5202	34.4433	91.5924	47.8548	41.8412	91.5364	34.7422	67.3197	44.0787	9.9385
TAD1174;cg12626589	-10.5041	18.9855	-4.09551	7.5194e-05	0.00282505	1.20878	6	TAD1174	32000000	32850000	32120783	32120783	PRRT1|LOC100507547|PPT2|PPT2-EGFL8|LOC100507547|PRRT1|PRRT1|NA	transcript|transcript|promoter|promoter|exon|exon|fiveUTR|intergenic	2	12.7552	9.18042	14.4759	10.5218	13.8244	12.2874	9.38162	22.1742	11.6703	18.0166	36.7386	12.0416	47.198	10.9632	29.1873	41.0315	11.413	11.6269	10.5155	10.6434	46.0198	10.8746	9.49149	19.9532	39.3517	8.17326	11.9471	8.16236	28.8476	10.3912	12.8124	10.0444	9.55496	10.5718
TAD1174;cg12854186	-16.0965	85.514	-5.65872	9.91051e-08	1.07304e-05	7.49101	6	TAD1174	32000000	32850000	32805398	32805398	TAP2|TAP2|TAP2|NA	transcript|exon|cds|intergenic	2	84.7559	95.2153	50.7449	82.8702	93.0128	91.435	92.1558	91.5279	96.5178	42.879	95.9319	91.5942	93.9539	97.3968	93.4049	96.5774	98.0053	75.2647	97.3796	87.7118	93.1429	96.7082	67.0882	94.5632	97.4186	96.7532	97.2713	94.556	93.4049	95.3999	94.8525	92.7724	69.3453	92.1948
TAD1174;cg13077175	10.4098	82.481	4.4781	1.67881e-05	0.000827259	2.61686	6	TAD1174	32000000	32850000	32098249	32098249	FKBPL|NA|NA	promoter|promoter|intergenic	2	92.3507	76.6469	90.0969	89.6573	91.678	83.9274	84.3515	94.661	97.355	80.3906	85.4164	90.4423	63.9314	95.1427	75.7092	78.5854	72.5787	91.9103	65.0713	75.719	91.0729	97.6443	82.8577	94.7777	73.5391	65.1458	57.2924	94.7829	77.5691	62.9651	97.2012	68.6157	91.6532	93.0369
TAD1174;cg13096809	-31.0567	75.3111	-7.64904	4.73581e-12	1.72689e-09	17.0444	6	TAD1174	32000000	32850000	32189126	32189126	NOTCH4|NOTCH4|NA	transcript|intron|intergenic	2	97.5089	94.5331	53.7367	19.5043	51.9644	91.7185	96.16	96.9276	96.3299	23.1081	96.3154	55.1961	94.3709	97.5271	95.9111	96.9045	94.8937	10.8767	93.3124	24.2641	85.5766	95.4536	73.1298	85.1968	94.383	56.635	96.7658	97.0994	96.6452	94.9886	95.5984	96.7376	20.8509	10.5195
TAD1174;cg13154622	-8.13691	32.726	-5.15222	9.76958e-07	7.65017e-05	5.30991	6	TAD1174	32000000	32850000	32032709	32032709	TNXB|TNXB|TNXB|NA	transcript|exon|cds|intergenic	2	39.7157	31.3267	24.4618	16.1519	27.1521	54.4702	13.6799	30.6032	26.3317	34.6986	45.205	25.1521	35.0678	40.9875	27.2303	29.7072	37.9582	32.1019	22.3105	29.8729	26.3487	51.2618	30.4517	23.9011	22.2528	23.0147	29.4294	24.6879	48.766	32.7712	36.6203	36.0313	27.2586	22.9009
TAD1174;cg13279700	-46.3185	51.1795	-10.6049	3.9907e-19	6.55282e-16	32.7411	6	TAD1174	32000000	32850000	32313583	32313583	TSBP1|TSBP1|NA	transcript|intron|intergenic	2	51.3644	86.1847	17.9959	11.7828	42.4421	88.8999	9.82049	12.4618	14.629	17.2379	48.2603	14.4648	84.7648	89.1897	92.5647	89.5143	81.0702	18.0038	92.1123	16.9939	89.6474	88.3573	10.1265	83.2303	78.8259	87.8903	91.8948	18.6536	92.2972	96.032	47.7243	92.3486	13.615	23.5537
TAD1174;cg13396436	-11.2005	32.0008	-6.55853	1.29929e-09	2.56836e-07	11.6434	6	TAD1174	32000000	32850000	32041568	32041568	TNXB|TNXB|TNXB|NA	transcript|exon|cds|intergenic	2	31.8123	46.5054	46.2884	24.664	23.9939	47.263	16.0185	40.7994	26.2586	29.1693	23.7715	30.2667	50.9828	42.9496	16.4834	33.7041	32.0696	56.0175	48.3376	21.3666	48.1165	51.4514	28.5001	20.5442	52.8425	30.3458	56.7505	33.1491	53.1725	23.2074	21.8326	27.9834	18.7861	21.6297
TAD1174;cg13540981	-18.1599	38.5955	-4.8662	3.36418e-06	0.000217756	4.13611	6	TAD1174	32000000	32850000	32011506	32011506	TNXB|TNXB|NA	transcript|intron|intergenic	2	84.0562	22.6839	32.3941	13.6585	18.2842	83.7548	17.449	33.1836	51.3957	22.1935	59.1858	16.9745	24.063	59.2458	13.8072	22.5409	55.9115	47.6313	57.9524	14.8369	27.0498	62.6221	22.1565	54.9807	62.5537	18.0587	54.4446	51.948	18.9847	17.3214	89.4452	14.6653	16.4628	53.0244
TAD1174;cg13563634	-12.1452	83.1545	-4.71819	6.27178e-06	0.000366756	3.54641	6	TAD1174	32000000	32850000	32805684	32805684	TAP2|TAP2|TAP2|NA	transcript|exon|cds|intergenic	2	79.9311	93.5599	90.9293	87.4476	45.3082	92.1034	53.1196	61.1119	94.7708	91.2511	92.0437	91.0223	91.7634	73.1724	90.4583	95.126	93.6422	68.4187	91.5349	33.7681	94.541	93.2502	71.1245	74.7992	91.6566	94.4009	91.1917	91.8473	92.3177	91.5843	92.3566	88.6519	53.9234	56.7951
TAD1174;cg13606255	-19.8997	73.4343	-7.08794	8.87574e-11	2.35051e-08	14.223	6	TAD1174	32000000	32850000	32053100	32053100	TNXB|TNXB|NA	transcript|intron|intergenic	2	72.0247	89.6345	62.1121	47.7685	37.6261	94.1607	40.9915	72.1646	72.2413	68.5183	92.6866	61.0426	90.7505	79.956	56.7056	41.4022	60.7281	58.4487	90.6251	62.573	87.1074	91.5136	43.7341	64.243	89.2704	95.2006	91.8161	90.0238	93.9807	91.2051	68.1847	89.9287	31.4569	64.4299
TAD1174;cg13653173	-40.1991	53.105	-8.99182	3.2735e-15	2.49554e-12	24.0584	6	TAD1174	32000000	32850000	32844669	32844669	NA	intergenic	2	91.3405	88.5877	33.905	12.0728	34.2072	92.2609	37.6628	27.6607	36.5022	42.1112	88.0392	42.871	33.1185	93.4267	88.2679	92.5943	39.1882	12.1379	95.0463	38.3571	75.7355	92.8668	41.5128	29.46	88.0592	92.2576	92.557	92.4412	81.9787	92.8489	10.8544	90.0496	30.405	10.7362
TAD1174;cg13656504	-18.3827	37.7119	-5.38418	3.47747e-07	3.18203e-05	6.29325	6	TAD1174	32000000	32850000	32030160	32030160	TNXB|TNXB|TNXB|NA	transcript|exon|cds|intergenic	2	38.0624	71.6173	19.6926	24.2114	26.225	84.3189	20.8289	83.3876	23.4457	20.8479	24.7328	49.5162	55.6929	30.2957	13.8005	46.1859	84.2229	28.6635	53.9451	24.611	23.5157	50.0681	53.4678	28.7472	54.5773	53.4501	55.6048	15.6542	56.7448	50.9838	23.2688	83.9748	20.356	24.8854
TAD1174;cg13823701	-22.7507	59.6047	-5.69317	8.44577e-08	9.34482e-06	7.6438	6	TAD1174	32000000	32850000	32078411	32078411	TNXB|ATF6B|ATF6B|TNXB|NA	transcript|transcript|intron|intron|intergenic	2	38.3943	91.8121	90.6854	34.6693	41.7839	93.5468	49.762	93.6309	51.1525	41.0526	85.9905	21.2502	58.5395	93.8605	78.5277	27.9705	93.4768	20.7229	93.0574	20.6613	85.4707	91.9164	44.6022	24.2276	95.2167	67.9282	79.6502	42.2275	80.2877	62.6397	94.6781	50.5829	51.1568	22.0153
TAD1174;cg13934406	-49.2842	56.6017	-12.1219	7.88319e-23	3.01419e-19	40.9373	6	TAD1174	32000000	32850000	32120878	32120878	LOC100507547|PPT2|PPT2-EGFL8|PRRT1|LOC100507547|NA	transcript|promoter|promoter|promoter|exon|intergenic	2	54.715	68.5255	19.4771	17.242	25.9302	62.8813	12.4469	86.2943	22.0398	16.3626	85.8916	23.9834	85.1244	94.9569	68.3472	79.4158	93.1972	11.3531	95.6862	13.1845	94.9103	30.0462	10.694	93.352	92.9429	95.127	94.5476	87.3505	82.2201	78.7843	91.3035	88.4159	14.1512	17.4306
TAD1174;cg14238986	-21.5286	30.2078	-5.21254	7.48714e-07	6.13762e-05	5.56299	6	TAD1174	32000000	32850000	32071835	32071835	TNXB|ATF6B|ATF6B|TNXB|NA	transcript|transcript|intron|intron|intergenic	2	37.5429	92.273	10.4534	7.59747	10.7705	43.0682	7.17066	10.6235	9.10099	10.2669	36.279	42.513	36.5016	14.5246	7.71885	9.17415	48.1712	12.1116	9.08066	43.3508	83.8336	86.0892	7.40907	41.6871	38.4186	9.3994	35.7831	8.02651	38.1084	45.5797	42.6004	35.0954	32.5745	35.9939
TAD1174;cg14630748	-19.9505	38.2692	-4.24341	4.25582e-05	0.00177702	1.7421	6	TAD1174	32000000	32850000	32014484	32014484	TNXB|TNXB|TNXB|NA	transcript|promoter|intron|intergenic	2	32.2853	33.4386	10.9326	19.9798	44.9484	34.6985	31.5452	35.1301	10.5339	74.3233	90.2572	11.3327	45.7175	38.0793	50.333	32.5336	29.6553	9.09268	29.6115	10.662	39.4703	90.0004	33.1476	36.7831	90.3601	86.4437	92.4371	26.6198	89.0206	43.8208	30.1169	30.1017	7.5205	9.98617
TAD1174;cg14642392	-19.8515	67.2984	-4.11087	7.09222e-05	0.0026922	1.26351	6	TAD1174	32000000	32850000	32026740	32026740	TNXB|TNXB|NA	transcript|intron|intergenic	2	59.0421	95.8547	54.8611	51.9154	10.871	94.838	62.8827	61.9785	58.958	63.1683	97.1926	54.851	96.5185	97.0081	54.7856	96.9092	95.7211	64.0279	95.9128	96.2862	93.339	97.2087	61.693	92.8679	97.2926	53.0423	52.6618	55.7604	96.3388	95.8974	87.743	96.2755	35.4251	15.6538
TAD1174;cg14669361	-16.4092	20.269	-4.23229	4.44392e-05	0.00184006	1.70152	6	TAD1174	32000000	32850000	32038747	32038747	TNXB|TNXB|NA	transcript|intron|intergenic	2	46.448	9.89139	12.8949	6.49261	7.29698	53.8941	6.6803	68.936	9.28212	6.23659	11.6365	8.91103	7.16266	22.4115	6.56571	8.93052	92.0463	7.43241	53.2139	4.84363	41.3305	48.449	8.90277	7.94715	42.2714	8.18579	94.6058	4.51851	45.5626	6.90756	4.58028	45.3771	9.28791	7.11663
TAD1174;cg14849065	-17.1807	30.771	-4.47985	1.66701e-05	0.000822441	2.6235	6	TAD1174	32000000	32850000	32117725	32117725	PRRT1|PRRT1|NA	transcript|intron|intergenic	2	45.5354	40.4327	14.7276	11.5343	12.4529	83.0091	10.7552	37.6613	11.4699	12.8989	9.52651	17.2621	48.7131	57.0519	42.2941	12.602	16.2619	29.4242	10.4637	44.0617	80.0817	16.2635	83.1208	15.1948	81.3337	10.759	11.1523	89.5532	83.0494	78.2521	9.34771	33.8344	13.3982	13.0136
TAD1174;cg14851325	6.89694	7.54698	3.98541	0.000113855	0.00394427	0.821136	6	TAD1174	32000000	32850000	32156100	32156100	PBX2|PBX2|PBX2|NA	transcript|exon|cds|intergenic	2	2.21902	3.28949	5.04069	5.00636	2.07524	2.07011	2.39889	29.6668	2.01545	2.22333	2.95144	5.79023	5.02206	2.12214	1.77821	1.785	1.86034	2.66568	2.4051	24.6012	2.06067	19.7193	32.5552	2.37778	13.9576	2.11695	2.57977	1.76589	2.23246	2.22621	1.92508	1.98928	4.03361	0.920493
TAD1174;cg15540749	-19.5213	46.2047	-5.08418	1.31602e-06	9.83146e-05	5.02674	6	TAD1174	32000000	32850000	32028831	32028831	TNXB|TNXB|NA	transcript|intron|intergenic	2	41.6519	86.5516	37.5201	23.8788	24.2899	38.6062	31.3707	71.7685	23.0717	79.8173	41.4371	51.9603	48.7535	78.6351	40.1041	83.5222	47.1215	24.2341	48.1996	27.7013	20.6502	25.215	30.3903	50.2769	83.6333	61.4758	81.5677	40.4626	32.3929	40.8311	39.0602	19.5435	15.3124	32.8906
TAD1174;cg16072814	-11.0738	81.7227	-4.10496	7.25371e-05	0.00274333	1.24244	6	TAD1174	32000000	32850000	32189397	32189397	NOTCH4|NOTCH4|NA	transcript|intron|intergenic	2	92.471	90.9642	91.4266	80.2189	88.308	93.7178	94.3005	95.356	95.3157	62.4476	91.9501	90.7449	63.6234	78.5085	88.7929	93.4126	90.3744	42.8854	89.7921	63.1436	90.5363	92.0947	93.182	52.25	93.1406	85.865	93.4245	91.3777	86.1763	92.3418	92.8679	90.7097	65.0516	52.3053
TAD1174;cg16195239	-9.04918	10.4522	-4.73349	5.88408e-06	0.000349196	3.60677	6	TAD1174	32000000	32850000	32017024	32017024	TNXB|TNXB|NA	transcript|intron|intergenic	2	4.89407	4.48411	7.02024	5.94961	5.37822	23.3198	4.07731	4.16031	5.01505	4.8562	6.02867	21.3982	23.4987	5.05211	4.69435	4.02037	4.59306	4.40951	23.6412	4.51041	4.17445	4.2864	14.9099	17.6843	12.9779	5.66603	80.9911	4.66422	5.20509	10.3982	4.2813	22.3249	5.27561	4.35533
TAD1174;cg16318036	-16.3461	30.8939	-4.92879	2.57592e-06	0.000174332	4.38921	6	TAD1174	32000000	32850000	32038045	32038045	TNXB|TNXB|TNXB|NA	transcript|exon|cds|intergenic	2	52.1655	74.4044	22.4048	14.6489	15.517	52.9895	11.5693	21.0614	16.595	69.4778	17.6412	19.5627	57.8517	50.8049	11.7417	53.3562	16.5279	16.7053	52.7408	15.756	15.5597	55.401	24.4811	18.4651	85.7539	55.9471	15.3035	13.9368	16.776	50.2966	49.3304	15.1596	12.4501	19.3099
TAD1174;cg16385684	-13.0507	27.5799	-4.26022	3.98584e-05	0.00168399	1.80361	6	TAD1174	32000000	32850000	32014189	32014189	TNXB|TNXB|TNXB|TNXB|TNXB|NA	transcript|promoter|exon|cds|fiveUTR|intergenic	2	9.39866	48.8296	23.3363	32.0991	10.5767	41.8325	30.3979	46.7981	18.0011	14.3399	13.0058	7.66745	33.8914	51.5639	7.27734	7.45386	31.5764	10.0534	72.8364	9.18021	18.6203	20.9907	32.8004	14.947	30.8562	34.9329	35.346	31.4684	39.3751	36.9074	33.2728	33.0768	7.58115	18.0147
TAD1174;cg16481280	-54.0012	49.1832	-11.6567	1.07301e-21	3.19102e-18	38.4315	6	TAD1174	32000000	32850000	32120955	32120955	LOC100507547|PPT2|PPT2-EGFL8|PRRT1|LOC100507547|LOC100507547|NA	transcript|promoter|promoter|promoter|intron|exon|intergenic	2	46.8347	79.3824	9.29917	11.2445	7.99243	92.8174	5.98842	10.3139	42.7513	12.2795	42.7755	8.00062	92.6322	94.2367	43.4296	95.1102	95.324	6.97044	41.1951	7.67051	90.0285	41.2581	6.83369	91.775	92.5234	93.5234	94.2949	44.6613	92.8988	44.3971	95.3725	93.2667	5.72005	6.4288
TAD1174;cg16609995	-17.724	78.4736	-5.15252	9.75661e-07	7.64448e-05	5.31117	6	TAD1174	32000000	32850000	32159036	32159036	GPSM3|GPSM3|GPSM3|NA	transcript|exon|threeUTR|intergenic	2	94.9404	94.7774	60.8697	68.0094	93.1318	95.0177	93.9908	66.1305	27.547	86.3876	95.4701	95.5612	95.1866	95.1781	95.5843	95.4205	93.3861	54.1008	57.1597	92.5614	91.0378	93.5551	94.1334	91.7555	62.1051	94.7372	93.921	71.2619	95.1125	94.186	67.6487	94.6729	36.6208	34.518
TAD1174;cg16661123	-18.9223	36.5348	-4.08297	7.88607e-05	0.00293776	1.16424	6	TAD1174	32000000	32850000	32062160	32062160	TNXB|TNXB|NA	transcript|intron|intergenic	2	60.5318	46.5709	26.6982	7.46668	49.6005	16.6024	8.52229	54.3641	28.8572	10.261	52.0247	11.0428	92.7862	78.8777	47.9646	50.9088	53.0544	15.1165	50.2364	12.0488	10.9138	91.6506	14.449	15.3187	10.4888	46.9378	16.4273	46.725	94.0561	32.3308	9.29263	42.0219	8.12782	10.739
TAD1174;cg16678426	-5.63999	90.5937	-4.05821	8.66149e-05	0.00317083	1.07655	6	TAD1174	32000000	32850000	32026891	32026891	TNXB|TNXB|NA	transcript|intron|intergenic	2	94.9697	95.0842	90.2966	66.1097	90.6639	93.1421	90.3811	88.4375	89.3354	93.0883	94.2076	85.8539	95.0399	95.8254	89.4488	95.085	94.463	93.2598	93.5494	94.7156	94.6651	94.6976	92.5483	91.3702	95.9653	94.0292	94.0592	92.6095	93	92.4413	93.2029	93.5406	82.4944	72.3737
TAD1174;cg17039645	8.47987	87.6175	3.99081	0.000111582	0.00388467	0.839959	6	TAD1174	32000000	32850000	32294503	32294503	TSBP1|TSBP1|NA	transcript|intron|intergenic	2	97.0552	72.8151	94.2827	49.03	92.3204	95.1309	96.1723	95.5628	97.1644	92.0426	96.6718	93.7593	47.8296	96.6025	82.2101	95.7798	80.5343	95.5754	61.3712	95.9372	89.5721	96.5325	93.1569	81.6113	74.6256	94.1448	80.5409	96.2414	93.9981	84.8904	96.1467	74.8772	95.4685	78.3133
TAD1174;cg17090605	-8.79383	21.3086	-3.95341	0.000128263	0.00434222	0.709979	6	TAD1174	32000000	32850000	32027023	32027023	TNXB|TNXB|NA	transcript|intron|intergenic	2	29.4439	27.3991	35.8983	11.6386	16.381	31.7338	10.0584	21.6653	15.1105	12.5921	26.3524	12.9689	33.5571	17.2479	8.29398	12.4198	37.0466	12.5467	36.3149	13.4476	14.2445	15.8144	13.147	12.7711	16.4315	12.6796	15.1688	15.4066	28.3765	12.3426	13.2755	29.0733	11.5548	12.1586
TAD1174;cg17113856	-33.4951	48.0848	-9.27444	6.84529e-16	6.08685e-13	25.567	6	TAD1174	32000000	32850000	32120895	32120895	LOC100507547|PPT2|PPT2-EGFL8|PRRT1|LOC100507547|NA	transcript|promoter|promoter|promoter|exon|intergenic	2	57.1615	64.5313	12.6632	14.3392	13.3929	54.1434	42.6961	54.607	30.5788	25.6849	78.2537	45.5629	49.6583	88.3937	47.1267	83.2913	78.0907	13.0483	84.1149	22.4714	80.6184	50.6803	11.9048	75.4309	81.0733	87.5359	85.6596	56.0343	46.154	50.4256	54.5491	74.9904	10.1181	13.7869
TAD1174;cg17295739	-15.1154	17.4183	-4.54558	1.27718e-05	0.000660426	2.87465	6	TAD1174	32000000	32850000	32049513	32049513	TNXB|TNXB|NA	transcript|intron|intergenic	2	52.8269	93.2202	7.52477	5.07644	7.51727	10.9291	6.83767	10.2295	5.57387	10.2905	6.24707	7.63991	22.3004	67.8298	4.73847	48.7371	93.7636	7.54741	7.06147	8.74895	10.5234	57.7614	10.7774	7.7478	6.15444	5.66197	52.2447	7.09095	6.32224	35.4418	7.16239	35.529	5.75074	6.05076
TAD1174;cg17961273	19.4821	50.4822	4.39199	2.37064e-05	0.0010989	2.29192	6	TAD1174	32000000	32850000	32370637	32370637	BTNL2|BTNL2|NA	transcript|intron|intergenic	2	19.4018	56.7548	57.8415	42.8415	55.6549	29.9179	57.8467	80.6409	37.606	94.0383	54.7842	85.6021	51.5622	82.4805	24.9633	17.4926	12.6081	23.0201	28.6752	55.6576	16.9457	59.3577	94.5528	51.2773	59.4392	94.8216	36.91	52.3862	27.982	17.1077	55.7846	17.3775	60.3056	61.3857
TAD1174;cg18340416	-20.348	43.163	-6.64805	8.30507e-10	1.72885e-07	12.0733	6	TAD1174	32000000	32850000	32010178	32010178	TNXB|TNXB|NA	transcript|intron|intergenic	2	53.8807	77.692	24.1763	13.6732	21.8528	73.1676	19.1178	43.1044	53.0892	25.9461	35.8802	16.6401	41.602	88.0072	76.2177	51.6204	64.5502	20.3336	55.1931	29.7319	72.0563	58.3126	35.0379	37.055	32.7463	52.4897	79.506	62.905	48.1214	68.0627	17.3332	23.2252	17.2426	19.4477
TAD1174;cg18879780	8.14336	91.5081	3.72995	0.000289381	0.00822653	-0.0466967	6	TAD1174	32000000	32850000	32098253	32098253	FKBPL|NA|NA	promoter|promoter|intergenic	2	98.1363	93.059	97.2917	97.9313	98.0553	96.3999	97.2323	98.1142	98.0139	91.9287	97.1839	97.2074	79.7682	97.9547	95.7696	95.8734	91.1362	98.0802	79.9497	89.775	97.8448	98.2611	96.9253	97.7894	83.2845	83.7534	67.3268	98.2258	96.0359	83.2011	98.2294	85.3561	97.8642	98.015
TAD1174;cg18996355	-7.79482	14.537	-3.90982	0.000150707	0.00492872	0.559682	6	TAD1174	32000000	32850000	32366347	32366347	BTNL2|BTNL2|NA	transcript|intron|intergenic	2	19.7011	34.5554	12.4404	8.61361	12.7582	9.35711	8.2134	9.40495	11.5936	11.3398	9.17155	10.4993	11.0158	7.71521	6.63135	9.7557	11.6171	11.2653	47.2992	10.6964	35.5249	38.1315	8.8086	15.6626	11.8384	10.0411	9.69504	10.055	39.7516	9.81875	9.1993	34.5678	9.93517	10.145
TAD1174;cg19555708	-15.2326	72.108	-4.55342	1.23702e-05	0.000643146	2.90479	6	TAD1174	32000000	32850000	32159604	32159604	GPSM3|GPSM3|GPSM3|NA	transcript|exon|cds|intergenic	2	63.095	91.3624	66.6215	61.1208	88.518	91.9532	65.2878	85.9313	56.4325	90.1102	93.0809	66.3641	36.4634	93.4912	76.6596	91.8943	64.0036	57.0468	89.821	52.569	80.3637	62.6819	89.9519	87.1483	85.8753	65.6424	90.8932	89.3567	91.9588	89.6726	84.2749	81.6306	57.696	49.0304
TAD1174;cg19730924	-19.7334	41.9602	-3.98769	0.00011289	0.00391944	0.829084	6	TAD1174	32000000	32850000	32140544	32140544	AGPAT1|AGPAT1|NA	transcript|intron|intergenic	2	61.4403	92.3011	91.3681	56.7868	12.4058	54.6402	14.5755	13.3448	56.5084	9.54408	50.1648	9.07772	92.5079	96.5955	9.72104	93.1714	95.837	20.8334	93.6719	16.1229	84.2225	59.4728	18.6533	12.1966	23.7288	83.5749	96.1318	12.0539	10.0754	90.67	53.7133	8.04503	8.90668	13.7211
TAD1174;cg20243424	-37.6607	56.1326	-7.7297	3.0879e-12	1.17564e-09	17.4564	6	TAD1174	32000000	32850000	32059605	32059605	TNXB|TNXB|NA	transcript|intron|intergenic	2	94.8535	92.0643	7.35253	48.5814	13.7797	95.3465	47.7735	17.7818	9.22143	52.16	48.7328	14.2895	95.1551	56.6495	47.4789	52.0447	57.2596	15.2752	93.8836	14.2034	45.0439	59.0776	18.4055	54.355	95.6563	46.7947	96.215	94.5409	95.7843	95.3645	46.3517	48.1128	6.98134	50.7566
TAD1174;cg20636526	-17.2166	68.8768	-4.12337	6.76182e-05	0.00258916	1.30816	6	TAD1174	32000000	32850000	32305145	32305145	TSBP1|TSBP1|NA	transcript|intron|intergenic	2	66.4964	90.1979	91.0503	53.679	58.1047	94.6647	54.8436	96.0359	92.7749	63.6163	94.7349	91.6461	92.4599	70.4115	93.4259	93.7258	93.7984	50.8374	90.8163	88.2731	54.9464	87.8382	49.84	88.1671	36.9667	44.0614	52.9737	95.1841	69.4877	88.5133	90.6969	94.2025	50.9219	43.344
TAD1174;cg20666807	-9.71747	16.698	-5.13755	1.04195e-06	8.06241e-05	5.24867	6	TAD1174	32000000	32850000	32052334	32052334	TNXB|TNXB|TNXB|NA	transcript|exon|cds|intergenic	2	14.464	42.8712	43.504	7.51729	10.4961	46.3581	5.29305	25.16	11.0848	7.07975	11.715	15.4876	38.6383	25.1504	7.8939	19.6865	6.31383	35.8281	28.0937	8.59399	29.0619	51.2019	17.989	8.25677	27.8664	40.7936	39.8332	9.8778	43.8589	9.18144	9.09171	9.89888	8.50786	9.02617
TAD1174;cg20754034	-24.7958	45.422	-5.6234	1.16699e-07	1.24291e-05	7.33493	6	TAD1174	32000000	32850000	32066582	32066582	TNXB|ATF6B|ATF6B|TNXB|NA	transcript|transcript|intron|intron|intergenic	2	51.8978	90.612	8.83644	7.93408	42.5485	84.6443	7.87627	69.4652	7.53989	49.111	48.3066	45.5514	7.34673	30.0754	83.8147	8.69913	92.0404	13.7382	88.3397	50.7652	79.1652	51.0388	7.59475	43.9142	89.0913	93.7266	53.0642	40.7687	45.557	43.3728	11.7781	44.1626	7.41318	43.5578
TAD1174;cg20928974	-17.0803	50.4698	-3.97138	0.000119972	0.00411042	0.772305	6	TAD1174	32000000	32850000	32022642	32022642	TNXB|TNXB|NA	transcript|intron|intergenic	2	56.1178	91.2319	26.8709	19.4791	23.8673	94.2219	24.0359	48.0101	60.521	23.7038	94.3488	53.2965	60.6033	81.5966	13.5557	63.0663	59.8085	75.5774	30.6311	22.5563	83.2039	82.5845	25.3659	56.9709	23.1031	58.8997	94.8093	20.2647	52.6981	26.3728	23.7199	56.9637	55.2856	24.758
TAD1174;cg20966089	-23.8087	24.7661	-5.76701	5.98462e-08	6.97945e-06	7.97303	6	TAD1174	32000000	32850000	32289895	32289895	TSBP1|TSBP1|NA	transcript|intron|intergenic	2	10.9924	8.15017	10.9013	10.6282	10.1704	40.7623	6.40544	11.0815	11.5159	10.8451	44.7197	11.3807	9.9122	46.9056	88.5636	94.712	93.1488	8.38721	90.8324	9.49364	41.8877	11.4415	10.6461	8.48474	9.87993	43.427	8.03191	9.21758	8.80076	85.7601	9.38716	83.19	8.38019	10.0669
TAD1174;cg21042276	-17.2566	43.2249	-4.93542	2.50382e-06	0.000170218	4.41613	6	TAD1174	32000000	32850000	32038541	32038541	TNXB|TNXB|NA	transcript|intron|intergenic	2	62.1587	84.7351	25.013	25.0922	50.5437	73.7892	25.4608	30.7222	34.9067	34.7652	30.9616	25.4183	59.2946	77.0768	76.2614	84.3155	20.5818	58.3621	58.5635	21.5417	55.9867	58.3036	55.1447	52.3685	60.4795	19.7564	81.0863	58.7745	26.8056	78.9561	23.173	59.1397	14.3373	20.4479
TAD1174;cg21195277	15.8674	72.8283	4.62922	9.06775e-06	0.000498661	3.19797	6	TAD1174	32000000	32850000	32339208	32339208	TSBP1|TSBP1|NA	transcript|intron|intergenic	2	78.2355	89.5391	91.0315	59.8042	90.4534	34.6598	93.4689	76.2189	60.6207	76.961	47.2829	93.2889	12.1072	94.8951	53.4287	56.4548	90.5205	67.9121	22.5297	92.3493	58.7266	94.676	94.0506	79.4599	62.5323	49.8129	24.6104	94.3132	82.277	38.0698	33.6166	58.2737	93.4136	54.2838
TAD1174;cg21230578	-11.5721	31.1484	-5.6052	1.2692e-07	1.33783e-05	7.25476	6	TAD1174	32000000	32850000	32030188	32030188	TNXB|TNXB|TNXB|NA	transcript|exon|cds|intergenic	2	31.3888	47.2601	28.4545	19.9693	13.4305	37.9814	23.7494	35.4855	33.4907	30.4477	43.1375	25.2161	28.743	37.2006	33.4668	45.8964	21.2344	13.5861	71.1544	8.62451	19.2078	31.5299	28.3337	41.6122	28.6252	45.7412	47.4138	26.2435	49.6125	21.1299	21.6613	27.8627	20.4581	14.0224
TAD1174;cg21386904	-15.61	38.341	-6.07942	1.3585e-08	1.94647e-06	9.3921	6	TAD1174	32000000	32850000	32037474	32037474	TNXB|TNXB|TNXB|NA	transcript|exon|cds|intergenic	2	48.8987	50.7144	33.6004	21.4062	24.217	47.4751	17.0009	52.6576	25.3067	45.989	28.57	27.3538	53.8355	52.4002	16.4921	29.4227	65.6009	53.2071	55.5446	20.4491	53.5484	56.5627	25.0526	25.3816	35.9437	22.6645	74.9842	47.0834	55.6514	23.1111	24.5927	46.8051	16.2087	24.7626
TAD1174;cg21411702	-17.3319	31.717	-4.18424	5.35269e-05	0.00213669	1.52705	6	TAD1174	32000000	32850000	32028841	32028841	TNXB|TNXB|NA	transcript|intron|intergenic	2	43.0273	86.3633	15.8333	25.0688	8.73374	47.3659	9.18441	34.3909	8.27366	25.2103	50.0248	48.0572	49.1109	65.1787	61.8881	14.9398	54.8618	10.8345	81.8422	9.80584	7.16669	18.4141	14.057	52.4327	58.3471	44.0475	58.5232	45.6397	13.6112	10.9258	7.50479	9.27102	7.26306	11.1696
TAD1174;cg21754201	-12.9492	28.2661	-3.87049	0.000174127	0.00552784	0.42518	6	TAD1174	32000000	32850000	32032817	32032817	TNXB|TNXB|TNXB|NA	transcript|exon|cds|intergenic	2	11.3314	42.9208	11.5826	34.2979	9.94804	43.2275	9.84646	64.5726	50.5026	9.62497	54.9534	45.1776	47.1286	58.0363	46.2339	13.5556	49.7423	24.8496	54.4372	9.15965	16.7697	53.7549	11.1873	11.9979	52.6626	9.2939	51.9151	78.7547	15.0247	17.0771	10.4181	10.502	8.16252	8.36072
TAD1174;cg22940798	-19.0445	66.2167	-6.41397	2.66119e-09	4.74846e-07	10.9552	6	TAD1174	32000000	32850000	32805554	32805554	TAP2|TAP2|TAP2|NA	transcript|exon|cds|intergenic	2	59.7169	90.3344	45.738	84.5046	39.3557	51.5893	54.476	50.8131	60.7496	46.0252	79.2207	71.712	87.4638	92.2301	74.3461	94.4384	93.7714	52.8945	91.8828	50.4352	87.5529	84.6025	59.1429	57.839	84.4548	94.4847	92.4473	57.0757	88.2657	65.0902	58.8401	76.599	66.9556	35.8752
TAD1174;cg23164535	-18.0218	47.3486	-4.80865	4.2922e-06	0.000267424	3.90533	6	TAD1174	32000000	32850000	32044869	32044869	TNXB|TNXB|NA	transcript|intron|intergenic	2	57.3817	79.1337	22.4835	56.6037	56.088	84.9461	16.693	59.9633	90.1617	39.4193	55.1395	21.6431	24.965	90.0241	14.9154	59.135	56.8397	34.4829	84.9661	20.22	55.5456	58.6371	24.6102	58.3433	85.4293	54.9571	56.3818	52.8246	79.6244	30.3284	20.5542	85.7452	10.512	54.5264
TAD1174;cg23339482	-20.8507	44.7082	-8.04564	5.70709e-13	2.57656e-10	19.0833	6	TAD1174	32000000	32850000	32036278	32036278	TNXB|TNXB|TNXB|NA	transcript|exon|cds|intergenic	2	49.3206	63.1075	24.0491	16.3185	25.3118	70.7666	16.4488	42.8077	30.2997	36.6505	69.4702	17.7155	50.5798	54.497	57.7679	47.2639	66.933	53.0739	24.2431	45.4084	46.5802	72.0794	32.4191	44.3478	70.9922	32.1138	64.5696	46.7975	55.3286	67.963	46.3518	52.8675	40.4604	28.7011
TAD1174;cg23359665	-51.7762	45.5342	-10.6016	4.06717e-19	6.63767e-16	32.7228	6	TAD1174	32000000	32850000	32120907	32120907	LOC100507547|PPT2|PPT2-EGFL8|PRRT1|LOC100507547|NA	transcript|promoter|promoter|promoter|exon|intergenic	2	34.4051	74.0155	7.78445	5.80271	6.29596	88.1274	5.15412	64.3774	6.67895	4.36778	66.1539	6.77477	68.3946	95.2509	65.4776	81.6375	88.6627	5.99266	95.5576	6.65311	92.6771	10.0074	6.46732	90.9226	89.8202	95.1082	96.7899	68.6254	90.5702	65.2118	71.5507	82.1386	6.23945	35.0174
TAD1174;cg23711760	-7.6417	43.3623	-4.10333	7.29891e-05	0.0027577	1.23663	6	TAD1174	32000000	32850000	32032787	32032787	TNXB|TNXB|TNXB|NA	transcript|exon|cds|intergenic	2	43.7207	58.9911	26.1463	44.9263	27.3329	66.9989	50.4981	65.1067	38.3273	42.3536	49.2397	43.1614	43.6857	54.0655	28.1401	57.7622	59.957	40.7041	72.5162	27.641	54.5253	55.8362	31.8211	25.4682	53.5663	51.8315	49.8077	28.9693	48.2394	44.206	43.035	35.2375	35.102	29.1384
TAD1174;cg23782145	14.4779	53.1745	3.70457	0.000316741	0.00883264	-0.130433	6	TAD1174	32000000	32850000	32087190	32087190	ATF6B|ATF6B|NA	transcript|intron|intergenic	2	59.621	33.1061	59.2339	44.731	27.8531	77.6035	59.3935	89.7605	35.0622	39.8782	22.769	63.5248	20.5517	89.4403	33.171	61.3141	32.5401	57.8288	31.8311	29.4026	62.7515	90.9203	60.4516	33.8953	53.7925	13.3948	30.0983	93.1139	29.8935	27.2287	23.6969	33.1001	59.4977	22.7604
TAD1174;cg23785275	-18.0515	60.3893	-4.71319	6.40382e-06	0.000373335	3.52671	6	TAD1174	32000000	32850000	32725270	32725270	HLA-DQB2|HLA-DQB2|NA	transcript|intron|intergenic	2	94.3218	36.4037	33.3051	8.53654	38.8969	94.403	41.6054	38.5141	94.24	24.0282	66.4576	65.7667	66.8481	70.257	94.2367	95.7465	66.3533	38.1379	94.0829	9.4168	71.0051	95.7677	77.0643	41.0062	95.0601	49.9667	50.1994	73.7958	64.8759	54.1863	95.5187	68.8235	33.5525	38.0943
TAD1174;cg23814714	-8.22022	13.1434	-3.72966	0.000289683	0.00823251	-0.0476659	6	TAD1174	32000000	32850000	32056735	32056735	TNXB|TNXB|TNXB|NA	transcript|exon|cds|intergenic	2	39.2608	54.9095	3.9708	3.5556	5.25571	5.83955	3.406	41.1267	8.20881	4.16631	8.53429	5.89044	27.6864	21.2441	29.4051	9.11533	4.18581	26.1303	29.7532	6.48061	5.62929	28.9413	14.5842	17.8259	3.41525	4.29221	4.38627	22.766	27.0046	28.2972	2.89807	3.46784	3.3513	4.38169
TAD1174;cg23877734	-24.4183	59.016	-11.9027	2.69603e-22	9.13409e-19	39.7575	6	TAD1174	32000000	32850000	32036258	32036258	TNXB|TNXB|TNXB|NA	transcript|exon|cds|intergenic	2	74.0063	59.8685	57.4222	37.9048	60.2508	84.9562	28.8684	45.2444	71.5531	49.5262	75.7581	35.2227	84.7244	51.4506	69.2342	59.4525	59.7354	42.8268	70.6807	37.9352	62.7141	79.5278	41.1415	64.1406	77.2831	59.5832	72.7626	70.9476	59.3971	79.0752	54.9969	61.8254	33.7606	43.2171
TAD1174;cg24446242	-25.4255	67.6389	-6.88564	2.50041e-10	6.02913e-08	13.2269	6	TAD1174	32000000	32850000	32185340	32185340	NOTCH4|NOTCH4|NA	transcript|intron|intergenic	2	93.6165	89.5471	92.5417	47.5138	23.4342	88.3965	57.0949	60.5189	95.529	57.0117	94.4766	89.4274	88.7179	94.7087	94.0203	60.5724	92.8185	58.2686	90.7946	37.2836	71.8807	84.2558	82.6365	45.3928	62.6079	57.3391	94.1196	27.5795	94.8653	91.2383	89.772	95.3097	19.744	26.4932
TAD1174;cg24487856	-11.3598	35.5794	-4.22706	4.53523e-05	0.0018715	1.68244	6	TAD1174	32000000	32850000	32007642	32007642	CYP21A2|CYP21A2|NA	transcript|intron|intergenic	2	29.437	47.0338	28.3185	34.1275	22.3352	45.6754	30.2319	52.0541	64.9651	29.3867	68.0986	18.5734	52.2025	66.0298	41.1251	74.4135	53.5782	27.5286	60.3241	30.4003	21.0863	43.4711	28.2253	21.8447	33.8606	44.9291	55.5483	53.4513	47.4005	42.5954	32.6554	29.0467	20.3831	14.7961
TAD1174;cg24504289	-18.499	53.0699	-3.8193	0.000209831	0.0063936	0.251709	6	TAD1174	32000000	32850000	32061478	32061478	TNXB|TNXB|NA	transcript|intron|intergenic	2	96.2643	51.3362	89.5709	23.9072	51.4594	93.6325	50.5021	57.1919	96.6615	20.194	94.6253	14.9075	93.8822	64.1444	48.1408	15.3207	95.8367	24.333	93.0889	55.5665	88.0052	94.8833	28.4541	19.1065	95.7461	95.7522	25.9113	21.523	56.3645	19.737	16.3098	52.9352	16.2914	16.2084
TAD1174;cg24540269	-46.6218	46.5508	-10.6231	3.6037e-19	6.06622e-16	32.8392	6	TAD1174	32000000	32850000	32844675	32844675	NA	intergenic	2	92.7053	87.9058	13.0572	9.1726	18.3933	90.7185	10.0847	8.70087	13.1634	32.3188	46.2867	12.8291	35.0274	92.7391	61.0513	93.013	76.9204	15.3888	92.4105	10.9686	78.9602	92.2447	10.4454	12.0452	87.3982	90.9984	87.9764	92.2827	86.4241	90.7162	14.5881	81.5119	8.79926	12.2116
TAD1174;cg24898914	-24.4995	57.3186	-6.57301	1.20876e-09	2.41077e-07	11.7128	6	TAD1174	32000000	32850000	32810706	32810706	PSMB8|PSMB8|PSMB8|PSMB8|NA	transcript|intron|exon|cds|intergenic	2	23.8046	89.5367	47.7078	11.0247	46.4231	79.5909	44.6904	49.7279	87.5209	41.0463	52.885	23.9969	94.0313	85.6649	33.296	90.8322	82.8983	44.9897	89.0079	6.11545	82.3134	82.5044	75.8748	76.7484	67.0591	90.2584	94.486	91.7457	81.6773	65.2694	52.3358	65.5373	39.4055	57.0532
TAD1174;cg25067686	-13.3415	58.3539	-4.28914	3.55942e-05	0.00153386	1.90985	6	TAD1174	32000000	32850000	32078453	32078453	TNXB|ATF6B|ATF6B|TNXB|NA	transcript|transcript|intron|intron|intergenic	2	50.1589	87.5325	29.8052	44.0944	50.0588	87.8012	55.799	63.6293	60.8691	54.3652	59.4223	53.6757	27.0844	48.9278	59.6361	59.4888	61.26	50.4775	87.1658	28.7415	42.0512	88.2228	77.0452	51.0392	88.0983	55.6523	61.1788	58.6663	56.7634	55.8252	61.8868	57.4202	58.5197	35.2311
TAD1174;cg25355006	-23.1271	50.8003	-10.8435	1.04195e-19	2.02085e-16	34.0332	6	TAD1174	32000000	32850000	32032689	32032689	TNXB|TNXB|TNXB|NA	transcript|exon|cds|intergenic	2	54.0773	57.6886	47.3356	31.5598	49.025	84.4692	24.2251	38.0723	59.7956	41.1828	67.6221	29.9237	83.3969	46.6142	57.5701	42.9641	57.8083	33.5862	48.8972	34.1833	59.3922	67.8695	32.1851	57.7188	56.4514	56.6277	54.9754	55.4496	54.32	68.3118	44.4292	57.3708	28.8706	34.0425
TAD1174;cg25375757	-19.8084	43.5894	-4.65601	8.11894e-06	0.000455277	3.30238	6	TAD1174	32000000	32850000	32014739	32014739	TNXB|TNXB|TNXB|NA	transcript|promoter|intron|intergenic	2	29.516	85.3945	11.0722	26.7658	14.8715	90.9962	12.7963	49.2728	44.7651	16.6602	90.8539	41.5899	90.6137	48.0751	8.5579	48.7684	14.9677	17.6633	85.2199	38.5425	49.6403	57.6701	44.5579	52.2494	90.6907	12.3614	44.8525	53.9474	55.5337	23.6665	79.4577	89.452	14.1795	41.0249
TAD1174;cg25426302	-43.1711	45.8547	-9.4655	2.36598e-16	2.2944e-13	26.591	6	TAD1174	32000000	32850000	32120826	32120826	PRRT1|LOC100507547|PPT2|PPT2-EGFL8|LOC100507547|PRRT1|PRRT1|NA	transcript|transcript|promoter|promoter|exon|exon|fiveUTR|intergenic	2	34.7713	84.9696	7.68273	5.29382	6.47757	45.9732	5.65065	49.6474	46.7911	7.72191	47.1546	44.5185	91.7852	95.5835	91.8454	95.2922	91.3361	8.97682	48.4048	6.40331	51.9602	11.7199	7.44412	78.8696	92.8466	56.6243	88.4043	48.5031	92.2644	43.4735	56.1077	93.3564	6.0138	6.16421
TAD1175;cg00155619	-23.2545	63.0934	-4.79951	4.46073e-06	0.000275858	3.86886	6	TAD1175	32850000	33200000	33173278	33173278	HSD17B8|HSD17B8|HSD17B8|NA	transcript|exon|cds|intergenic	2	54.3102	96.5777	53.1734	70.23	57.7837	12.2797	54.0895	52.1652	17.327	8.99343	96.1615	67.0973	97.9099	93.612	9.19215	97.9902	96.9291	7.63351	93.5109	56.629	91.0376	20.9895	59.1045	18.3782	96.9406	51.9465	98.1071	55.3398	96.7392	96.8486	54.0762	97.5189	53.1206	57.0242
TAD1175;cg00640376	-19.9	23.7244	-4.96403	2.21445e-06	0.000153073	4.53264	6	TAD1175	32850000	33200000	33173927	33173927	HSD17B8|HSD17B8|HSD17B8|NA	transcript|exon|cds|intergenic	2	9.10294	42.5758	10.2647	7.91669	11.8345	9.22683	9.82927	7.87644	7.90274	8.74185	8.0693	23.7483	8.78171	39.6745	39.844	45.6484	94.0885	12.7446	43.0538	9.67375	85.5149	10.2433	8.43674	8.70235	43.7848	8.20036	92.9923	39.9732	94.9058	8.04563	7.66077	41.7808	7.51192	11.7888
TAD1175;cg00920162	-16.3563	30.7476	-4.5721	1.14622e-05	0.000604029	2.97672	6	TAD1175	32850000	33200000	33140396	33140396	COL11A2|COL11A2|COL11A2|COL11A2|NA	transcript|intron|exon|cds|intergenic	2	41.4679	50.859	47.1928	60.7155	13.4764	43.8318	12.324	93.6532	15.0965	33.5328	49.6371	13.6852	51.9032	26.6829	23.3751	50.562	52.1593	30.8563	47.9076	14.4968	45.2183	58.3117	11.7609	14.1636	14.1964	44.465	44.6989	15.8086	87.2161	9.32646	90.4008	38.2116	13.2262	11.2717
TAD1175;cg00988577	-43.3494	40.9569	-9.33715	4.83196e-16	4.38398e-13	25.9027	6	TAD1175	32850000	33200000	32978548	32978548	NA	intergenic	2	51.7615	59.6135	48.906	9.28343	9.82548	47.493	5.98637	7.78962	10.2832	9.39178	52.8007	10.8388	91.6735	53.3857	91.2131	94.4373	92.4101	10.6177	55.4483	9.48331	36.0554	93.4049	9.5415	9.20501	49.6911	9.48676	9.75204	94.9815	32.832	69.9649	92.2571	91.917	9.77114	7.40826
TAD1175;cg01156370	-17.8898	19.2765	-5.16715	9.14819e-07	7.26562e-05	5.3724	6	TAD1175	32850000	33200000	33138482	33138482	COL11A2|COL11A2|NA	transcript|intron|intergenic	2	49.5057	49.1464	6.02173	4.74919	7.18111	49.8676	50.4154	4.63837	6.26361	7.20519	7.06873	7.21931	9.06635	9.50599	47.4527	10.4816	94.9999	8.11623	51.1806	6.05309	6.17998	7.63884	7.72195	9.42862	50.2299	35.81	48.6556	5.86985	6.74785	10.7124	5.36055	5.0382	4.87061	27.1863
TAD1175;cg01309395	-24.9059	23.5994	-6.90436	2.27307e-10	5.53079e-08	13.3186	6	TAD1175	32850000	33200000	33091795	33091795	HLA-DPB2|HLA-DPB2|NA	transcript|intron|intergenic	2	8.8618	42.699	9.66768	6.99653	9.37773	89.6082	8.38177	42.505	6.94402	6.52946	7.0764	7.94087	43.2701	7.92833	7.25544	7.16997	49.0026	10.1925	43.9684	7.67695	8.25814	8.28694	6.69817	9.97717	50.734	6.05714	89.2152	5.51133	7.60963	43.1838	47.5961	32.8842	5.59701	14.9149
TAD1175;cg01359676	13.4052	66.1446	5.54068	1.70733e-07	1.73127e-05	6.97168	6	TAD1175	32850000	33200000	33163760	33163760	RXRB|RXRB|RXRB|RXRB|NA	transcript|exon|cds|threeUTR|intergenic	2	89.4966	58.0608	67.7891	67.5009	68.1062	84.9306	81.1133	82.9634	64.0743	73.0209	42.8233	64.3579	84.2811	84.0589	47.0315	33.966	64.8521	68.5067	58.4812	68.5035	64.1312	85.2037	86.8839	44.1963	59.2014	81.8946	51.4917	54.8908	37.0483	66.8437	61.538	65.247	82.9899	59.2304
TAD1175;cg01720176	-20.9371	24.608	-5.89608	3.25915e-08	4.15584e-06	8.55428	6	TAD1175	32850000	33200000	32978281	32978281	HLA-DOA|NA	promoter|intergenic	2	27.9067	31.8609	13.1183	9.53141	10.2637	38.1353	7.8165	15.2537	10.6552	8.09693	43.7663	30.3132	34.7904	8.86441	24.4268	34.2304	69.4118	8.28517	28.2414	9.28019	11.3824	19.2833	7.68317	10.7576	14.9765	8.74171	27.6851	92.2409	7.51077	7.71311	92.0241	15.3488	10.4388	8.63484
TAD1175;cg01806857	-14.6219	24.4869	-4.18204	5.39847e-05	0.00215101	1.51907	6	TAD1175	32850000	33200000	33155135	33155135	COL11A2|COL11A2|NA	transcript|intron|intergenic	2	13.21	46.9049	9.96441	8.41132	10.0915	10.7883	14.6352	52.8069	44.5681	8.81668	50.3737	10.6374	49.5217	60.5712	47.6952	14.2621	47.149	16.2464	11.4844	8.87993	51.3582	18.4682	12.1786	9.74733	49.9207	9.8389	49.8581	9.22652	9.4729	8.2343	12.8477	53.5271	6.24679	7.76384
TAD1175;cg01970322	-26.8177	35.5094	-6.22237	6.80407e-09	1.07061e-06	10.0547	6	TAD1175	32850000	33200000	33173489	33173489	HSD17B8|HSD17B8|HSD17B8|NA	transcript|exon|cds|intergenic	2	14.9241	50.6155	16.4529	11.9876	20.0413	49.5598	14.276	34.7061	14.2063	17.6753	53.5429	15.615	14.2949	51.994	12.5423	87.1477	80.6847	17.2903	52.4956	16.7523	54.1473	17.8821	18.2953	19.1884	84.7043	11.7624	56.6068	18.914	92.7846	90.6602	14.6501	92.5375	13.0828	26.1058
TAD1175;cg02172533	-17.0015	19.2434	-5.28646	5.39063e-07	4.62437e-05	5.87568	6	TAD1175	32850000	33200000	32978593	32978593	NA	intergenic	2	45.467	10.2152	9.76549	5.53468	6.87093	7.80614	5.67012	6.94825	8.90936	6.01328	7.76683	7.86109	48.931	7.97172	8.62879	8.58167	79.8351	7.00786	45.0462	6.24321	7.40784	7.59441	7.48841	6.56324	7.45674	5.78283	4.9154	47.1153	43.5167	5.91924	8.65616	43.8755	5.02245	5.62718
TAD1175;cg02304614	-14.9832	49.488	-4.8434	3.70582e-06	0.000236721	4.04446	6	TAD1175	32850000	33200000	33131336	33131336	COL11A2|COL11A2|COL11A2|NA	transcript|exon|threeUTR|intergenic	2	53.753	59.8287	26.1718	25.1852	28.2061	29.69	35.1396	67.0387	32.8899	30.8069	23.136	25.1026	58.1895	49.9432	15.8159	56.4195	88.3138	40.2572	87.3248	29.2079	32.9097	37.0727	54.8094	37.8062	19.7975	82.5414	90.1257	57.4313	81.8178	42.7965	64.5894	86.0713	30.4161	24.789
TAD1175;cg02890435	8.01572	84.0327	4.55352	1.23655e-05	0.000643144	2.90515	6	TAD1175	32850000	33200000	33130918	33130918	COL11A2|COL11A2|COL11A2|NA	transcript|exon|threeUTR|intergenic	2	92.3069	82.0288	89.7592	86.8133	85.8045	86.6086	92.3151	95.4356	93.832	89.5304	52.225	91.8915	88.681	92.5223	66.6391	91.4546	76.1191	89.1499	89.8396	93.4599	83.1781	90.5971	93.5755	68.3854	60.2907	63.1088	78.5708	90.9945	90.4289	60.6551	92.1409	73.8496	91.7934	76.8778
TAD1175;cg03500646	-30.914	68.0216	-8.18091	2.75326e-13	1.33033e-10	19.7858	6	TAD1175	32850000	33200000	33134220	33134220	COL11A2|COL11A2|NA	transcript|intron|intergenic	2	91.1539	92.2782	50.8808	48.4772	54.9402	93.6291	13.7552	80.3168	56.4881	54.5119	93.1072	41.8719	91.9331	92.7464	92.5261	92.9362	91.2245	27.3469	92.9606	56.1725	89.9554	93.9279	52.3289	27.078	90.12	90.2524	92.5039	93.8091	49.4883	93.0779	90.9974	92.5211	41.1288	53.0149
TAD1175;cg03783258	-13.5033	27.8641	-4.59173	1.05774e-05	0.000566775	3.05255	6	TAD1175	32850000	33200000	33157222	33157222	COL11A2|COL11A2|COL11A2|NA	transcript|exon|cds|intergenic	2	14.5817	41.0423	21.8651	17.0883	14.3223	45.5763	15.323	52.5328	52.0437	37.8786	16.061	19.8065	50.413	60.94	12.5955	47.4125	9.58364	24.2289	44.5178	16.4585	19.904	16.2687	20.153	56.8556	12.8585	18.9708	44.7468	44.5959	12.3748	43.4051	47.1283	42.2831	17.0556	13.7319
TAD1175;cg05043389	-44.1163	38.068	-9.5362	1.59559e-16	1.63624e-13	26.9707	6	TAD1175	32850000	33200000	32978516	32978516	NA	intergenic	2	34.1551	80.8137	10.4034	7.17378	9.33665	73.8931	5.56805	7.22775	8.16201	8.84235	35.1618	7.60238	89.1296	28.1862	84.8218	89.5667	83.2795	8.05878	81.9775	8.66409	7.97294	91.1265	8.47386	8.21219	25.0544	20.1757	28.8185	87.0956	20.546	7.812	90.0677	71.2821	6.61693	7.06298
TAD1175;cg05137443	-7.58047	92.6117	-4.31139	3.26154e-05	0.00143154	1.99195	6	TAD1175	32850000	33200000	33094069	33094069	HLA-DPB2|HLA-DPB2|NA	transcript|intron|intergenic	2	97.4005	97.2073	96.9286	67.5386	64.7475	96.768	67.1089	96.8774	75.4746	96.9981	97.4698	95.3059	97.727	97.7777	97.3066	97.811	97.738	74.0566	97.2202	97.7781	97.3148	98.2518	96.7448	96.7776	98.1102	97.2773	97.7795	62.9035	97.2898	95.6701	96.949	96.8812	59.8978	97.073
TAD1175;cg05408403	-21.3951	32.6907	-5.81439	4.79186e-08	5.77461e-06	8.18556	6	TAD1175	32850000	33200000	32978271	32978271	HLA-DOA|NA	promoter|intergenic	2	38.4871	44.3615	19.7744	12.5556	15.1364	46.2146	39.2441	16.7796	16.5597	14.0003	47.2001	47.4448	88.4512	14.1712	67.5003	41.5895	61.7156	14.8298	46.7325	14.5823	13.848	35.0033	13.8458	13.4956	18.5361	12.3194	47.7498	88.9247	12.1272	14.4145	93.2653	29.4659	13.3453	12.5909
TAD1175;cg06504039	-24.0394	25.0997	-5.71448	7.64859e-08	8.58702e-06	7.73854	6	TAD1175	32850000	33200000	32978379	32978379	HLA-DOA|NA	promoter|intergenic	2	45.7888	38.4252	7.66337	5.41004	7.37084	6.40726	4.58178	5.0166	6.41146	6.26075	6.3117	7.36984	90.321	41.8576	6.57149	48.2677	48.3296	8.55336	5.21409	6.2738	38.9004	93.3072	48.431	7.1887	46.6048	6.19017	6.76828	89.8676	6.73877	5.76338	6.23402	6.09876	5.55588	5.67224
TAD1175;cg08693832	15.6929	81.2126	4.58005	1.10959e-05	0.000588318	3.00738	6	TAD1175	32850000	33200000	33084554	33084554	HLA-DPB2|HLA-DPB2|NA	transcript|intron|intergenic	2	91.422	48.0228	94.0166	88.0072	93.2615	89.1581	95.0354	63.8387	94.1015	93.7572	12.0444	93.3668	65.1552	93.9449	42.7444	63.518	90.6677	92.8987	92.449	94.5854	87.9012	94.9744	91.6642	93.3429	61.7659	79.0736	82.0779	92.6274	44.772	95.0955	91.0306	86.6437	93.1384	83.9974
TAD1175;cg10543376	-30.4389	74.3236	-9.63565	9.1619e-17	9.96823e-14	27.5053	6	TAD1175	32850000	33200000	33137989	33137989	COL11A2|COL11A2|NA	transcript|intron|intergenic	2	95.9069	93.999	80.5924	53.1608	33.4857	95.8284	57.7415	53.4296	33.6483	62.6491	96.8228	58.5543	94.8247	96.5101	97.2956	95.6881	96.8342	35.8721	93.5978	59.1408	86.9571	63.0755	96.7644	88.7318	96.2431	95.7172	95.1436	95.3325	96.5857	94.8927	97.6711	96.4802	60.8134	50.3133
TAD1175;cg11335171	-11.4101	82.6748	-4.50566	1.50189e-05	0.000754612	2.72181	6	TAD1175	32850000	33200000	33173333	33173333	HSD17B8|HSD17B8|NA	transcript|intron|intergenic	2	92.0559	91.6903	77.3118	75.2491	88.2011	90.6881	92.2173	76.1642	94.1144	91.4727	93.2663	91.747	91.4047	90.734	93.8708	94.2997	92.0346	43.3617	89.9662	68.7985	87.0748	91.8817	84.3467	89.3456	94.8345	90.3397	93.6362	91.7316	93.5919	93.9051	86.1884	94.2804	44.4457	52.2565
TAD1175;cg12312338	-13.9202	13.4356	-4.44043	1.95339e-05	0.000936625	2.47416	6	TAD1175	32850000	33200000	33145571	33145571	COL11A2|COL11A2|NA	transcript|intron|intergenic	2	2.49913	73.7845	3.3977	6.67834	2.47674	33.024	23.4265	19.4676	9.88196	6.18503	79.2465	3.75306	3.26044	5.18972	2.63642	40.411	5.65954	2.31878	48.2821	1.97782	3.03958	2.28093	2.68461	25.1083	2.25086	35.139	6.30946	2.25377	2.96093	6.42638	8.44501	3.21208	36.0496	2.24486
TAD1175;cg12699756	-22.3866	26.0179	-5.26581	5.91039e-07	4.99815e-05	5.78804	6	TAD1175	32850000	33200000	33173482	33173482	HSD17B8|HSD17B8|HSD17B8|NA	transcript|exon|cds|intergenic	2	8.90925	48.2825	10.54	8.68323	15.2319	10.503	7.66942	6.59368	7.36024	9.19421	52.2939	8.28993	8.53708	52.5917	7.89621	54.0369	54.1851	10.7871	53.1228	11.5268	51.3743	9.96694	11.013	15.198	54.7545	6.46574	67.236	9.87461	91.2964	86.7282	9.69279	86.3942	7.18529	18.9559
TAD1175;cg12954267	-20.1524	27.3962	-4.88616	3.09029e-06	0.000202476	4.21659	6	TAD1175	32850000	33200000	33093109	33093109	HLA-DPB2|HLA-DPB2|NA	transcript|intron|intergenic	2	7.44035	32.969	11.0047	7.25672	10.833	42.9352	41.9273	7.74759	91.3058	7.99677	94.672	9.64188	37.8305	36.8409	4.68988	38.4021	37.8888	8.18002	6.44845	6.86677	33.3773	48.0246	46.5449	11.9278	88.3158	41.8335	8.29183	36.6648	90.5285	37.3101	8.70446	6.88807	6.70897	12.7929
TAD1175;cg13390480	-25.9884	33.306	-6.51205	1.63744e-09	3.13268e-07	11.4213	6	TAD1175	32850000	33200000	33138503	33138503	COL11A2|COL11A2|NA	transcript|intron|intergenic	2	54.0126	53.4303	10.7643	9.192	14.1292	51.3172	50.4761	30.2656	15.8183	18.3452	47.2243	16.1229	85.9591	15.8029	53.9074	53.6972	91.8024	12.1119	50.9068	11.8316	19.8142	17.4026	11.3735	47.8086	55.2079	10.6954	49.3261	18.3437	48.8368	84.6224	17.5757	10.2569	7.18405	9.36814
TAD1175;cg13524302	21.0448	78.443	4.61542	9.59762e-06	0.000523284	3.14433	6	TAD1175	32850000	33200000	33084798	33084798	HLA-DPB2|HLA-DPB2|HLA-DPB2|NA	transcript|exon|cds|intergenic	2	77.6104	18.4491	97.2523	96.0473	90.5749	53.0741	95.914	94.2763	96.2975	95.6366	39.4031	84.6578	96.0771	95.8221	9.83956	96.3444	9.20428	95.842	69.4786	96.1295	92.3908	96.4616	95.9483	95.6815	60.0186	93.6935	95.9143	95.3517	8.06249	96.0272	44.8571	85.3012	96.4503	94.6354
TAD1175;cg14374923	-15.1763	44.697	-4.04141	9.22853e-05	0.00333471	1.01728	6	TAD1175	32850000	33200000	33145955	33145955	COL11A2|COL11A2|COL11A2|COL11A2|NA	transcript|promoter|exon|cds|intergenic	2	48.68	74.4627	52.3218	12.7776	52.0464	79.3302	50.9978	31.1662	31.1193	52.7331	86.4884	12.8614	86.9512	92.2709	26.0345	85.8655	83.5168	39.7138	14.2619	20.6594	50.2665	79.1093	31.2029	52.329	17.8623	43.2559	78.7829	88.0015	85.1666	51.7642	24.5028	49.7084	10.4827	25.6509
TAD1175;cg14441262	-14.7983	61.3329	-4.14853	6.14083e-05	0.00239207	1.39836	6	TAD1175	32850000	33200000	33140769	33140769	COL11A2|COL11A2|NA	transcript|intron|intergenic	2	62.9341	88.7111	52.5718	31.2614	79.1299	63.8238	29.6645	95.5735	73.0575	53.0967	90.8837	32.7589	88.5943	87.8303	90.4366	70.8309	65.4502	58.8475	87.6689	34.1568	38.4944	71.641	92.6863	55.2511	83.4897	29.5949	89.0027	36.3146	55.2705	33.8973	93.8806	33.3148	32.0917	33.7358
TAD1175;cg14490686	7.52152	68.0688	3.88145	0.000167272	0.00535788	0.462564	6	TAD1175	32850000	33200000	32975145	32975145	HLA-DOA|HLA-DOA|HLA-DOA|NA	transcript|exon|cds|intergenic	2	72.4393	71.4001	78.8198	73.864	58.5005	61.9547	94.2348	77.5558	86.5818	65.1336	79.3374	85.6627	73.6021	81.7663	51.1065	82.0126	65.1813	70.479	79.9964	67.7399	79.9237	73.8513	81.8126	52.1097	50.3399	49.6079	55.7169	65.6015	61.8973	56.2126	58.938	61.3168	82.7732	67.1743
TAD1175;cg15019001	-18.9936	46.5745	-3.68054	0.00034489	0.00943482	-0.209295	6	TAD1175	32850000	33200000	33096303	33096303	HLA-DPB2|HLA-DPB2|NA	transcript|intron|intergenic	2	53.7627	48.8642	48.5143	7.42661	42.088	20.9844	10.0616	47.1795	91.473	8.26175	20.6231	80.0617	95.1817	21.3069	90.8812	47.3789	96.3424	50.0954	94.0021	51.1234	43.8541	96.3387	13.4322	28.6421	91.9516	91.4554	53.0959	9.99816	38.3201	9.23888	8.02626	92.9836	7.6804	50.9174
TAD1175;cg15173443	-22.5138	48.9361	-5.03176	1.65298e-06	0.0001198	4.8102	6	TAD1175	32850000	33200000	33138421	33138421	COL11A2|COL11A2|NA	transcript|intron|intergenic	2	51.6953	90.3323	16.1734	11.2744	17.8949	90.1152	16.03	22.7946	59.1237	18.4878	54.0633	32.0707	14.6995	46.4131	49.5968	60.1545	93.4572	29.5263	90.1941	16.6112	47.5949	58.3689	60.1006	87.7833	90.2586	93.1323	51.8345	93.237	15.4027	53.1375	19.6242	16.8294	14.7058	19.6112
TAD1175;cg15737123	-15.8388	22.9326	-4.09066	7.65913e-05	0.00286797	1.19156	6	TAD1175	32850000	33200000	33091567	33091567	HLA-DPB2|HLA-DPB2|NA	transcript|intron|intergenic	2	8.6584	30.5183	10.3057	6.99768	19.8916	22.8385	38.6416	37.7179	18.2869	7.53732	19.473	11.7564	39.871	7.85819	79.9186	7.05717	83.798	8.36343	36.1438	6.95031	11.0109	20.1145	5.84061	8.77871	29.552	22.9202	90.2964	6.5481	32.1389	16.2965	86.5444	34.3624	6.69248	10.4356
TAD1175;cg15737554	21.0647	49.7253	5.36038	3.87089e-07	3.49136e-05	6.19112	6	TAD1175	32850000	33200000	32974897	32974897	HLA-DOA|HLA-DOA|HLA-DOA|HLA-DOA|HLA-DOA|NA	transcript|intron|exon|cds|threeUTR|intergenic	2	63.1178	51.2654	65.8964	74.7988	26.6739	30.4826	78.7802	93.4807	55.4622	13.8584	39.3817	68.069	16.784	93.3479	17.8436	29.7781	43.4022	30.8195	88.2309	61.3381	58.4166	87.4774	78.923	15.5096	14.497	9.65752	34.1211	34.2031	38.7469	33.252	46.479	36.0716	33.3592	46.83
TAD1175;cg16580391	23.1439	77.8636	5.46894	2.36889e-07	2.29058e-05	6.65924	6	TAD1175	32850000	33200000	33084479	33084479	HLA-DPB2|HLA-DPB2|NA	transcript|intron|intergenic	2	57.5555	26.3629	97.4383	97.8435	96.2584	55.9397	97.9789	97.0863	97.865	97.7083	12.4156	97.6183	78.9432	63.8032	81.4999	54.5462	56.1523	97.5503	76.7656	97.9928	54.5858	97.4436	98.2403	94.6494	66.7622	97.626	71.0001	98.2941	26.5939	86.4755	59.5469	65.3366	97.6922	91.6941
TAD1175;cg17066452	-21.5039	33.9941	-5.29202	5.25844e-07	4.52693e-05	5.89932	6	TAD1175	32850000	33200000	33173501	33173501	HSD17B8|HSD17B8|HSD17B8|NA	transcript|exon|cds|intergenic	2	14.4346	67.3956	37.6803	10.193	19.1736	48.1299	18.8369	17.9527	15.2188	13.1347	75.6907	18.4036	14.087	50.0999	12.4285	55.7355	56.6607	15.4866	49.0506	15.9103	72.5797	19.0242	24.0005	21.6536	76.5939	16.9008	77.6325	18.1637	88.1915	88.7686	11.4137	87.882	13.109	24.0358
TAD1175;cg17664233	-14.2427	24.3061	-3.7086	0.000312232	0.00873422	-0.117149	6	TAD1175	32850000	33200000	33092513	33092513	HLA-DPB2|HLA-DPB2|NA	transcript|intron|intergenic	2	7.72967	7.87546	10.1845	18.4535	8.69391	49.4356	81.1703	16.7817	10.6327	7.86393	43.1245	35.2039	8.77529	34.7746	85.4558	8.1605	71.6141	53.0709	86.0162	9.40966	34.7392	11.2906	7.28082	16.9877	11.5591	16.147	53.8208	6.5933	26.4194	23.4862	91.0774	43.3139	29.0688	10.9691
TAD1175;cg17833071	19.0855	74.5704	4.05649	8.718e-05	0.00318636	1.07047	6	TAD1175	32850000	33200000	33084770	33084770	HLA-DPB2|HLA-DPB2|HLA-DPB2|NA	transcript|exon|cds|intergenic	2	80.0885	69.0526	94.779	94.6937	90.2989	74.1127	95.4704	60.4793	95.2533	94.999	6.14607	92.5609	95.2841	94.399	31.9989	94.74	7.38692	95.0017	91.1682	96.1376	64.6214	95.1112	94.3999	93.4085	90.8527	90.0927	95.0094	94.7884	6.17828	93.0226	40.0431	69.5729	94.2637	89.6958
TAD1175;cg17945766	19.5317	71.5713	5.72691	7.21792e-08	8.21376e-06	7.79392	6	TAD1175	32850000	33200000	32966622	32966622	NA	intergenic	2	73.9917	92.8603	55.8407	58.0871	53.0018	29.0589	95.5876	93.7722	88.9496	88.4984	57.2022	88.2825	90.8254	89.209	31.9272	29.6754	58.8434	89.9673	92.8225	93.5042	21.8525	91.7088	75.3791	54.2228	51.7573	26.3093	64.7734	92.5975	54.0191	53.9877	89.8893	20.6359	69.0642	40.2296
TAD1175;cg18043773	16.1296	58.3327	5.6121	1.22947e-07	1.3017e-05	7.28512	6	TAD1175	32850000	33200000	32974906	32974906	HLA-DOA|HLA-DOA|HLA-DOA|HLA-DOA|HLA-DOA|NA	transcript|intron|exon|cds|threeUTR|intergenic	2	64.1096	57.4395	73.5298	76.6602	52.1136	40.9063	79.3657	92.7148	58.1392	35.1683	56.0725	69.4339	29.8629	89.2093	32.8355	40.0019	52.8701	55.1728	79.517	73.3759	60.5935	81.5088	75.5771	30.7221	29.4368	21.1308	43.8787	49.5745	49.0039	49.5713	52.9025	39.4371	45.7058	48.2705
TAD1175;cg18278290	-20.6981	20.4946	-7.50036	1.03752e-11	3.4582e-09	16.2891	6	TAD1175	32850000	33200000	32978570	32978570	NA	intergenic	2	40.0524	31.171	9.79594	5.98312	6.03523	36.8115	6.44774	5.38452	7.29366	5.79531	38.7096	6.61518	16.9703	22.1491	27.1752	11.5136	59.8661	7.88915	8.92928	7.05828	25.7063	25.7951	7.01896	7.33694	35.6494	5.44982	5.01684	50.5707	6.88962	5.37238	37.6867	31.1286	6.11655	4.82146
TAD1175;cg18384402	-17.9729	58.8157	-3.75327	0.000266225	0.00771074	0.0306608	6	TAD1175	32850000	33200000	33140761	33140761	COL11A2|COL11A2|NA	transcript|intron|intergenic	2	91.0701	93.4347	50.2475	9.48953	60.9312	91.284	18.6872	95.4347	79.7294	52.7698	93.1951	20.8281	93.0428	94.0794	90.0165	92.3114	94.7044	47.3278	88.5177	20.4364	49.5362	93.6133	94.676	41.7984	59.1441	12.408	94.671	38.6823	49.8046	48.148	94.9736	14.9247	12.2989	13.7522
TAD1175;cg20842677	11.3482	17.2022	4.10579	7.23087e-05	0.0027374	1.24539	6	TAD1175	32850000	33200000	32974643	32974643	HLA-DOA|HLA-DOA|NA	transcript|intron|intergenic	2	9.59043	23.1222	11.109	24.1574	32.1135	9.5838	58.9238	44.9774	11.3137	7.95204	8.48606	21.2219	8.45215	66.0803	4.78191	8.26755	7.07932	8.76285	7.61441	10.972	8.54432	22.2617	13.0483	7.7748	8.38866	6.16532	9.18735	7.17287	7.22938	35.1892	6.41932	8.44894	7.42238	8.69503
TAD1175;cg20886791	-21.8068	31.6311	-5.39108	3.37086e-07	3.10061e-05	6.32293	6	TAD1175	32850000	33200000	33096055	33096055	HLA-DPB2|HLA-DPB2|NA	transcript|intron|intergenic	2	93.996	43.2943	28.855	9.5611	8.8345	44.3466	6.18729	9.64489	9.8285	8.4543	9.24109	11.5741	92.3318	12.8394	6.70291	7.90015	47.4034	27.1364	92.7713	9.15515	10.3795	49.401	48.3154	49.8476	39.8689	40.611	36.9159	92.3994	11.9598	46.3837	9.46304	7.8453	9.4967	41.3159
TAD1175;cg21066720	17.9949	77.7608	6.09311	1.27192e-08	1.83521e-06	9.45518	6	TAD1175	32850000	33200000	32966587	32966587	NA	intergenic	2	79.9953	92.2259	70.1676	81.8444	68.2974	56.5454	95.1917	94.4016	91.9376	89.8958	75.3778	90.3656	90.8794	89.4671	31.0357	72.4397	66.1713	91.0997	81.6344	93.9849	45.7469	91.1186	92.8599	73.3131	70.6357	25.0521	70.3976	93.3515	51.7124	78.3076	91.7039	26.3069	79.9868	55.8356
TAD1175;cg23075555	23.3333	74.5043	4.7544	5.39132e-06	0.000324851	3.68952	6	TAD1175	32850000	33200000	33084789	33084789	HLA-DPB2|HLA-DPB2|HLA-DPB2|NA	transcript|exon|cds|intergenic	2	45.4286	8.22355	96.2926	97.1049	95.369	55.5314	97.202	82.8977	97.6681	96.4331	3.54394	91.8836	97.1043	97.0537	7.3168	97.1886	4.7901	97.1498	66.1119	96.8951	78.9138	97.1559	97.1706	95.723	66.2205	91.8941	96.8122	97.0476	4.65646	96.8675	45.0564	52.1941	97.3516	95.0998
TAD1175;cg23917817	-12.3025	25.7832	-4.25128	4.12728e-05	0.00173118	1.77088	6	TAD1175	32850000	33200000	33089397	33089397	HLA-DPB2|HLA-DPB2|NA	transcript|intron|intergenic	2	15.337	22.5589	23.6375	18.3536	13.9715	89.3191	18.3147	19.7967	18.6867	12.8367	22.7359	15.9005	14.4993	16.3443	32.6842	86.1395	19.585	16.4857	36.8417	12.8085	38.0217	18.2223	13.4708	14.8041	20.9048	41.506	30.3862	12.6375	13.7546	14.742	44.1747	61.1279	15.7216	17.0625
TAD1175;cg23945333	-16.2919	39.1561	-4.41385	2.17268e-05	0.00102483	2.37399	6	TAD1175	32850000	33200000	33134078	33134078	COL11A2|COL11A2|NA	transcript|intron|intergenic	2	22.445	85.0179	22.4992	15.313	27.784	87.3824	52.3801	21.6094	56.4864	55.5992	93.5283	20.982	56.4515	72.7702	15.1316	57.0136	21.2427	62.631	15.4134	21.9593	56.9541	53.5892	27.2335	22.6038	59.4984	53.5386	56.0275	21.8147	52.4154	18.7789	22.1536	20.5512	13.6834	22.5116
TAD1175;cg24266485	19.1921	76.1839	4.48559	1.62885e-05	0.00080659	2.64532	6	TAD1175	32850000	33200000	33084840	33084840	HLA-DPB2|HLA-DPB2|HLA-DPB2|NA	transcript|exon|cds|intergenic	2	44.6057	77.3834	95.4596	96.4323	49.0423	26.2491	96.2686	45.1977	96.0584	95.533	41.732	94.1499	96.6521	89.9806	44.1746	55.1443	48.9006	96.3274	94.2575	96.4008	91.375	96.4483	95.5598	77.1879	89.9524	44.5217	95.6559	95.5686	6.66273	60.099	46.9229	94.7472	95.4801	87.6391
TAD1175;cg24523259	15.4892	61.6508	4.11617	6.95029e-05	0.00265034	1.28243	6	TAD1175	32850000	33200000	32903598	32903598	HLA-DMB|HLA-DMB|HLA-DMB|HLA-DMB|NA	transcript|intron|exon|threeUTR|intergenic	2	85.4055	85.8093	82.6197	45.4828	73.2305	60.2587	93.7977	91.645	73.0345	89.6378	28.0203	80.0031	20.5827	92.4695	40.1819	75.5924	21.7443	62.3084	18.5374	88.677	49.7183	92.3743	92.0192	47.6785	24.42	40.8706	61.5688	92.4103	64.0655	24.5265	53.5894	65.7514	32.5127	20.9908
TAD1175;cg24583871	14.6388	43.8391	3.8157	0.00021259	0.00646293	0.239571	6	TAD1175	32850000	33200000	33054001	33054001	HLA-DPB1|HLA-DPB1|HLA-DPB1|NA	transcript|exon|cds|intergenic	2	44.7281	28.2402	51.2553	76.1051	24.9503	38.8125	56.7903	32.6401	92.4409	45.3661	20.3003	23.5417	54.7565	77.6322	13.5069	91.981	19.4423	37.6554	43.6282	53.755	18.7948	80.227	78.5374	15.2945	15.7437	13.8836	27.7485	53.9354	24.2299	45.1605	18.8142	15.8706	22.186	29.9849
TAD1175;cg25438492	25.5276	61.1932	5.45308	2.546e-07	2.43806e-05	6.59048	6	TAD1175	32850000	33200000	33079692	33079692	HLA-DPB2|NA	promoter|intergenic	2	95.2905	85.277	93.9164	86.422	53.1791	28.5551	95.7962	72.5574	68.555	66.9039	24.8187	54.79	56.7422	66.287	39.7433	93.1341	35.3893	95.3727	91.7942	78.0873	89.7363	65.8206	95.3235	8.595	28.4478	46.6938	27.7429	74.1049	95.2659	93.4954	9.28784	41.1074	94.8176	71.2954
TAD1175;cg26357820	-17.7712	57.9208	-3.8478	0.000189174	0.00589502	0.348071	6	TAD1175	32850000	33200000	33161849	33161849	RXRB|RXRB|RXRB|NA	transcript|exon|threeUTR|intergenic	2	61.6088	87.295	56.5943	19.4971	20.7742	49.6435	51.3074	8.85067	17.0359	17.9818	11.9329	91.5404	92.0716	93.5284	93.112	55.5082	93.1986	58.6413	89.9954	17.5031	81.7531	56.0385	56.9513	43.4993	92.5302	8.31821	53.3419	25.6733	51.6372	52.3269	52.1502	89.8849	24.9585	25.8071
TAD1175;cg26690103	14.1617	48.6683	4.5308	1.35631e-05	0.000693836	2.81795	6	TAD1175	32850000	33200000	32974924	32974924	HLA-DOA|HLA-DOA|HLA-DOA|HLA-DOA|HLA-DOA|NA	transcript|intron|exon|cds|threeUTR|intergenic	2	50.3335	58.1609	54.7105	68.2603	52.0686	34.7771	59.6624	86.8958	31.1776	27.9443	52.3543	58.3215	26.584	87.0093	32.4695	33.9287	40.9649	52.4028	45.0552	39.5018	64.0867	49.8989	56.5184	22.2681	28.1292	50.9471	35.8317	35.4103	49.402	54.2944	58.4648	28.4821	54.4047	37.9636
TAD1175;cg27451521	12.6797	38.77	4.255	4.0679e-05	0.00171265	1.78448	6	TAD1175	32850000	33200000	32974639	32974639	HLA-DOA|HLA-DOA|NA	transcript|intron|intergenic	2	48.1472	45.3567	41.922	62.0919	51.0569	37.5051	74.8349	62.0646	36.7576	13.9665	34.1399	54.6988	13.7007	81.1744	26.7234	29.0445	29.5234	36.8082	33.4721	53.4342	24.574	59.5959	45.8411	17.5009	14.0548	11.4114	30.79	26.7142	32.0662	55.442	15.5842	43.8243	39.8861	40.6004
TAD1175;cg27478707	-9.86056	84.0429	-4.69121	7.01688e-06	0.000402415	3.44026	6	TAD1175	32850000	33200000	32909781	32909781	HLA-DMB|NA	promoter|intergenic	2	90.4435	84.8641	90.6352	91.4359	84.6686	90.208	90.9895	50.5154	91.4656	42.9247	89.4806	87.0052	88.7837	89.714	91.5123	93.9774	91.1309	86.1296	84.7764	90.4568	92.4534	88.0342	90.1008	84.8947	89.5509	89.5034	91.3692	88.7192	88.0279	88.7136	92.7462	90.6933	83.1654	60.8065
TAD1176;cg00187059	-17.7956	71.1313	-4.44073	1.95107e-05	0.00093568	2.47528	6	TAD1176	33200000	33700000	33289693	33289693	DAXX|DAXX|DAXX|DAXX|DAXX|NA	transcript|intron|exon|cds|fiveUTR|intergenic	2	73.8874	91.0064	57.2296	58.4736	90.4517	92.9823	92.7413	86.1068	95.4024	45.8788	62.8987	94.5401	24.7117	96.153	40.0628	93.9229	94.5529	53.462	94.0442	22.9524	93.6397	93.4817	91.8429	72.6154	89.6539	80.6022	82.8927	68.6185	95.5437	91.9961	95.9839	95.6781	57.2727	40.4442
TAD1176;cg00694180	-14.3772	44.2155	-4.83107	3.90428e-06	0.000247567	3.99504	6	TAD1176	33200000	33700000	33243375	33243375	RPS18|RPS18|RPS18|NA	transcript|intron|exon|intergenic	2	71.2893	68.7036	44.7421	8.30452	12.6928	62.3987	37.651	54.3263	47.4998	35.834	39.4983	43.7815	67.9937	64.1584	24.5988	49.4803	66.5656	13.2498	67.2602	16.6842	59.932	54.9375	58.8059	31.2629	61.3174	56.2889	65.3631	66.7001	67.4882	66.1481	59.118	48.8021	10.7094	20.5403
TAD1176;cg03127244	-13.8374	81.7005	-5.38924	3.39906e-07	3.12525e-05	6.31499	6	TAD1176	33200000	33700000	33245638	33245638	B3GALT4|B3GALT4|B3GALT4|NA	transcript|exon|cds|intergenic	2	95.9263	91.5407	69.6756	75.1781	66.0568	93.1903	95.9652	96.9252	39.8704	57.2306	96.0763	94.4427	91.5867	93.7842	74.3554	65.5234	93.9454	69.2271	92.5755	68.4875	90.7952	78.9627	55.1867	87.7856	91.6874	95.4075	94.706	60.5257	95.6864	91.5338	60.7264	83.9168	62.2975	65.7286
TAD1176;cg07252363	-25.8258	61.6746	-6.41865	2.6004e-09	4.65239e-07	10.9774	6	TAD1176	33200000	33700000	33360697	33360697	KIFC1|KIFC1|NA	transcript|intron|intergenic	2	65.8368	92.9915	65.3507	58.1328	25.0505	95.2418	21.5577	36.5363	89.4963	47.6959	93.8565	52.3668	93.1401	64.9106	13.4658	93.3265	84.9965	25.1741	93.22	47.5677	89.4168	91.3518	59.8511	65.7109	95.1415	85.8453	94.6111	80.6113	92.8215	86.0061	48.1706	94.9069	16.1583	25.1809
TAD1176;cg07417146	21.6362	22.1289	5.54424	1.67973e-07	1.70943e-05	6.98723	6	TAD1176	33200000	33700000	33400528	33400528	SYNGAP1|SYNGAP1|SYNGAP1|NA	transcript|exon|cds|intergenic	2	38.9121	1.88154	64.956	22.8166	55.29	1.99478	30.3462	1.79323	84.6109	25.5481	2.20534	42.91	1.68902	17.8078	1.80676	1.60389	1.56843	5.28278	2.69695	43.4221	10.7821	37.2502	7.43902	19.0827	2.09809	61.0768	1.26883	82.3176	1.81324	2.12803	2.45556	1.86957	43.7113	18.5455
TAD1176;cg07556599	-17.7662	60.8187	-4.10442	7.26861e-05	0.00274819	1.24052	6	TAD1176	33200000	33700000	33243120	33243120	RPS18|RPS18|NA	transcript|intron|intergenic	2	70.0816	89.8195	41.419	18.0516	16.1445	49.6542	17.1303	50.0608	17.7901	33.8696	80.818	51.8924	87.8651	80.1531	72.4743	89.7	86.1388	31.9617	87.7154	16.9546	82.0898	54.7217	81.1099	55.1546	88.0726	68.2982	84.2994	86.5243	82.1559	79.8586	76.679	83.1152	19.1057	43.5913
TAD1176;cg08090835	-21.1498	33.1907	-4.39704	2.32344e-05	0.00108151	2.31085	6	TAD1176	33200000	33700000	33243391	33243391	RPS18|RPS18|RPS18|NA	transcript|intron|exon|intergenic	2	91.6217	90.0848	11.3335	6.33673	12.5692	90.0468	28.3175	43.4551	38.2854	35.6503	10.5679	39.1939	92.0102	46.0615	5.42022	44.5286	86.8304	8.93151	88.7911	6.3009	42.2912	20.7361	13.9233	12.0578	69.3069	24.9099	92.7377	56.2031	93.7691	85.0191	41.1	6.79624	8.22377	8.82935
TAD1176;cg09572125	30.6532	67.6281	5.66725	9.52618e-08	1.03899e-05	7.52879	6	TAD1176	33200000	33700000	33400477	33400477	SYNGAP1|SYNGAP1|SYNGAP1|NA	transcript|exon|cds|intergenic	2	96.7822	74.9991	96.3714	96.92	89.1575	42.1384	97.9398	89.2975	97.6882	96.7837	92.3136	96.1573	46.1786	97.1459	3.88844	16.4569	5.90964	95.9339	5.47709	97.8089	42.1883	97.546	94.7007	86.5451	96.0599	97.9024	27.9473	65.3665	3.33793	83.8416	53.4223	47.9911	97.9103	79.4415
TAD1176;cg09591519	-18.7394	76.2762	-4.44806	1.89447e-05	0.000912626	2.503	6	TAD1176	33200000	33700000	33241770	33241770	RPS18|RPS18|NA	transcript|intron|intergenic	2	93.8193	94.2297	77.5206	35.5759	38.7431	84.4034	89.3257	92.6389	47.8308	67.6947	90.5078	91.8108	94.7751	93.2723	85.2971	94.1371	90.101	19.679	93.7657	42.6112	92.2444	73.5731	94.1193	67.6755	94.469	56.5912	93.1396	93.2388	92.9528	93.0661	93.05	94.3254	47.4881	13.2162
TAD1176;cg10399946	-15.0323	75.246	-4.23987	4.31488e-05	0.00179754	1.72917	6	TAD1176	33200000	33700000	33242016	33242016	RPS18|RPS18|NA	transcript|intron|intergenic	2	91.6668	87.8667	67.5454	40.9355	61.8678	93.5214	88.4442	83.3562	91.0067	77.6274	34.6768	86.4002	93.5929	88.663	86.2708	95.2999	94.1075	53.4948	93.745	24.0169	92.9779	56.2728	91.9013	72.3027	61.1221	50.797	92.9975	95.7421	83.0334	94.4272	87.9621	93.8909	47.4916	44.333
TAD1176;cg10426422	-18.5633	59.6378	-3.74098	0.0002782	0.00797303	-0.0101555	6	TAD1176	33200000	33700000	33243552	33243552	RPS18|RPS18|NA	transcript|intron|intergenic	2	42.0305	94.9112	40.503	18.8551	10.7546	93.109	54.8361	79.3666	7.28186	61.1801	22.6603	31.526	95.0575	94.403	40.3528	52.6322	95.4915	27.125	94.3925	41.247	52.1264	58.5513	57.3151	39.227	62.9338	93.8839	95.1556	95.4039	95.5792	59.9146	93.6239	52.4604	46.4258	26.7404
TAD1176;cg11222065	-4.29465	85.8774	-3.75027	0.000269105	0.00777818	0.0206764	6	TAD1176	33200000	33700000	33240468	33240468	RPS18|VPS52|RPS18|RPS18|NA	transcript|promoter|exon|cds|intergenic	2	90.5515	89.5135	82.4886	81.3973	56.8492	88.3835	90.7125	88.0395	87.1807	86.5773	84.7593	85.2157	92.7495	89.3447	82.362	89.884	92.7478	91.6622	90.7428	55.368	86.7256	88.8952	87.3081	90.3432	92.5705	85.6412	90.031	89.3327	88.2444	89.8169	88.5748	90.6033	85.642	58.4384
TAD1176;cg12583553	-13.4236	87.6208	-4.02559	9.79478e-05	0.00348752	0.961649	6	TAD1176	33200000	33700000	33242487	33242487	RPS18|RPS18|NA	transcript|intron|intergenic	2	96.2446	95.6198	93.8055	35.154	59.1177	95.6492	96.9362	96.659	95.8646	95.6024	95.6547	93.7345	96.3187	97.4377	96.3759	97.196	95.3631	37.4854	95.5769	45.1053	94.7709	96.4676	97.1896	94.4189	96.8511	95.6221	96.1434	97.5442	95.6541	96.456	94.9685	96.0823	26.4773	28.257
TAD1176;cg14564956	-16.5139	33.7728	-4.54505	1.27993e-05	0.000661081	2.87262	6	TAD1176	33200000	33700000	33334602	33334602	NA	intergenic	2	91.2716	39.9868	22.3797	20.3776	16.3016	46.2316	24.5002	56.958	32.4554	14.2436	53.1594	19.4384	51.6573	48.8399	42.3832	49.389	46.9533	46.4248	12.8561	17.5209	43.4954	48.0579	77.6239	15.4612	49.8073	20.6011	45.6367	14.852	42.621	44.9284	74.063	43.5442	17.7223	43.3884
TAD1176;cg15076820	-12.7831	29.0486	-3.7991	0.000225747	0.00676988	0.183776	6	TAD1176	33200000	33700000	33376315	33376315	KIFC1|KIFC1|NA	transcript|intron|intergenic	2	18.3855	15.9308	27.4005	17.5968	19.6413	38.6373	41.0956	19.0655	18.0604	17.3504	17.5465	48.2623	28.4573	40.5861	10.8827	16.0619	48.7615	29.213	36.0304	16.1654	20.3211	44.0526	13.1297	19.2843	19.9729	16.4185	19.7748	15.7611	44.9243	15.5446	38.7739	74.4992	16.4993	16.6815
TAD1176;cg16676655	-11.479	15.5891	-4.21584	4.73711e-05	0.00194193	1.6416	6	TAD1176	33200000	33700000	33383412	33383412	PHF1|PHF1|PHF1|NA	transcript|exon|cds|intergenic	2	9.13593	7.53957	10.6448	5.45864	8.05971	45.9869	7.86043	10.599	7.39977	6.47581	6.51699	10.8359	6.0593	9.39092	6.40095	47.1312	7.30135	10.3766	8.13695	9.06219	8.38737	21.1141	9.9694	46.6478	44.8001	6.81527	9.76033	8.69045	11.6265	44.4179	10.0695	38.7663	5.73727	8.99304
TAD1176;cg17640807	-17.8967	33.99	-4.40098	2.28725e-05	0.00106862	2.32562	6	TAD1176	33200000	33700000	33262322	33262322	RGL2|RGL2|NA	transcript|intron|intergenic	2	38.4091	31.9243	17.7902	11.921	18.0992	28.9276	29.2411	13.5993	45.6696	14.3456	12.8377	16.1475	85.761	11.8461	39.1054	12.8452	56.0107	14.8497	86.3329	12.5811	13.1445	86.8669	42.1808	74.3059	37.7206	87.5569	33.7987	17.5771	35.8246	37.1015	12.7705	35.8345	31.148	24.8894
TAD1176;cg17719126	-59.7527	39.3204	-13.9309	3.44955e-27	4.61637e-23	50.5384	6	TAD1176	33200000	33700000	33383819	33383819	PHF1|PHF1|PHF1|PHF1|NA	transcript|exon|cds|threeUTR|intergenic	2	66.1695	78.2242	2.80663	2.17034	1.82523	85.3608	1.88206	4.96004	1.96044	1.84456	3.01071	18.3411	57.3945	6.21391	94.0168	91.2802	87.2462	3.99489	80.588	1.96797	20.9774	62.8932	6.24077	70.0946	78.7657	87.1057	49.7978	42.7556	67.1301	80.8067	93.1907	92.9832	3.55673	1.731
TAD1176;cg20118717	29.9261	55.6606	6.88314	2.53237e-10	6.0855e-08	13.2147	6	TAD1176	33200000	33700000	33400505	33400505	SYNGAP1|SYNGAP1|SYNGAP1|NA	transcript|exon|cds|intergenic	2	91.6712	43.0258	91.3827	66.0644	53.8619	45.6051	92.9016	48.3616	96.7109	76.0065	8.2052	86.061	10.7072	77.0623	5.84671	9.13569	6.97399	78.9352	6.93567	91.487	49.7069	88.7575	18.2707	71.6463	81.8714	92.7644	26.6078	85.7495	9.83654	45.8313	48.7458	76.0006	90.7338	69.6001
TAD1176;cg21345145	-17.7506	22.939	-5.12961	1.07891e-06	8.31714e-05	5.21554	6	TAD1176	33200000	33700000	33383226	33383226	PHF1|PHF1|NA	transcript|intron|intergenic	2	10.6017	35.4262	11.4958	9.08849	8.09427	41.985	7.10665	25.4414	8.44422	8.89377	9.13141	10.3283	83.4126	9.83653	6.5909	40.6231	76.8569	10.8938	81.7648	10.2038	9.51283	48.7231	8.82519	29.7303	9.41884	12.1379	82.3098	8.45684	74.1574	8.4871	7.25172	39.2246	6.51769	6.07383
TAD1176;cg21547095	-22.4369	69.1647	-6.03564	1.67629e-08	2.3392e-06	9.19077	6	TAD1176	33200000	33700000	33360836	33360836	KIFC1|KIFC1|NA	transcript|intron|intergenic	2	95.0628	91.4242	40.588	40.6565	30.4932	92.3048	54.7429	92.9856	27.5478	61.2965	94.2304	28.9695	92.3623	94.8022	31.3088	95.449	94.087	36.3582	89.9756	59.2579	88.5633	92.3564	81.8132	37.3754	92.4151	94.0232	95.0788	92.5474	94.2025	93.2914	57.9156	94.653	59.8103	27.6395
TAD1176;cg22875823	19.7019	21.0745	5.2211	7.20851e-07	5.93649e-05	5.59908	6	TAD1176	33200000	33700000	33400543	33400543	SYNGAP1|SYNGAP1|SYNGAP1|NA	transcript|exon|cds|intergenic	2	62.5219	2.0938	49.9389	20.9947	48.0302	2.571	20.1787	2.58585	46.9752	18.0762	3.08624	15.1105	1.93299	7.98498	2.08466	2.47629	1.92389	2.66715	2.05729	64.9885	4.04975	47.3284	4.42519	11.556	2.34189	35.8257	2.29231	64.4449	2.26329	3.43396	2.81162	2.33299	58.101	36.9054
TAD1176;cg24198941	-14.7592	80.2366	-5.01666	1.76468e-06	0.000126187	4.74812	6	TAD1176	33200000	33700000	33398677	33398677	SYNGAP1|SYNGAP1|NA	transcript|intron|intergenic	2	77.1195	94.286	65.9669	93.4025	64.611	95.3129	96.0952	72.937	95.4658	29.2259	95.861	94.4781	96.2605	95.8221	97.1233	97.0967	96.8668	81.539	94.8645	88.1826	64.3043	95.407	69.4206	92.7914	96.7988	94.7853	96.332	97.4787	61.396	94.6341	96.4508	25.3996	62.9823	69.6492
TAD1176;cg24345551	-22.9279	60.3372	-6.46658	2.05168e-09	3.7767e-07	11.2048	6	TAD1176	33200000	33700000	33360652	33360652	KIFC1|KIFC1|NA	transcript|intron|intergenic	2	78.7594	87.8204	57.617	85.4493	58.9352	82.4463	84.8361	45.9595	30.8241	45.7814	55.5877	24.1599	85.3584	67.3105	52.4632	87.9123	88.2412	31.1371	84.5272	30.2311	86.3908	62.0579	33.8421	63.2449	87.7065	89.0712	87.4404	67.1964	52.2936	83.5433	54.3689	86.4778	19.4933	52.4842
TAD1176;cg25164051	17.3215	41.318	4.92236	2.64779e-06	0.000178239	4.36311	6	TAD1176	33200000	33700000	33423975	33423975	ZBTB9|NA|ZBTB9|ZBTB9|NA	transcript|transcript|exon|cds|intergenic	2	71.1732	23.2374	34.6789	55.091	18.5409	25.8429	87.0101	80.2638	87.6226	21.5996	46.4964	47.4534	18.3004	47.9666	18.5681	20.6548	53.4508	68.1302	28.3399	57.1262	21.5698	30.5711	48.544	20.7735	19.767	48.2884	20.9697	24.6942	46.5236	20.0211	45.6955	17.1259	52.5944	70.2248
TAD1176;cg27182159	-11.2116	84.4076	-3.96447	0.000123097	0.00419705	0.748323	6	TAD1176	33200000	33700000	33241226	33241226	RPS18|RPS18|NA	transcript|intron|intergenic	2	93.5758	92.367	91.9393	23.4702	64.1453	92.6665	69.0847	94.9163	62.4263	82.1004	92.8817	74.137	92.6272	93.3384	92.4449	92.8634	93.2477	72.5666	91.5971	59.04	90.568	85.4815	93.5397	89.4852	93.193	94.3873	93.4296	93.8552	91.6809	92.561	94.0779	92.1306	90.006	45.1975
TAD1176;cg27261921	-17.4057	82.4177	-6.40208	2.82189e-09	5.00185e-07	10.8989	6	TAD1176	33200000	33700000	33361102	33361102	KIFC1|KIFC1|NA	transcript|intron|intergenic	2	92.2705	91.4953	88.882	59.3775	56.8224	93.1557	90.8529	75.3414	54.7418	89.6772	91.822	91.5781	92.1433	93.0917	92.787	92.1355	91.8864	57.8791	90.5012	52.5928	89.8786	90.5483	92.7068	91.0787	93.0176	91.9443	93.269	92.6006	92.702	92.2897	93.048	92.1044	54.1802	88.1729
TAD1177;cg02208125	-25.3146	35.8725	-6.83063	3.3067e-10	7.71612e-08	12.9582	6	TAD1177	33700000	35200000	33866257	33866257	NA|NA|NA	transcript|promoter|intergenic	2	47.827	85.5253	10.0908	10.1751	11.1822	85.07	47.5021	58.5545	17.8547	11.9339	13.1825	8.17584	79.5366	35.5076	84.5239	11.8929	52.0602	47.0705	85.19	11.4343	73.3658	51.6323	23.4424	43.6549	50.2413	39.4357	82.9503	46.7711	45.6128	42.3723	76.5854	45.2946	11.7327	10.1574
TAD1177;cg03700516	-22.7733	63.1727	-5.2302	6.92352e-07	5.73176e-05	5.63746	6	TAD1177	33700000	35200000	33914814	33914814	NA	intergenic	2	95.0327	90.1392	92.1714	31.3368	16.488	87.5992	33.2516	94.2226	31.1338	60.932	52.6522	93.2284	59.0237	94.4695	48.7467	93.4469	93.2255	63.2864	93.5279	95.2124	90.1525	60.4093	70.7552	31.7418	20.8989	93.6741	94.6242	94.4908	52.7772	56.3101	55.9545	48.8294	20.0154	43.3322
TAD1177;cg06031011	-27.2055	58.9285	-6.92149	2.08289e-10	5.12395e-08	13.4026	6	TAD1177	33700000	35200000	35152001	35152001	NA	intergenic	2	59.6471	90.3014	44.602	44.5114	24.362	56.565	23.2576	56.6518	92.7729	30.1319	58.0181	26.0032	89.1039	92.2457	52.209	93.7269	57.7726	39.1789	90.1226	58.0353	55.0429	91.0123	92.5349	64.2305	91.4936	92.5584	56.9587	90.8097	93.5223	58.2091	59.3035	57.4005	25.2897	17.6843
TAD1177;cg09577986	-25.212	68.7781	-6.60483	1.03112e-09	2.1019e-07	11.8654	6	TAD1177	33700000	35200000	33867227	33867227	NA|NA	promoter|intergenic	2	66.0031	88.9801	44.0553	46.6609	28.0368	91.7819	68.0541	92.6381	73.0854	59.6973	92.7599	24.3253	92.2487	93.2355	56.1559	90.9238	91.0371	55.1981	89.6951	26.2931	82.848	90.4307	49.6178	64.7233	81.1158	11.9187	91.9375	89.7587	92.7277	66.0517	89.9319	91.2017	89.429	28.2212
TAD1177;cg15681376	-21.6788	36.517	-4.83655	3.8148e-06	0.000242698	4.017	6	TAD1177	33700000	35200000	33870299	33870299	NA|NA	promoter|intergenic	2	37.5725	79.7038	82.3996	9.8188	14.1598	10.8367	7.7306	19.9359	88.226	29.7884	10.1084	32.7123	12.6739	90.5807	6.80839	90.9869	73.7697	11.0447	87.7479	36.0463	13.9824	45.0194	9.23472	15.3337	36.8904	37.2416	32.7159	33.3217	9.34827	22.6802	34.6509	88.0542	10.0004	11.5262
TAD1177;cg18047961	-26.24	48.126	-4.99711	1.9203e-06	0.000135612	4.66789	6	TAD1177	33700000	35200000	33878466	33878466	NA|NA	promoter|intergenic	2	49.1632	93.3056	10.4389	17.9487	7.24779	91.0122	23.2967	35.6686	19.8696	10.2699	55.2769	8.85835	93.586	48.1999	45.3552	46.9029	92.1933	22.3639	50.498	47.7275	67.1242	94.0178	95.7609	53.1176	33.7672	50.4068	93.2796	95.933	45.4348	90.2857	10.988	84.2972	14.5242	21.6251
TAD1177;cg19471040	-10.2721	78.9144	-3.98696	0.000113202	0.00392517	0.826511	6	TAD1177	33700000	35200000	34031142	34031142	GRM4|GRM4|GRM4|GRM4	transcript|promoter|intron|exon	2	75.8719	90.5333	66.1125	52.2418	72.6191	91.4621	92.7964	94.4273	94.8981	56.9188	92.1646	64.8983	89.2118	94.9299	54.6011	92.8424	90.2646	88.2684	91.7263	63.6472	89.3895	91.8538	92.8031	65.0308	92.8733	93.5341	81.2028	91.9946	65.6354	90.5931	77.0911	85.9977	62.6044	62.4191
TAD1177;cg19513004	-16.6297	73.9472	-4.11421	7.0023e-05	0.00266607	1.27545	6	TAD1177	33700000	35200000	34206683	34206683	HMGA1|HMGA1|HMGA1|HMGA1|HMGA1	transcript|promoter|intron|exon|fiveUTR	2	94.5469	89.2755	64.8269	30.3999	30.3243	90.7131	93.565	94.0978	65.5059	52.7972	91.2282	90.7128	85.9935	94.8295	91.7391	93.7353	91.8238	46.4233	57.6367	54.5841	80.8324	76.5173	89.4137	88.2608	91.0625	88.9519	89.7828	92.433	92.0859	89.683	89.1992	71.82	57.5966	22.8305
TAD1177;cg21599324	-6.35598	80.4902	-4.20787	4.8856e-05	0.00199182	1.61265	6	TAD1177	33700000	35200000	34074282	34074282	GRM4|GRM4|GRM4	transcript|promoter|intron	2	78.8691	83.0578	72.4813	61.4002	67.335	84.2109	87.9977	74.9988	90.2699	60.5881	85.5063	67.365	89.2738	90.5857	85.4049	88.3566	85.6599	69.3313	74.6236	85.9975	84.891	86.4946	88.3667	82.8928	86.7424	83.6104	70.2913	85.8019	81.8008	85.5175	85.0664	86.3211	52.6969	74.4411
TAD1177;cg22275276	-13.1437	78.7585	-5.10291	1.21271e-06	9.17938e-05	5.10442	6	TAD1177	33700000	35200000	33973531	33973531	NA	intergenic	2	77.3999	85.7027	64.5306	63.0453	49.9332	92.0105	93.6371	84.3009	73.4548	50.7529	92.8491	56.5451	89.9183	92.7665	95.563	91.8083	91.4258	78.0967	85.4174	79.7589	82.8414	90.0513	84.9995	80.3243	94.3121	92.8377	89.502	92.3053	87.7729	84.8848	84.2002	54.5953	63.1092	62.0329
TAD1177;cg23313266	-28.2389	60.6816	-7.2089	4.75152e-11	1.3415e-08	14.8242	6	TAD1177	33700000	35200000	33867588	33867588	NA|NA	promoter|intergenic	2	69.0546	90.5338	51.9158	19.029	19.1099	91.8771	42.224	91.7843	58.6259	28.269	53.4112	47.8676	91.175	92.5632	48.2077	63.8495	65.4814	48.7214	89.8548	25.3254	80.8761	90.1063	35.4113	55.7535	91.0172	50.982	91.3617	92.1592	77.9599	88.0454	34.3861	89.8022	36.4105	22.7395
TAD1177;cg23911970	-12.4239	84.6612	-5.208	7.63893e-07	6.24484e-05	5.5439	6	TAD1177	33700000	35200000	35177616	35177616	NA|NA|NA	transcript|intron|intergenic	2	95.0011	91.212	76.5808	48.5808	92.0395	94.0254	88.5779	95.2011	72.9493	71.9862	94.5297	88.5078	94.8585	95.2891	96.3306	95.6011	94.4898	81.8214	94.5576	48.4034	94.986	76.3558	94.5811	92.7514	96.5213	93.6581	95.0778	93.8112	94.8467	95.3132	87.888	95.1742	92.3281	66.551
TAD1177;cg24064884	-16.3582	34.4332	-4.35806	2.71271e-05	0.0012279	2.16514	6	TAD1177	33700000	35200000	33868381	33868381	NA|NA|NA	transcript|promoter|intergenic	2	46.3332	75.3609	51.1875	9.95999	11.9955	81.925	55.1905	81.6229	81.8662	8.45392	79.6322	43.985	85.2127	25.905	9.55875	14.7584	45.2141	29.2777	19.607	11.5936	45.8819	23.9462	15.1324	25.8194	11.5664	12.7524	47.1446	44.2947	14.5632	12.2889	24.9968	15.8442	44.9422	20.5587
TAD1177;cg24196784	-17.8456	54.82	-5.6541	1.01247e-07	1.09358e-05	7.47058	6	TAD1177	33700000	35200000	33866987	33866987	NA|NA|NA	transcript|promoter|intergenic	2	85.5093	81.9699	80.0116	24.0206	57.1184	84.4921	46.4723	63.6409	45.1187	86.9999	59.2868	23.8581	61.7297	47.1191	55.2232	38.6162	61.7405	51.3927	86.1492	56.5802	81.1869	62.8788	64.9441	60.0563	86.7073	56.922	39.0357	58.1265	57.0811	60.0191	36.6412	79.7095	37.2513	28.5433
TAD1177;cg24870340	-14.219	77.2627	-4.21879	4.68312e-05	0.00192274	1.65235	6	TAD1177	33700000	35200000	35147239	35147239	NA	intergenic	2	92.2798	89.371	26.0459	19.3229	69.7296	89.4959	56.6258	93.9611	94.4176	39.57	55.1168	88.9828	85.4724	89.1637	87.4608	86.6254	91.7894	32.1863	87.4613	54.2949	86.063	64.6707	92.5763	88.9994	91.2373	92.6618	83.8195	92.9303	87.648	88.8961	51.4067	92.8532	59.6256	30.9605
TAD1177;ENSG00000096395	5.67868	13.8118	4.91962	2.6791e-06	0.000179985	4.35196	6	TAD1177	33700000	35200000	33762450	33771788	MLN|MLN|MLN|MLN|MLN|MLN	transcript|intron|exon|cds|fiveUTR|threeUTR	1	32.4221	10.4901	15.0163	23.0979	18.0028	0	27.2178	25.443	8.03583	20.2401	8.02356	9.98898	22.2113	19.0361	0	19.0328	10.2266	17.0046	10.2777	14.582	8.15622	12.9426	22.563	8.05242	5.19022	8.05152	7.97287	9.89987	10.0046	13.7912	11.4744	5.02912	5.04615	10.0507
TAD1179;cg01705131	-23.1538	72.8994	-6.59379	1.08962e-09	2.2077e-07	11.8124	6	TAD1179	35450000	35750000	35732480	35732480	NA	intergenic	2	94.7388	89.5367	52.76	38.6927	79.3417	92.8667	57.1814	90.7289	62.2482	45.9417	88.3598	50.6646	91.4451	63.4124	92.9749	48.0702	91.3321	23.5145	92.6371	90.5288	86.8822	92.1834	80.2486	80.3921	88.8984	90.4314	89.102	95.756	86.4421	85.9477	80.9043	92.4344	78.2986	63.7161
TAD1179;cg05946694	-17.7622	84.5647	-5.32176	4.60367e-07	4.04921e-05	6.02596	6	TAD1179	35450000	35750000	35732268	35732268	NA	intergenic	2	97.0423	97.6919	58.6457	64.8992	87.8292	97.0115	40.4025	74.9807	54.6543	74.0577	96.0682	54.1339	96.8853	79.6454	97.7614	58.6635	92.7631	45.7156	97.3192	88.0803	95.912	97.007	97.6604	84.3972	96.674	96.1462	97.1941	97.1282	95.7352	93.7763	96.8337	97.2009	97.0582	94.2081
TAD1179;cg09736440	-18.4474	68.0647	-7.26333	3.58222e-11	1.05129e-08	15.0961	6	TAD1179	35450000	35750000	35732287	35732287	NA	intergenic	2	87.5133	86.6709	54.224	50.3136	71.8579	74.5027	33.8215	57.6122	50.6292	71.3375	84.6518	52.6846	88.5229	57.5213	71.2646	54.3573	87.4774	50.7374	85.3208	43.3151	79.3568	86.6175	78.5693	78.2381	88.5117	55.341	78.4944	79.5595	73.1472	70.5902	83.192	77.0964	67.1114	66.612
TAD1179;cg19226017	35.0348	46.7868	8.81082	8.87483e-15	5.96821e-12	23.0969	6	TAD1179	35450000	35750000	35697185	35697185	LOC285847|FKBP5|LOC285847	transcript|promoter|exon	2	67.6728	42.3695	87.539	39.2312	91.4152	42.2937	94.9758	52.3347	94.9972	36.4965	61.8629	68.9327	11.773	94.6398	9.46242	55.3637	15.993	94.099	17.2319	60.0083	23.2242	67.1094	78.3198	23.6209	12.9534	9.73251	16.527	89.7365	16.3611	16.3508	32.242	13.2287	23.3514	43.5428
TAD1179;cg25114611	21.2761	82.5968	7.04082	1.13091e-10	2.91046e-08	13.9899	6	TAD1179	35450000	35750000	35696870	35696870	LOC285847|FKBP5|LOC285847	transcript|promoter|intron	2	96.1728	76.5502	93.0872	95.2862	91.709	93.1632	96.0782	96.367	95.5231	94.1417	91.9799	91.1634	23.1409	95.6442	94.7965	66.1248	25.511	96.1354	37.4578	96.6066	45.4279	93.4382	95.5829	89.5461	32.7037	55.9937	62.0992	93.6811	38.3911	90.4512	96.3832	65.3122	93.1728	86.2254
TAD1179;ENSG00000232909	4.39246	26.8293	4.92018	2.67268e-06	0.000179599	4.35424	6	TAD1179	35450000	35750000	35701644	35704724	LOC285847|ARMC12|LOC285847|LOC285847	transcript|promoter|intron|exon	1	41.1392	28.6351	25.7141	25.1622	28.2381	25.1216	32.4824	34.0958	31.6773	27.1093	19.7779	29.7382	21.831	32.5218	14.838	26.7942	17.6892	35.4169	25.9225	24.5191	26.3953	34.5215	28.2113	26.0594	16.4526	19.8468	22.755	26.6916	26.0593	16.319	31.4174	20.9711	29.5602	22.0729
TAD118;cg21584691	-23.7809	44.5384	-4.01263	0.000102829	0.00363811	0.916224	1	TAD118	94350000	95300000	94801143	94801143	NA	intergenic	2	20.614	95.092	11.3101	8.5934	10.6314	21.7985	27.7804	49.6352	50.7861	96.4622	12.5683	41.5506	95.284	96.6629	6.34613	96.293	95.4372	50.6003	95.8103	40.6221	93.8039	26.5432	49.7961	92.9982	51.4135	94.8228	95.7643	8.03371	95.6985	95.53	23.9337	93.3952	8.20428	16.1429
TAD118;cg24699685	-22.9788	55.8775	-5.07466	1.37178e-06	0.000101903	4.98731	1	TAD118	94350000	95300000	95268325	95268325	NA|NA|NA	transcript|intron|intergenic	2	83.7606	85.3107	21.6561	12.2652	21.1653	85.9968	45.6155	22.4864	76.2341	82.2939	51.552	14.6631	85.6693	87.7988	93.7355	88.5474	38.2469	20.128	87.0057	24.5605	75.136	85.5526	62.2195	16.1009	43.5853	89.1621	86.8365	82.7244	41.751	62.8549	85.9052	37.9191	87.6212	42.0799
TAD1181;cg04633721	19.0633	60.0513	5.50446	2.01489e-07	2.00032e-05	6.81363	6	TAD1181	36350000	37250000	36935591	36935591	NA	intergenic	2	93.7554	63.1496	62.3879	66.6697	47.1783	29.74	71.9542	94.0057	87.7354	66.0851	40.2548	66.2501	81.4727	81.2153	37.1922	28.599	51.5722	58.3429	14.7577	85.7129	30.2871	70.7404	76.9762	67.8012	78.5666	41.8157	44.4019	85.3887	33.9942	33.7359	79.5718	74.5645	71.3054	43.1926
TAD1181;cg05735590	-26.0759	38.5323	-5.82661	4.52413e-08	5.49902e-06	8.24054	6	TAD1181	36350000	37250000	36627451	36627451	NA	intergenic	2	48.1059	44.7696	79.2214	37.0805	8.82175	81.7355	7.31463	36.9335	11.3641	13.0868	86.0438	9.24733	74.3979	90.6964	28.0304	10.3034	63.4858	16.28	7.38915	9.16787	23.912	54.5834	9.58373	77.227	80.4388	56.6708	36.3944	45.5598	64.6338	8.48611	28.8508	68.4634	59.9378	8.43035
TAD1181;cg08749576	-16.9259	71.929	-4.3077	3.30932e-05	0.001448	1.97828	6	TAD1181	36350000	37250000	37078520	37078520	NA	intergenic	2	84.9429	87.0311	19.0743	21.0187	83.1691	88.2655	39.7149	86.7483	87.7518	90.0748	26.4311	82.5063	84.7832	87.9927	91.3869	89.0617	83.3307	23.4678	84.7387	29.4352	86.6053	85.243	89.0563	73.9837	85.9105	85.5092	84.1976	23.1107	89.2128	89.3232	82.4193	85.5426	21.6893	21.9185
TAD1181;cg15474579	16.0529	58.7291	3.67022	0.000357696	0.00971461	-0.243047	6	TAD1181	36350000	37250000	36645812	36645812	CDKN1A|CDKN1A|CDKN1A	transcript|promoter|intron	2	95.2815	58.1826	92.6497	62.8969	56.8775	55.4558	96.874	54.3506	96.6626	96.0806	25.5412	57.1401	15.6766	49.1743	66.2479	24.0563	42.5805	37.1081	15.9684	90.2874	51.7552	94.4296	18.4247	60.0069	93.0249	18.2254	29.682	63.715	20.5201	20.3476	56.162	56.6328	55.4777	51.0135
TAD1181;cg20731623	-18.341	69.7028	-5.8695	3.69575e-08	4.62443e-06	8.434	6	TAD1181	36350000	37250000	36632462	36632462	NA	intergenic	2	87.5644	74.1719	46.547	60.7317	50.0222	85.5875	85.9082	87.7682	91.9443	70.2886	43.209	31.5775	59.9775	91.7732	72.4098	61.2015	93.272	45.222	90.3912	82.9454	81.6742	80.9313	64.9896	71.3057	88.4262	73.0436	87.3933	64.9972	89.1012	87.8058	87.9769	91.2582	30.4203	72.788
TAD1181;cg24070198	26.31	46.7314	5.12525	1.09973e-06	8.43389e-05	5.19737	6	TAD1181	36350000	37250000	37014597	37014597	NA	intergenic	2	91.4959	27.1048	92.2708	93.9781	73.1343	38.1956	63.5122	65.7256	93.8581	91.2104	44.9038	45.9522	15.4755	93.576	15.2635	37.5335	10.8086	60.1427	11.3874	93.7038	15.5601	92.0175	86.1469	16.7769	11.6194	11.5041	18.726	57.7126	11.4859	9.55387	90.5229	11.48	14.1822	73.366
TAD1182;cg00562468	-46.7501	49.5983	-10.4878	7.71125e-19	1.16605e-15	32.107	6	TAD1182	37250000	38700000	37519216	37519216	NA	intergenic	2	78.978	57.12	10.6209	8.18815	9.96459	92.0966	10.2889	43.3595	38.9311	9.47684	86.9016	35.8451	87.6282	44.1448	50.3628	94.1871	92.9037	47.3517	92.8224	9.94182	89.6164	17.2696	8.9104	89.5968	60.3194	41.667	90.1385	49.0997	87.9385	72.3903	39.6196	36.2999	36.2425	27.6436
TAD1182;cg04316353	10.6727	85.1504	4.5731	1.14155e-05	0.000602041	2.98058	6	TAD1182	37250000	38700000	38123312	38123312	NA	intergenic	2	94.8377	80.5508	91.5611	91.6867	88.8995	90.3531	94.2051	95.4882	93.0881	92.9324	93.5518	93.8315	85.7512	92.7931	90.8806	69.3364	51.5271	91.1464	81.3829	94.4306	42.5511	92.8634	91.513	81.3038	58.3861	91.257	92.8703	90.7282	84.9243	90.2633	92.9256	73.4456	93.0132	86.5584
[truncated: 7,944 more rows]
[truncated: 101 more columns]
