# Supplementary material for: InterTADs: integration of multi-omics data on topologically associated domains, application to chronic lymphocytic leukemia
Source: NAR Genom Bioinform. 2022 Jan 14;4(1):lqab121. doi: 10.1093/nargab/lqab121 (PMC8759567; doi:10.1093/nargab/lqab121)
Supplement: lqab121_Supplemental_Files [file lqab121_supplemental_files.zip › Supplementary Table 2.xlsx]

## Sheet: Sheet1
Supplemental Table 2. Detected events through evenDiff module regarding the presence of trisomy 12
ID	logFC	AveExpr	t	P,Value	adj,P,Val	B	chromosome_name	tad_name	tad_start	tad_end	start_position	end_position	Gene_id	Gene_locus	parent	H005	H006	H007	H008	H010	H011	H012	H013	H014	H015	H016	H017	H018	H019	H020	H021	H022	H023	H024	H027	H028	H029	H030	H031	H033	H035	H036	H037	H038	H039	H040	H041	H042	H043
TAD10;ENSG00000231789	-7.09999	35.111	-6.74681	4.62249e-10	7.36434e-07	12.5005	1	TAD10	9650000	10550000	9732484	9747613	PIK3CD|NA|NA|PIK3CD	transcript|transcript|intron|intron	1	36.2995	21.8715	41.2994	36.1392	31.7886	32.8139	30.97	37.7893	36.0934	32.1693	33.7778	37.4976	30.4793	35.5926	34.8954	36.2321	43.7227	38.7103	38.9394	45.5265	26.6045	30.6886	41.3515	27.2191	33.0879	33.2969	39.0096	32.2132	36.8922	34.332	33.8904	35.0896	35.547	34.401
TAD1001;ENSG00000035499	-5.23201	18.0311	-4.03253	9.39331e-05	0.00866639	1.19401	5	TAD1001	59050000	59950000	59892739	59996017	DEPDC1B|DEPDC1B|DEPDC1B|DEPDC1B|DEPDC1B|DEPDC1B|DEPDC1B|NA	transcript|promoter|intron|exon|cds|fiveUTR|threeUTR|intergenic	1	19.4709	10.4901	18.5042	15.5387	18.656	13.2341	17.4887	19.3741	17.5395	16.0399	8.02356	17.2781	10.2784	26.1714	12.7852	17.7932	21.721	32.7216	20.5555	17.9866	17.8023	20.4654	20.0694	11.7966	21.6428	18.798	20.1213	15.6909	20.4468	19.1926	23.7568	14.1185	37.5582	15.0761
TAD1002;cg26124526	17.6422	25.0583	4.83172	3.78098e-06	0.000899537	4.13839	5	TAD1002	59950000	61500000	60618932	60618932	NA	intergenic	2	17.8824	25.2952	18.0282	11.8992	18.7139	14.8994	26.4445	52.2582	24.7566	18.2865	52.2356	16.6566	15.6294	22.1336	11.9354	50.8056	15.8734	20.2343	11.1214	17.9643	16.2193	22.4072	27.0322	36.5132	16.1817	13.616	15.9048	20.7812	12.1558	12.6964	20.1433	13.1819	12.8798	43.016
TAD1002;ENSG00000035499	-5.23201	18.0311	-4.03253	9.39331e-05	0.00866639	1.19401	5	TAD1002	59950000	61500000	59892739	59996017	DEPDC1B|DEPDC1B|DEPDC1B|DEPDC1B|DEPDC1B|DEPDC1B|DEPDC1B|NA	transcript|promoter|intron|exon|cds|fiveUTR|threeUTR|intergenic	1	19.4709	10.4901	18.5042	15.5387	18.656	13.2341	17.4887	19.3741	17.5395	16.0399	8.02356	17.2781	10.2784	26.1714	12.7852	17.7932	21.721	32.7216	20.5555	17.9866	17.8023	20.4654	20.0694	11.7966	21.6428	18.798	20.1213	15.6909	20.4468	19.1926	23.7568	14.1185	37.5582	15.0761
TAD1008;ENSG00000123213	-5.18116	46.0717	-5.16805	8.78173e-07	0.000303281	5.48626	5	TAD1008	64900000	65500000	65018023	65167553	NLN|NLN|SGTB|NLN|NLN|NLN|NLN|NLN|NA	transcript|promoter|promoter|intron|exon|cds|fiveUTR|threeUTR|intergenic	1	44.8067	38.9513	50.5866	45.7669	40.795	40.1983	50.5791	44.6346	52.0886	46.3491	37.926	54.8687	42.0893	49.1811	45.7636	48.6851	45.726	47.0544	51.2719	50.1164	46.5143	55.1738	45.7232	39.8591	48.4295	47.6136	47.4277	47.1118	46.2253	46.2133	44.2206	48.1375	44.0766	46.1197
TAD1015;ENSG00000272365	-4.68492	32.5498	-4.08189	7.78965e-05	0.00767919	1.36446	5	TAD1015	71650000	71900000	71663446	71664222	NA	intergenic	1	30.9111	32.0396	38.6663	34.029	33.0845	27.7806	36.9116	35.1464	32.1433	31.1178	25.3115	32.5819	32.0112	27.9143	35.4624	40.8815	41.0209	41.7177	38.9781	41.9089	28.4243	34.3371	34.8354	32.7335	24.3963	28.217	30.7279	35.5892	32.4743	32.2745	23.7568	36.8229	28.1825	33.0158
TAD1022;ENSG00000254893	6.00583	32.298	5.53256	1.69155e-07	8.26172e-05	7.0116	5	TAD1022	75000000	75600000	75465911	75470171	SV2C|SV2C	transcript|intron	1	30.5679	33.2529	31.3338	25.4155	31.2238	29.7317	26.082	29.6812	29.0408	33.618	33.8491	29.2576	28.8552	34.469	28.9735	28.2467	24.0349	28.8903	32.3943	26.5364	31.8529	30.0413	34.9025	33.9709	36.6185	32.5593	31.1368	34.3067	34.49	30.7856	33.7036	27.6192	31.1344	29.4384
TAD1024;ENSG00000132846	-4.2225	41.3666	-4.43358	1.96441e-05	0.00298227	2.62358	5	TAD1024	76100000	77650000	76367897	76383148	ZBED3-AS1|ZBED3|NA|SNORA47|ZBED3-AS1|ZBED3|NA|SNORA47|ZBED3-AS1|ZBED3|SNORA47|ZBED3-AS1|ZBED3|ZBED3|ZBED3|ZBED3|NA	transcript|transcript|transcript|transcript|promoter|promoter|promoter|promoter|intron|intron|exon|exon|exon|cds|fiveUTR|threeUTR|intergenic	1	42.6045	35.2884	38.8693	41.9986	44.6367	40.7821	42.9055	47.7499	43.1349	42.8668	31.3348	40.8046	37.1505	43.3255	42.6446	43.4466	42.7797	35.0414	41.2259	41.0785	36.194	44.1775	45.6921	40.8139	44.9195	40.7532	41.0974	45.0737	46.1534	43.4226	42.3501	42.0532	43.9907	37.3196
TAD1024;ENSG00000245556	-6.00357	42.7215	-6.39805	2.67025e-09	3.05424e-06	10.8673	5	TAD1024	76100000	77650000	77638189	77656331	NA|SCAMP1|NA|NA|NA	transcript|promoter|promoter|intron|intergenic	1	40.5881	39.6645	46.4633	42.9625	43.4924	37.3929	51.0419	43.8368	39.4185	40.9762	33.1032	44.0841	38.7851	45.241	46.8368	51.6833	49.7246	49.2449	48.6737	46.5801	40.4691	49.2162	46.736	44.1851	38.6305	42.5447	42.1292	47.8954	42.4989	41.0132	36.2717	43.2313	42.3921	42.6745
TAD1024;ENSG00000250802	-5.10719	30.965	-4.68453	7.02626e-06	0.00142468	3.5678	5	TAD1024	76100000	77650000	76382565	76462734	ZBED3-AS1|ZBED3|ZBED3-AS1|ZBED3|ZBED3-AS1|ZBED3|ZBED3-AS1|ZBED3|ZBED3|NA	transcript|transcript|promoter|promoter|intron|intron|exon|exon|fiveUTR|intergenic	1	34.1229	24.3573	24.1961	31.3073	29.6649	29.463	38.0063	36.0111	26.0057	32.8489	28.2728	31.8401	30.1054	27.9143	32.9315	35.5864	35.9076	24.0611	35.3059	35.6765	27.9236	32.1755	32.6583	26.6622	35.2645	32.115	30.2945	32.1343	35.0723	31.8913	25.7438	36.1086	24.7609	29.184
TAD1025;ENSG00000132837	-4.59231	23.6719	-4.35686	2.67015e-05	0.00372887	2.34237	5	TAD1025	77650000	78300000	78293438	78531861	BHMT2|BHMT|DMGDH|BHMT2|BHMT|JMY|DMGDH|BHMT2|DMGDH|BHMT|BHMT2|DMGDH|BHMT|BHMT2|DMGDH|BHMT|BHMT2|DMGDH|BHMT|BHMT2|DMGDH|BHMT|NA|NA|NA	transcript|transcript|transcript|promoter|promoter|promoter|promoter|intron|intron|intron|exon|exon|exon|cds|cds|cds|fiveUTR|fiveUTR|fiveUTR|threeUTR|threeUTR|threeUTR|intergenic|intergenic|intergenic	1	29.8295	18.145	26.2465	26.5674	33.3543	21.3486	28.9126	28.571	14.2334	25.7427	19.274	22.2726	33.1964	17.7963	25.9562	25.4813	26.4355	29.18	22.2098	22.8472	17.0947	22.9564	34.0546	25.6281	24.6789	16.103	23.6447	30.4408	26.974	21.2315	21.7057	28.5273	24.5141	24.1586
TAD1025;ENSG00000245556	-6.00357	42.7215	-6.39805	2.67025e-09	3.05424e-06	10.8673	5	TAD1025	77650000	78300000	77638189	77656331	NA|SCAMP1|NA|NA|NA	transcript|promoter|promoter|intron|intergenic	1	40.5881	39.6645	46.4633	42.9625	43.4924	37.3929	51.0419	43.8368	39.4185	40.9762	33.1032	44.0841	38.7851	45.241	46.8368	51.6833	49.7246	49.2449	48.6737	46.5801	40.4691	49.2162	46.736	44.1851	38.6305	42.5447	42.1292	47.8954	42.4989	41.0132	36.2717	43.2313	42.3921	42.6745
TAD1026;ENSG00000132837	-4.59231	23.6719	-4.35686	2.67015e-05	0.00372887	2.34237	5	TAD1026	78300000	80600000	78293438	78531861	BHMT2|BHMT|DMGDH|BHMT2|BHMT|JMY|DMGDH|BHMT2|DMGDH|BHMT|BHMT2|DMGDH|BHMT|BHMT2|DMGDH|BHMT|BHMT2|DMGDH|BHMT|BHMT2|DMGDH|BHMT|NA|NA|NA	transcript|transcript|transcript|promoter|promoter|promoter|promoter|intron|intron|intron|exon|exon|exon|cds|cds|cds|fiveUTR|fiveUTR|fiveUTR|threeUTR|threeUTR|threeUTR|intergenic|intergenic|intergenic	1	29.8295	18.145	26.2465	26.5674	33.3543	21.3486	28.9126	28.571	14.2334	25.7427	19.274	22.2726	33.1964	17.7963	25.9562	25.4813	26.4355	29.18	22.2098	22.8472	17.0947	22.9564	34.0546	25.6281	24.6789	16.103	23.6447	30.4408	26.974	21.2315	21.7057	28.5273	24.5141	24.1586
TAD1033;ENSG00000153140	-4.48103	39.4483	-5.4127	2.928e-07	0.000128223	6.503	5	TAD1033	88000000	89750000	89688078	89705603	CETN3|CETN3|CETN3|CETN3|CETN3|CETN3|NA	transcript|intron|exon|cds|fiveUTR|threeUTR|intergenic	1	38.8661	35.3595	42.3253	41.5236	41.6902	36.176	41.3366	37.5727	42.7215	34.3138	36.7391	37.7313	41.8309	46.9901	38.6469	47.2668	48.2529	42.9374	48.7568	47.2924	43.4474	46.7635	36.9337	36.528	37.9555	38.7936	31.6176	36.7179	42.1926	34.7649	37.3329	39.0672	40.6755	37.3616
TAD1033;ENSG00000255647	-6.66507	14.2628	-4.70281	6.5102e-06	0.00134865	3.63798	5	TAD1033	88000000	89750000	89705817	89706485	CETN3|NA	promoter|intergenic	1	28.0854	10.4901	26.4995	14.5409	17.2872	0	15.7939	23.6307	19.8081	8.01994	17.5127	12.9106	22.5731	14.4418	14.838	18.4388	16.2089	20.4756	23.246	13.6456	5.146	19.063	0	16.1048	8.22631	18.2114	15.091	19.3389	12.9308	0	11.4744	11.6773	15.1384	11.6685
TAD104;ENSG00000117155	6.93853	42.2984	7.24428	3.53715e-11	1.06373e-07	14.8954	1	TAD104	84350000	85400000	85109390	85156486	SSX2IP|SSX2IP|SSX2IP|SSX2IP|SSX2IP|SSX2IP|SSX2IP|NA	transcript|promoter|intron|exon|cds|fiveUTR|threeUTR|intergenic	1	34.5446	43.7897	40.5712	39.9919	44.5577	39.5991	37.4238	41.9462	37.9433	45.4973	42.5709	41.002	39.0957	43.4755	35.4127	41.176	41.9526	37.1014	39.4999	43.4523	47.842	48.5863	40.89	52.1902	43.0271	42.4335	38.2673	38.1167	43.2212	36.8821	45.1146	42.0753	46.7852	40.5888
TAD1041;ENSG00000145721	14.5587	16.2786	9.03235	2.10793e-15	3.76126e-11	23.9508	5	TAD1041	96050000	96500000	96427574	96478576	LIX1|LIX1|LIX1|LIX1|LIX1|LIX1|LIX1|NA	transcript|promoter|intron|exon|cds|fiveUTR|threeUTR|intergenic	1	16.9884	12.1787	20.3652	16.4188	26.6926	13.2341	17.4887	18.2424	13.1059	19.7689	25.966	11.5968	18.4239	14.4418	9.89199	15.4302	0	16.2265	8.14492	4.86066	25.2509	10.0138	17.7709	19.849	19.761	5.07994	10.0607	11.4934	20.8593	13.7912	7.83249	0	13.0441	12.9903
TAD1041;ENSG00000251606	16.8376	18.0173	9.38906	2.84407e-16	9.25388e-12	25.8105	5	TAD1041	96050000	96500000	96424779	96519354	LIX1|RIOK2|LIX1|RIOK2|LIX1|RIOK2|LIX1|RIOK2|LIX1|RIOK2|LIX1|RIOK2|LIX1|RIOK2|NA|NA|NA	transcript|transcript|promoter|promoter|intron|intron|exon|exon|cds|cds|fiveUTR|fiveUTR|threeUTR|threeUTR|intergenic|intergenic|intergenic	1	13.2195	15.7352	25.9849	17.2061	0	15.359	14.7797	20.7995	15.2101	13.08	33.4857	12.9106	11.9329	10.2886	13.8852	10.2868	16.9861	11.8857	15.4166	17.4253	25.73	16.6325	22.9078	19.3433	15.5707	15.2398	5.03032	20.6409	10.0046	11.4065	9.8835	11.6773	15.9959	10.0507
TAD1042;ENSG00000248758	8.35656	9.93946	5.50059	1.95942e-07	9.36499e-05	6.87529	5	TAD1042	96500000	98200000	96523794	96537584	NA	intergenic	1	5.11402	8.31324	15.0163	8.20941	5.20397	8.11447	0	11.8154	10.1401	0	13.0859	4.99449	11.9329	13.2978	0	11.9426	8.10442	16.2265	5.13887	4.86066	14.4467	0	0	10.161	12.0513	23.5905	7.97287	7.84546	14.0433	4.91251	0	13.0001	5.04615	15.93
TAD1042;ENSG00000249977	5.74993	2.48307	5.33369	4.1882e-07	0.000168821	6.17143	5	TAD1042	96500000	98200000	96785062	96785445	NA	intergenic	1	0	0	0	0	0	5.11966	8.34425	0	13.1059	0	8.02356	7.91608	0	8.1535	0	0	0	14.3706	0	0	0	0	0	8.05242	0	8.05152	0	0	0	0	0	0	0	0
TAD1042;ENSG00000251054	5.88905	4.76404	4.66148	7.73387e-06	0.00153331	3.47953	5	TAD1042	96500000	98200000	96559075	96563661	NA	intergenic	1	5.11402	0	0	5.17956	0	0	5.26464	5.0886	0	0	10.1246	4.99449	0	5.14429	7.83922	0	0	18.9422	5.13887	0	5.146	5.00688	8.14185	0	0	10.1599	0	11.4934	10.0046	0	0	0	5.04615	10.0507
TAD1042;ENSG00000251389	4.91191	2.33486	4.60598	9.7317e-06	0.00180818	3.26829	5	TAD1042	96500000	98200000	96704480	96706125	NA	intergenic	1	0	0	0	0	0	0	0	0	0	0	0	0	0	0	0	0	0	5.1189	0	0	0	0	5.13693	5.08051	0	13.1315	0	0	0	0	0	0	0	7.96499
TAD1042;ENSG00000251606	16.8376	18.0173	9.38906	2.84407e-16	9.25388e-12	25.8105	5	TAD1042	96500000	98200000	96424779	96519354	LIX1|RIOK2|LIX1|RIOK2|LIX1|RIOK2|LIX1|RIOK2|LIX1|RIOK2|LIX1|RIOK2|LIX1|RIOK2|NA|NA|NA	transcript|transcript|promoter|promoter|intron|intron|exon|exon|cds|cds|fiveUTR|fiveUTR|threeUTR|threeUTR|intergenic|intergenic|intergenic	1	13.2195	15.7352	25.9849	17.2061	0	15.359	14.7797	20.7995	15.2101	13.08	33.4857	12.9106	11.9329	10.2886	13.8852	10.2868	16.9861	11.8857	15.4166	17.4253	25.73	16.6325	22.9078	19.3433	15.5707	15.2398	5.03032	20.6409	10.0046	11.4065	9.8835	11.6773	15.9959	10.0507
TAD1054;ENSG00000271849	-4.87945	31.0922	-4.63618	8.58957e-06	0.00165396	3.38304	5	TAD1054	108850000	110050000	109023503	109024030	NA	intergenic	1	32.0485	25.2149	35.2223	35.1921	26.9041	27.4288	27.8257	27.7809	29.3118	22.5648	26.5666	20.4148	35.6791	25.2425	30.5164	36.98	36.6621	34.4395	30.5978	35.0899	19.0425	25.2567	34.4197	31.7427	30.1415	30.924	31.524	32.2132	37.9047	30.2107	32.3149	31.8839	28.0293	36.0314
TAD1075;ENSG00000125347	4.62866	64.768	4.44926	1.84415e-05	0.00285476	2.68149	5	TAD1075	131700000	132450000	131817301	131826490	IRF1-AS1|IRF1|IRF1|IRF1|IRF1-AS1|IRF1|IRF1-AS1|IRF1|IRF1-AS1|IRF1|IRF1|IRF1-AS1	transcript|transcript|promoter|intron|intron|exon|exon|cds|cds|fiveUTR|threeUTR|threeUTR	1	63.3332	65.3344	62.7814	56.9679	69.8951	63.3015	62.2478	68.9009	66.1823	69.6662	74.0285	58.8358	67.3043	62.4723	62.5096	68.6149	67.7037	66.6504	67.1656	64.1733	75.8309	67.9218	65.9824	74.2218	62.9804	71.0405	69.2522	61.1541	65.4252	64.2399	67.1335	60.9932	60.8362	60.6902
TAD1075;ENSG00000164402	-6.16829	44.068	-4.32161	3.07095e-05	0.00409523	2.21437	5	TAD1075	131700000	132450000	132086509	132142933	CCNI2|SEPTIN8|SEPTIN8|SEPTIN8|CCNI2|SEPTIN8|CCNI2|SEPTIN8|CCNI2|SEPTIN8|SEPTIN8|CCNI2|NA	transcript|transcript|promoter|intron|intron|exon|exon|cds|cds|fiveUTR|threeUTR|threeUTR|intergenic	1	40.2492	31.7033	36.2728	49.205	50.3534	39.459	49.8756	39.7285	49.6168	44.4006	39.4247	48.8036	45.6655	32.9717	40.2834	37.8879	43.1927	53.2519	46.7536	47.8327	40.3081	50.2637	49.8216	37.9393	44.2595	41.0568	47.6558	50.5962	42.9447	44.4172	53.7869	40.233	34.9735	50.2037
TAD1075;ENSG00000164404	-5.23075	27.7272	-4.57464	1.10712e-05	0.00198075	3.1498	5	TAD1075	131700000	132450000	132196873	132202576	UQCRQ|GDF9|UQCRQ|GDF9|GDF9|UQCRQ|GDF9|UQCRQ|GDF9|UQCRQ|GDF9|UQCRQ|GDF9|NA	transcript|transcript|promoter|promoter|intron|intron|exon|exon|cds|cds|fiveUTR|fiveUTR|threeUTR|intergenic	1	33.5203	25.2149	25.1422	26.9827	32.3138	21.3486	37.2004	31.3963	27.5114	23.498	26.7563	27.429	36.1463	21.0271	31.4444	38.7768	28.4024	40.7167	29.7096	32.8332	26.3953	28.1122	31.1611	27.9014	19.761	22.3127	27.7853	27.6452	29.4268	25.5915	26.9792	29.4605	25.8831	27.2689
TAD1077;cg05705583	-10.9162	93.3195	-4.27662	3.66702e-05	0.0046318	2.05211	5	TAD1077	133300000	134250000	134073432	134073432	CAMLG|NA	promoter|intergenic	2	96.8594	93.7352	94.6951	95.9536	95.4365	96.0349	97.2667	97.3279	96.3705	44.5781	96.7628	96.0335	52.8601	97.181	96.0823	97.0083	94.5144	96.4814	86.2791	96.7318	95.406	96.9797	96.1068	95.5052	96.6274	96.6466	95.9396	95.4317	96.6898	95.3203	95.6814	95.7043	96.0565	93.4929
TAD1089;ENSG00000247199	-4.65512	19.7485	-3.99361	0.000108758	0.00958799	1.0607	5	TAD1089	145900000	148650000	147647870	147763346	SPINK13|SPINK7|SPINK9|NA|SPINK13|SPINK7|SPINK9|FBXO38|NA|SPINK13|SPINK9|SPINK7|SPINK13|SPINK9|SPINK7|SPINK13|SPINK9|SPINK7|SPINK13|SPINK9|SPINK7|SPINK13|SPINK9|SPINK7|NA|NA|NA|NA	transcript|transcript|transcript|transcript|promoter|promoter|promoter|promoter|intron|intron|intron|intron|exon|exon|exon|cds|cds|cds|fiveUTR|fiveUTR|fiveUTR|threeUTR|threeUTR|threeUTR|intergenic|intergenic|intergenic|intergenic	1	24.8438	18.8034	21.3956	26.5674	14.6094	10.2393	25.0328	24.9692	19.3035	16.809	18.1482	19.978	21.4302	17.089	22.6772	24.9865	24.0349	20.4756	22.9164	25.3214	20.584	20.8783	24.4255	18.8001	16.4526	16.8752	17.4021	21.3933	23.5131	16.9945	9.8835	18.61	13.0441	25.9807
TAD1093;ENSG00000171992	16.3007	28.1687	6.93661	1.74944e-10	3.78568e-07	13.4058	5	TAD1093	149800000	150700000	149980642	150038782	SYNPO|NA|SYNPO|NA|SYNPO|SYNPO|SYNPO|SYNPO|SYNPO	transcript|transcript|promoter|promoter|intron|exon|cds|fiveUTR|threeUTR	1	19.4709	43.4817	8.47781	44.7151	25.2808	25.8256	8.34425	27.2624	18.1759	22.2252	18.7327	25.1942	11.9329	20.5771	29.4494	30.7435	15.34	28.7411	27.7104	18.5063	61.7972	32.5838	28.2113	54.2259	22.4318	22.6536	40.6558	30.0267	28.0865	25.3973	20.6067	31.0293	22.1643	54.5338
TAD1094;cg19939793	-16.4634	80.7557	-4.29813	3.36941e-05	0.00437565	2.12951	5	TAD1094	150700000	151200000	151119245	151119245	NA	intergenic	2	94.1924	91.8338	90.9513	69.4565	60.8433	58.3402	95.1049	95.7631	94.752	64.9632	94.7338	91.2599	91.0251	95.4735	85.7768	93.2862	62.8664	82.4476	91.0002	94.4726	75.4751	91.749	93.3943	50.6371	93.6188	57.6576	83.5012	63.8982	93.9761	46.9471	84.2776	91.1302	93.2263	76.8007
TAD11;ENSG00000175262	9.87433	14.5889	4.80478	4.23888e-06	0.000973016	4.03305	1	TAD11	10550000	11050000	11006528	11042094	C1orf127|C1orf127|C1orf127|C1orf127|C1orf127|C1orf127|C1orf127|NA	transcript|promoter|intron|exon|cds|fiveUTR|threeUTR|intergenic	1	17.6916	8.31324	12.4198	10.3591	12.0832	8.11447	13.6089	14.2855	13.1059	26.7442	16.0471	7.91608	5.13922	5.14429	17.7312	0	5.11332	11.8857	25.6944	7.70397	24.7387	16.6325	17.7709	20.7664	13.4165	10.1599	18.6144	0	7.92848	9.82501	7.83249	5.02912	11.7168	17.3849
TAD1100;ENSG00000172548	6.69133	43.0472	4.03915	9.16125e-05	0.00852736	1.21678	5	TAD1100	156800000	157200000	156887027	156901725	NIPAL4|ADAM19|NIPAL4|NIPAL4|ADAM19|NIPAL4|NIPAL4|NIPAL4|NIPAL4	transcript|transcript|promoter|intron|intron|exon|cds|fiveUTR|threeUTR	1	34.0502	36.8908	28.0707	45.8482	49.1945	49.4467	41.2706	39.2896	36.2495	53.8353	52.2012	31.6643	43.4959	33.313	44.0087	42.4952	50.181	42.6908	38.9781	40.1134	52.4178	36.4771	41.3235	58.0885	42.3516	50.2497	39.9534	47.9993	47.2882	47.5245	59.2574	45.7947	42.7082	45.3684
TAD1102;cg26645237	-23.9502	71.1022	-4.57133	1.12226e-05	0.00200059	3.13733	5	TAD1102	157450000	158200000	157733288	157733288	NA	intergenic	2	80.5507	48.6632	83.5689	65.4464	79.7571	57.0457	95.8902	97.0991	96.563	59.6167	55.1354	93.9619	70.5921	95.517	68.4745	96.3781	44.286	91.9222	95.9002	67.2079	16.6937	96.521	94.7364	14.1269	47.0176	63.5953	54.6264	64.7608	48.3163	73.4985	96.1383	36.8288	64.8301	81.7841
TAD1102;ENSG00000164330	23.7395	18.6366	6.04143	1.53192e-08	1.20949e-05	9.24199	5	TAD1102	157450000	158200000	158122928	158526769	EBF1|NA|EBF1|EBF1|EBF1|EBF1|EBF1|EBF1	transcript|promoter|promoter|intron|exon|cds|fiveUTR|threeUTR	1	5.11402	60.7516	19.1756	5.17956	32.1081	5.11966	0	0	8.03583	10.12	0	0	23.8658	5.14429	15.6784	8.15208	5.11332	0	19.0161	4.86066	63.4823	57.5709	26.5576	63.312	27.9873	0	7.97287	21.027	11.615	19.65	13.8733	14.1185	13.0441	0
TAD1103;ENSG00000164330	23.7395	18.6366	6.04143	1.53192e-08	1.20949e-05	9.24199	5	TAD1103	158200000	158550000	158122928	158526769	EBF1|NA|EBF1|EBF1|EBF1|EBF1|EBF1|EBF1	transcript|promoter|promoter|intron|exon|cds|fiveUTR|threeUTR	1	5.11402	60.7516	19.1756	5.17956	32.1081	5.11966	0	0	8.03583	10.12	0	0	23.8658	5.14429	15.6784	8.15208	5.11332	0	19.0161	4.86066	63.4823	57.5709	26.5576	63.312	27.9873	0	7.97287	21.027	11.615	19.65	13.8733	14.1185	13.0441	0
TAD1103;ENSG00000245812	17.6449	7.05288	6.9695	1.47659e-10	3.34923e-07	13.5638	5	TAD1103	158200000	158550000	158527491	158544486	NA|NA|EBF1|NA|NA	transcript|promoter|promoter|intron|intergenic	1	0	35.3595	8.47781	0	0	0	0	5.0886	0	8.01994	0	0	8.14547	5.14429	0	0	0	0	5.13887	0	43.9025	37.6302	8.14185	39.7305	13.4165	0	0	7.84546	0	0	0	0	5.04615	0
TAD1103;ENSG00000253456	4.90692	1.00354	6.25027	5.54021e-09	5.41182e-06	10.188	5	TAD1103	158200000	158550000	158412814	158414207	EBF1|EBF1	transcript|intron	1	0	13.5583	0	0	0	0	0	0	0	0	0	0	0	0	0	0	0	0	0	0	13.3022	10.0138	0	8.05242	0	0	0	0	0	0	0	0	0	0
TAD1103;ENSG00000253811	5.64982	1.30959	6.99104	1.32121e-10	3.10196e-07	13.6673	5	TAD1103	158200000	158550000	158410014	158411797	EBF1|EBF1	transcript|intron	1	0	8.31324	0	0	0	0	0	0	0	0	0	0	5.13922	0	0	0	0	0	0	0	8.15622	5.00688	0	11.7966	0	0	0	4.94993	0	0	0	0	0	0
TAD1106;cg02065387	-11.5869	89.756	-4.27705	3.66083e-05	0.00462981	2.05365	5	TAD1106	159850000	162950000	161274307	161274307	GABRA1|GABRA1|GABRA1|GABRA1	transcript|promoter|exon|fiveUTR	2	96.0927	95.94	87.1393	94.2086	90.7093	94.5611	93.9839	94.5451	94.3365	93.0813	94.9287	93.3703	52.3131	94.7362	89.4871	95.4331	96.1678	95.6291	94.3414	96.2314	55.7536	96.0454	86.9111	91.194	96.0931	92.2754	47.8076	94.999	95.1721	95.0409	93.5107	94.993	91.2422	94.8928
TAD1113;cg06417125	5.57468	7.13607	4.30874	3.23116e-05	0.00424764	2.16784	5	TAD1113	169600000	169850000	169659847	169659847	C5orf58|NA	promoter|intergenic	2	6.83573	5.89879	9.15149	5.99703	9.14776	7.44266	4.05072	5.70592	8.0321	49.944	39.6587	7.9974	7.93297	7.87841	5.08081	7.66226	8.25734	8.24478	5.73471	8.10298	6.51599	7.30105	6.17876	5.57286	7.04925	5.92217	7.66976	5.51978	6.2926	6.69271	5.55725	7.77774	4.97282	5.93174
TAD1115;cg19861741	-21.9256	66.0715	-4.11597	6.83898e-05	0.00706483	1.48307	5	TAD1115	170100000	170750000	170742608	170742608	NA	intergenic	2	90.1259	85.8757	47.4866	83.7815	50.2823	53.3092	60.2709	8.55074	43.1285	53.4033	40.5184	95.304	86.3256	89.2813	66.4812	89.9962	65.1299	53.7314	89.5866	76.1593	44.6514	88.971	95.2524	55.1209	83.2943	56.7886	65.6675	92.5298	63.0788	61.9199	90.6099	44.4518	92.2588	63.5813
TAD1116;cg11147586	-4.10455	89.5856	-4.56047	1.17339e-05	0.00205762	3.0964	5	TAD1116	170750000	171000000	170845829	170845829	FGF18|NA	promoter|intergenic	2	92.969	90.4615	92.9578	91.9119	89.8701	91.7496	91.0103	91.5719	90.6362	83.3464	92.6294	88.3988	87.3082	90.3365	93.5523	87.9409	92.5516	88.8709	89.0174	87.7675	84.5989	88.8949	93.65	86.3415	90.5503	91.0783	90.8099	93.2351	91.6535	91.137	90.7756	87.281	92.596	90.304
TAD1118;ENSG00000214360	-7.81011	21.943	-4.8183	4.00261e-06	0.000934962	4.0859	5	TAD1118	171300000	171800000	171621176	171630456	EFCAB9|EFCAB9|EFCAB9|EFCAB9|EFCAB9|EFCAB9	transcript|intron|exon|cds|fiveUTR|threeUTR	1	40.4052	20.4919	26.982	24.0531	27.5051	13.2341	27.6284	24.9692	29.4435	13.08	21.5043	27.1014	15.4177	27.5608	30.2127	22.2294	14.3549	25.1179	10.2777	35.4119	14.4467	20.8783	25.4494	14.2628	23.4783	15.2398	19.1522	33.0281	19.0456	24.1051	27.1394	29.2059	33.7411	23.895
TAD1120;cg22118147	16.004	34.6091	4.9402	2.37656e-06	0.000648407	4.56658	5	TAD1120	172100000	172400000	172144013	172144013	NA	intergenic	2	48.3146	38.1439	33.1476	30.1667	28.2478	32.052	41.8627	36.6185	41.383	44.5607	41.2129	29.0234	25.4434	44.2391	20.9941	35.0757	26.0165	27.2595	22.9633	24.2544	33.1683	62.8755	35.6608	50.9579	17.5516	21.5717	19.4281	58.4914	21.5615	19.1731	23.2224	20.9742	11.0899	26.6659
TAD1123;ENSG00000253959	-5.19271	5.90969	-4.01717	9.95368e-05	0.00900035	1.14128	5	TAD1123	173050000	173400000	173069522	173085197	NA	intergenic	1	14.3569	8.31324	5.3489	13.389	5.20397	0	10.5293	8.06524	0	0	5.0623	16.5913	0	5.14429	0	15.4302	0	10.2378	5.13887	0	5.146	5.00688	10.2739	0	0	0	5.03032	11.4934	5.00231	0	0	0	7.99796	0
TAD1126;ENSG00000250992	6.91423	9.22654	4.35147	2.72801e-05	0.00378317	2.32275	5	TAD1126	175300000	175550000	175467747	175469881	NA	intergenic	1	0	14.7248	0	16.4188	10.4079	8.11447	0	19.3741	5.07005	10.12	16.0471	0	5.13922	0	7.83922	10.2868	15.34	0	11.9321	16.8151	15.438	7.93572	11.9276	5.08051	0	8.05152	7.97287	7.84546	7.92848	0	12.7742	15.0874	0	10.0507
TAD1128;ENSG00000074317	7.19442	3.08856	5.47442	2.20922e-07	0.000103383	6.76405	5	TAD1128	175800000	176050000	176047085	176057530	SNCB|MIR4281|EIF4E1B|SNCB|MIR4281|SNCB|MIR4281|SNCB|SNCB|SNCB|SNCB|NA	transcript|transcript|promoter|promoter|promoter|intron|exon|exon|cds|fiveUTR|threeUTR|intergenic	1	0	10.4901	0	0	0	0	0	0	0	13.08	5.0623	7.91608	0	0	0	10.2868	0	0	0	4.86066	5.146	0	5.13693	0	8.22631	0	5.03032	0	0	14.7375	0	5.02912	0	0
TAD1129;ENSG00000074317	7.19442	3.08856	5.47442	2.20922e-07	0.000103383	6.76405	5	TAD1129	176050000	176400000	176047085	176057530	SNCB|MIR4281|EIF4E1B|SNCB|MIR4281|SNCB|MIR4281|SNCB|SNCB|SNCB|SNCB|NA	transcript|transcript|promoter|promoter|promoter|intron|exon|exon|cds|fiveUTR|threeUTR|intergenic	1	0	10.4901	0	0	0	0	0	0	0	13.08	5.0623	7.91608	0	0	0	10.2868	0	0	0	4.86066	5.146	0	5.13693	0	8.22631	0	5.03032	0	0	14.7375	0	5.02912	0	0
TAD1130;ENSG00000131187	6.45924	25.3781	4.34964	2.74787e-05	0.00380056	2.31611	5	TAD1130	176400000	176950000	176829141	176836577	F12|F12|F12|F12|F12|F12	transcript|intron|exon|cds|fiveUTR|threeUTR	1	19.4709	23.7264	41.3359	22.0024	21.271	22.8308	26.5569	27.2624	16.8423	31.9891	26.5666	41.3814	19.0174	16.307	27.1627	20.5736	23.1304	26.8636	24.1549	23.1119	34.1147	20.0275	28.8424	22.6562	20.7609	23.5905	24.6833	14.8498	25.4491	16.9945	23.7568	26.9438	28.7653	22.0729
TAD1132;cg21678388	-4.30488	94.9179	-4.24998	4.07082e-05	0.00498956	1.95661	5	TAD1132	177650000	178950000	178286735	178286735	ZNF354B|NA	promoter|intergenic	2	96.6966	96.1607	95.7586	95.7137	95.7272	95.5854	96.5588	96.1184	96.0889	96.1664	95.9937	94.6741	96.7188	95.845	96.9899	96.5405	96.7972	96.7534	96.7538	97.2846	96.008	97.071	96.1873	96.5348	97.2966	95.6944	96.3391	96.01	95.2074	95.8191	95.9146	95.7397	94.7645	96.3009
TAD1133;cg00274406	-16.2059	29.25	-4.00648	0.000103624	0.00926351	1.10468	5	TAD1133	178950000	179350000	179229353	179229353	MGAT4B|MGAT4B|MGAT4B|MGAT4B|MGAT4B	transcript|promoter|intron|exon|fiveUTR	2	55.3506	18.2743	39.9771	37.0649	22.6686	34.4356	22.8925	43.3547	90.0893	17.1307	13.8344	23.7741	11.941	29.3617	31.15	19.0555	28.5374	31.9292	22.1609	27.6295	17.6496	38.8798	14.7509	11.378	20.0898	14.5153	16.5333	24.0372	24.7305	17.7936	17.4362	21.2411	25.0436	36.4073
TAD1133;cg23011886	-21.0544	87.003	-8.10099	3.62087e-13	2.79364e-09	19.164	5	TAD1133	178950000	179350000	179230002	179230002	MGAT4B|MGAT4B|MGAT4B	transcript|promoter|intron	2	94.7838	66.3255	93.6084	93.2045	89.0397	87.3519	94.7052	95.9288	96.0443	95.3246	56.4921	92.1239	87.5705	94.644	94.5732	94.0886	93.322	94.0491	90.5089	96.2468	84.3356	90.5756	93.4846	57.5315	90.2854	93.5385	94.1991	86.3634	77.6855	77.9433	91.7898	86.5031	94.1709	76.0663
TAD1133;ENSG00000245317	-5.29969	28.6415	-4.56738	1.14061e-05	0.00201898	3.12242	5	TAD1133	178950000	179350000	179286013	179288283	NA|MRNIP|NA|NA|NA|NA	transcript|promoter|intron|fiveUTR|threeUTR|intergenic	1	28.8628	24.3573	32.0934	29.9449	29.5191	20.0019	37.9552	32.7856	25.7937	30.4733	23.795	25.4093	35.3714	32.2381	31.0876	33.5532	30.7943	41.8466	33.9921	35.5012	22.9483	31.7429	28.3742	34.1118	24.1027	25.6252	23.3601	28.0781	26.2518	26.6566	22.0374	30.8249	27.8727	32.7039
TAD1134;cg13927251	4.8412	85.0007	4.01105	0.000101858	0.00915762	1.12032	5	TAD1134	179350000	180150000	180077359	180077359	FLT4|NA	promoter|intergenic	2	85.6331	84.6399	82.6938	85.371	81.7146	85.5707	78.939	86.7995	83.9035	83.4701	88.0478	86.5823	83.1281	85.0118	71.0796	83.9929	87.771	86.357	85.9839	84.6344	90.9125	74.5923	82.5712	88.9447	89.2826	84.1898	79.9839	81.398	82.87	79.6793	82.0102	76.4113	81.7514	78.191
TAD1136;ENSG00000146054	-5.83894	43.1441	-4.45181	1.82529e-05	0.00284192	2.69092	5	TAD1136	180600000	180900000	180620924	180632293	TRIM7|TRIM7|TRIM7|TRIM7|TRIM7|TRIM7|TRIM7|NA	transcript|promoter|intron|exon|cds|fiveUTR|threeUTR|intergenic	1	43.4275	40.2424	51.7652	40.472	48.7079	34.8513	52.6686	44.1664	40.5317	41.6136	33.9197	45.3873	43.2828	36.7279	44.5279	46.8621	50.2544	49.1884	45.1599	49.7654	39.5186	35.4861	47.3209	39.698	44.7313	35.7851	48.328	38.5172	40.2679	44.1848	42.9783	50.1192	26.4818	49.7325
TAD1136;ENSG00000233937	-5.23188	26.294	-5.42622	2.75323e-07	0.000122817	6.56002	5	TAD1136	180600000	180900000	180673523	180699168	TRIM52-AS1|TRIM52|TRIM52-AS1|TRIM52|TRIM52-AS1|TRIM52|TRIM52-AS1|TRIM52|TRIM52|TRIM52|TRIM52|NA|NA	transcript|transcript|promoter|promoter|intron|intron|exon|exon|cds|fiveUTR|threeUTR|intergenic|intergenic	1	26.838	23.7264	23.8531	24.3462	24.461	20.9264	35.7701	33.5082	24.1075	25.7427	17.5127	28.608	25.6961	28.4148	28.9735	30.5041	29.0049	34.7799	30.8332	31.0709	25.2509	29.0767	26.7606	23.5932	21.6428	22.3127	23.9186	26.5195	21.2495	25.1976	26.1192	26.5809	27.035	24.413
TAD1136;ENSG00000248514	-7.28129	31.9347	-5.65465	9.60638e-08	5.21531e-05	7.53648	5	TAD1136	180600000	180900000	180632361	180633120	NA|TRIM7|NA	promoter|promoter|intergenic	1	33.8278	29.4495	33.62	28.2775	35.8804	23.1591	39.4419	35.023	31.7729	32.6848	21.1094	34.1897	30.2322	28.0849	34.2207	37.131	38.8608	37.7521	35.5551	36.8313	25.73	22.6489	36.6227	26.2659	31.7046	21.5792	37.646	28.9966	29.5481	32.916	29.3082	35.8541	15.9959	35.6701
TAD1141;ENSG00000230438	6.01412	47.891	4.22546	4.47992e-05	0.00531258	1.86912	6	TAD1141	2750000	3100000	2854896	2881641	SERPINB9P1|MIR4645|SERPINB9P1|SERPINB9P1|SERPINB9P1|NA	transcript|promoter|promoter|intron|exon|intergenic	1	49.8267	57.4096	48.551	43.8796	49.7815	46.0625	40.7204	39.2896	46.2203	45.4685	56.6306	51.3298	52.727	44.1442	47.9869	55.8747	51.5737	49.8483	47.5117	40.2725	59.328	51.9791	42.8869	55.4772	44.4992	52.5202	49.5496	47.6737	48.8469	45.2535	39.9136	51.5738	26.6709	42.7745
TAD1141;ENSG00000261015	-4.27249	34.444	-4.08673	7.64736e-05	0.00756679	1.38126	6	TAD1141	2750000	3100000	3025025	3027659	HTATSF1P2|NA	promoter|intergenic	1	45.3158	31.9292	31.8484	35.8367	35.6887	26.0461	38.4035	35.023	35.7154	34.0434	27.8014	30.8156	33.9184	33.313	29.2155	41.3473	40.5221	35.1053	39.6071	39.1803	35.4181	33.8875	29.424	36.2204	35.5296	29.501	32.7363	28.9966	36.5813	34.8172	27.7465	34.4896	27.7127	39.104
TAD1141;ENSG00000266750	6.23038	24.6842	4.20444	4.86165e-05	0.00561355	1.79443	6	TAD1141	2750000	3100000	2854265	2854341	MIR4645|MIR4645	transcript|exon	1	28.4063	33.1589	18.5042	22.7503	26.6926	19.4923	18.2127	19.8806	21.9124	26.1599	32.0035	29.621	27.7123	25.7214	27.7703	34.3913	27.026	26.4643	25.459	16.8151	39.2981	32.7408	20.0694	32.1186	19.761	22.3127	29.0821	25.7864	24.5458	21.2315	13.8733	26.5809	0	19.1333
TAD1142;ENSG00000168994	15.5404	11.9125	7.07558	8.52778e-11	2.19467e-07	14.0753	6	TAD1142	3100000	4200000	3722848	3752260	PXDC1|PXDC1|PXDC1|PXDC1|PXDC1|PXDC1|PXDC1|NA	transcript|promoter|intron|exon|cds|fiveUTR|threeUTR|intergenic	1	5.11402	23.038	0	0	26.2509	5.11966	10.5293	8.06524	0	5.06002	0	9.98898	10.2784	0	4.94599	10.2868	5.11332	0	15.4166	0	43.231	10.0138	19.0089	35.5636	19.2061	5.07994	11.68	16.4433	10.0046	12.6986	14.8253	15.0874	20.6259	11.6685
TAD1142;ENSG00000230648	-5.03423	9.42629	-4.04303	9.02798e-05	0.00845465	1.23011	6	TAD1142	3100000	4200000	4019077	4021449	PRPF4B|NA	promoter|intergenic	1	20.9034	10.4901	10.6978	8.20941	0	8.11447	17.4887	15.2658	10.1401	8.01994	5.0623	7.91608	16.2909	8.1535	4.94599	11.9426	5.11332	13.2322	5.13887	12.5646	5.146	14.0561	11.9276	11.7966	16.4526	11.7953	11.68	15.6909	5.00231	0	13.8733	0	11.7168	10.0507
TAD1142;ENSG00000270504	8.38936	3.28498	7.25996	3.25817e-11	1.01401e-07	14.9719	6	TAD1142	3100000	4200000	3751345	3754105	PXDC1|PXDC1|PXDC1|PXDC1|PXDC1|PXDC1|NA	transcript|promoter|intron|exon|cds|fiveUTR|intergenic	1	0	5.24507	0	0	16.4962	0	8.34425	0	5.07005	5.06002	0	0	5.13922	0	0	8.15208	0	0	8.14492	4.86066	24.9992	5.00688	8.14185	24.4238	5.19022	0	0	4.94993	7.92848	0	0	5.02912	11.7168	0
TAD115;ENSG00000069712	-4.93173	41.3816	-4.89911	2.83562e-06	0.000728598	4.40366	1	TAD115	92400000	93300000	92632542	92650280	KIAA1107|KIAA1107|KIAA1107|KIAA1107|KIAA1107|KIAA1107|KIAA1107|NA	transcript|promoter|intron|exon|cds|fiveUTR|threeUTR|intergenic	1	41.4938	43.211	44.2682	44.0048	41.8343	34.9821	44.449	39.4615	43.8794	37.0491	32.5317	40.8545	33.6855	29.3247	42.9979	46.5748	40.6724	44.5011	46.5894	42.8408	38.085	45.1181	39.1915	26.8526	41.7522	43.5151	42.4916	46.6178	37.8287	44.6161	39.9136	43.9279	44.8077	42.6138
TAD115;ENSG00000273487	-7.22318	10.5872	-4.90086	2.81448e-06	0.000727119	4.41056	1	TAD115	92400000	93300000	92654794	92656264	NA	intergenic	1	0	12.1787	15.0163	21.1713	5.20397	5.11966	18.2127	8.06524	11.7723	5.06002	5.0623	0	5.13922	0	17.1103	22.9366	22.0994	14.3706	21.0049	25.8681	0	17.9495	8.14185	5.08051	5.19022	10.1599	14.1219	16.4433	7.92848	20.4848	7.83249	21.7355	15.9959	11.6685
TAD1150;ENSG00000137434	-4.54299	21.5596	-4.06159	8.41484e-05	0.00809282	1.29415	6	TAD1150	10450000	10850000	10671651	10695030	C6orf52|PAK1IP1|C6orf52|C6orf52|C6orf52|C6orf52|C6orf52|C6orf52	transcript|promoter|promoter|intron|exon|cds|fiveUTR|threeUTR	1	23.1336	20.9803	26.7445	22.7503	28.2381	20.4786	33.2827	17.6037	21.1417	22.2252	13.0859	20.4148	19.0174	20.0982	22.9685	25.4813	26.0138	38.0997	22.2098	26.8482	20.1049	25.4723	23.5526	25.1699	16.4526	17.5737	20.5613	24.523	21.6196	21.2315	18.2867	23.9129	30.6104	25.7764
TAD1153;ENSG00000111863	-8.16392	66.5189	-6.14991	9.05187e-09	7.91743e-06	9.73128	6	TAD1153	11550000	12650000	11712287	11807279	ADTRP|ADTRP|ADTRP|ADTRP|ADTRP|ADTRP|ADTRP|NA|NA	transcript|promoter|intron|exon|cds|fiveUTR|threeUTR|intergenic|intergenic	1	64.0632	59.2079	68.209	68.4562	70.1549	67.7531	73.3583	71.5561	65.5772	66.4442	63.2058	67.5323	60.7874	70.8408	69.4622	68.7839	70.2435	71.2711	60.9146	69.9097	40.5641	64.3188	68.3874	60.5084	63.9798	65.4914	63.0979	68.3305	65.8424	54.4346	63.5294	68.4184	66.4273	72.2064
TAD1153;ENSG00000207419	-6.936	24.2474	-4.13963	6.24556e-05	0.00661244	1.56584	6	TAD1153	11550000	12650000	11710052	11710193	NA|NA	transcript|intergenic	1	18.3336	10.4901	25.9849	26.3508	33.4421	23.4734	29.5594	32.1698	24.1075	21.0999	18.7327	24.7437	21.4302	31.7399	26.3222	34.9463	20.9005	34.0092	14.4266	20.6477	0	19.063	28.3742	13.1329	19.761	19.8468	23.6447	25.3896	21.6196	19.1926	20.1992	22.427	17.4568	21.3473
TAD1157;ENSG00000112149	4.30398	79.5751	4.02267	9.7496e-05	0.00886674	1.16013	6	TAD1157	13900000	15650000	14117872	14137149	CD83|CD83|CD83|CD83|CD83|CD83|NA	transcript|intron|exon|cds|fiveUTR|threeUTR|intergenic	1	76.0056	79.8925	81.573	80.2549	77.7205	80.0257	75.5485	76.1691	78.921	78.5512	90.1635	79.2421	82.6489	71.1405	79.0023	77.1533	81.3071	80.5739	70.9687	73.2107	84.9816	73.2679	77.2893	84.2498	83.3313	80.7682	76.6004	84.8585	85.1486	81.4965	78.2104	83.1266	80.3353	78.0092
TAD1158;ENSG00000007944	4.26746	67.3855	4.11781	6.7912e-05	0.00702886	1.48946	6	TAD1158	15650000	16250000	16129356	16148479	MYLIP|MIR4639|MIR4639|MYLIP|MIR4639|MYLIP|MYLIP|MYLIP|MYLIP|NA	transcript|transcript|promoter|intron|exon|exon|cds|fiveUTR|threeUTR|intergenic	1	61.0817	68.1544	63.9263	65.2282	68.1737	63.689	59.9623	68.2242	61.6718	65.095	76.6707	60.6261	72.2048	59.6181	68.5593	69.2514	67.1745	71.0941	57.6663	55.6102	74.0932	68.1983	66.4149	75.7289	66.3583	68.0035	65.0374	67.5194	71.4882	67.7776	66.3732	65.4316	60.5715	64.9274
TAD1162;ENSG00000112293	-5.4021	41.7439	-5.35297	3.83884e-07	0.000158315	6.25209	6	TAD1162	20000000	24500000	24424793	24495433	MRS2|ALDH5A1|GPLD1|ALDH5A1|GPLD1|GPLD1|GPLD1|MRS2|ALDH5A1|GPLD1|ALDH5A1|GPLD1|ALDH5A1|GPLD1|MRS2|NA|NA	transcript|transcript|transcript|promoter|promoter|intron|exon|exon|exon|cds|cds|fiveUTR|fiveUTR|threeUTR|threeUTR|intergenic|intergenic	1	44.2048	36.0999	43.565	43.6226	48.0639	33.5573	47.8002	45.5198	45.3241	42.3998	32.1838	42.3117	40.2874	45.14	38.6469	51.3757	42.5757	51.0138	46.1624	37.6939	43.1648	44.5807	41.2672	37.2448	43.0271	36.9623	40.4659	39.2273	39.0548	41.2484	35.3823	38.6915	35.4917	40.5619
TAD1162;ENSG00000112294	-5.15452	57.8462	-4.88264	3.04288e-06	0.000767117	4.3386	6	TAD1162	20000000	24500000	24495080	24537435	ALDH5A1|ALDH5A1|ALDH5A1|ALDH5A1|ALDH5A1|ALDH5A1|ALDH5A1|NA	transcript|promoter|intron|exon|cds|fiveUTR|threeUTR|intergenic	1	56.8259	52.4802	65.5193	60.9776	58.092	49.7424	61.7879	59.7197	58.3475	59.296	48.9289	62.7646	54.2176	61.6293	58.7753	63.5129	62.2319	66.6406	64.1462	62.3629	58.7019	60.2602	57.5477	52.8201	59.2035	52.7101	54.5247	56.5515	55.1926	54.2557	47.1497	59.3054	54.6163	59.7565
TAD1163;ENSG00000112294	-5.15452	57.8462	-4.88264	3.04288e-06	0.000767117	4.3386	6	TAD1163	24500000	25150000	24495080	24537435	ALDH5A1|ALDH5A1|ALDH5A1|ALDH5A1|ALDH5A1|ALDH5A1|ALDH5A1|NA	transcript|promoter|intron|exon|cds|fiveUTR|threeUTR|intergenic	1	56.8259	52.4802	65.5193	60.9776	58.092	49.7424	61.7879	59.7197	58.3475	59.296	48.9289	62.7646	54.2176	61.6293	58.7753	63.5129	62.2319	66.6406	64.1462	62.3629	58.7019	60.2602	57.5477	52.8201	59.2035	52.7101	54.5247	56.5515	55.1926	54.2557	47.1497	59.3054	54.6163	59.7565
TAD1168;cg24440822	-14.291	87.5851	-4.571	1.12378e-05	0.00200059	3.13608	6	TAD1168	27100000	27800000	27585527	27585527	NA|NA	promoter|intergenic	2	89.7216	89.6563	91.2478	93.0466	91.8857	89.2579	91.2541	88.6479	88.9871	90.6663	32.277	90.5797	91.3297	90.9352	94.6695	92.438	92.9679	90.8285	94.2028	93.6259	37.0374	90.564	90.4257	89.5379	93.2607	91.0601	91.5465	92.118	92.9819	93.0925	89.6231	86.9343	89.919	90.5093
TAD1169;cg03270340	-4.49065	88.7047	-4.29155	3.45781e-05	0.00446016	2.10583	6	TAD1169	27800000	29600000	28891204	28891204	TRIM27|TRIM27|TRIM27|NA	transcript|exon|cds|intergenic	2	92.4596	92.9596	88.2043	91.4494	90.4411	85.863	96.4583	86.8921	87.7912	81.2216	88.4591	84.2919	91.7867	86.4559	94.4321	97.3403	94.61	94.4793	94.3202	93.074	82.1101	92.5698	88.656	92.0252	94.1825	88.9158	94.2828	89.228	89.432	90.1864	88.5636	85.5383	87.6394	86.5433
TAD1169;cg07629007	7.93653	8.24488	4.08358	7.73967e-05	0.00763835	1.37033	6	TAD1169	27800000	29600000	28128373	28128373	NA	intergenic	2	6.48128	5.28173	7.73589	6.68425	6.48292	5.58599	4.7735	5.45968	5.85297	37.5849	6.07421	6.98343	6.38696	4.88042	4.92165	6.08272	6.24627	6.24887	5.47962	5.83494	6.52268	6.37683	4.50917	6.50714	7.3237	5.26119	6.31164	5.38447	5.51068	6.14451	5.88342	6.38793	5.821	6.25668
TAD1170;cg22298860	-11.6592	87.6352	-4.64161	8.39845e-06	0.00162652	3.40373	6	TAD1170	29600000	30150000	29690822	29690822	HLA-F|NA	promoter|intergenic	2	93.2475	93.344	91.8885	93.2277	94.3849	92.7445	94.0307	95.5927	95.2422	66.4755	94.7727	93.2904	93.9045	92.3316	95.8866	93.5828	93.5862	87.3856	92.8984	87.5724	94.4806	93.5033	94.2755	75.3104	94.1916	57.4768	94.4771	92.9132	93.1495	93.9761	91.0817	83.081	75.9029	74.1203
TAD1172;cg07764829	-22.3517	87.1787	-7.62732	4.66072e-12	2.15779e-08	16.7839	6	TAD1172	30400000	31450000	31133910	31133910	POU5F1|POU5F1|POU5F1|POU5F1|NA	transcript|intron|exon|fiveUTR|intergenic	2	92.8243	85.4853	93.8361	94.7774	89.5374	91.9989	93.9597	89.4116	94.7471	89.2802	93.9972	91.9781	89.886	94.1284	65.9259	93.6644	82.3942	99.4272	92.8312	94.9531	92.3945	93.5006	92.1562	13.4082	78.1107	90.1777	89.8747	91.8977	89.4032	89.3075	88.099	91.2627	92.575	85.081
TAD1172;cg10145196	-7.79992	95.063	-5.74253	6.36602e-08	3.70125e-05	7.91842	6	TAD1172	30400000	31450000	30647649	30647649	PPP1R18|PPP1R18|NA	transcript|intron|intergenic	2	97.4908	96.806	96.8252	97.0837	96.6336	97.0334	96.7417	89.9695	97.305	91.3596	97.1359	96.1152	97.6905	96.7766	97.8194	97.4597	97.6152	96.8243	96.3876	97.8756	95.8867	97.3197	97.1517	76.1475	97.6672	95.6719	97.6119	97.4242	96.7149	96.926	97.08	97.0766	96.566	93.9119
TAD1173;ENSG00000226979	-4.09361	44.5392	-4.26669	3.81284e-05	0.00475421	2.01646	6	TAD1173	31450000	32000000	31539831	31542101	LTA|LTA|LTA|LTA|LTA|LTA|LTA|NA	transcript|promoter|intron|exon|cds|fiveUTR|threeUTR|intergenic	1	47.8772	35.0712	45.3791	46.3031	48.2727	40.4497	47.7438	49.6302	42.0541	45.0233	50.0675	47.806	51.9095	45.7106	46.0277	50.8851	49.3029	50.3011	41.7753	49.7188	37.952	41.5989	47.8861	49.9962	42.1928	45.8331	44.8798	43.5799	42.6179	41.8334	40.6171	44.4851	48.2139	54.4945
TAD1174;cg25457674	32.299	31.5091	5.31227	4.61248e-07	0.000180732	6.08208	6	TAD1174	32000000	32850000	32303820	32303820	TSBP1|TSBP1|NA	transcript|intron|intergenic	2	17.9346	11.2416	11.1364	11.7519	43.1721	6.91637	46.0857	55.9415	47.5861	67.0246	14.7211	48.4279	8.58458	69.9921	18.4785	9.77685	7.25719	43.5816	47.4771	15.6635	42.9553	91.3229	48.4366	83.1829	9.16229	39.1772	8.18859	58.5054	43.8671	9.34653	60.3663	16.7319	6.73578	6.85012
TAD1175;cg14851271	-15.8364	83.9203	-4.1653	5.65745e-05	0.00617588	1.65605	6	TAD1175	32850000	33200000	32919431	32919431	HLA-DMA|HLA-DMA|NA	transcript|intron|intergenic	2	94.5215	93.114	91.8761	87.0419	90.554	78.1728	94.266	95.3805	94.0545	48.8855	94.2384	94.0599	92.3178	94.6414	80.8416	94.7729	91.2444	92.1581	92.5524	68.5754	94.2814	93.8312	95.3007	63.6714	35.5697	72.2623	89.8405	95.7965	95.5191	71.8912	94.8476	53.47	94.3149	50.5008
TAD1177;cg23817336	13.4864	10.5261	4.91854	2.60869e-06	0.000689938	4.4806	6	TAD1177	33700000	35200000	35133442	35133442	NA	intergenic	2	10.6836	6.26336	9.33966	7.44795	8.09753	7.2104	6.10144	8.1052	9.719	6.97397	7.31975	7.57233	6.52733	22.5814	6.4893	7.75488	8.07673	8.14824	50.1264	8.78971	8.76277	10.3979	10.143	6.58946	7.67542	7.30331	6.33071	5.87232	6.76995	7.07109	6.52821	7.80862	5.72438	7.2757
TAD1181;cg05460965	-15.5582	73.4777	-4.08931	7.57266e-05	0.00752381	1.3902	6	TAD1181	36350000	37250000	36645100	36645100	CDKN1A|CDKN1A|CDKN1A	transcript|promoter|intron	2	81.6507	71.2759	64.9316	74.7395	87.737	69.4933	92.5543	92.8915	63.3587	90.9342	47.1852	74.8138	53.9818	92.3409	68.6011	69.9876	80.3607	81.6541	73.6174	90.4985	42.7149	90.7557	85.5963	51.8926	46.1889	61.1618	91.3408	66.7814	71.4049	57.3092	65.8221	74.091	52.2	74.1487
TAD1184;ENSG00000161912	-4.47384	56.1931	-5.38268	3.35572e-07	0.000143019	6.37668	6	TAD1184	41050000	41300000	41068761	41108571	NFYA|ADCY10P1|ADCY10P1|ADCY10P1|ADCY10P1|NFYA|ADCY10P1|ADCY10P1|NFYA	transcript|transcript|promoter|intron|exon|exon|cds|fiveUTR|threeUTR	1	57.8775	56.7148	55.9684	55.3423	47.9637	52.1621	58.9396	60.3088	57.2933	54.0161	50.6444	51.5977	52.083	53.0815	48.7421	58.6938	58.3372	59.5875	57.9674	61.6082	51.6815	59.3929	57.2559	58.2172	55.5825	53.9594	55.4496	60.4886	57.7176	58.9466	60.4747	55.1083	46.2348	52.9532
TAD1189;ENSG00000112667	-4.18987	46.837	-3.99033	0.000110104	0.00966449	1.04952	6	TAD1189	43150000	43500000	43193367	43197222	DNPH1|DNPH1|DNPH1|DNPH1|DNPH1|DNPH1|DNPH1|NA	transcript|promoter|intron|exon|cds|fiveUTR|threeUTR|intergenic	1	40.5881	41.084	46.9706	47.7763	38.3341	44.142	46.2307	43.4326	51.6879	49.2407	41.3332	53.7857	39.2463	45.3735	54.251	51.556	51.8206	51.5685	50.0254	54.6579	46.4291	48.7575	46.2469	42.5935	47.013	48.478	47.8372	50.6081	47.5212	49.1527	45.4625	53.3083	47.9276	53.7647
TAD1192;ENSG00000112796	-10.8157	24.4215	-5.17206	8.62686e-07	0.000298704	5.50271	6	TAD1192	45950000	47050000	46126924	46138708	ENPP5|ENPP5|ENPP5|ENPP5|ENPP5|ENPP5|NA	transcript|intron|exon|cds|fiveUTR|threeUTR|intergenic	1	23.1336	24.6541	12.4198	25.1622	23.5405	16.2289	33.7431	11.8154	15.2101	26.3599	0	40.3396	19.5668	5.14429	30.0028	31.3102	34.5399	35.2315	34.2157	19.8678	19.0425	20.0275	14.4212	18.8001	18.6068	21.5792	29.9515	25.1826	31.9764	13.7912	18.815	29.9444	30.1622	24.413
TAD1202;ENSG00000235899	-7.90525	12.7511	-4.51081	1.43717e-05	0.00238179	2.91023	6	TAD1202	53350000	53600000	53493178	53496192	NA	intergenic	1	5.11402	8.31324	21.3956	14.5409	13.4521	0	5.26464	8.06524	10.1401	8.01994	14.2117	19.5129	21.4302	0	26.4984	13.2955	19.9772	13.2322	20.077	25.1292	0	11.6256	18.4157	5.08051	16.4526	11.7953	22.4324	9.89987	11.615	16.319	0	21.7355	10.0923	15.0761
TAD1203;ENSG00000227885	-6.07916	13.5212	-4.4587	1.77526e-05	0.00278352	2.71641	6	TAD1203	53600000	53850000	53605547	53611820	NA	intergenic	1	5.11402	10.4901	13.8267	14.5409	8.2481	0	21.519	18.2424	15.2101	5.06002	10.1246	20.8267	10.2784	0	18.3024	22.5914	17.6892	18.9422	17.7776	21.9875	11.9487	21.2689	13.2788	10.161	14.5708	0	17.4021	16.4433	14.0433	11.4065	4.94175	13.0001	7.99796	12.9903
TAD1203;ENSG00000228614	-5.73983	14.7426	-4.21941	4.58666e-05	0.00538367	1.84761	6	TAD1203	53600000	53850000	53655673	53659072	LRRC1|NA	promoter|intergenic	1	10.228	17.4237	12.4198	19.7204	13.4521	8.11447	22.3638	21.2191	13.1059	11.749	0	20.8267	8.14547	0	22.0563	19.5827	17.6892	18.9422	8.14492	22.8472	11.9487	18.5277	18.4157	8.05242	10.3804	11.7953	18.6144	18.3169	20.0093	9.82501	9.8835	15.0874	13.0441	12.9903
TAD1220;ENSG00000135314	-6.20517	28.801	-5.57312	1.40274e-07	7.11159e-05	7.18523	6	TAD1220	73100000	74100000	73951037	74020088	NA|KHDC1|NA|NA|KHDC1|NA|NA|KHDC1|NA|KHDC1|KHDC1|KHDC1|KHDC1	transcript|transcript|transcript|promoter|promoter|intron|intron|intron|exon|exon|cds|fiveUTR|threeUTR	1	25.7971	25.737	28.4665	33.5415	30.8634	23.1591	36.9702	30.8679	32.5814	28.9834	21.1094	31.2994	29.7117	34.028	30.2127	33.869	31.341	39.7306	30.2301	35.5012	25.2509	35.1602	30.3433	25.6281	23.797	24.6783	30.4053	31.8096	31.2541	26.6566	24.4824	20.9711	28.9039	33.8101
TAD1220;ENSG00000229852	-4.4442	37.5736	-4.55072	1.22116e-05	0.00212098	3.05976	6	TAD1220	73100000	74100000	73972938	74011124	NA|KHDC1|NA|NA|KHDC1|NA|NA|KHDC1|NA|KHDC1|KHDC1	transcript|transcript|transcript|promoter|promoter|intron|intron|intron|exon|exon|cds	1	34.3368	37.1742	36.7489	38.594	38.9035	31.2736	45.057	39.0419	38.3409	38.7867	27.4694	42.1058	31.8108	37.1375	36.2587	46.2615	41.8265	44.5721	42.1873	40.9572	37.2489	42.0408	38.9248	32.2996	35.1968	33.7504	36.7862	40.3407	34.49	36.2725	31.2414	36.6392	36.9929	39.267
TAD1222;ENSG00000111799	-5.5131	13.227	-4.10101	7.24183e-05	0.00731149	1.4309	6	TAD1222	74400000	75950000	75794042	75915767	COL12A1|COL12A1|COL12A1|COL12A1|COL12A1|COL12A1|COL12A1|NA	transcript|promoter|intron|exon|cds|fiveUTR|threeUTR|intergenic	1	27.3986	8.31324	0	15.5387	26.0199	5.11966	15.7939	23.6307	5.07005	13.08	8.02356	7.91608	22.2113	16.307	13.8852	16.3041	5.11332	18.3511	14.4266	9.72132	8.15622	5.00688	8.14185	10.161	19.761	8.05152	11.68	17.7453	18.5108	17.6111	11.4744	14.1185	10.0923	7.96499
TAD1230;ENSG00000013392	-5.03884	43.4996	-7.39532	1.59799e-11	5.77975e-08	15.6358	6	TAD1230	83800000	84300000	83903098	83908651	RWDD2A|PGM3|PGM3|RWDD2A|PGM3|RWDD2A|PGM3|RWDD2A|RWDD2A|PGM3|RWDD2A|NA	transcript|transcript|promoter|intron|intron|exon|exon|cds|fiveUTR|fiveUTR|threeUTR|intergenic	1	43.4887	40.9501	48.4068	44.1483	46.4445	40.1983	44.9351	46.7381	43.0946	42.4217	39.4247	41.6087	43.2612	47.2496	43.9486	48.0841	47.9487	50.446	48.2438	46.7338	42.0166	46.7076	41.4901	43.3833	44.3201	41.6038	41.9072	45.6223	44.0086	42.9755	38.8322	41.4079	44.1784	44.2113
TAD1232;cg17644557	24.1853	62.9746	4.48615	1.5886e-05	0.00256601	2.81831	6	TAD1232	86050000	86400000	86159103	86159103	NT5E|NA	promoter|intergenic	2	33.3649	76.1024	81.1602	54.6431	40.7829	36.8254	34.9743	55.0632	45.3203	77.5448	86.6941	84.5043	67.9946	37.5613	21.3126	35.7544	70.3354	59.1352	37.7648	38.8807	76.0179	43.6865	90.8966	76.5154	18.4943	36.6509	73.8881	75.3277	62.8791	69.4553	83.6433	63.4053	88.0785	33.5772
TAD1232;ENSG00000135318	15.7294	30.2531	4.58547	1.05891e-05	0.00192017	3.1907	6	TAD1232	86050000	86400000	86159809	86205500	NT5E|NT5E|NT5E|NT5E|NT5E|NT5E	transcript|intron|exon|cds|fiveUTR|threeUTR	1	22.1024	48.7509	17.7687	27.182	25.0173	10.2393	19.4815	39.6627	26.0057	46.3746	34.0588	16.5913	17.7788	26.3865	55.6848	30.5041	20.9005	22.4838	30.5978	22.8472	41.2831	31.1869	46.4464	35.7334	20.7609	23.5905	33.3478	29.4729	18.5108	27.287	45.943	24.4314	23.9939	7.96499
TAD1232;ENSG00000234155	8.07669	5.62021	4.34624	2.7853e-05	0.00383325	2.30372	6	TAD1232	86050000	86400000	86096937	86099904	NA|NA|NA	transcript|intron|intergenic	1	0	19.4091	0	0	5.20397	0	0	11.8154	0	13.08	0	0	5.13922	0	19.784	5.14339	0	0	8.14492	0	5.146	5.00688	13.2788	13.1329	0	0	5.03032	0	0	0	11.4744	0	0	0
TAD1234;ENSG00000272008	-4.97816	33.5444	-4.50435	1.47546e-05	0.0024272	2.8861	6	TAD1234	87750000	89650000	87860877	87865003	ZNF292|ZNF292|ZNF292|ZNF292|NA	transcript|promoter|intron|exon|intergenic	1	40.6182	30.982	35.987	36.6548	33.6995	25.8256	40.54	41.2876	37.6088	34.0434	25.7543	35.1832	39.2089	33.7187	34.3376	42.5673	33.1949	44.4653	37.5799	34.7525	35.2269	32.5039	36.1866	34.5191	32.1266	29.7582	28.8133	34.4802	31.8899	31.2315	31.1517	34.1043	31.0325	30.6975
TAD1240;ENSG00000261366	-5.64628	30.1313	-4.27739	3.65589e-05	0.00462981	2.05489	6	TAD1240	95830543	96950000	96023059	96025326	MANEA|NA	promoter|intergenic	1	36.7182	26.2253	34.5509	30.5951	33.0845	17.7111	46.1787	41.5223	25.3502	31.7101	25.0796	33.5343	32.0112	30.9808	29.3334	37.9327	30.2038	43.0251	33.4427	29.7924	31.5413	29.6945	29.2828	26.6622	25.9511	26.2629	26.2052	31.0202	29.0502	23.8649	17.0956	21.7355	25.8831	26.3727
TAD1263;ENSG00000111817	8.38928	42.4279	5.33416	4.17932e-07	0.000168717	6.17339	6	TAD1263	116550000	116900000	116575336	116762424	DSE|NA|TSPYL1|NA|DSE|TSPYL4|TSPYL1|NA|DSE|DSE|TSPYL1|DSE|TSPYL1|DSE|TSPYL1|DSE|TSPYL1|NA	transcript|transcript|transcript|promoter|promoter|promoter|promoter|intron|intron|exon|exon|cds|cds|fiveUTR|fiveUTR|threeUTR|threeUTR|intergenic	1	35.322	50.1346	34.0995	52.987	38.6023	44.8561	38.4035	34.9605	35.1989	47.9371	34.3293	39.1842	36.8478	45.3406	38.4866	44.0585	44.8683	43.0901	46.6993	48.6748	55.8632	47.6637	37.9738	55.7739	35.4642	36.8671	38.5948	46.9741	48.6023	42.1921	35.18	42.3344	33.8811	40.8265
TAD127;ENSG00000228084	-5.24693	22.1381	-5.60501	1.21013e-07	6.30137e-05	7.32225	1	TAD127	100200000	100950000	100433939	100435420	SLC35A3|NA|SLC35A3|NA|NA|SLC35A3|NA|SLC35A3|NA|NA	transcript|transcript|promoter|promoter|intron|exon|fiveUTR|fiveUTR|threeUTR|intergenic	1	21.724	18.145	21.3956	21.1713	27.3101	21.7479	26.5569	25.443	21.1417	20.2401	18.7327	19.0158	21.0064	14.4418	27.6232	27.3727	27.2127	30.5971	27.3487	30.8159	15.438	24.5682	22.9078	23.294	19.2061	21.9551	22.4324	22.0739	25.2336	22.813	18.2867	24.6774	24.5141	24.413
TAD1276;ENSG00000227945	5.99939	3.6546	4.19616	5.0206e-05	0.00572057	1.76506	6	TAD1276	128000000	129800000	128349031	128406393	PTPRK|PTPRK|PTPRK|PTPRK	transcript|intron|exon|cds	1	0	5.24507	10.6978	0	5.20397	8.11447	0	0	0	0	18.7327	18.4818	0	0	0	5.14339	0	0	8.14492	0	0	0	0	11.7966	5.19022	0	5.03032	0	0	0	0	0	0	20.5409
TAD1278;ENSG00000079819	13.8506	36.3183	4.83558	3.71936e-06	0.000887242	4.15354	6	TAD1278	130350000	131200000	131160487	131384462	EPB41L2|EPB41L2|EPB41L2|EPB41L2|EPB41L2|EPB41L2|EPB41L2|NA	transcript|promoter|intron|exon|cds|fiveUTR|threeUTR|intergenic	1	32.7777	47.2056	26.982	5.17956	45.8332	18.3538	48.957	22.6923	21.5372	52.5472	42.7826	34.3753	24.706	29.741	42.4982	35.8869	22.4593	34.2989	33.5237	28.8273	49.2073	32.818	46.3188	54.1899	25.4679	40.5241	27.1251	51.6456	10.0046	25.7805	51.0084	36.1585	41.3768	34.5877
TAD1279;ENSG00000079819	13.8506	36.3183	4.83558	3.71936e-06	0.000887242	4.15354	6	TAD1279	131200000	131450000	131160487	131384462	EPB41L2|EPB41L2|EPB41L2|EPB41L2|EPB41L2|EPB41L2|EPB41L2|NA	transcript|promoter|intron|exon|cds|fiveUTR|threeUTR|intergenic	1	32.7777	47.2056	26.982	5.17956	45.8332	18.3538	48.957	22.6923	21.5372	52.5472	42.7826	34.3753	24.706	29.741	42.4982	35.8869	22.4593	34.2989	33.5237	28.8273	49.2073	32.818	46.3188	54.1899	25.4679	40.5241	27.1251	51.6456	10.0046	25.7805	51.0084	36.1585	41.3768	34.5877
TAD1281;ENSG00000079931	15.5742	20.4358	7.16121	5.46123e-11	1.5226e-07	14.4906	6	TAD1281	131950000	134450000	132617194	132722684	MOXD1|MOXD1|MOXD1|MOXD1|MOXD1|MOXD1|MOXD1|NA	transcript|promoter|intron|exon|cds|fiveUTR|threeUTR|intergenic	1	16.9884	39.2107	32.3309	12.0266	25.0173	20.9264	14.7797	0	0	18.7243	34.9648	17.9051	10.2784	22.5953	11.4842	27.1849	26.0138	16.2265	17.7776	4.86066	52.5316	7.93572	11.9276	37.6865	12.0513	21.9551	0	7.84546	15.0069	13.7912	17.0956	14.1185	34.6064	0
TAD13;cg22932223	-7.63546	91.6671	-4.03091	9.45118e-05	0.00869281	1.18842	1	TAD13	11950000	12300000	11986734	11986734	KIAA2013|NA	promoter|intergenic	2	96.9725	87.8675	93.8767	96.5423	96.3728	95.7054	96.437	96.5254	96.3239	88.3962	95.9864	94.8796	96.3105	96.6215	72.6946	89.3188	95.2048	82.2804	96.7348	85.0134	91.3384	96.926	95.6882	70.7495	96.4933	96.0193	93.4341	88.2139	95.7743	96.1022	96.3627	96.5765	83.9299	93.8742
TAD1302;cg17341370	-7.16702	90.6859	-4.02993	9.48608e-05	0.00871294	1.18507	6	TAD1302	149850000	150150000	150068017	150068017	NUP43|NA	promoter|intergenic	2	96.9949	91.7985	96.8364	97.4265	93.7114	93.7217	97.4436	97.158	96.9377	88.9502	77.9041	95.2698	65.5588	96.5117	87.521	96.6652	85.7012	94.6558	92.6795	95.775	92.214	97.2283	96.5529	90.2126	84.214	94.2502	92.4524	93.7025	91.609	86.2822	95.8209	89.1656	96.4479	79.0324
TAD1303;ENSG00000268592	5.14213	3.40404	4.85536	3.41889e-06	0.000834154	4.23118	6	TAD1303	150150000	151200000	150183733	150240643	RAET1E-AS1|LRP11|RAET1E|RAET1G|RAET1E-AS1|LRP11|RAET1E|RAET1E-AS1|RAET1E|RAET1G|LRP11|RAET1E-AS1|RAET1E|RAET1G|LRP11|RAET1E|RAET1G|LRP11|RAET1E|LRP11|RAET1E|RAET1G	transcript|transcript|transcript|transcript|promoter|promoter|promoter|intron|intron|intron|intron|exon|exon|exon|exon|cds|cds|cds|fiveUTR|fiveUTR|threeUTR|threeUTR	1	5.11402	0	0	5.17956	5.20397	0	18.2127	5.0886	0	8.01994	5.0623	11.5968	5.13922	0	0	0	0	0	0	0	8.15622	0	0	16.8771	0	0	0	0	7.92848	4.91251	0	0	5.04615	7.96499
TAD1305;ENSG00000091831	-4.21116	45.4179	-4.22096	4.55921e-05	0.00536384	1.85309	6	TAD1305	151800000	152700000	151977826	152450754	ESR1|SYNE1|ESR1|ESR1|SYNE1|ESR1|SYNE1|ESR1|SYNE1|ESR1|ESR1|SYNE1|NA|NA	transcript|transcript|promoter|intron|intron|exon|exon|cds|cds|fiveUTR|threeUTR|threeUTR|intergenic|intergenic	1	46.0117	41.6897	46.6483	51.5357	47.5885	42.0046	49.8863	46.6237	51.117	47.4269	42.0593	48.0389	44.3481	47.5004	44.472	50.3848	47.1899	45.9097	45.4397	44.4243	40.0766	48.2947	44.2343	33.1431	46.8569	39.3262	44.9394	49.7931	45.7061	47.1688	41.8448	44.0294	35.8707	44.4359
TAD1306;ENSG00000091844	-6.44447	23.7496	-4.29213	3.44992e-05	0.00445643	2.10791	6	TAD1306	152700000	154450000	153325594	153452384	RGS17|RGS17|RGS17|RGS17|RGS17|RGS17|NA	transcript|intron|exon|cds|fiveUTR|threeUTR|intergenic	1	24.8438	19.4091	26.4995	28.7703	29.064	10.2393	38.355	32.0774	20.7236	21.0999	19.7779	20.8267	29.5756	26.9968	20.6244	36.0037	27.3949	40.2876	33.5237	30.182	17.8023	25.2567	26.5576	22.982	21.6428	21.9551	17.4021	22.9868	23.23	16.9945	13.8733	22.427	21.4357	20.5409
TAD1312;cg00590036	19.709	62.5444	4.34341	2.81681e-05	0.00386031	2.29342	6	TAD1312	158600000	159600000	158957433	158957433	TMEM181|NA	promoter|intergenic	2	68.3859	28.4459	80.2801	64.8076	83.099	69.0546	86.4907	77.7811	10.0827	72.8772	81.5261	85.6173	37.2874	7.60862	70.1197	79.9129	53.7268	45.6198	52.9818	37.3212	68.7556	51.7963	81.3091	86.4208	65.5525	29.593	32.8068	81.2867	61.1828	70.4407	65.8664	41.3459	71.1105	66.7383
TAD1312;cg12691330	-7.83061	92.9749	-5.18323	8.21014e-07	0.000287624	5.5485	6	TAD1312	158600000	159600000	159070656	159070656	SYTL3|NA	promoter|intergenic	2	95.025	82.7324	90.3722	95.3836	92.9265	94.4003	95.4678	95.9283	94.6342	93.1995	95.9679	93.8337	93.552	95.7406	93.8565	94.6266	93.7935	94.4897	94.4041	95.5961	83.8284	95.2214	95.2738	85.3746	95.5935	93.2012	95.2884	95.3691	89.7801	94.8527	94.9736	93.423	95.9458	91.7702
TAD1326;ENSG00000229214	-5.11647	18.7892	-5.18046	8.31183e-07	0.000290426	5.53711	6	TAD1326	170050000	170279972	170188886	170198921	LINC00574|LINC00242|LINC00574|LINC00242|LINC00574|LINC00242|LINC00574|LINC00242|LINC00242|LINC00242	transcript|transcript|promoter|intron|intron|exon|exon|cds|fiveUTR|threeUTR	1	21.724	19.9698	26.982	18.5685	15.6119	14.3727	21.519	14.2855	19.3035	16.809	8.02356	16.5913	19.5668	19.0361	22.9685	29.0285	18.9215	17.0046	21.8296	22.5722	8.15622	14.0561	21.8213	11.7966	20.2776	18.798	16.7104	23.7961	23.23	15.5723	16.4161	24.9153	18.0903	15.0761
TAD1331;ENSG00000164849	9.52476	21.0026	6.45958	1.96568e-09	2.3806e-06	11.1525	7	TAD1331	950000	1250000	1084212	1098897	NA|GPR146|C7orf50|NA|GPR146|NA|C7orf50|GPR146|GPR146|NA|GPR146|NA|GPR146	transcript|transcript|transcript|promoter|promoter|intron|intron|exon|cds|fiveUTR|fiveUTR|threeUTR|threeUTR	1	23.4476	36.1638	12.4198	13.389	20.8159	14.3727	20.5684	14.2855	13.1059	19.7689	16.0471	20.4148	20.0784	17.7963	22.9685	20.0947	27.7462	21.3454	13.2838	15.4079	42.2959	23.2512	22.9078	26.0594	19.2061	16.103	31.0367	25.3896	20.8593	17.6111	14.8253	21.3634	17.4568	14.1079
TAD1333;ENSG00000164855	-5.75888	26.0995	-4.04089	9.10123e-05	0.00850243	1.22276	7	TAD1333	1500000	2550000	1581871	1600457	MAFK|TMEM184A|TMEM184A|TMEM184A|MAFK|TMEM184A|MAFK|TMEM184A|TMEM184A|TMEM184A|MAFK|NA	transcript|transcript|promoter|intron|intron|exon|exon|cds|fiveUTR|threeUTR|threeUTR|intergenic	1	26.838	22.6688	32.0934	32.0606	26.6926	14.3727	29.8633	27.9458	28.9015	25.9543	14.2117	27.8941	28.0572	22.9406	24.73	31.0887	24.3133	38.7493	24.1549	29.0535	17.8023	27.4971	28.9921	25.8469	22.4318	18.2114	23.9186	19.3389	24.7824	24.3375	24.9281	29.3343	23.9939	29.9219
TAD1334;cg02203635	-13.931	77.8843	-4.01396	0.000100749	0.00907627	1.13027	7	TAD1334	2550000	2900000	2597979	2597979	IQCE|NA	promoter|intergenic	2	75.2144	53.2366	90.8387	59.9233	89.3627	38.419	73.37	89.9376	83.5137	91.5979	90.9988	82.6993	51.4132	80.9246	88.9284	61.4569	79.572	81.3434	91.2889	92.4781	63.3698	83.7246	69.0666	64.3933	90.9226	56.8702	91.0811	80.7616	91.6074	88.2288	87.9772	79.3199	86.5257	81.6001
TAD1336;ENSG00000146555	11.7658	10.7129	4.92196	2.5707e-06	0.000684624	4.49414	7	TAD1336	3250000	4600000	3341080	4308632	SDK1|NA|SDK1|NA|SDK1|SDK1|SDK1|SDK1|SDK1|NA	transcript|transcript|promoter|promoter|intron|exon|cds|fiveUTR|threeUTR|intergenic	1	16.9884	27.9139	0	10.3591	12.0832	10.2393	17.4887	5.0886	0	0	20.692	0	0	10.2886	13.8852	5.14339	10.2266	5.1189	5.13887	14.582	24.7387	0	0	46.5752	5.19022	8.05152	0	23.2669	0	11.4065	38.9238	7.97097	19.7147	5.02535
TAD134;ENSG00000260879	-4.90895	24.153	-4.58725	1.05119e-05	0.00191006	3.19742	1	TAD134	108700000	109200000	108742548	108744113	SLC25A24|SLC25A24|SLC25A24|SLC25A24|SLC25A24|SLC25A24|NA	transcript|promoter|intron|exon|cds|fiveUTR|intergenic	1	20.4561	13.5583	25.1422	20.236	25.2808	25.3638	34.4263	23.331	18.1759	21.869	22.575	17.9051	27.1628	27.1896	31.2682	30.0008	29.0049	30.3588	33.2779	28.3517	23.5942	21.6394	26.3488	26.2659	20.2776	27.0351	16.7104	23.2669	26.974	20.0797	26.4757	29.7065	26.0882	26.7445
TAD1350;cg21657955	-17.1299	82.6837	-4.41036	2.15646e-05	0.00320297	2.53809	7	TAD1350	19700000	20650000	19812578	19812578	TMEM196|TMEM196|TMEM196	transcript|promoter|intron	2	96.278	51.5386	89.4327	94.9132	79.1211	40.8682	93.3261	89.4902	96.6867	50.9055	94.5133	94.2783	92.961	95.7677	82.9494	95.7432	82.3807	79.1689	77.9642	94.4161	52.5485	95.7196	94.0098	80.2152	83.8316	87.7866	51.1891	95.359	72.1644	92.5465	91.2344	94.7322	94.1341	74.4114
TAD1352;ENSG00000136237	-21.2894	34.3749	-4.46524	1.72891e-05	0.00273651	2.74067	7	TAD1352	22100000	22550000	22157856	22396763	RAPGEF5|RAPGEF5|RAPGEF5|RAPGEF5|RAPGEF5|RAPGEF5|RAPGEF5|NA|NA	transcript|promoter|intron|exon|cds|fiveUTR|threeUTR|intergenic|intergenic	1	38.828	5.24507	53.306	0	61.4848	0	51.0051	58.3851	0	56.6891	46.6702	14.0213	43.8446	35.2794	16.4302	8.15208	25.0905	62.6548	26.9684	0	8.15622	42.126	50.7271	5.08051	44.4597	46.9062	50.8162	17.7453	30.8639	11.4065	4.94175	31.3255	41.1248	11.6685
TAD1353;ENSG00000226279	-5.26946	14.6309	-4.22655	4.46097e-05	0.0052948	1.87299	7	TAD1353	22550000	23200000	22921512	22922009	NA	intergenic	1	22.4624	0	18.5042	17.2061	16.4962	10.2393	20.5684	24.9692	14.2334	13.08	8.02356	14.0213	21.831	15.4329	17.1103	23.8851	17.6892	19.999	21.4287	13.6456	17.8023	14.0561	20.5477	13.1329	16.4526	11.7953	14.1219	16.4433	5.00231	11.4065	13.8733	14.1185	19.2125	14.1079
TAD1353;ENSG00000226329	-4.09853	38.6714	-6.08593	1.23524e-08	1.02874e-05	9.44214	7	TAD1353	22550000	23200000	22903493	22920969	NA	intergenic	1	41.9833	35.5687	43.4274	39.4408	36.9379	38.8708	41.1704	42.5058	32.5814	35.5892	32.2724	32.9632	40.6352	43.1945	38.4541	41.8385	43.5435	39.7306	43.0828	42.4235	37.0496	37.2659	38.8467	37.7717	40.3529	36.2685	44.0231	35.2895	39.7602	39.4371	39.3077	39.3287	41.4995	39.6437
TAD1358;ENSG00000273237	-5.28124	37.7402	-5.12576	1.05852e-06	0.000347623	5.31356	7	TAD1358	25900000	26450000	26213153	26214565	NFE2L3|NFE2L3	transcript|intron	1	41.2501	32.0396	44.0919	39.3256	43.1888	31.7903	47.4556	48.8501	38.1448	41.5891	34.654	34.314	43.1299	43.1945	30.9955	43.84	38.629	45.4065	38.0759	37.119	35.2269	38.1627	40.9197	34.5849	36.8948	33.1393	34.1781	36.0163	38.3444	35.2223	36.2717	34.3635	25.8831	36.7498
TAD1360;ENSG00000106004	7.9594	5.2147	4.16903	5.57647e-05	0.00611311	1.66921	7	TAD1360	26850000	27200000	27180671	27183287	HOXA-AS3|HOXA5|HOXA-AS3|HOXA5|HOXA5|HOXA5|HOXA5|HOXA5	transcript|transcript|intron|intron|exon|cds|fiveUTR|threeUTR	1	8.10553	5.24507	5.3489	0	12.0832	0	0	8.06524	8.03583	10.12	5.0623	0	0	0	0	10.2868	0	0	0	0	8.15622	10.0138	14.4212	41.4049	5.19022	8.05152	10.0607	0	0	7.78614	0	5.02912	13.0441	0
TAD1360;ENSG00000106006	6.4667	1.48127	5.46738	2.28152e-07	0.000105661	6.7342	7	TAD1360	26850000	27200000	27185015	27190222	HOXA-AS3|HOXA6|NA|HOXA-AS3|HOXA6|NA|HOXA-AS3|HOXA6|HOXA-AS3|HOXA6|HOXA6|HOXA-AS3|HOXA6|HOXA6	transcript|transcript|transcript|promoter|promoter|intron|intron|intron|exon|exon|cds|fiveUTR|fiveUTR|threeUTR	1	0	0	0	0	0	0	0	0	0	0	0	0	0	0	0	0	0	0	5.13887	0	0	5.00688	10.2739	26.8526	0	5.07994	0	0	0	0	0	0	0	0
TAD1360;ENSG00000122592	5.24091	1.29022	4.79511	4.41594e-06	0.00100504	3.99536	7	TAD1360	26850000	27200000	27193335	27197555	HOXA-AS3|HOXA7|HOXA7|HOXA7|HOXA-AS3|HOXA7|HOXA7|HOXA7|HOXA-AS3|HOXA7|NA	transcript|transcript|promoter|intron|exon|exon|cds|fiveUTR|threeUTR|threeUTR|intergenic	1	0	5.24507	0	0	0	0	0	0	0	0	0	0	0	0	0	0	0	0	0	0	0	0	5.13693	28.2202	0	0	0	0	0	0	0	0	0	0
TAD1360;ENSG00000254369	7.30753	1.77222	6.0452	1.50428e-08	1.20041e-05	9.25892	7	TAD1360	26850000	27200000	27169596	27195542	HOXA-AS3|HOXA4|HOXA5|HOXA6|NA|HOXA7|HOXA-AS3|HOXA4|HOXA5|HOXA6|NA|NA|HOXA-AS3|HOXA4|HOXA5|HOXA6|HOXA7|HOXA-AS3|HOXA4|HOXA5|HOXA6|HOXA7|HOXA-AS3|HOXA4|HOXA5|HOXA6|HOXA7|HOXA-AS3|HOXA4|HOXA5|HOXA6|HOXA-AS3|HOXA5|HOXA6|HOXA7|NA	transcript|transcript|transcript|transcript|transcript|transcript|promoter|promoter|promoter|promoter|promoter|intron|intron|intron|intron|intron|intron|exon|exon|exon|exon|exon|cds|cds|cds|cds|cds|fiveUTR|fiveUTR|fiveUTR|fiveUTR|threeUTR|threeUTR|threeUTR|threeUTR|intergenic	1	0	0	0	0	0	0	0	0	0	0	0	0	0	0	0	0	0	0	0	0	8.15622	0	5.13693	27.9014	5.19022	0	5.03032	0	0	0	0	0	0	0
TAD1369;ENSG00000205763	-4.76809	41.2368	-5.02369	1.65531e-06	0.000491723	4.90045	7	TAD1369	32500000	33150000	32956427	32982788	AVL9|RP9P|RP9P|AVL9|RP9P|RP9P|RP9P|RP9P|RP9P	transcript|transcript|promoter|intron|intron|exon|cds|fiveUTR|threeUTR	1	36.2454	33.0638	46.8825	41.8895	41.5135	35.7213	46.1439	34.6399	36.6504	44.5163	37.1566	42.1267	42.1146	38.7034	45.8451	47.0082	51.162	43.7507	47.4133	48.993	35.2912	39.8257	39.8706	40.7578	36.8404	41.2701	41.5846	38.8035	38.9901	44.2951	42.7514	44.809	45.5562	43.6878
TAD137;cg00961640	29.8885	31.7927	5.24873	6.13316e-07	0.000227048	5.81833	1	TAD137	110700000	111050000	110933767	110933767	SLC16A4|NA	promoter|intergenic	2	9.68549	14.5809	51.5503	42.4233	8.81352	41.9979	49.4298	50.9346	45.8885	66.1627	45.9141	13.5791	7.38044	10.8727	23.6205	11.1014	26.0764	52.7916	7.32685	56.8595	15.4773	49.1121	14.6403	76.0719	18.6581	8.81838	13.7941	30.5944	44.1354	8.27251	43.8078	47.2826	8.00706	11.4186
TAD137;ENSG00000168679	7.88236	34.9707	4.59565	1.01548e-05	0.00185525	3.22918	1	TAD137	110700000	111050000	110905470	110933704	SLC16A4|SLC16A4|SLC16A4|SLC16A4|SLC16A4|SLC16A4|NA	transcript|intron|exon|cds|fiveUTR|threeUTR|intergenic	1	31.6549	29.1342	43.9116	34.7768	26.2509	34.4447	48.1164	46.5335	25.7937	44.4834	38.7319	32.8131	28.3868	31.424	26.3222	35.8277	39.5846	43.5302	31.4976	45.8077	38.5531	40.0268	33.6705	34.0417	32.2285	26.6592	29.8335	42.624	35.559	26.4898	22.6578	42.6051	30.2769	23.041
TAD137;ENSG00000224965	-5.33188	19.2295	-4.67823	7.21301e-06	0.00145374	3.54366	1	TAD137	110700000	111050000	110751456	110752609	KCNC4|NA	promoter|intergenic	1	25.5701	15.7352	10.6978	19.7204	13.4521	15.359	29.0796	24.4627	16.0717	10.12	18.7327	21.9374	21.831	13.2978	12.7852	27.7348	22.4593	24.6084	28.5443	24.5191	22.2407	22.9564	23.2372	10.161	17.2416	23.5905	14.1219	17.7453	22.3075	16.9945	17.0956	19.1477	11.7168	17.3849
TAD1372;ENSG00000271122	-4.52511	39.0046	-4.91002	2.70602e-06	0.00070673	4.44681	7	TAD1372	35650000	35950000	35734824	35739023	NA|NA|HERPUD2|NA	transcript|promoter|promoter|intergenic	1	46.487	35.9051	40.0302	38.8045	41.1784	30.3634	48.342	44.8986	36.9373	38.1483	32.2724	38.1411	42.3635	40.5506	40.7471	46.6718	42.3185	47.7869	46.4216	40.25	38.2156	41.4142	39.266	38.798	39.2893	33.6767	32.8941	39.8192	36.7162	35.652	32.3149	39.6428	38.3877	35.4005
TAD1379;ENSG00000233225	7.32601	16.2338	4.89907	2.83613e-06	0.000728598	4.4035	7	TAD1379	39850000	40200000	39872813	39874544	NA	intergenic	1	16.2111	18.8034	10.6978	8.20941	13.4521	10.2393	0	0	13.1059	8.01994	22.8996	7.91608	8.14547	5.14429	18.3024	14.4393	13.2178	14.3706	19.0161	21.3496	20.1049	28.679	15.4108	19.3433	19.761	18.2114	18.6144	7.84546	15.0069	19.1926	28.57	13.0001	13.0441	14.1079
TAD140;ENSG00000171385	7.61164	23.4912	5.72152	7.02628e-08	3.97587e-05	7.8268	1	TAD140	112000000	112350000	112313284	112531777	KCND3|KCND3|KCND3|KCND3|KCND3|KCND3|NA	transcript|intron|exon|cds|fiveUTR|threeUTR|intergenic	1	19.9799	23.038	22.3045	17.2061	19.8134	23.775	21.519	16.1305	20.2802	39.6983	20.692	12.9106	33.1964	19.5861	22.0563	19.0328	23.1304	24.6084	20.5555	18.5063	33.0696	19.063	20.997	40.0479	22.7971	24.6783	24.1825	21.027	27.6306	25.9646	24.2486	21.7355	23.9939	19.6335
TAD1404;ENSG00000187391	-5.2818	26.9933	-4.18224	5.29889e-05	0.0059037	1.71581	7	TAD1404	77600000	81100000	77646393	79082890	RPL13AP17|MAGI2-AS2|MAGI2-AS3|MAGI2|MIR548AU|RPL13AP17|MAGI2-AS2|MAGI2-AS3|MAGI2|MIR548AU|MAGI2-AS3|MAGI2-AS2|RPL13AP17|MAGI2|MAGI2-AS3|MIR548AU|MAGI2-AS2|RPL13AP17|MAGI2|MAGI2|MAGI2|MAGI2	transcript|transcript|transcript|transcript|transcript|promoter|promoter|promoter|promoter|promoter|intron|intron|intron|intron|exon|exon|exon|exon|exon|cds|fiveUTR|threeUTR	1	29.6989	20.4919	29.0246	25.8978	30.2213	20.9264	35.9058	22.3507	26.2117	24.0598	24.3363	30.6127	19.0174	26.9968	32.9315	27.556	25.0905	34.4395	32.6706	29.4852	22.9483	26.2757	26.3488	26.4667	28.5039	22.3127	25.3749	23.7961	30.0139	29.6931	28.6985	27.7787	19.2125	28.0664
TAD141;ENSG00000171385	7.61164	23.4912	5.72152	7.02628e-08	3.97587e-05	7.8268	1	TAD141	112350000	112900000	112313284	112531777	KCND3|KCND3|KCND3|KCND3|KCND3|KCND3|NA	transcript|intron|exon|cds|fiveUTR|threeUTR|intergenic	1	19.9799	23.038	22.3045	17.2061	19.8134	23.775	21.519	16.1305	20.2802	39.6983	20.692	12.9106	33.1964	19.5861	22.0563	19.0328	23.1304	24.6084	20.5555	18.5063	33.0696	19.063	20.997	40.0479	22.7971	24.6783	24.1825	21.027	27.6306	25.9646	24.2486	21.7355	23.9939	19.6335
TAD1415;cg07325692	-21.1361	75.5524	-4.13579	6.33838e-05	0.00667112	1.55238	7	TAD1415	92200000	92850000	92667406	92667406	NA	intergenic	2	85.9	86.909	90.1553	80.7078	71.0145	91.7472	94.9928	88.1041	86.0859	37.6239	54.7517	49.0372	29.4528	92.2738	51.3038	76.9038	94.479	92.1015	81.0493	92.7457	40.9729	91.7582	92.8909	11.2367	91.4556	89.0015	70.7857	45.8001	67.1419	55.5521	75.1864	52.6106	87.8371	76.5225
TAD1420;ENSG00000260445	-5.07158	6.86608	-4.02532	9.6527e-05	0.00881155	1.16922	7	TAD1420	98450000	99700000	99467464	99467517	NA	intergenic	1	10.228	5.24507	10.6978	13.389	12.0832	5.11966	15.7939	13.1538	10.1401	8.01994	0	4.99449	0	8.1535	7.83922	8.15208	18.9215	5.1189	5.13887	11.2861	8.15622	0	10.2739	0	0	5.07994	0	9.89987	10.0046	7.78614	7.83249	10.0582	10.0923	10.0507
TAD1422;ENSG00000224729	-4.5302	21.5542	-4.58347	1.06766e-05	0.00193081	3.18314	7	TAD1422	100050000	100950000	100187025	100201829	FBXO24|PCOLCE|PCOLCE-AS1|FBXO24|PCOLCE|PCOLCE-AS1|PCOLCE-AS1|FBXO24|PCOLCE|PCOLCE-AS1|FBXO24|PCOLCE|FBXO24|PCOLCE|FBXO24|PCOLCE|FBXO24	transcript|transcript|transcript|promoter|promoter|promoter|intron|intron|intron|exon|exon|exon|cds|cds|fiveUTR|fiveUTR|threeUTR	1	30.5679	18.145	22.3045	24.9	21.271	11.8875	30.7081	26.8953	19.8081	18.14	16.0471	22.2726	13.2847	16.307	15.6784	29.5996	24.0349	24.0611	26.5676	28.8273	21.8599	21.9918	25.4494	11.7966	17.2416	17.5737	15.9458	26.5195	22.3075	19.65	16.4161	23.3545	18.673	28.0664
TAD1425;ENSG00000242154	4.11068	24.7391	4.53506	1.30189e-05	0.00222078	3.00097	7	TAD1425	104550000	105250000	104944724	104947089	SRPK2|SRPK2	transcript|intron	1	22.4624	26.4582	29.0246	24.0531	18.656	20.0019	16.6885	22.3507	22.9347	26.7442	27.9619	20.8267	26.3605	17.089	22.6772	24.1762	19.4682	27.6027	21.0049	20.6477	24.4687	21.2689	29.5625	28.2202	20.2776	26.4637	28.5341	29.8103	24.3011	23.3584	26.4757	22.427	25.2307	21.3473
TAD1425;ENSG00000271482	5.18491	14.3999	4.25358	4.01384e-05	0.00494339	1.9695	7	TAD1425	104550000	105250000	104845047	104845306	SRPK2|SRPK2	transcript|intron	1	11.8744	17.4237	16.0467	18.5685	20.3313	8.11447	0	11.8154	14.2334	20.6826	16.8166	12.9106	16.2909	11.9447	4.94599	17.7932	13.2178	14.3706	14.4266	12.5646	20.584	10.0138	15.4108	20.3221	19.2061	8.05152	7.97287	14.8498	16.6173	9.82501	7.83249	15.0874	7.99796	11.6685
TAD1435;ENSG00000004866	-4.79252	45.1749	-4.62847	8.86838e-06	0.00169666	3.35367	7	TAD1435	116500000	116800000	116593292	116870157	ST7|ST7-OT4|ST7-OT3|ST7-AS1|NA|ST7-AS2|ST7|ST7-OT4|ST7-OT3|ST7-AS1|NA|ST7-AS2|NA|ST7-OT4|ST7|ST7-AS2|ST7-OT3|ST7-OT4|ST7|ST7-AS1|ST7-AS2|ST7-OT3|ST7-OT4|ST7|ST7-AS1|ST7-OT4|ST7|ST7-AS1|ST7-OT4|ST7|ST7-AS1|NA	transcript|transcript|transcript|transcript|transcript|transcript|promoter|promoter|promoter|promoter|promoter|promoter|intron|intron|intron|intron|intron|exon|exon|exon|exon|exon|cds|cds|cds|fiveUTR|fiveUTR|fiveUTR|threeUTR|threeUTR|threeUTR|intergenic	1	45.041	38.6369	47.3971	45.9286	46.129	46.8175	47.687	46.0787	50.7645	44.5327	43.5729	51.6811	45.9424	49.6662	47.3886	32.3283	33.7475	45.3749	46.492	46.7428	39.3353	42.9462	42.6089	45.1129	45.8447	45.3826	43.4085	47.3796	50.9231	39.7036	44.9991	43.4529	42.2177	49.972
TAD1436;ENSG00000004866	-4.79252	45.1749	-4.62847	8.86838e-06	0.00169666	3.35367	7	TAD1436	116800000	117900000	116593292	116870157	ST7|ST7-OT4|ST7-OT3|ST7-AS1|NA|ST7-AS2|ST7|ST7-OT4|ST7-OT3|ST7-AS1|NA|ST7-AS2|NA|ST7-OT4|ST7|ST7-AS2|ST7-OT3|ST7-OT4|ST7|ST7-AS1|ST7-AS2|ST7-OT3|ST7-OT4|ST7|ST7-AS1|ST7-OT4|ST7|ST7-AS1|ST7-OT4|ST7|ST7-AS1|NA	transcript|transcript|transcript|transcript|transcript|transcript|promoter|promoter|promoter|promoter|promoter|promoter|intron|intron|intron|intron|intron|exon|exon|exon|exon|exon|cds|cds|cds|fiveUTR|fiveUTR|fiveUTR|threeUTR|threeUTR|threeUTR|intergenic	1	45.041	38.6369	47.3971	45.9286	46.129	46.8175	47.687	46.0787	50.7645	44.5327	43.5729	51.6811	45.9424	49.6662	47.3886	32.3283	33.7475	45.3749	46.492	46.7428	39.3353	42.9462	42.6089	45.1129	45.8447	45.3826	43.4085	47.3796	50.9231	39.7036	44.9991	43.4529	42.2177	49.972
TAD144;ENSG00000081026	-6.32422	30.7714	-4.4456	1.87155e-05	0.00288356	2.66797	1	TAD144	113600000	114250000	113933371	114228545	MAGI3|MAGI3|MAGI3|MAGI3|MAGI3|MAGI3|MAGI3|NA	transcript|promoter|intron|exon|cds|fiveUTR|threeUTR|intergenic	1	20.9034	27.5257	36.5485	36.9266	33.8664	20.0019	36.3623	31.8892	30.3051	34.2471	15.1869	32.5031	33.1117	28.8837	35.0019	38.3668	40.1804	40.0307	38.6222	36.4542	31.2161	26.6463	29.6985	30.2504	30.9036	23.878	28.3904	29.9194	29.4268	27.5823	20.6067	31.9729	30.6104	32.378
TAD1442;cg22795239	25.847	50.9668	4.87821	3.10115e-06	0.00077425	4.32111	7	TAD1442	120750000	121250000	120965378	120965378	WNT16|NA	promoter|intergenic	2	34.529	63.8237	77.8215	24.4921	13.1059	74.2592	16.4376	73.6401	11.9332	44.6227	62.9878	52.8725	82.4336	35.2809	42.265	22.5573	46.0945	38.0489	9.5151	59.2288	44.6917	85.5181	49.9213	79.171	61.1196	31.3217	31.1391	87.8894	49.1368	50.3642	29.7942	64.466	81.3495	12.4077
TAD1449;ENSG00000273270	-6.27335	44.6976	-6.54459	1.28456e-09	1.66899e-06	11.5486	7	TAD1449	128000000	129700000	128164070	128171123	NA	intergenic	1	48.4694	35.3595	48.2002	48.0943	42.3313	40.0039	55.2041	45.2157	47.0304	43.6277	35.3211	50.2143	45.3616	50.3685	47.4903	52.2821	45.3413	51.9164	46.2643	49.1847	37.862	46.8961	47.3209	44.7622	42.1121	40.1052	43.3901	47.6827	45.9456	42.4807	43.8958	47.1373	40.7568	44.5921
TAD1451;ENSG00000128567	6.43432	32.8701	6.7864	3.77808e-10	6.28077e-07	12.6884	7	TAD1451	130550000	131200000	131185021	131242976	PODXL|PODXL|PODXL|PODXL|PODXL|PODXL|PODXL|NA	transcript|promoter|intron|exon|cds|fiveUTR|threeUTR|intergenic	1	29.8295	30.5939	33.3173	33.457	31.679	26.2602	33.7431	28.1072	23.5446	40.6493	34.5258	33.6026	29.5756	27.3775	29.2155	38.1529	32.686	32.453	33.2779	33.0254	39.4823	35.1602	28.5336	39.2963	32.2285	26.8495	31.9805	32.8149	35.3468	30.1101	32.6151	31.9729	32.2566	32.5428
TAD1452;cg10839521	-5.38011	95.2398	-4.2149	4.66801e-05	0.00544872	1.83155	7	TAD1452	131200000	134050000	133811911	133811911	LRGUK|NA	promoter|intergenic	2	84.0078	96.4971	95.0363	96.6877	96.4919	95.0763	96.5166	96.8302	97.1404	97.0773	88.4522	96.4411	97.0583	97.1947	97.4452	96.1728	97.7662	96.7126	96.9905	97.1235	94.4842	97.0234	96.6358	96.2555	97.2863	95.4609	96.1279	95.419	96.8118	96.2852	96.6369	96.669	96.6299	97.0252
TAD1452;ENSG00000128567	6.43432	32.8701	6.7864	3.77808e-10	6.28077e-07	12.6884	7	TAD1452	131200000	134050000	131185021	131242976	PODXL|PODXL|PODXL|PODXL|PODXL|PODXL|PODXL|NA	transcript|promoter|intron|exon|cds|fiveUTR|threeUTR|intergenic	1	29.8295	30.5939	33.3173	33.457	31.679	26.2602	33.7431	28.1072	23.5446	40.6493	34.5258	33.6026	29.5756	27.3775	29.2155	38.1529	32.686	32.453	33.2779	33.0254	39.4823	35.1602	28.5336	39.2963	32.2285	26.8495	31.9805	32.8149	35.3468	30.1101	32.6151	31.9729	32.2566	32.5428
TAD1454;ENSG00000146856	-4.53621	46.9779	-4.18088	5.32689e-05	0.00592377	1.711	7	TAD1454	134300000	134900000	134671259	134832715	AGBL3|NA|CYREN|TMEM140|NA|AGBL3|CYREN|AGBL3|CYREN|AGBL3|CYREN|AGBL3|AGBL3|CYREN	transcript|transcript|transcript|promoter|intron|intron|intron|exon|exon|cds|cds|fiveUTR|threeUTR|threeUTR	1	52.6586	39.8621	48.4936	45.4495	48.6043	31.6898	50.3618	57.9326	39.777	53.4403	40.2666	44.3948	47.9995	52.3106	43.9486	50.9858	48.4213	53.9885	47.7283	43.975	44.7008	51.3042	46.7899	39.9226	47.3428	42.7622	44.1731	45.7177	42.7155	45.0103	41.5989	44.0462	42.2177	46.5453
TAD1456;cg11815473	13.4852	21.3135	4.21931	4.58849e-05	0.00538367	1.84725	7	TAD1456	135400000	137250000	135771715	135771715	NA	intergenic	2	18.113	13.0216	17.4908	11.4759	21.778	14.6294	9.33281	82.1527	16.8656	24.5641	11.8758	14.0178	18.0003	38.259	7.64021	15.8767	14.2935	19.8399	11.9476	15.1046	44.9604	14.2501	11.5084	72.4618	21.6986	11.6718	22.0316	33.1247	13.811	10.9676	14.2149	17.2626	10.8991	14.0273
TAD1456;ENSG00000157680	-6.46284	15.4259	-4.27983	3.62109e-05	0.00460202	2.06363	7	TAD1456	135400000	137250000	137065783	137531838	DGKI|DGKI|DGKI|DGKI|DGKI|DGKI|DGKI|NA|NA	transcript|promoter|intron|exon|cds|fiveUTR|threeUTR|intergenic|intergenic	1	17.6916	12.1787	29.3754	14.5409	19.257	11.8875	23.124	19.3741	14.2334	5.06002	13.0859	11.5968	16.2909	19.5861	7.83922	17.086	19.9772	17.0046	15.4166	15.4079	8.15622	10.0138	21.4206	15.2415	5.19022	10.1599	19.6529	16.4433	15.8569	11.4065	29.3082	0	16.7629	10.0507
TAD1457;ENSG00000157680	-6.46284	15.4259	-4.27983	3.62109e-05	0.00460202	2.06363	7	TAD1457	137250000	138700000	137065783	137531838	DGKI|DGKI|DGKI|DGKI|DGKI|DGKI|DGKI|NA|NA	transcript|promoter|intron|exon|cds|fiveUTR|threeUTR|intergenic|intergenic	1	17.6916	12.1787	29.3754	14.5409	19.257	11.8875	23.124	19.3741	14.2334	5.06002	13.0859	11.5968	16.2909	19.5861	7.83922	17.086	19.9772	17.0046	15.4166	15.4079	8.15622	10.0138	21.4206	15.2415	5.19022	10.1599	19.6529	16.4433	15.8569	11.4065	29.3082	0	16.7629	10.0507
TAD1457;ENSG00000230383	5.7271	37.6641	4.14509	6.11569e-05	0.00653438	1.585	7	TAD1457	137250000	138700000	137406731	137407592	DGKI|DGKI	transcript|intron	1	31.1314	31.3512	36.9443	34.5602	31.7886	34.514	30.8402	32.6148	33.3861	36.6265	36.5456	32.0117	35.5575	35.5926	37.1335	35.337	34.8082	33.86	36.2562	38.4619	36.1371	36.5233	37.7043	39.0869	33.3538	35.7851	37.9633	38.7409	38.52	35.1232	37.5935	38.9328	36.2809	39.613
TAD1460;ENSG00000146966	9.74936	11.7307	4.54227	1.26412e-05	0.00217376	3.028	7	TAD1460	140100000	141500000	140218220	140373793	ADCK2|DENND2A|ADCK2|DENND2A|DENND2A|DENND2A|ADCK2|DENND2A|ADCK2|DENND2A|ADCK2|DENND2A|NA	transcript|transcript|promoter|promoter|intron|exon|exon|cds|cds|fiveUTR|fiveUTR|threeUTR|intergenic	1	19.4709	22.2807	8.47781	8.20941	23.86	11.8875	10.5293	24.7203	8.03583	11.749	15.1869	0	17.7788	17.7963	4.94599	0	5.11332	0	0	4.86066	11.9487	7.93572	17.7709	18.8001	8.22631	13.1315	5.03032	4.94993	0	4.91251	33.3147	0	20.6259	5.02535
TAD1462;cg03002479	-5.176	90.7118	-5.10735	1.14792e-06	0.000368393	5.23862	7	TAD1462	142550000	143150000	143106004	143106004	EPHA1-AS1|EPHA1|EPHA1-AS1	transcript|promoter|intron	2	94.4557	95.9616	91.8539	90.9974	94.7143	87.317	92.7156	89.1604	89.107	92.6183	89.7855	84.2255	93.6343	85.9606	89.365	94.8375	95.7395	95.1043	95.1589	94.3324	89.6667	95.4144	91.475	93.7687	93.839	91.7199	93.1634	90.2133	90.9547	94.5224	93.471	93.8962	93.8883	92.4885
TAD1462;ENSG00000106123	4.79462	54.1468	4.89233	2.91925e-06	0.000743241	4.37686	7	TAD1462	142550000	143150000	142552792	142568847	EPHB6|EPHB6|EPHB6|EPHB6|EPHB6|EPHB6|EPHB6	transcript|promoter|intron|exon|cds|fiveUTR|threeUTR	1	51.1402	54.8658	47.4467	51.2351	55.4697	52.7401	52.6018	51.1397	54.0872	56.2915	54.0672	51.1416	50.6062	47.9198	51.6967	57.664	61.672	55.371	57.2742	57.3503	66.9684	56.9725	50.7113	64.4261	55.164	49.0632	52.5053	51.8039	54.6937	56.7195	55.2912	57.1213	43.7445	53.6548
TAD1462;ENSG00000232533	-5.36504	28.8196	-4.95258	2.25297e-06	0.000624878	4.61587	7	TAD1462	142550000	143150000	143076785	143077588	ZYX|ZYX|ZYX	transcript|promoter|intron	1	36.7689	20.9803	23.4941	28.6096	31.679	24.3434	34.5075	32.5279	34.5786	24.0598	30.3738	28.875	38.2082	25.2425	28.8494	32.8782	33.3571	34.2989	28.3849	34.9952	25.4943	28.814	31.8975	33.2223	26.4051	30.5933	29.3413	23.5364	28.6528	32.638	44.4058	32.8862	32.0812	28.3623
TAD1467;cg08752303	-5.08132	92.7747	-4.5251	1.35589e-05	0.00228962	2.96366	7	TAD1467	148800000	149600000	148822673	148822673	ZNF425|ZNF398|ZNF425	transcript|promoter|intron	2	94.8534	91.6263	92.2596	94.6053	91.8794	93.2348	95.5428	93.644	94.0996	90.9642	93.924	92.6387	92.5725	93.7059	96.1855	94.1317	93.0694	91.6683	93.7835	91.0046	91.8099	92.399	95.921	91.5008	95.6404	93.1961	92.9848	94.2181	93.9571	91.6895	93.2859	92.7084	94.2505	92.797
TAD1467;ENSG00000204934	-6.51802	30.8804	-4.37765	2.45792e-05	0.00351986	2.41822	7	TAD1467	148800000	149600000	149564786	149577699	ATP6V0E2|ATP6V0E2-AS1|ATP6V0E2|NA|ATP6V0E2-AS1|ATP6V0E2|ATP6V0E2-AS1|ATP6V0E2|ATP6V0E2-AS1|ATP6V0E2|ATP6V0E2|ATP6V0E2	transcript|transcript|promoter|promoter|promoter|intron|intron|exon|exon|cds|fiveUTR|threeUTR	1	40.7076	27.9139	25.7141	32.1622	18.0028	18.945	30.0108	38.4423	29.4435	34.8879	26.1717	31.2994	21.0064	30.1351	26.6704	34.8792	29.8255	35.7744	26.7707	43.4236	24.1885	42.6961	31.5908	27.5682	27.622	27.7336	30.7279	26.5195	23.5131	28.7774	32.1599	28.2371	24.7609	27.7578
TAD1467;ENSG00000273419	-6.60385	23.1909	-4.78802	4.55041e-06	0.00102432	3.96772	7	TAD1467	148800000	149600000	149555489	149559581	ZNF862|ZNF862|ZNF862|ZNF862	transcript|intron|exon|cds	1	28.4063	20.4919	25.9849	21.1713	14.6094	8.11447	23.4773	33.0344	18.7614	25.9543	19.274	21.9374	18.4239	23.5864	15.6784	24.1762	24.8404	23.7714	17.071	35.4567	17.8023	28.814	24.1458	24.4238	14.5708	18.2114	25.1516	17.7453	15.8569	21.5773	28.1702	24.1768	22.1643	25.1267
TAD1469;ENSG00000171115	-9.6422	30.8741	-4.32707	3.00527e-05	0.00403188	2.23415	7	TAD1469	150000000	150500000	150147718	150176480	GIMAP8|GIMAP8|GIMAP8|GIMAP8|GIMAP8|GIMAP8|GIMAP8|NA	transcript|promoter|intron|exon|cds|fiveUTR|threeUTR|intergenic	1	34.1229	24.9397	40.3676	31.1932	36.7717	14.3727	32.0483	38.0821	22.6095	24.0598	20.692	41.7637	24.1566	36.8841	28.4636	35.209	31.4456	26.8636	39.5358	39.2326	35.0967	36.9693	41.8908	33.9709	37.2653	26.8495	25.802	26.8596	20.4468	22.222	28.1702	27.1186	45.1104	42.9898
TAD1470;ENSG00000082014	-4.35856	35.6894	-4.1941	5.06074e-05	0.00575163	1.75779	7	TAD1470	150500000	150950000	150935850	150974982	CHPF2|SMARCD3|SMARCD3|SMARCD3|CHPF2|SMARCD3|SMARCD3|SMARCD3|CHPF2|SMARCD3|NA|NA	transcript|transcript|promoter|intron|exon|exon|cds|fiveUTR|threeUTR|threeUTR|intergenic|intergenic	1	37.8482	35.2884	37.0718	31.747	31.7886	27.2464	36.2987	35.6773	30.8637	31.8972	30.0232	31.8401	31.4997	35.1503	35.1587	42.1234	42.6671	38.0571	40.2522	42.2561	37.2979	39.5889	43.0887	37.814	33.5259	32.7298	36.507	33.4363	32.4743	36.1007	32.5412	41.4079	31.528	37.8478
TAD1470;ENSG00000133612	-4.2877	54.8889	-4.32865	2.98659e-05	0.00401487	2.23986	7	TAD1470	150500000	150950000	150782918	150841523	AGAP3|NA|AGAP3|NA|AGAP3|AGAP3|AGAP3|AGAP3|AGAP3|NA	transcript|transcript|promoter|promoter|intron|exon|cds|fiveUTR|threeUTR|intergenic	1	54.579	54.5645	56.9233	52.4452	43.2364	53.7301	53.3608	60.2148	58.1619	50.3831	40.9412	56.7115	48.508	51.7272	56.2474	57.0339	61.0095	52.0267	56.8982	61.122	55.2321	58.5413	56.4918	54.6827	56.519	53.5972	57.9178	48.8957	53.9522	37.76	59.6641	49.6779	56.4997	59.0155
TAD1471;ENSG00000082014	-4.35856	35.6894	-4.1941	5.06074e-05	0.00575163	1.75779	7	TAD1471	150950000	151500000	150935850	150974982	CHPF2|SMARCD3|SMARCD3|SMARCD3|CHPF2|SMARCD3|SMARCD3|SMARCD3|CHPF2|SMARCD3|NA|NA	transcript|transcript|promoter|intron|exon|exon|cds|fiveUTR|threeUTR|threeUTR|intergenic|intergenic	1	37.8482	35.2884	37.0718	31.747	31.7886	27.2464	36.2987	35.6773	30.8637	31.8972	30.0232	31.8401	31.4997	35.1503	35.1587	42.1234	42.6671	38.0571	40.2522	42.2561	37.2979	39.5889	43.0887	37.814	33.5259	32.7298	36.507	33.4363	32.4743	36.1007	32.5412	41.4079	31.528	37.8478
TAD1475;ENSG00000273344	-4.39632	51.3709	-4.44087	1.90758e-05	0.00292587	2.65049	7	TAD1475	154600000	155350000	154795158	154797413	PAXIP1-DT|PAXIP1|PAXIP1-DT|PAXIP1-DT|PAXIP1-DT|PAXIP1-DT	transcript|promoter|exon|cds|fiveUTR|threeUTR	1	50.61	46.8733	54.2628	52.6432	46.9377	39.4943	56.1725	57.6727	47.1706	52.5363	46.8518	51.4736	52.3359	49.8391	53.1977	53.1417	54.6346	61.0628	55.0149	56.5374	46.9395	50.3997	54.0185	53.4601	44.7313	49.1174	46.3632	55.1337	48.169	47.1413	42.7158	54.2332	51.6161	52.8351
TAD148;cg16997278	24.697	30.5449	4.03142	9.43287e-05	0.00868791	1.19019	1	TAD148	115450000	116600000	116175123	116175123	NA	intergenic	2	37.5637	42.657	13.9487	8.89328	13.6312	40.4085	42.2886	40.8132	90.6573	12.2816	42.367	40.42	11.8763	47.4599	9.28328	10.9058	10.6748	89.8707	10.1553	41.3969	14.942	11.5967	39.5192	78.6928	12.9431	8.62159	38.5107	89.2539	12.396	10.5804	11.6041	10.8651	10.5642	10.028
TAD148;ENSG00000228127	-5.52942	9.17212	-4.27016	3.76122e-05	0.00471076	2.02892	1	TAD148	115450000	116600000	116461997	116468529	NA|NA|NA	transcript|intron|intergenic	1	8.10553	12.1787	19.7933	15.5387	0	8.11447	10.5293	14.2855	0	5.06002	8.02356	11.5968	11.9329	0	11.4842	14.4393	18.9215	8.11326	16.2898	9.72132	5.146	5.00688	11.9276	0	0	0	10.0607	4.94993	12.9308	7.78614	0	14.1185	5.04615	11.6685
TAD1484;cg21547624	-4.7709	94.7376	-4.02555	9.64415e-05	0.00880675	1.17003	8	TAD1484	150000	2050000	1993157	1993157	MYOM2|NA	promoter|intergenic	2	95.9526	96.4613	94.2926	95.2635	96.002	95.8829	96.2549	96.2937	96.4499	94.0599	96.3115	94.768	96.0921	94.1708	94.5062	96.0453	96.2061	95.4985	96.3949	95.5089	62.3648	92.5691	96.4636	96.3032	96.6461	93.7526	94.765	96.5944	95.7652	95.7893	95.4557	91.7832	95.414	95.4433
TAD1489;ENSG00000271743	-5.57721	29.0373	-4.63854	8.50605e-06	0.0016426	3.39202	8	TAD1489	6250000	6700000	6473125	6474719	MCPH1|MCPH1	transcript|intron	1	22.8056	24.9397	33.8154	32.5556	25.0173	25.3638	27.2178	28.571	24.3735	25.0683	20.2492	27.8941	21.0064	24.7304	29.676	36.98	39.6873	30.9406	36.4759	30.182	16.3124	34.1478	25.6847	29.6341	31.3718	25.6252	29.5916	32.4448	35.7653	34.1052	25.7438	36.208	25.6721	35.2898
TAD1498;cg26788142	4.1439	8.76805	4.07005	8.14866e-05	0.00790786	1.32342	8	TAD1498	11150000	11900000	11747049	11747049	NA	intergenic	2	8.4756	7.68731	9.27721	7.93749	9.99052	8.16231	5.77731	8.75114	8.69827	9.23043	37.5523	8.05421	9.37729	14.1528	4.33847	8.48988	8.74264	9.90084	7.0319	8.41037	10.2863	11.8471	7.10727	9.09024	8.75435	8.41853	9.04323	6.32388	6.97531	7.8867	9.75579	7.80413	6.05788	9.15679
TAD150;ENSG00000134256	-7.63217	27.3096	-4.59272	1.02779e-05	0.00187646	3.2181	1	TAD150	117100000	117600000	117544382	117579167	CD101|CD101|CD101|CD101|CD101|CD101	transcript|intron|exon|cds|fiveUTR|threeUTR	1	21.724	19.9698	26.982	25.1622	26.0199	23.1591	23.4773	20.7995	46.3896	27.1093	13.0859	32.8131	30.4793	24.1804	23.2483	35.9455	27.3949	20.9233	40.694	35.5012	34.1147	34.6419	31.3791	21.9576	25.9511	24.6783	32.6561	17.7453	35.9657	24.3375	25.9339	32.7285	27.035	25.7764
TAD150;ENSG00000143061	-13.771	54.2792	-6.82099	3.16629e-10	5.57538e-07	12.853	1	TAD150	117100000	117600000	117117031	117210375	IGSF3|NA|IGSF3|NA|IGSF3|IGSF3|IGSF3|IGSF3|IGSF3	transcript|transcript|promoter|promoter|intron|exon|cds|fiveUTR|threeUTR	1	50.8237	38.5446	58.0491	60.4236	60.4975	48.9944	61.7701	59.8159	62.4927	53.7478	40.0574	59.8401	54.1531	57.6709	55.7428	59.3976	55.2202	64.2779	60.7894	62.2218	52.4242	57.9289	56.5783	29.6341	54.6804	53.8043	53.7345	57.1157	53.3735	55.138	52.3083	51.1206	57.5332	58.5619
TAD1505;ENSG00000147408	12.8733	28.9418	4.87885	3.09261e-06	0.000772863	4.32366	8	TAD1505	18750000	20000000	19261672	19615540	CSGALNACT1|NA|CSGALNACT1|NA|CSGALNACT1|CSGALNACT1|CSGALNACT1|CSGALNACT1|CSGALNACT1|NA	transcript|transcript|promoter|promoter|intron|exon|cds|fiveUTR|threeUTR|intergenic	1	27.5764	50.5257	25.1422	5.17956	32.1081	18.945	20.5684	34.2357	25.5753	29.3853	46.5839	14.9835	31.1749	22.2332	24.2695	32.1355	29.6949	16.2265	36.7936	11.2861	61.4957	30.791	40.0727	39.0514	38.0025	26.2629	23.3601	25.7864	21.2495	29.3634	14.8253	23.6391	23.4336	24.413
TAD151;cg12719233	13.6665	17.5242	4.03724	9.22761e-05	0.00856296	1.21021	1	TAD151	117600000	118500000	118229681	118229681	NA	intergenic	2	10.1675	9.7409	50.038	8.66903	10.9162	10.2708	8.7108	46.543	8.28919	10.7333	45.1782	8.2713	13.2956	16.6327	8.3595	11.9234	8.51122	10.8203	39.7609	12.5064	10.012	11.541	39.0386	48.4044	14.9041	6.32943	9.86987	49.6888	8.8691	11.056	42.3915	11.9583	7.48356	12.3552
TAD1511;ENSG00000008853	-8.2241	62.0555	-5.35493	3.80503e-07	0.000157568	6.26028	8	TAD1511	22800000	23300000	22844930	22877712	RHOBTB2|NA|TNFRSF10B|RHOBTB2|NA|NA|RHOBTB2|RHOBTB2|TNFRSF10B|RHOBTB2|RHOBTB2|RHOBTB2|TNFRSF10B	transcript|transcript|transcript|promoter|promoter|intron|intron|exon|exon|cds|fiveUTR|threeUTR|threeUTR	1	59.7201	38.1638	70.7733	64.2656	60.4903	59.7203	67.668	57.2813	63.8099	68.9579	53.5509	58.4895	62.1116	55.5421	64.5621	71.0646	69.151	63.5671	71.0487	68.3962	51.6179	57.7873	62.569	52.4521	64.9797	60.7155	67.9124	68.6426	60.9835	67.5771	61.5815	66.0126	59.361	65.4385
TAD1512;cg00460235	-16.7247	80.7169	-4.652	8.0445e-06	0.0015855	3.44332	8	TAD1512	23300000	27150000	26723946	26723946	NA|NA|NA|NA	transcript|promoter|intron|intergenic	2	85.4009	84.7772	85.3546	89.5697	88.0128	55.677	89.8368	90.8677	85.2243	92.113	49.3044	87.3006	91.4596	88.6272	79.3879	88.1114	81.3571	90.6569	64.36	89.0182	79.0644	93.5013	60.3036	59.7554	90.162	92.4617	84.6522	84.279	88.3803	91.2477	86.4984	84.6033	83.173	90.4075
TAD1516;cg25422895	16.1683	17.2086	4.04825	8.85125e-05	0.00835212	1.24811	8	TAD1516	28450000	30050000	28921948	28921948	NA	intergenic	2	7.796	12.3849	11.9942	10.5304	8.93492	8.15102	7.26037	8.96435	8.24607	10.4569	11.2222	12.2109	9.69779	6.64467	12.3874	34.0523	11.3746	10.014	10.9859	10.8628	16.2709	11.289	10.944	62.7774	11.5839	9.01302	11.3881	53.6689	9.89065	15.0006	10.6465	13.7409	9.19213	8.52041
TAD1516;ENSG00000246339	-4.14867	29.7763	-3.98686	0.000111544	0.00973193	1.0377	8	TAD1516	28450000	30050000	28553718	28558981	NA|EXTL3|NA|NA|NA	transcript|promoter|promoter|intron|intergenic	1	34.68	29.2935	31.5954	35.5855	37.2597	23.1591	38.5946	33.0344	27.3393	31.8972	29.267	33.2544	30.8353	17.7963	27.3195	35.8869	25.7936	37.5719	36.5298	29.9899	25.2509	30.2636	35.7828	29.3723	30.0066	20.3198	28.3904	30.9268	28.7877	28.0035	23.7568	30.7205	26.4818	26.9236
TAD1516;ENSG00000253490	-11.1642	26.3698	-4.62318	9.06434e-06	0.00172429	3.33358	8	TAD1516	28450000	30050000	29605825	29656008	NA|NA|LINC00589|NA|NA	transcript|promoter|promoter|intron|intergenic	1	22.8056	8.31324	38.4577	39.4408	27.5051	10.2393	42.6332	23.6307	35.0183	31.3206	11.7543	41.9154	21.831	30.8657	36.1695	27.7348	33.9722	43.3239	24.7044	39.3362	10.292	15.0206	23.2372	13.1329	27.9873	23.878	29.4675	30.5407	29.4268	16.319	25.9339	37.3897	37.6826	37.4449
TAD1530;cg03082934	-6.28608	85.3449	-4.11172	6.95135e-05	0.0071394	1.46822	8	TAD1530	42000000	42250000	42248832	42248832	VDAC3|NA	promoter|intergenic	2	87.6795	89.8752	85.5056	89.3087	90.4174	83.0378	90.6547	86.7916	87.6575	82.6377	86.7043	83.7612	91.2748	88.1989	88.4025	91.6107	88.9842	84.9894	90.2664	90.7793	85.8463	91.407	90.0225	90.8227	91.2145	88.3648	89.9885	83.0141	85.8703	87.4929	86.7311	85.96	86.9458	88.8865
TAD1540;cg15905979	12.5134	17.1173	4.73997	5.57154e-06	0.00119986	3.78129	8	TAD1540	52950000	53450000	53322321	53322321	ST18|ST18|ST18|ST18	transcript|promoter|exon|fiveUTR	2	29.2872	20.8212	14.5816	11.1763	11.6253	12.6407	11.9926	12.5345	16.7824	13.1925	12.4383	16.5091	11.4387	38.3547	14.6024	10.6011	9.59973	13.0657	41.9753	11.1919	75.7978	24.6674	11.8819	59.0207	12.0234	10.5448	13.6115	13.9725	10.2592	23.8979	11.2265	15.0671	11.8275	12.3604
TAD1544;cg13599734	-9.30229	92.1521	-3.98971	0.00011036	0.00967819	1.04741	8	TAD1544	55450000	56650000	55479004	55479004	NA	intergenic	2	97.9276	97.9268	96.3441	97.1911	97.762	97.0081	97.5992	97.4947	96.7417	50.8872	96.7831	72.5512	97.7741	97.6447	98.1361	97.7531	98.4283	95.0717	96.5071	71.8792	97.8793	97.1211	96.8691	68.1609	98.039	96.5418	83.6399	97.457	97.5181	96.8575	98.142	65.2706	71.8254	91.4933
TAD1544;cg19887883	11.4119	16.1126	4.01829	9.912e-05	0.00897782	1.1451	8	TAD1544	55450000	56650000	56368202	56368202	XKR4|SBF1P1|XKR4	transcript|promoter|intron	2	39.7561	11.9457	14.2573	9.6361	14.3974	10.8592	7.35968	29.2023	12.0618	13.1614	42.2351	11.3898	12.7187	10.9997	6.22218	10.8781	13.2531	15.349	38.623	11.757	11.9134	11.8361	11.2756	13.0803	15.0306	9.08557	12.2405	11.2433	26.5672	11.9358	12.1353	21.5543	9.15051	11.0764
TAD1571;ENSG00000253341	4.54597	37.5347	5.81432	4.53746e-08	2.85083e-05	8.23287	8	TAD1571	75000000	75850000	75515479	75516479	MIR2052HG|MIR2052HG	transcript|intron	1	35.1352	32.8697	36.2024	31.1932	32.8047	34.7851	32.8931	36.1724	37.4357	39.2736	39.4247	34.7906	34.1442	34.469	36.9347	35.9455	38.0582	37.3404	36.7936	39.3873	39.6975	36.705	38.6882	41.7082	35.9721	37.3759	38.002	37.2411	36.2088	38.4167	38.7082	39.4874	33.7411	38.8355
TAD1575;cg07471507	7.01852	11.9656	4.04682	8.89949e-05	0.00836707	1.24316	8	TAD1575	80500000	81550000	81086294	81086294	NA	intergenic	2	15.4928	8.52853	12.1999	8.19127	12.7949	8.13988	6.8135	8.56432	9.76921	11.1921	33.6211	11.7185	10.4721	11.9839	6.14551	10.8694	26.5338	11.4601	9.70469	9.38517	11.0559	8.76631	8.26539	47.1174	11.7476	8.68929	11.065	9.15499	7.3551	8.80075	10.8587	33.9946	8.23732	10.6006
TAD1587;ENSG00000104327	-7.00518	29.4626	-4.03223	9.40404e-05	0.00866732	1.19297	8	TAD1587	91050000	92000000	91070836	91107703	CALB1|NA|CALB1|NA|CALB1|CALB1|CALB1|CALB1|CALB1|NA|NA	transcript|transcript|promoter|promoter|intron|exon|cds|fiveUTR|threeUTR|intergenic|intergenic	1	28.8628	34.617	35.4598	36.3728	27.6952	8.11447	42.2931	33.4314	26.4122	26.9291	14.2117	26.2107	31.4997	32.7051	34.3376	40.1562	40.3065	36.9044	40.9647	35.5894	32.2489	34.3371	31.7967	32.2996	23.797	22.9794	20.1213	30.2368	30.3445	28.1384	11.4744	31.9729	19.7147	27.5985
TAD1596;cg27170159	-4.79542	47.1137	-4.41761	2.09461e-05	0.00313197	2.56475	8	TAD1596	101000000	101250000	101170019	101170019	SPAG1|NA	promoter|intergenic	2	52.4558	51.7497	49.6018	51.6453	54.5565	47.0693	46.283	48.5058	49.5115	38.4705	48.1271	45.5684	54.8015	46.1217	47.9206	51.8891	50.1924	49.1933	52.5616	51.9542	41.1643	59.6206	50.7213	49.2926	54.5883	47.7712	49.7178	42.9685	50.5115	50.2356	46.2647	46.9752	44.9809	50.6062
TAD1596;ENSG00000156509	-5.98846	19.4707	-5.24894	6.12749e-07	0.000227048	5.81918	8	TAD1596	101000000	101250000	101145588	101158028	FBXO43|FBXO43|FBXO43|FBXO43|FBXO43|FBXO43	transcript|intron|exon|cds|fiveUTR|threeUTR	1	23.1336	20.4919	28.0707	22.0024	10.4079	17.7111	28.3886	25.6689	14.2334	19.2653	14.2117	24.0103	19.0174	14.4418	18.3024	25.238	18.9215	23.7714	17.7776	25.6906	14.4467	31.9191	20.997	13.1329	14.5708	18.2114	16.7104	14.8498	18.5108	13.7912	11.4744	19.1477	30.9293	15.0761
TAD1601;ENSG00000253320	-6.13234	45.2547	-5.36401	3.65189e-07	0.000152247	6.29833	8	TAD1601	103850000	104100000	103876528	103990104	AZIN1|NA	promoter|intergenic	1	45.8953	36.8908	51.1882	50.5174	36.3096	37.7131	49.3562	48.009	42.6144	44.79	39.7163	49.4799	43.8246	47.5004	52.3625	47.1773	47.3239	51.7445	46.1624	52.9671	38.5117	47.644	44.0033	35.3309	45.4744	43.9103	47.6864	42.7328	41.5609	38.322	37.2949	54.096	42.0164	48.4
TAD1619;ENSG00000136982	-5.74246	25.4718	-4.60577	9.74001e-06	0.00180818	3.2675	8	TAD1619	120500000	120850000	120846216	120868250	DSCC1|DSCC1|DSCC1|DSCC1|DSCC1|DSCC1|DSCC1|NA	transcript|promoter|intron|exon|cds|fiveUTR|threeUTR|intergenic	1	21.724	15.7352	20.3652	27.3761	36.7717	26.8676	31.5878	30.8679	28.6146	24.0598	18.7327	25.1942	21.831	32.8839	22.0563	33.4721	27.3949	35.4169	17.7776	24.3033	29.0433	37.5508	32.7482	21.9576	33.0879	25.844	29.5916	24.0467	21.9717	21.5773	28.0317	29.8264	31.2348	28.2159
TAD1620;ENSG00000136982	-5.74246	25.4718	-4.60577	9.74001e-06	0.00180818	3.2675	8	TAD1620	120850000	122000000	120846216	120868250	DSCC1|DSCC1|DSCC1|DSCC1|DSCC1|DSCC1|DSCC1|NA	transcript|promoter|intron|exon|cds|fiveUTR|threeUTR|intergenic	1	21.724	15.7352	20.3652	27.3761	36.7717	26.8676	31.5878	30.8679	28.6146	24.0598	18.7327	25.1942	21.831	32.8839	22.0563	33.4721	27.3949	35.4169	17.7776	24.3033	29.0433	37.5508	32.7482	21.9576	33.0879	25.844	29.5916	24.0467	21.9717	21.5773	28.0317	29.8264	31.2348	28.2159
TAD1623;cg08256536	27.4771	33.537	4.91008	2.70524e-06	0.00070673	4.44708	8	TAD1623	124150000	124800000	124215129	124215129	FAM83A|FAM83A-AS1|FAM83A	transcript|promoter|intron	2	12.6244	40.0232	15.8605	10.2889	11.8672	13.4834	15.4373	57.5968	15.3906	14.6057	49.309	17.2786	49.3255	65.6575	9.57023	58.7203	13.7784	62.0404	10.2203	50.3536	12.4293	29.5564	50.721	65.2947	12.4505	45.1375	39.5163	43.0748	14.4851	20.311	49.6209	9.80373	82.852	21.7054
TAD1625;ENSG00000180938	-5.86659	31.2863	-4.71836	6.10008e-06	0.0012884	3.69786	8	TAD1625	125500000	126100000	125985540	125991631	ZNF572|ZNF572|ZNF572|ZNF572|ZNF572|ZNF572|NA	transcript|intron|exon|cds|fiveUTR|threeUTR|intergenic	1	38.0633	29.2935	30.6381	29.8078	40.795	24.0646	49.3904	38.4812	30.4203	36.578	27.8014	31.9264	27.8867	35.2794	30.9022	41.2049	33.3571	45.1822	36.3668	33.0882	30.6403	41.0302	29.832	27.5682	29.4412	27.5651	25.3749	33.8847	30.5567	27.8658	26.1192	29.0752	18.673	26.561
TAD163;ENSG00000203288	-5.18052	28.181	-6.05547	1.43148e-08	1.15529e-05	9.30504	1	TAD163	151250000	151850000	151763280	151766878	NA|NA|TDRKH|NA|NA	transcript|promoter|promoter|intron|intergenic	1	28.7137	24.3573	29.202	29.0817	31.2238	25.3638	28.7419	30.8679	28.162	24.5815	18.7327	26.0186	29.8453	23.5864	28.8494	32.4228	28.5577	32.1743	29.1499	32.7021	22.6029	25.2567	31.6945	29.3723	28.1635	26.6592	26.0064	33.5673	30.3445	26.4898	27.5995	27.2894	30.7182	34.6489
TAD163;ENSG00000269489	-5.85373	6.91869	-4.45532	1.79962e-05	0.00280857	2.70391	1	TAD163	151250000	151850000	151770530	151771078	NA	intergenic	1	5.11402	0	5.3489	10.3591	20.3313	0	12.2241	16.904	0	0	5.0623	4.99449	11.9329	16.307	0	17.7932	11.8728	17.7085	11.9321	14.582	5.146	10.0138	11.9276	0	14.5708	5.07994	0	4.94993	10.0046	0	7.83249	10.0582	10.0923	7.96499
TAD1637;cg00292087	23.4977	67.9963	5.03066	1.60585e-06	0.000481503	4.92846	8	TAD1637	141450000	142450000	142138611	142138611	DENND3|NA	promoter|intergenic	2	86.1028	92.7379	27.5892	68.6477	51.0692	60.7303	39.5217	44.0509	61.1611	66.2208	91.5918	54.9186	70.7495	57.2218	73.8279	87.4646	62.0386	88.1134	70.6606	56.9728	86.7502	93.5347	61.7897	94.9163	51.4264	46.7252	52.3706	92.0026	55.1174	48.004	90.9186	63.3634	95.1444	86.6653
TAD1637;ENSG00000105339	9.76316	41.5175	5.28032	5.32446e-07	0.000203584	5.94919	8	TAD1637	141450000	142450000	142127377	142205907	DENND3|DENND3|DENND3|DENND3|DENND3|DENND3|DENND3|NA|NA	transcript|promoter|intron|exon|cds|fiveUTR|threeUTR|intergenic|intergenic	1	51.4229	56.626	39.8116	32.4592	53.4584	34.6508	39.65	50.4427	39.6487	41.6865	36.0906	33.0371	41.3699	42.7405	31.6164	45.3656	39.3393	39.0165	42.385	32.7021	54.2495	52.903	51.2673	55.7082	42.7343	43.6492	39.8942	34.9232	34.3058	39.8332	33.9516	40.7524	38.2368	39.267
TAD1637;ENSG00000253210	9.38529	12.3483	4.64984	8.11672e-06	0.00159387	3.4351	8	TAD1637	141450000	142450000	142136143	142140060	DENND3|DENND3|DENND3|DENND3|DENND3|DENND3|NA	transcript|promoter|intron|exon|cds|fiveUTR|intergenic	1	16.9884	18.8034	15.0163	0	14.6094	0	5.26464	10.1772	13.1059	11.749	8.02356	4.99449	8.14547	13.2978	4.94599	17.086	15.34	25.8217	11.9321	7.70397	22.6029	29.0767	8.14185	29.5043	13.4165	14.2612	10.0607	4.94993	0	12.6986	9.8835	11.6773	16.7629	19.6335
TAD1640;ENSG00000181097	-4.18946	35.3697	-4.6203	9.17283e-06	0.00173881	3.32265	8	TAD1640	144350000	145325765	144778324	144780583	ZNF707|LINC02878|LINC02878|ZNF707|LINC02878|LINC02878	transcript|transcript|promoter|intron|intron|exon	1	36.1361	33.8802	41.2259	33.1094	38.9455	24.0646	38.0571	41.261	28.316	37.4486	33.0243	34.1268	31.8108	38.863	33.7326	39.0124	38.7458	41.3717	38.6626	35.8476	33.3242	40.0832	38.7282	35.1514	27.8069	32.8135	31.4291	31.9738	33.5868	34.4427	28.8247	38.5856	34.1533	39.0045
TAD1640;ENSG00000185189	-5.41183	56.8034	-6.23428	5.99254e-09	5.70785e-06	10.115	8	TAD1640	144350000	145325765	144915764	144924200	NRBP2|NRBP2|NRBP2|NRBP2|NRBP2|NRBP2|NRBP2	transcript|promoter|intron|exon|cds|fiveUTR|threeUTR	1	56.8459	50.1245	50.409	59.0266	54.5259	55.1801	51.8823	60.576	63.3139	59.1604	51.0119	56.3359	54.1929	58.0136	53.8895	58.2994	57.3981	62.5176	59.1294	59.4722	49.9185	62.0763	57.9664	54.6361	56.0212	56.4572	56.4208	58.7193	56.3688	57.3712	54.247	58.8277	54.8145	54.7844
TAD1640;ENSG00000254812	-5.75248	26.6126	-4.86826	3.23585e-06	0.000798961	4.28191	8	TAD1640	144350000	145325765	144714241	144715926	NA	intergenic	1	30.208	26.2253	23.8531	27.7498	36.4862	23.775	37.8518	29.6812	27.163	24.3253	22.575	28.0426	28.0572	24.7304	24.73	28.8786	34.2615	22.4838	29.435	34.5521	17.8023	29.5751	30.5863	22.3152	21.2148	24.1546	24.9212	25.7864	29.3035	26.319	26.1192	28.6682	26.6709	31.2047
TAD1641;ENSG00000173137	4.22764	48.6695	4.5963	1.01276e-05	0.00185408	3.23164	8	TAD1641	145325764	145700000	145596790	145618457	ADCK5|CPSF1|ADCK5|ADCK5|ADCK5|CPSF1|ADCK5|ADCK5|ADCK5|CPSF1|NA	transcript|transcript|promoter|intron|exon|exon|cds|fiveUTR|threeUTR|threeUTR|intergenic	1	42.5585	49.5289	48.5653	45.568	42.1145	43.5163	48.5737	45.8117	45.9381	49.1543	46.1233	47.3568	41.2572	44.0662	49.6728	51.7252	54.9633	50.6039	49.4182	52.7353	53.4955	53.3465	48.7487	55.3973	45.8118	46.7213	49.2691	46.5864	46.46	48.147	51.0473	49.5848	47.3733	49.3818
TAD1644;ENSG00000228115	-6.7439	11.458	-4.43911	1.92115e-05	0.0029433	2.64399	9	TAD1644	150000	500000	487774	495610	KANK1|KANK1	transcript|intron	1	10.228	8.31324	17.7687	12.0266	10.4079	5.11966	27.2178	20.7995	8.03583	5.06002	0	17.2781	5.13922	5.14429	0	20.5736	15.34	28.7411	21.0049	23.3669	10.292	16.6325	11.9276	10.161	10.3804	5.07994	7.97287	13.8962	10.0046	4.91251	4.94175	15.942	10.0923	5.02535
TAD166;ENSG00000143545	-6.78024	39.6251	-4.60537	9.75591e-06	0.00180954	3.266	1	TAD166	153600000	154300000	153954127	153958834	RAB13|RAB13|RAB13|RAB13|RAB13|RAB13|RAB13	transcript|promoter|intron|exon|cds|fiveUTR|threeUTR	1	41.5204	23.39	36.8797	40.9542	34.9407	38.4373	44.4926	46.2962	46.7905	37.6194	28.5709	43.4369	41.9612	43.1945	41.0705	43.5522	30.0799	43.4484	45.3257	51.7799	39.0708	43.2062	45.6765	32.8172	40.9444	43.3389	46.1654	36.1983	41.353	33.1834	47.5044	43.4164	40.2834	40.0886
TAD166;ENSG00000272654	-7.21055	29.571	-5.30088	4.85493e-07	0.000189004	6.03465	1	TAD166	153600000	154300000	153950219	153951636	JTB|JTB|JTB|JTB|NA	transcript|promoter|exon|fiveUTR|intergenic	1	34.5446	26.6841	23.8531	21.1713	31.1056	19.4923	43.1165	38.3242	28.9015	14.2053	24.5926	28.608	33.6061	29.0336	31.7843	35.5248	34.9388	41.3989	40.8756	37.1542	27.7489	34.3371	35.8418	31.7427	23.4783	28.217	27.4627	30.3395	26.4392	26.319	24.9281	33.3399	26.8552	32.4609
TAD1660;ENSG00000164989	-5.39468	40.3448	-4.61978	9.19266e-06	0.00173881	3.32066	9	TAD1660	15150000	15650000	15552895	16061661	CCDC171|NA|CCDC171|NA|NA|CCDC171|CCDC171|CCDC171|CCDC171|CCDC171|NA	transcript|transcript|promoter|promoter|intron|intron|exon|cds|fiveUTR|threeUTR|intergenic	1	48.8032	41.2806	41.8294	40.733	41.6902	33.6354	41.0348	43.4917	28.9015	40.2484	38.7319	39.8138	40.0237	20.5771	41.9209	44.0976	41.9526	40.3817	40.2522	40.9979	37.3949	40.4128	40.4295	30.01	44.5384	40.6395	39.6523	45.5862	41.8728	35.9246	42.7691	43.5611	31.0325	36.9743
TAD1661;ENSG00000164989	-5.39468	40.3448	-4.61978	9.19266e-06	0.00173881	3.32066	9	TAD1661	15650000	15900000	15552895	16061661	CCDC171|NA|CCDC171|NA|NA|CCDC171|CCDC171|CCDC171|CCDC171|CCDC171|NA	transcript|transcript|promoter|promoter|intron|intron|exon|cds|fiveUTR|threeUTR|intergenic	1	48.8032	41.2806	41.8294	40.733	41.6902	33.6354	41.0348	43.4917	28.9015	40.2484	38.7319	39.8138	40.0237	20.5771	41.9209	44.0976	41.9526	40.3817	40.2522	40.9979	37.3949	40.4128	40.4295	30.01	44.5384	40.6395	39.6523	45.5862	41.8728	35.9246	42.7691	43.5611	31.0325	36.9743
TAD1662;ENSG00000164989	-5.39468	40.3448	-4.61978	9.19266e-06	0.00173881	3.32066	9	TAD1662	15900000	17500000	15552895	16061661	CCDC171|NA|CCDC171|NA|NA|CCDC171|CCDC171|CCDC171|CCDC171|CCDC171|NA	transcript|transcript|promoter|promoter|intron|intron|exon|cds|fiveUTR|threeUTR|intergenic	1	48.8032	41.2806	41.8294	40.733	41.6902	33.6354	41.0348	43.4917	28.9015	40.2484	38.7319	39.8138	40.0237	20.5771	41.9209	44.0976	41.9526	40.3817	40.2522	40.9979	37.3949	40.4128	40.4295	30.01	44.5384	40.6395	39.6523	45.5862	41.8728	35.9246	42.7691	43.5611	31.0325	36.9743
TAD1674;ENSG00000120160	7.33909	5.01551	5.02142	1.67179e-06	0.000493335	4.89129	9	TAD1674	27000000	27300000	27284656	27297137	EQTN|EQTN|EQTN|EQTN|EQTN|EQTN	transcript|intron|exon|cds|fiveUTR|threeUTR	1	0	0	0	0	5.20397	0	0	0	0	0	0	12.9106	0	0	7.83922	10.2868	0	5.1189	0	4.86066	5.146	5.00688	5.13693	19.849	5.19022	5.07994	5.03032	4.94993	0	0	0	5.02912	5.04615	5.02535
TAD168;ENSG00000196189	-9.20473	57.7935	-6.03617	1.57133e-08	1.22257e-05	9.21837	1	TAD168	155150000	156300000	156117157	156147543	SEMA4A|SEMA4A|SEMA4A|SEMA4A|SEMA4A|SEMA4A|SEMA4A|NA|NA	transcript|promoter|intron|exon|cds|fiveUTR|threeUTR|intergenic|intergenic	1	53.3415	49.297	67.4626	62.904	56.3079	54.2632	61.0276	55.7415	60.5379	61.4731	41.9432	59.3516	56.0451	59.6108	66.4797	64.1883	64.4381	63.8788	62.4065	66.4533	43.4687	68.4959	54.7734	40.4995	61.1074	52.8467	60.7587	55.5101	54.8831	60.3762	55.5815	61.136	54.367	61.0519
TAD168;ENSG00000273002	-7.28087	36.9572	-5.09215	1.22718e-06	0.000389625	5.17691	1	TAD168	155150000	156300000	155948590	155952777	ARHGEF2|ARHGEF2|ARHGEF2|ARHGEF2|ARHGEF2	transcript|promoter|intron|exon|fiveUTR	1	43.4684	30.46	39.4947	37.4421	37.4669	24.3434	54.9838	46.3096	35.3168	31.0143	34.5902	34.0633	38.9808	44.2404	37.8421	42.8951	42.0025	52.3171	42.6486	46.4323	30.876	38.9603	39.6628	38.761	31.0234	29.369	32.1554	34.815	31.8025	31.8913	33.9516	42.5641	34.0862	41.2798
TAD1682;ENSG00000137101	5.52517	61.4765	4.20023	4.94197e-05	0.00566717	1.77947	9	TAD1682	35600000	35900000	35609530	35646807	TESK1|CD72|CD72|CD72|TESK1|CD72|TESK1|CD72|CD72|TESK1|CD72	transcript|transcript|promoter|intron|exon|exon|cds|cds|fiveUTR|threeUTR|threeUTR	1	55.464	64.0138	58.3198	59.6921	58.5862	55.9654	66.2119	59.8878	61.3692	66.9084	61.187	63.7665	52.5805	49.4229	57.964	60.8347	64.8298	67.4139	58.5767	62.3888	67.0408	70.8186	68.678	68.5729	62.4918	66.8514	60.8587	60.6878	57.1236	64.5371	54.6559	65.4298	59.3694	62.4516
TAD169;ENSG00000132694	15.099	31.5841	5.45389	2.42669e-07	0.000110648	6.67702	1	TAD169	156300000	157150000	156904632	157015162	ARHGEF11|MIR765|ARHGEF11|MIR765|ARHGEF11|MIR765|ARHGEF11|ARHGEF11|ARHGEF11|ARHGEF11	transcript|transcript|promoter|promoter|intron|exon|exon|cds|fiveUTR|threeUTR	1	32.5126	43.0847	19.1756	10.3591	36.6017	17.0071	23.124	21.9926	20.2802	35.5333	39.7163	26.7583	18.4239	48.2614	29.4494	33.7128	31.6506	27.2424	31.8087	25.3214	49.1581	50.8693	38.2339	33.9709	27.622	31.1364	29.2129	22.0739	16.6173	26.9788	21.3579	28.5273	48.3766	31.9489
TAD169;ENSG00000132702	-4.63693	24.4582	-4.45748	1.784e-05	0.00279069	2.7119	1	TAD169	156300000	157150000	156589086	156595517	HAPLN2|HAPLN2|HAPLN2|HAPLN2|HAPLN2|HAPLN2|HAPLN2	transcript|promoter|intron|exon|cds|fiveUTR|threeUTR	1	32.1437	22.2807	26.4995	23.7481	36.3689	20.0019	31.4682	33.5082	19.8081	26.3599	19.274	26.5803	25.2176	23.5864	18.3024	25.9453	27.9158	24.6084	18.4227	26.8482	13.3022	25.6817	23.2372	21.5817	25.9511	23.5905	25.802	23.7961	28.0865	27.1345	29.3082	27.2894	29.9274	29.5623
TAD1693;ENSG00000107242	9.30501	49.8335	6.08654	1.23162e-08	1.02874e-05	9.44488	9	TAD1693	71150000	71650000	71320575	71624092	PIP5K1B|FAM122A|NA|PIP5K1B|FAM122A|NA|NA|PIP5K1B|FAM122A|PIP5K1B|FAM122A|PIP5K1B|FAM122A|PIP5K1B|FAM122A|PIP5K1B	transcript|transcript|transcript|promoter|promoter|promoter|intron|intron|exon|exon|cds|cds|fiveUTR|fiveUTR|threeUTR|threeUTR	1	42.1069	52.8466	52.5187	42.794	33.8664	47.6555	47.8002	42.208	36.0405	60.7682	57.9799	53.0746	43.2177	41.4665	52.1697	55.6892	49.1348	49.3751	50.0861	42.522	63.9172	56.4173	52.4515	61.8991	54.5891	57.1388	55.3194	52.7795	57.2022	54.477	38.6454	55.0313	55.1581	43.8094
TAD1693;ENSG00000165059	4.54192	2.65825	5.9829	2.03077e-08	1.49734e-05	8.97991	9	TAD1693	71150000	71650000	71627469	71629039	PRKACG|PRKACG|PRKACG|PRKACG|PRKACG	transcript|exon|cds|fiveUTR|threeUTR	1	5.11402	0	0	0	0	0	10.5293	0	0	5.06002	10.1246	0	0	0	4.94599	0	0	5.1189	0	0	8.15622	5.00688	8.14185	11.7966	8.22631	5.07994	0	0	0	7.78614	0	0	5.04615	0
TAD17;cg21214613	10.5877	8.25201	4.01914	9.88017e-05	0.00895809	1.14803	1	TAD17	15800000	16850000	16344536	16344536	HSPB7|CLCNKA|HSPB7|HSPB7|HSPB7|HSPB7	transcript|promoter|intron|exon|cds|fiveUTR	2	22.2156	9.92881	2.74279	2.64263	2.04531	2.07318	21.925	9.00349	1.97149	2.97887	2.44121	14.0947	1.73358	11.6453	2.53071	1.79808	2.50999	3.5908	3.24316	2.04459	4.39888	10.6291	34.4334	5.1995	1.62857	2.95896	2.50054	10.2509	5.40471	2.15172	2.84263	2.77808	5.45517	2.44129
TAD17;ENSG00000178715	5.01835	30.8544	4.0466	8.90662e-05	0.00836735	1.24243	1	TAD17	15800000	16850000	16154724	16155167	NA	intergenic	1	30.4499	29.1342	30.6381	27.182	24.1665	31.5879	33.6532	33.6596	23.8314	30.3601	30.9232	27.429	34.7148	22.2332	33.3433	32.4228	35.8507	30.3588	28.5443	32.9619	27.9236	25.6817	30.8216	35.5636	26.1815	34.5152	29.2129	29.2387	36.1608	26.8195	32.1599	25.7958	24.5141	28.5059
TAD170;ENSG00000158473	6.44249	47.468	4.60956	9.58871e-06	0.00179219	3.28189	1	TAD170	157150000	160050000	158149737	158154686	CD1D|CD1D|CD1D|CD1D|CD1D|CD1D|CD1D	transcript|promoter|intron|exon|cds|fiveUTR|threeUTR	1	40.4667	51.7707	42.97	48.3184	48.7534	52.7926	50.0237	44.4818	32.8323	44.3336	57.6686	53.07	42.2401	40.3271	35.1587	47.8058	49.2659	43.7111	43.2148	45.4087	57.3865	52.636	49.1402	57.9925	46.3218	46.2708	44.969	35.2383	49.0433	40.6336	46.5615	40.7524	32.512	48.7742
TAD170;ENSG00000158477	8.9682	9.22449	4.39778	2.26787e-05	0.00331471	2.49193	1	TAD170	157150000	160050000	158223927	158228059	CD1A|CD1A|CD1A|CD1A|CD1A|CD1A|CD1A|NA	transcript|promoter|intron|exon|cds|fiveUTR|threeUTR|intergenic	1	0	28.4611	17.7687	12.0266	5.20397	0	14.7797	0	19.3035	14.2053	0	20.4148	0	5.14429	7.83922	13.2955	15.34	24.6084	5.13887	9.72132	24.9992	21.9918	8.14185	22.6562	5.19022	8.05152	15.091	0	0	11.4065	4.94175	11.6773	5.04615	5.02535
TAD171;ENSG00000158887	-4.93007	34.6514	-6.06298	1.38041e-08	1.12987e-05	9.33882	1	TAD171	160050000	161400000	161274525	161279762	MPZ|MPZ|MPZ|MPZ|MPZ|MPZ	transcript|intron|exon|cds|fiveUTR|threeUTR	1	34.6126	31.5877	32.5613	31.3073	29.8079	28.7454	41.9975	40.1427	27.8439	32.4316	29.5279	31.8401	35.1805	34.3973	37.9127	36.826	37.8431	38.7103	37.7185	38.6626	30.0161	35.4328	33.5912	34.1813	36.4477	32.8135	31.2356	36.5489	33.0888	35.3684	30.6856	40.6995	32.8393	37.4034
TAD171;ENSG00000206921	-5.09593	15.3839	-4.13202	6.43098e-05	0.00674472	1.53916	1	TAD171	160050000	161400000	161371079	161371185	NA	intergenic	1	16.9884	10.4901	17.7687	17.9183	12.0832	10.2393	25.833	23.331	19.8081	15.1801	0	12.9106	13.2847	18.4421	17.1103	23.5822	19.4682	24.6084	18.4227	23.8507	10.292	19.063	11.9276	18.8001	12.0513	13.1315	10.0607	14.8498	14.0433	17.6111	4.94175	15.942	15.1384	17.3849
TAD1713;ENSG00000165118	-5.53344	33.8907	-5.11119	1.12865e-06	0.000363518	5.25426	9	TAD1713	86500000	87000000	86553226	86571901	C9orf64|C9orf64|C9orf64|C9orf64|C9orf64|C9orf64|C9orf64|NA	transcript|promoter|intron|exon|cds|fiveUTR|threeUTR|intergenic	1	32.0485	25.737	30.6381	31.747	40.8927	27.7806	38.0063	35.6202	34.1109	34.5746	27.4694	34.9614	38.7054	42.3561	35.7537	45.431	41.4615	41.426	42.1118	38.7749	38.876	42.6765	30.9365	30.7086	31.5953	30.0067	28.6751	32.4448	30.5567	33.6285	38.0879	33.1918	34.4798	34.526
TAD172;ENSG00000225217	8.29578	51.5627	4.02002	9.84737e-05	0.00893743	1.15105	1	TAD172	161400000	161750000	161576081	161578007	HSPA7|HSPA7|HSPA7|HSPA7	transcript|exon|cds|threeUTR	1	49.9969	49.3418	49.8862	41.3779	41.3934	57.1218	50.4117	60.1258	50.2966	46.3873	58.5845	57.4135	33.026	50.0955	43.7497	57.6702	57.125	36.9044	52.5025	54.9327	64.6171	58.7352	44.3471	52.475	49.47	49.4345	54.0331	41.6049	51.861	51.8164	45.2283	41.432	46.0547	54.6852
TAD172;ENSG00000226889	-6.58905	8.38896	-4.4715	1.6857e-05	0.0026792	2.76389	1	TAD172	161400000	161750000	161735115	161736017	ATF6|NA	promoter|intergenic	1	23.4476	10.4901	16.0467	10.3591	5.20397	8.11447	12.2241	14.2855	10.1401	5.06002	10.1246	4.99449	18.4239	10.2886	14.838	20.0947	13.2178	22.1235	5.13887	14.582	0	15.8714	8.14185	13.1329	5.19022	11.7953	10.0607	9.89987	10.0046	4.91251	11.4744	5.02912	5.04615	7.96499
TAD1728;ENSG00000130950	6.24312	5.16874	4.50183	1.49064e-05	0.00244468	2.8767	9	TAD1728	97000000	97400000	97077605	97090926	NUTM2F|NUTM2F|NUTM2F|NUTM2F|NUTM2F|NUTM2F|NA	transcript|intron|exon|cds|fiveUTR|threeUTR|intergenic	1	8.10553	0	5.3489	8.20941	5.20397	5.11966	8.34425	5.0886	0	5.06002	8.02356	4.99449	5.13922	0	0	5.14339	5.11332	0	0	9.72132	10.292	0	8.14185	14.2628	0	0	0	14.8498	0	0	7.83249	5.02912	11.7168	0
TAD1741;ENSG00000136872	-5.53548	23.5306	-4.02841	9.54083e-05	0.00875121	1.17983	9	TAD1741	104100000	104350000	104182860	104198105	ALDOB|ALDOB|ALDOB|ALDOB|ALDOB|ALDOB|ALDOB|NA	transcript|promoter|intron|exon|cds|fiveUTR|threeUTR|intergenic	1	27.3986	13.5583	30.4911	28.2775	29.064	25.1216	28.2056	29.6812	5.07005	23.2	21.8789	17.9051	27.3505	23.2705	21.0102	29.4609	33.5938	29.3206	33.5237	25.8681	18.4482	22.6489	23.2372	19.849	23.1455	23.5905	19.1522	22.9868	23.23	26.4898	20.1992	21.7355	11.7168	18.0157
TAD1743;ENSG00000228317	-4.83468	21.9702	-4.62473	9.00632e-06	0.00171569	3.33948	9	TAD1743	107500000	108550000	108316316	108320310	FKTN|NA	promoter|intergenic	1	23.4476	20.9803	18.5042	24.0531	25.7815	13.2341	29.5594	28.2651	15.2101	22.5648	21.1094	20.8267	22.2113	10.2886	19.784	26.7942	24.3133	30.8279	27.5318	31.6322	19.0425	24.3233	26.9583	19.849	21.6428	24.6783	19.6529	26.3432	18.5108	23.0909	4.94175	22.427	22.5029	23.041
TAD1752;ENSG00000213529	-6.11864	11.2836	-4.03187	9.41694e-05	0.00867623	1.19172	9	TAD1752	114450000	115600000	115124994	115125396	NA	intergenic	1	14.3569	5.24507	15.0163	12.0266	13.4521	8.11447	24.4482	23.331	8.03583	8.01994	5.0623	17.2781	8.14547	16.307	7.83922	28.2467	15.34	19.999	23.5615	17.4253	8.15622	14.0561	11.9276	5.08051	5.19022	5.07994	0	12.7954	5.00231	9.82501	0	7.97097	7.99796	10.0507
TAD1758;ENSG00000214654	-6.86593	27.9107	-4.38182	2.41732e-05	0.00346915	2.43347	9	TAD1758	123350000	124250000	123555829	123561848	B3GNT10|FBXW2|B3GNT10|B3GNT10|NA	transcript|promoter|intron|exon|intergenic	1	37.066	26.6841	21.8635	25.4155	39.0703	21.7479	45.8047	35.085	22.2692	27.2852	20.692	26.0186	20.5569	29.4661	28.7232	38.4088	27.3949	43.8682	33.9921	24.0807	33.6505	38.7606	33.0113	23.294	22.0477	25.167	23.0638	26.6916	26.6219	25.3973	16.4161	22.427	23.1364	25.1267
TAD1758;ENSG00000235865	5.35774	14.7353	4.7297	5.81699e-06	0.00123663	3.7416	9	TAD1758	123350000	124250000	124043046	124047808	GSN|GSN|GSN|GSN|GSN|GSN	transcript|promoter|intron|exon|cds|fiveUTR	1	22.1024	13.5583	8.47781	12.0266	10.4079	0	16.6885	19.3741	8.03583	20.2401	14.2117	19.978	15.4177	13.2978	7.83922	21.8487	11.8728	18.3511	20.077	12.5646	27.7489	14.0561	13.2788	19.3433	13.4165	15.2398	20.1213	17.124	10.0046	15.5723	7.83249	13.0001	7.99796	11.6685
TAD1760;ENSG00000095303	11.9851	31.7898	5.99969	1.87334e-08	1.40101e-05	9.05493	9	TAD1760	124850000	125150000	125132824	125157982	PTGS1|PTGS1|PTGS1|PTGS1|PTGS1|PTGS1|PTGS1	transcript|promoter|intron|exon|cds|fiveUTR|threeUTR	1	28.0854	25.737	36.6827	15.5387	27.8805	26.6706	31.4682	21.2191	26.7972	38.8226	41.9899	39.4003	18.4239	14.4418	25.1626	36.929	34.742	33.3934	24.9645	14.582	44.4999	37.1824	39.303	46.4076	23.4783	28.3713	37.8853	30.5407	36.4438	34.2759	20.6067	35.5902	19.7147	31.4928
TAD1760;ENSG00000269970	4.375	4.69374	4.08558	7.68116e-05	0.00759461	1.37724	9	TAD1760	124850000	125150000	125134884	125135104	PTGS1|PTGS1	transcript|intron	1	5.11402	5.24507	5.3489	0	5.20397	5.11966	8.34425	8.06524	10.1401	13.08	8.02356	9.98898	8.14547	8.1535	0	8.15208	8.10442	5.1189	0	4.86066	13.3022	0	8.14185	14.2628	0	0	0	0	11.615	0	0	11.6773	0	0
TAD1761;ENSG00000095303	11.9851	31.7898	5.99969	1.87334e-08	1.40101e-05	9.05493	9	TAD1761	125150000	125600000	125132824	125157982	PTGS1|PTGS1|PTGS1|PTGS1|PTGS1|PTGS1|PTGS1	transcript|promoter|intron|exon|cds|fiveUTR|threeUTR	1	28.0854	25.737	36.6827	15.5387	27.8805	26.6706	31.4682	21.2191	26.7972	38.8226	41.9899	39.4003	18.4239	14.4418	25.1626	36.929	34.742	33.3934	24.9645	14.582	44.4999	37.1824	39.303	46.4076	23.4783	28.3713	37.8853	30.5407	36.4438	34.2759	20.6067	35.5902	19.7147	31.4928
TAD1770;ENSG00000106991	-4.34067	47.9783	-4.23212	4.36508e-05	0.00521104	1.89284	9	TAD1770	130250000	130900000	130577291	130617035	NA|ENG|NA|ENG|NA|ENG|ENG|ENG|ENG|ENG	transcript|transcript|promoter|promoter|intron|intron|exon|cds|fiveUTR|threeUTR	1	49.8867	44.3703	52.3633	45.4495	45.3308	35.8951	52.6686	49.3528	48.2948	48.0087	42.2189	53.0013	43.1739	46.0779	43.9637	53.5231	49.1725	54.9758	53.1751	50.3285	42.1703	51.6297	52.4076	47.9855	47.5679	41.8748	44.0399	49.4714	40.376	49.7157	46.9557	47.624	50.2009	49.3498
TAD1770;ENSG00000225032	-5.38705	45.1828	-5.19221	7.8895e-07	0.000278946	5.58535	9	TAD1770	130250000	130900000	130578345	130584799	NA|ENG|ENG|NA|ENG|ENG|ENG|ENG	transcript|transcript|promoter|intron|intron|exon|cds|fiveUTR	1	49.0273	42.6925	50.9196	42.8667	40.3562	33.7127	50.7809	47.6056	44.041	42.1319	40.237	48.6789	41.4257	44.1053	41.2268	51.8083	47.7463	51.975	52.1973	46.7873	39.2981	46.6963	49.8305	42.8945	45.2645	37.2406	41.5373	46.6698	39.1826	44.7585	39.1917	45.8079	43.9734	46.674
TAD1771;ENSG00000167123	-7.8322	25.6327	-4.95313	2.24767e-06	0.000624056	4.61804	9	TAD1771	130900000	131850000	131174030	131199626	CERCAM|CERCAM|CERCAM|CERCAM|CERCAM|CERCAM|CERCAM|NA	transcript|promoter|intron|exon|cds|fiveUTR|threeUTR|intergenic	1	27.5764	13.5583	20.8976	28.4454	33.9484	33.865	25.5755	25.443	29.7002	23.498	15.1869	25.1942	26.3605	18.4421	32.5692	31.5253	26.4355	34.9769	31.0614	34.3459	18.4482	24.5682	29.9632	27.0381	28.5039	24.6783	34.8638	22.6953	33.8566	25.7805	27.7465	25.3689	44.6672	34.7095
TAD1771;ENSG00000234705	-4.93264	35.9004	-4.96677	2.11906e-06	0.000595138	4.67242	9	TAD1771	130900000	131850000	131425413	131425857	NA	intergenic	1	38.6734	28.1007	32.8944	38.5081	28.4107	39.2074	36.8525	37.8318	25.3502	32.8489	34.9037	37.0061	32.4898	30.1351	37.5523	38.7368	40.1804	38.0997	40.121	43.1606	29.4759	33.8875	36.6227	34.8421	34.9897	41.3484	38.1548	39.4015	38.237	38.7535	32.3912	40.233	27.7127	38.2666
TAD1772;ENSG00000095321	-6.3569	44.8254	-6.97968	1.40103e-10	3.26075e-07	13.6127	9	TAD1772	131850000	132400000	131857089	131873468	PTPA|CRAT|PTPA|CRAT|CRAT|PTPA|CRAT|PTPA|CRAT|CRAT|PTPA|CRAT|NA	transcript|transcript|promoter|promoter|intron|intron|exon|exon|cds|fiveUTR|fiveUTR|threeUTR|intergenic	1	41.7297	42.0194	44.168	45.3465	49.5194	42.4891	38.8269	45.1377	43.2742	43.0094	39.8733	46.9526	43.662	43.6016	47.5634	48.8306	44.1433	48.2306	47.8109	49.5532	44.236	46.2196	45.8156	43.1836	45.0849	45.1852	43.1851	48.1103	45.9332	50.9888	44.3351	50.1481	45.0509	50.3029
TAD1772;ENSG00000204054	5.78906	41.014	4.21885	4.59676e-05	0.00538671	1.8456	9	TAD1772	131850000	132400000	132245730	132275947	LINC00963|LINC00963|LINC00963|LINC00963	transcript|promoter|intron|exon	1	42.0577	26.9034	40.4497	39.7398	45.8332	31.8894	42.1171	34.834	39.7131	46.3107	38.7682	48.2823	40.3518	30.0061	38.1546	41.7855	41.2169	45.8653	37.8994	34.3459	46.2558	40.9309	48.3897	47.4738	41.7238	39.7584	45.9233	40.3658	44.0571	44.4841	51.9854	39.581	37.7644	51.0948
TAD1773;ENSG00000167157	4.99205	3.70144	4.21857	4.6018e-05	0.00538789	1.8446	9	TAD1773	132400000	132650000	132427920	132484875	PRRX2|NA|NA|PRRX2|PRRX2|PRRX2|PRRX2|PRRX2	transcript|transcript|promoter|intron|exon|cds|fiveUTR|threeUTR	1	0	0	5.3489	0	0	0	0	0	0	8.01994	0	7.91608	8.14547	0	0	5.14339	0	0	8.14492	4.86066	0	0	8.14185	8.05242	0	0	0	4.94993	11.615	0	0	0	7.99796	14.1079
TAD178;ENSG00000234142	-5.27868	8.71125	-4.10657	7.08969e-05	0.0072235	1.45026	1	TAD178	165900000	166800000	166445009	166459276	NA	intergenic	1	14.3569	8.31324	13.8267	15.5387	5.20397	5.11966	19.4815	8.06524	10.1401	8.01994	5.0623	14.0213	5.13922	10.2886	4.94599	16.3041	13.2178	17.7085	15.4166	9.72132	0	14.0561	13.2788	5.08051	0	10.1599	7.97287	13.8962	7.92848	4.91251	7.83249	13.0001	15.1384	5.02535
TAD1782;ENSG00000224992	-7.65543	21.7731	-5.5915	1.28835e-07	6.66974e-05	7.26414	9	TAD1782	135250000	135850000	135644840	135645599	AK8|AK8	transcript|intron	1	33.4414	8.31324	27.2124	20.7182	14.6094	8.11447	32.1592	31.7932	25.118	17.5048	22.575	24.0103	26.3605	22.2332	21.3762	27.9094	25.0905	33.2311	23.5615	26.694	15.438	21.2689	24.6951	22.982	14.5708	18.2114	20.1213	24.2888	19.0456	9.82501	26.2996	22.427	25.2307	23.6213
TAD1783;ENSG00000160326	5.87824	53.32	6.07145	1.32497e-08	1.08782e-05	9.37694	9	TAD1783	135850000	136350000	136336217	136344259	SLC2A6|SLC2A6|SLC2A6|SLC2A6|SLC2A6|SLC2A6	transcript|intron|exon|cds|fiveUTR|threeUTR	1	47.6378	54.9033	45.3142	53.6076	45.9496	48.6461	45.9134	59.9485	43.6208	59.3241	53.4548	51.9684	46.8775	45.8196	50.0611	54.3257	57.395	46.639	52.8077	54.7011	62.1902	55.315	49.2277	57.6517	50.894	52.9328	55.9774	52.7087	51.7897	51.639	53.749	50.3336	54.0526	53.8385
TAD1785;ENSG00000273249	-6.92787	14.7467	-4.46229	1.74969e-05	0.00275411	2.72971	9	TAD1785	136600000	137000000	136997364	137000894	WDR5|NA	promoter|intergenic	1	18.9241	10.4901	19.1756	13.389	18.0028	5.11966	31.5878	20.3544	5.07005	10.12	14.2117	14.0213	15.4177	8.1535	18.3024	20.5736	18.9215	31.0517	22.5715	26.2102	11.9487	20.0275	22.2015	18.8001	10.3804	5.07994	15.091	7.84546	14.0433	15.5723	12.7742	21.3634	14.1663	14.1079
TAD1787;ENSG00000196422	-6.50395	47.3641	-5.06981	1.35344e-06	0.000420243	5.08642	9	TAD1787	137350000	138700000	138370925	138380739	PPP1R26|NA|PPP1R26|NA|NA|PPP1R26|PPP1R26|PPP1R26|NA|PPP1R26|PPP1R26|NA	transcript|transcript|promoter|promoter|intron|intron|exon|cds|fiveUTR|fiveUTR|threeUTR|intergenic	1	42.8965	45.2807	48.8729	47.8261	46.2409	42.5359	50.9775	45.3541	42.9929	45.3084	39.4577	51.4279	41.3978	48.5985	48.8416	53.7174	53.3822	45.0343	53.9522	52.9302	49.9452	51.1114	45.9822	36.578	48.1693	45.9032	51.0245	38.8965	41.2824	47.1505	47.8769	48.8541	48.2717	52.5674
TAD1787;ENSG00000225361	-8.60471	19.5563	-6.16167	8.54768e-09	7.51694e-06	9.7846	9	TAD1787	137350000	138700000	138354573	138372623	PPP1R26|PPP1R26-AS1|NA|PPP1R26|PPP1R26-AS1|NA|NA|PPP1R26-AS1|PPP1R26|PPP1R26-AS1|PPP1R26|NA|PPP1R26|NA|NA	transcript|transcript|transcript|promoter|promoter|promoter|intron|intron|intron|exon|exon|fiveUTR|fiveUTR|threeUTR|intergenic	1	23.7488	14.7248	10.6978	12.0266	18.656	16.2289	39.2712	27.9458	15.2101	13.08	13.0859	26.0186	23.5631	20.5771	17.7312	25.4813	24.5816	23.7714	25.9225	24.3033	22.6029	19.5613	18.4157	16.1048	13.4165	16.103	20.5613	13.8962	14.0433	21.2315	23.4975	15.942	22.8266	23.337
TAD1791;ENSG00000107331	6.99198	50.4638	4.48228	1.6137e-05	0.00259403	2.80393	9	TAD1791	139650000	140150000	139901686	139923367	C9orf139|ABCA2|C9orf139|ABCA2|ABCA2|C9orf139|ABCA2|C9orf139|ABCA2|ABCA2|C9orf139|ABCA2	transcript|transcript|promoter|promoter|intron|intron|exon|exon|cds|fiveUTR|fiveUTR|threeUTR	1	51.533	55.6216	53.7557	43.1272	56.5931	47.6088	38.1577	53.9812	50.4756	54.3478	54.99	48.0846	42.2897	42.8335	40.2074	58.0094	45.9329	48.209	49.7506	47.226	62.5877	54.2588	58.7896	61.8786	49.0432	51.9496	46.3265	42.8043	36.7162	53.0833	50.22	48.8455	38.7162	52.2358
TAD1798;ENSG00000273001	-5.68989	25.2611	-4.94622	2.31566e-06	0.000637639	4.59054	10	TAD1798	1150000	3200000	3107616	3108193	NA	intergenic	1	31.5531	20.4919	26.2465	25.1622	22.8575	17.0071	33.4702	33.9533	21.9124	21.4946	15.1869	24.9725	17.7788	24.4605	25.3694	23.2664	25.3324	30.9406	23.246	33.802	16.3124	31.1869	29.1389	21.1854	19.761	23.5905	24.1825	27.6452	17.3052	21.907	25.141	26.9438	29.5602	28.6467
TAD180;cg26878995	-11.0581	85.9189	-4.00026	0.000106074	0.00940709	1.08343	1	TAD180	167700000	168300000	168106731	168106731	GPR161|GPR161|GPR161|GPR161	transcript|promoter|exon|fiveUTR	2	88.773	89.2113	90.6513	93.2535	87.0877	44.388	89.7957	91.7181	92.0439	87.5413	91.6214	90.1506	90.1918	91.1504	94.9491	86.9275	89.1564	90.7032	87.5175	88.1823	86.6209	88.6299	92.6953	86.1851	89.7401	89.7657	91.1839	93.8169	92.9409	92.8513	87.8866	86.2011	88.5197	85.4325
TAD1802;ENSG00000134460	-7.33721	57.711	-4.91379	2.66251e-06	0.000700019	4.46177	10	TAD1802	5700000	6100000	6052652	6104288	IL2RA|IL2RA|IL2RA|IL2RA|IL2RA|IL2RA|IL2RA|NA	transcript|promoter|intron|exon|cds|fiveUTR|threeUTR|intergenic	1	64.274	56.3838	51.5551	39.0093	64.5546	61.0889	61.1738	64.0982	51.7252	43.2279	55.5304	56.88	52.3359	59.7138	51.1353	56.7101	63.8248	54.1977	54.8895	58.7385	57.4449	63.6091	55.6275	52.5204	64.6951	56.9896	54.1799	59.6879	60.5444	53.7911	58.706	56.6532	50.2303	53.3795
TAD1802;ENSG00000251922	-8.07162	28.2609	-5.05414	1.44946e-06	0.000441507	5.0231	10	TAD1802	5700000	6100000	6059017	6059157	IL2RA|IL2RA	transcript|intron	1	37.9781	24.9397	22.7218	12.0266	32.2117	28.2787	36.6723	38.52	19.8081	11.749	28.4234	29.0048	25.2176	28.5744	19.3235	28.08	28.8589	29.3206	18.4227	23.8507	28.2611	34.0836	29.5625	18.2135	32.4282	30.3642	28.2438	31.0202	28.3752	24.9922	34.1321	22.7495	19.2125	22.0729
TAD1803;ENSG00000134460	-7.33721	57.711	-4.91379	2.66251e-06	0.000700019	4.46177	10	TAD1803	6100000	6450000	6052652	6104288	IL2RA|IL2RA|IL2RA|IL2RA|IL2RA|IL2RA|IL2RA|NA	transcript|promoter|intron|exon|cds|fiveUTR|threeUTR|intergenic	1	64.274	56.3838	51.5551	39.0093	64.5546	61.0889	61.1738	64.0982	51.7252	43.2279	55.5304	56.88	52.3359	59.7138	51.1353	56.7101	63.8248	54.1977	54.8895	58.7385	57.4449	63.6091	55.6275	52.5204	64.6951	56.9896	54.1799	59.6879	60.5444	53.7911	58.706	56.6532	50.2303	53.3795
TAD1803;ENSG00000170525	5.78491	53.7126	5.24665	6.19054e-07	0.000228223	5.80971	10	TAD1803	6100000	6450000	6186881	6277495	PFKFB3|MIR3155A|MIR3155B|PFKFB3|MIR3155A|MIR3155B|PFKFB3|MIR3155A|MIR3155B|PFKFB3|PFKFB3|PFKFB3|PFKFB3	transcript|transcript|transcript|promoter|promoter|promoter|intron|exon|exon|exon|cds|fiveUTR|threeUTR	1	58.3424	56.9059	48.9953	47.1917	64.436	56.9649	53.9516	56.8679	51.7314	54.3903	55.8126	50.9422	52.1552	54.0142	46.3689	54.2468	50.6648	49.0548	46.901	48.391	60.888	54.9476	58.0814	60.0099	59.6088	54.3708	60.1863	51.7938	52.9446	54.0618	55.3823	51.819	56.2921	48.6868
TAD1822;ENSG00000165996	-7.07236	42.126	-4.17406	5.4693e-05	0.00602702	1.68692	10	TAD1822	17450000	18600000	17631958	17659376	HACD1|HACD1|HACD1|HACD1|HACD1|HACD1|HACD1|NA	transcript|promoter|intron|exon|cds|fiveUTR|threeUTR|intergenic	1	39.0908	21.8715	54.2355	49.3785	50.7728	33.94	48.6243	36.2781	44.847	46.5505	34.7799	47.8344	45.4266	45.8505	43.4811	39.3523	50.5487	51.2249	48.0646	52.1737	28.5839	42.1893	38.8074	35.1514	45.5431	39.2919	37.646	39.1088	38.5891	44.0445	36.1831	38.4055	42.8511	42.9123
TAD1822;ENSG00000184040	-6.76063	20.9549	-4.01749	9.94169e-05	0.00899334	1.14238	10	TAD1822	17450000	18600000	18041218	18089855	MRC1|TMEM236|TMEM236|MRC1|TMEM236|TMEM236|TMEM236|TMEM236|TMEM236	transcript|transcript|promoter|intron|intron|exon|cds|fiveUTR|threeUTR	1	23.7488	10.4901	34.9773	29.9449	25.7815	21.3486	26.3232	8.06524	19.8081	20.2401	13.0859	26.7583	20.5569	19.0361	17.7312	19.5827	32.8596	34.1555	23.246	25.1292	5.146	15.8714	13.2788	23.5932	17.9552	20.7641	23.3601	21.3933	19.0456	24.3375	14.8253	15.0874	0	20.9553
TAD1827;cg05913198	-5.65461	78.43	-4.51852	1.39279e-05	0.00233297	2.93902	10	TAD1827	21650000	21900000	21822977	21822977	MLLT10|NA	promoter|intergenic	2	76.7411	80.085	73.7099	87.1621	78.9159	72.4369	80.3984	82.5846	81.7439	74.119	77.331	79.3067	77.9684	70.6776	83.5499	84.2301	82.1903	77.9621	78.8538	83.166	74.0824	75.8075	87.7839	77.7232	83.0143	81.675	78.1349	83.2238	79.9491	78.8133	75.6597	80.8271	79.8943	79.4187
TAD183;ENSG00000007933	-10.9339	26.6461	-6.59526	9.95672e-10	1.35965e-06	11.7858	1	TAD183	169800000	171400000	171060018	171086959	FMO3|MIR1295B|MIR1295A|MIR1295B|MIR1295A|FMO3|MIR1295A|MIR1295B|FMO3|FMO3|FMO3|FMO3	transcript|transcript|transcript|promoter|promoter|intron|exon|exon|exon|cds|fiveUTR|threeUTR	1	30.4499	18.8034	29.0246	26.5674	32.0031	19.4923	34.0066	28.7193	25.7937	25.9543	17.5127	23.7482	5.13922	27.7396	25.1626	37.7058	34.9388	37.9712	28.5443	33.2124	15.438	23.8072	31.0496	15.2415	22.7971	27.0351	25.1516	31.7261	26.4392	25.7805	22.3543	33.6973	10.0923	26.9236
TAD183;ENSG00000076258	-4.72811	42.7217	-4.45154	1.82731e-05	0.00284192	2.68991	1	TAD183	169800000	171400000	171283347	171311223	FMO4|TOP1P1|FMO4|TOP1P1|FMO4|FMO4|TOP1P1|FMO4|FMO4|FMO4|NA	transcript|transcript|promoter|promoter|intron|exon|exon|cds|fiveUTR|threeUTR|intergenic	1	36.3531	40.0546	49.2995	43.8373	43.165	39.8714	49.1943	37.5286	47.6737	39.172	37.4655	44.5897	26.5694	48.1266	45.6931	50.2924	46.0343	55.2638	46.7806	43.6633	40.3729	45.2016	46.0418	32.2097	43.3547	45.6331	41.9745	46.5337	41.5836	42.5335	36.4884	48.4638	39.5578	41.2554
TAD183;ENSG00000094963	-11.5949	26.4361	-6.30976	4.13388e-09	4.2885e-06	10.4605	1	TAD183	169800000	171400000	171154347	171181822	FMO2|FMO2|FMO2|FMO2|FMO2|FMO2|FMO2|NA	transcript|promoter|intron|exon|cds|fiveUTR|threeUTR|intergenic	1	32.1437	16.6265	31.3338	31.747	29.5191	24.0646	33.377	23.6307	28.0047	29.3853	20.2492	26.9319	0	23.8893	28.1944	44.7319	32.4177	44.5721	29.8432	32.8978	14.4467	33.5483	29.424	8.05242	20.2776	31.3429	28.2438	27.7924	20.4468	27.287	24.2486	29.4605	11.7168	24.6588
TAD183;ENSG00000116132	-12.7272	25.1935	-6.09409	1.18731e-08	9.96507e-06	9.47895	1	TAD183	169800000	171400000	170631869	170708560	PRRX1|PRRX1|PRRX1|PRRX1|PRRX1|PRRX1|PRRX1|NA|NA	transcript|promoter|intron|exon|cds|fiveUTR|threeUTR|intergenic|intergenic	1	30.6841	10.4901	31.3338	29.9449	27.6952	14.3727	30.97	27.2624	35.6598	31.1178	11.7543	26.7583	0	31.5308	26.1416	38.6562	26.6376	36.28	26.7707	22.2859	10.292	30.3722	29.5625	8.05242	24.1027	20.7641	28.9489	31.6415	22.9354	16.9945	22.6578	27.7787	5.04615	10.0507
TAD183;ENSG00000117501	-11.4991	30.97	-6.4158	2.44475e-09	2.85737e-06	10.9494	1	TAD183	169800000	171400000	170904612	171033906	MROH9|MROH9|MROH9|MROH9|MROH9|MROH9	transcript|intron|exon|cds|fiveUTR|threeUTR	1	38.828	23.038	34.6381	34.1072	32.4146	28.1164	40.966	38.041	34.2476	33.8338	22.2352	32.8885	5.13922	34.1033	29.4494	41.7589	28.5577	44.1728	31.1728	26.0412	20.1049	29.5751	34.8354	11.7966	32.526	33.4512	33.7748	36.2876	29.5481	29.3634	30.6856	32.4024	11.7168	27.2689
TAD183;ENSG00000117507	-11.1718	21.298	-6.75953	4.33258e-10	6.95057e-07	12.5609	1	TAD183	169800000	171400000	171106879	171130707	FMO6P|FMO6P|FMO6P|FMO6P|FMO6P|FMO6P|NA	transcript|intron|exon|cds|fiveUTR|threeUTR|intergenic	1	27.2164	15.7352	24.1961	23.4301	21.7002	18.945	28.7419	19.8806	25.118	20.2401	0	14.9835	0	25.2425	17.7312	30.1299	20.4533	30.9406	24.9645	15.4079	14.4467	20.4654	20.5477	5.08051	22.4318	20.3198	15.9458	30.9268	20.8593	20.0797	17.716	22.7495	5.04615	10.0507
TAD183;ENSG00000215924	-7.67555	9.39334	-5.96828	2.1785e-08	1.58015e-05	8.91464	1	TAD183	169800000	171400000	171010488	171010581	MROH9|MROH9	transcript|intron	1	15.3421	12.1787	8.47781	12.0266	8.2481	10.2393	16.6885	13.1538	13.1059	8.01994	0	12.9106	0	11.9447	9.89199	18.4388	5.11332	17.0046	5.13887	0	0	7.93572	10.2739	0	0	15.2398	7.97287	9.89987	7.92848	12.6986	4.94175	5.02912	5.04615	5.02535
TAD183;ENSG00000226552	-9.23695	19.9928	-5.85212	3.79296e-08	2.48212e-05	8.39935	1	TAD183	169800000	171400000	171052706	171054346	NA	intergenic	1	25.5701	15.7352	24.1961	23.0979	17.2872	16.2289	26.7837	16.1305	23.246	21.0999	13.0859	19.5129	0	22.9406	18.8312	26.9921	10.2266	31.9825	19.5655	11.2861	10.292	18.5277	22.9078	5.08051	22.4318	25.167	19.6529	27.0238	20.0093	18.7037	13.8733	23.6391	5.04615	5.02535
TAD183;ENSG00000231424	-13.1573	43.971	-6.91079	1.99796e-10	4.03493e-07	13.282	1	TAD183	169800000	171400000	171216719	171220933	FMO1|FMO1|FMO1|FMO1|FMO1|NA	transcript|promoter|intron|exon|fiveUTR|intergenic	1	49.4378	35.7723	48.8729	45.242	45.1677	43.8357	52.1006	48.541	46.8391	45.8882	38.982	45.1858	14.4276	50.987	45.9938	51.7738	45.4666	52.5366	45.8482	45.4302	33.6505	44.1616	46.7225	25.1699	47.8871	50.1409	52.1734	47.9389	46.5973	45.3837	49.3052	49.3062	23.9939	45.1427
TAD183;ENSG00000271811	-7.4311	8.33243	-4.19071	5.12784e-05	0.00579834	1.74576	1	TAD183	169800000	171400000	170636522	170638566	PRRX1|PRRX1	transcript|intron	1	16.2111	0	21.8635	0	13.4521	11.8875	12.2241	14.2855	21.9124	0	0	11.5968	0	14.4418	4.94599	8.15208	16.2089	8.11326	8.14492	18.5063	0	20.0275	21.4206	0	5.19022	5.07994	10.0607	9.89987	0	0	17.716	7.97097	0	0
TAD1838;cg11316887	-19.6922	83.3772	-4.28429	3.55807e-05	0.00455654	2.07969	10	TAD1838	29650000	30600000	29924694	29924694	SVIL|SVIL|NA|SVIL	transcript|promoter|promoter|intron	2	52.741	93.9096	94.2274	93.4717	93.4194	93.8387	95.3139	93.9832	53.4961	47.2644	45.1944	93.5642	96.132	94.4475	93.3865	96.234	96.1499	88.1217	54.7868	96.4515	18.1339	94.528	95.1029	65.8458	52.2096	93.8473	96.3368	41.9832	93.2226	95.1128	92.426	94.0025	91.8502	49.5292
TAD1839;ENSG00000107968	9.26888	62.8266	5.7434	6.34027e-08	3.70125e-05	7.92218	10	TAD1839	30600000	30950000	30722866	30750762	MAP3K8|MAP3K8|MAP3K8|MAP3K8|MAP3K8|MAP3K8|MAP3K8|NA	transcript|promoter|intron|exon|cds|fiveUTR|threeUTR|intergenic	1	56.2362	63.8272	52.6877	51.1878	58.0526	69.8056	53.7169	59.1957	52.4797	71.6337	70.2612	52.8005	60.2482	51.5722	67.0386	63.2743	63.7769	57.1617	59.736	50.4137	71.3501	58.5892	54.5742	72.2357	62.9687	72.7144	66.1778	74.9586	76.6997	67.7211	63.8252	72.2932	64.0146	54.6002
TAD1840;ENSG00000272914	-4.62606	19.4029	-4.15612	5.86132e-05	0.00634364	1.62375	10	TAD1840	30950000	32100000	31120757	31122316	NA	intergenic	1	11.8744	15.7352	16.0467	21.1713	22.8575	21.7479	20.5684	15.2658	20.2802	21.0999	5.0623	14.0213	17.0721	18.4421	24.5034	21.8487	22.4593	22.8274	21.4287	24.5191	13.3022	11.6256	19.5581	15.2415	23.1455	20.7641	20.5613	23.2669	27.472	26.9788	18.815	25.1456	11.7168	20.9553
TAD1842;cg07661660	-31.0463	58.9204	-4.81672	4.0297e-06	0.000938685	4.07968	10	TAD1842	32700000	33450000	33426312	33426312	NA	intergenic	2	95.0139	80.7794	86.3803	21.1861	13.9444	52.2782	58.6168	59.1016	94.9289	32.3257	54.5101	94.9737	51.9208	96.8308	95.8915	66.8521	89.3477	43.7221	48.6983	87.3324	15.4235	93.2544	70.7799	20.4536	62.923	55.8553	82.2598	25.9855	8.9863	61.9264	11.6301	43.2233	46.4361	68.4443
TAD1846;ENSG00000177283	8.30826	7.701	4.10579	7.11074e-05	0.00723133	1.44755	10	TAD1846	35900000	38818835	35927177	35930362	FZD8|FZD8|FZD8|FZD8|FZD8	transcript|exon|cds|fiveUTR|threeUTR	1	0	19.4091	0	5.17956	10.4079	15.359	13.6089	5.0886	5.07005	5.06002	8.02356	9.98898	10.2784	10.2886	4.94599	11.9426	0	0	0	11.2861	32.2489	5.00688	10.2739	21.9576	20.2776	8.05152	5.03032	4.94993	7.92848	11.4065	20.1992	5.02912	5.04615	7.96499
TAD1846;ENSG00000236514	-5.35297	32.7951	-5.26569	5.68507e-07	0.000215525	5.88854	10	TAD1846	35900000	38818835	38146668	38148038	ZNF248|ZNF248|ZNF248|ZNF248|ZNF248|NA	transcript|promoter|intron|exon|fiveUTR|intergenic	1	40.4052	31.1071	32.2131	37.4918	34.7963	25.3638	43.7882	38.2042	27.8439	29.5145	30.3738	35.1832	31.4997	27.1896	30.7119	34.674	31.4456	43.282	37.2462	33.3945	30.3969	36.2418	35.0348	23.8806	28.8296	26.6592	31.9805	34.1289	32.554	30.7856	24.7088	32.8862	21.0421	28.0664
TAD1859;ENSG00000228754	6.40233	28.6056	4.3454	2.79463e-05	0.00383931	2.30066	10	TAD1859	49550000	50750000	49953590	49954173	WDFY4|WDFY4	transcript|intron	1	34.1949	21.8715	16.0467	28.2775	30.3542	24.3434	34.0924	36.119	26.4122	36.6265	32.5317	37.9577	28.0572	26.7989	22.6772	29.3196	10.2266	27.2424	11.9321	17.4253	34.1147	30.5846	31.7967	27.7367	29.8692	28.9579	32.575	28.746	27.7858	25.9646	28.6985	23.0583	34.0184	26.1793
TAD186;ENSG00000180999	-4.75876	9.83899	-4.00545	0.000104027	0.00928097	1.10115	1	TAD186	172050000	172400000	172389828	172437971	C1orf105|PIGC|NA|PIGC|NA|PIGC|C1orf105|PIGC|C1orf105|PIGC|C1orf105|PIGC|C1orf105|PIGC|C1orf105|NA	transcript|transcript|transcript|promoter|promoter|intron|intron|exon|exon|cds|cds|fiveUTR|fiveUTR|threeUTR|threeUTR|intergenic	1	10.228	14.7248	12.4198	0	13.4521	13.2341	8.34425	11.8154	5.07005	10.12	5.0623	7.91608	0	14.4418	11.4842	14.4393	16.2089	18.3511	10.2777	13.6456	10.292	5.00688	10.2739	0	10.3804	10.1599	7.97287	14.8498	11.615	13.7912	4.94175	5.02912	5.04615	5.02535
TAD187;cg03448362	-9.81008	88.2315	-4.02697	9.59263e-05	0.00877895	1.1749	1	TAD187	172400000	175000000	172864347	172864347	NA	intergenic	2	93.8273	92.6929	68.3075	93.1681	90.8374	91.7121	84.571	93.5389	90.1738	87.6084	94.6884	89.525	93.7164	95.1693	94.324	92.4361	93.8622	73.5234	94.5856	91.2468	91.2213	95.6782	93.9985	90.374	91.4694	93.4486	92.0888	92.671	91.6561	93.3918	93.384	91.2281	92.2498	90.2755
TAD187;ENSG00000180999	-4.75876	9.83899	-4.00545	0.000104027	0.00928097	1.10115	1	TAD187	172400000	175000000	172389828	172437971	C1orf105|PIGC|NA|PIGC|NA|PIGC|C1orf105|PIGC|C1orf105|PIGC|C1orf105|PIGC|C1orf105|PIGC|C1orf105|NA	transcript|transcript|transcript|promoter|promoter|intron|intron|exon|exon|cds|cds|fiveUTR|fiveUTR|threeUTR|threeUTR|intergenic	1	10.228	14.7248	12.4198	0	13.4521	13.2341	8.34425	11.8154	5.07005	10.12	5.0623	7.91608	0	14.4418	11.4842	14.4393	16.2089	18.3511	10.2777	13.6456	10.292	5.00688	10.2739	0	10.3804	10.1599	7.97287	14.8498	11.615	13.7912	4.94175	5.02912	5.04615	5.02535
TAD187;ENSG00000227373	-5.61088	23.237	-4.75203	5.29609e-06	0.00115132	3.82797	1	TAD187	172400000	175000000	174084438	174129142	RABGAP1L|RABGAP1L|RABGAP1L|RABGAP1L|RABGAP1L|NA	transcript|promoter|intron|exon|fiveUTR|intergenic	1	28.2476	8.31324	19.1756	26.1277	20.8159	18.3538	27.2178	31.4975	22.9347	21.4946	13.0859	25.8211	31.8108	22.2332	27.7703	25.238	21.721	24.0611	26.5676	28.2276	18.4482	26.2757	26.134	22.982	20.7609	24.6783	25.802	25.5908	22.9354	23.0909	18.815	23.0583	24.9996	31.302
TAD1879;ENSG00000166228	-5.43344	45.3706	-7.35779	1.9479e-11	6.59945e-08	15.4513	10	TAD1879	72200000	72650000	72642037	72648541	PCBD1|PCBD1|PCBD1|PCBD1|PCBD1|PCBD1|NA	transcript|intron|exon|cds|fiveUTR|threeUTR|intergenic	1	45.4727	38.3088	46.6483	42.4452	39.3537	41.268	46.828	46.6748	47.5868	44.0068	39.6844	50.2817	44.9761	46.8029	47.2759	50.1387	50.3271	45.5006	48.8797	51.4041	42.5168	45.9002	40.4926	40.3222	46.6089	45.3676	47.1485	49.0012	43.7779	46.6288	47.1114	48.0512	46.6664	50.2818
TAD188;ENSG00000260990	-7.91288	24.6981	-3.98712	0.000111434	0.00973094	1.0386	1	TAD188	175000000	176300000	175276354	175304595	TNR|TNR|TNR|TNR|TNR|NA	transcript|intron|exon|cds|threeUTR|intergenic	1	13.2195	23.038	27.6534	28.2775	26.475	21.7479	19.4815	23.9186	20.2802	23.2	20.2492	34.9614	24.1566	15.4329	45.1279	30.5041	31.5488	28.5889	31.7064	29.6915	22.6029	31.09	15.4108	25.8469	33.9397	22.3127	33.0485	31.3818	24.3011	22.5237	4.94175	41.6683	17.4568	26.9236
TAD1882;cg01861509	29.6131	33.7034	4.28307	3.57518e-05	0.00456535	2.0753	10	TAD1882	73600000	73850000	73849626	73849626	ANAPC16|SPOCK2|ANAPC16	transcript|promoter|intron	2	48.9502	91.7967	26.0249	22.4791	10.2988	47.126	7.90472	6.75283	7.42342	74.5625	53.9698	12.4487	7.24619	94.0624	36.4663	8.97798	57.012	6.32403	5.481	6.98702	24.9157	89.6828	5.9246	92.7176	14.0297	6.0578	14.8269	88.204	6.22223	9.00902	96.2525	65.3691	28.3444	16.55
TAD1885;ENSG00000227540	-5.71391	27.8226	-6.66073	7.1543e-10	1.02398e-06	12.0937	10	TAD1885	74750000	75550000	75012549	75014107	DNAJC9-AS1|NA|CFAP70|MRPS16|NA|CFAP70|DNAJC9-AS1|CFAP70|CFAP70|CFAP70	transcript|transcript|transcript|promoter|intron|intron|intron|exon|cds|threeUTR	1	26.0174	22.6688	30.0325	22.7503	29.3705	21.7479	35.8383	34.2357	26.7972	24.3253	24.5926	21.2162	33.2802	29.3247	30.4166	34.8792	32.8596	35.1687	33.8393	36.337	24.7387	31.9191	27.3384	29.3723	26.1815	26.2629	25.1516	29.6996	27.6306	28.0035	27.5995	33.9037	30.0458	27.0983
TAD1885;ENSG00000268584	-4.8726	25.7185	-4.14117	6.20856e-05	0.00658369	1.57125	10	TAD1885	74750000	75550000	75385754	75386548	NA	intergenic	1	37.1625	16.6265	30.0325	27.5652	27.8805	15.359	38.355	36.4337	22.2692	26.7442	18.7327	25.4093	33.6061	22.9406	26.4984	34.463	25.3324	37.5262	26.1438	29.0535	24.9992	25.8852	29.832	30.5967	20.2776	18.798	25.802	28.3528	27.1439	21.2315	23.2284	26.3925	23.7191	26.3727
TAD1886;ENSG00000035403	5.33276	56.4684	6.62347	8.63635e-10	1.19768e-06	11.9183	10	TAD1886	75550000	75900000	75757872	75879918	VCL|VCL|VCL|VCL|VCL|VCL|NA	transcript|intron|exon|cds|fiveUTR|threeUTR|intergenic	1	53.2012	54.9087	59.6083	62.6489	53.3237	52.1747	50.3718	56.106	61.4911	60.4405	56.3104	58.2268	47.7197	52.4257	53.2225	58.3138	55.0612	58.3545	55.1599	52.8596	65.627	57.6799	57.1339	61.4357	50.8856	54.7311	54.6737	55.6736	57.9914	55.9859	55.0584	55.6764	46.6424	57.4236
TAD1887;ENSG00000165644	-4.18269	41.5016	-4.05222	8.71919e-05	0.0082689	1.2618	10	TAD1887	75900000	77000000	76993727	76995788	COMTD1|COMTD1|COMTD1|COMTD1|COMTD1|COMTD1|COMTD1|NA|NA	transcript|promoter|intron|exon|cds|fiveUTR|threeUTR|intergenic|intergenic	1	38.7511	35.6372	40.8476	41.1387	37.2597	37.346	43.9063	42.727	44.7992	42.7841	33.4108	43.8584	38.1652	43.4966	44.359	43.187	47.4199	47.1796	42.5776	49.5891	39.5907	41.7119	39.7327	41.831	39.7107	40.5531	42.4916	40.49	39.7015	41.9105	46.6442	45.7551	44.8539	46.4142
TAD1898;ENSG00000272734	-5.63105	49.9792	-4.93969	2.38177e-06	0.000648669	4.56456	10	TAD1898	88400000	89250000	88725102	88731068	ADIRF|AGAP11|NA|ADIRF|AGAP11|NA|NA|ADIRF|AGAP11|ADIRF|AGAP11|ADIRF|NA|ADIRF|AGAP11|NA|ADIRF|NA	transcript|transcript|transcript|promoter|promoter|promoter|intron|intron|intron|exon|exon|cds|fiveUTR|fiveUTR|fiveUTR|threeUTR|threeUTR|intergenic	1	53.996	42.3072	46.1965	53.428	45.9825	41.1001	60.9758	56.6717	53.0919	39.0342	46.7312	48.8201	51.1568	52.028	46.465	58.3908	54.7502	55.0788	49.1096	52.7618	41.9647	45.7092	55.2041	43.3636	49.0859	47.8207	48.3558	52.5648	50.9168	41.0565	48.0223	56.0958	56.1762	53.4391
TAD1902;cg19925518	26.7094	37.2938	4.6462	8.24015e-06	0.00160547	3.42122	10	TAD1902	90650000	91000000	90851787	90851787	NA	intergenic	2	14.3603	58.7196	42.6782	75.1723	16.5563	89.1004	87.7669	13.0176	90.7064	15.961	41.824	90.7512	10.8087	41.7929	50.2042	47.7628	49.1193	23.1074	31.0353	11.3989	53.9174	15.1111	42.5053	51.0119	15.2572	9.69733	52.2196	60.2651	15.9083	38.5736	14.0217	41.9574	11.5127	9.67174
TAD1903;ENSG00000235100	-6.46548	10.2654	-4.76932	4.92417e-06	0.00108832	3.89502	10	TAD1903	91000000	91500000	91426938	91459428	FLJ37201|FLJ37201|FLJ37201|FLJ37201|NA|NA	transcript|promoter|intron|exon|intergenic|intergenic	1	15.3421	8.31324	15.0163	13.389	5.20397	0	17.4887	17.6037	0	8.01994	10.1246	4.99449	15.4177	0	11.4842	22.5914	19.9772	24.3398	17.071	16.1468	8.15622	10.0138	17.0645	16.1048	5.19022	10.1599	10.0607	13.8962	12.9308	12.6986	7.83249	7.97097	5.04615	15.0761
TAD1905;ENSG00000234043	-4.85346	29.3232	-4.53723	1.29044e-05	0.00220412	3.00909	10	TAD1905	92650000	93050000	92912362	92913106	NUDT9P1|NUDT9P1|NUDT9P1|NUDT9P1|NUDT9P1|NUDT9P1|NA	transcript|promoter|exon|cds|fiveUTR|threeUTR|intergenic	1	30.6841	23.038	36.0595	35.4566	30.2213	23.4734	37.8518	32.6148	25.3502	30.1284	19.7779	28.608	28.8552	23.8893	30.6148	32.4228	27.5727	37.4802	31.6028	33.9696	24.7387	28.4012	27.8744	28.9612	30.1415	28.0594	29.2129	29.3568	29.3035	24.9922	22.3543	30.6146	27.3817	32.6238
TAD191;ENSG00000272906	-5.0159	25.9013	-4.43823	1.92796e-05	0.002947	2.64075	1	TAD191	179800000	180150000	179850742	179851730	TOR1AIP1|TOR1AIP1|TOR1AIP1|TOR1AIP1|TOR1AIP1|NA	transcript|promoter|exon|cds|fiveUTR|intergenic	1	39.0908	19.4091	23.8531	25.6606	26.2509	16.2289	35.2754	34.0249	30.6454	30.3601	22.2352	27.2671	29.005	26.3865	18.3024	29.8695	27.026	35.6571	26.7707	27.7079	27.57	32.7408	30.0921	26.0594	22.0477	18.798	23.3601	25.3896	24.7824	19.65	25.5485	22.7495	23.1364	20.1014
TAD1910;ENSG00000095464	-4.52137	36.6205	-4.4161	2.10733e-05	0.00314571	2.55921	10	TAD1910	95300000	97400000	95372345	95425767	PDE6C|PDE6C|PDE6C|PDE6C|PDE6C|PDE6C|NA	transcript|intron|exon|cds|fiveUTR|threeUTR|intergenic	1	36.5639	34.2165	37.2593	40.6362	38.9874	32.638	43.7643	41.1808	30.1881	37.6614	31.0283	36.3869	38.7054	36.9355	35.9415	44.7497	38.4704	43.5708	43.5348	39.3873	33.7299	35.8486	35.9585	36.6277	35.2645	29.501	28.5341	38.3197	39.5226	31.0565	27.2961	35.957	30.0458	37.4449
TAD1913;ENSG00000237169	-6.14782	14.9178	-5.245	6.23635e-07	0.000229595	5.80288	10	TAD1913	98100000	99150000	99068895	99069715	NA	intergenic	1	22.1024	17.4237	21.3956	14.5409	27.8805	10.2393	26.3232	11.8154	0	11.749	10.1246	7.91608	13.2847	14.4418	17.1103	20.5736	19.9772	26.6667	20.5555	22.2859	10.292	24.8051	16.2837	8.05242	10.3804	17.5737	11.68	12.7954	17.9331	12.6986	9.8835	16.7064	15.1384	12.9903
TAD1914;ENSG00000171160	-9.96527	26.3597	-6.8859	2.27047e-10	4.27953e-07	13.1629	10	TAD1914	99150000	99500000	99374310	99393344	PI4K2A|NA|MORN4|NA|NA|MORN4|PI4K2A|MORN4|MORN4|MORN4|MORN4	transcript|transcript|transcript|promoter|intron|intron|intron|exon|cds|fiveUTR|threeUTR	1	22.1024	26.6841	26.7445	29.5258	13.4521	24.0646	33.7431	29.2843	28.9015	16.809	15.1869	32.343	21.831	23.8893	24.2695	37.4716	35.8507	29.3206	37.6264	40.7293	11.9487	29.2046	22.9078	16.8771	23.797	28.217	24.4372	29.2387	31.0616	28.2709	27.4494	31.3255	33.2287	33.8101
TAD1916;cg01099300	-25.3137	66.4399	-4.32534	3.02597e-05	0.00405038	2.22787	10	TAD1916	101500000	102050000	101779926	101779926	NA	intergenic	2	93.9404	92.0668	92.8172	83.5158	88.4863	21.2116	94.9181	94.7195	75.5307	92.7299	64.8238	63.2617	55.3019	95.5777	55.7766	17.9118	46.6729	93.7956	24.6247	73.6775	49.7976	94.3274	61.8578	12.8415	16.7942	87.195	74.4974	48.6895	31.3943	15.4738	30.5206	19.6519	94.9065	62.0116
TAD1917;ENSG00000235823	-7.2515	36.1589	-3.98632	0.000111769	0.00974541	1.03587	10	TAD1917	102050000	102300000	102133372	102143125	OLMALINC|OLMALINC|OLMALINC	transcript|intron|exon	1	39.273	36.1638	36.4119	35.5855	31.7886	36.7076	25.5755	41.4189	31.0757	37.8274	37.6363	27.1014	40.3839	29.0336	39.8948	50.5008	44.8176	41.9733	41.4782	43.2199	36.022	44.7003	20.5477	32.8172	39.8582	41.1107	41.7707	43.0149	38.2729	40.0854	36.5733	41.6217	21.8091	42.0656
TAD1920;ENSG00000107833	-4.41919	43.7176	-4.90013	2.82328e-06	0.000728524	4.40769	10	TAD1920	102900000	103550000	103541082	103543170	NPM3|FGF8|NPM3|NPM3|NPM3|NPM3|NPM3	transcript|promoter|intron|exon|cds|fiveUTR|threeUTR	1	43.2407	34.4593	46.9355	45.4325	37.961	40.0366	41.69	43.2726	49.1287	44.4669	31.7244	48.1572	40.7881	46.6386	47.5906	43.594	48.1888	45.7457	42.4336	51.5451	38.085	47.352	43.8051	41.5328	41.2538	42.9107	41.7936	47.8603	45.4184	41.0565	42.7158	49.7623	54.6324	50.8185
TAD1920;ENSG00000224817	-6.68352	11.1269	-5.41313	2.92224e-07	0.000128219	6.50482	10	TAD1920	102900000	103550000	103464409	103468158	NA	intergenic	1	15.3421	8.31324	16.0467	13.389	10.4079	11.8875	13.6089	18.83	8.03583	13.08	5.0623	17.2781	11.9329	5.14429	7.83922	15.4302	14.3549	13.2322	11.9321	13.6456	11.9487	10.0138	10.2739	10.161	5.19022	14.2612	10.0607	18.8462	10.0046	16.319	4.94175	15.0874	10.0923	12.9903
TAD1922;ENSG00000120055	-5.86295	15.3431	-4.25325	4.01898e-05	0.00494339	1.96833	10	TAD1922	103900000	104450000	104209594	104211300	RPARP-AS1|C10orf95|RPARP-AS1|C10orf95|RPARP-AS1|C10orf95|RPARP-AS1|C10orf95|RPARP-AS1|C10orf95|C10orf95	transcript|transcript|intron|intron|exon|exon|cds|cds|fiveUTR|fiveUTR|threeUTR	1	8.10553	10.4901	16.9556	17.9183	12.0832	13.2341	26.082	19.3741	5.07005	19.2653	5.0623	17.2781	13.2847	13.2978	19.3235	18.4388	18.3311	25.8217	23.8642	23.1119	5.146	17.9495	20.997	14.2628	12.0513	11.7953	15.9458	15.6909	14.0433	18.1784	7.83249	22.7495	10.0923	20.5409
TAD1922;ENSG00000269609	-4.83164	47.4259	-4.28334	3.57146e-05	0.00456535	2.07625	10	TAD1922	103900000	104450000	104209574	104220863	RPARP-AS1|NA|C10orf95|NA|MFSD13A|C10orf95|RPARP-AS1|C10orf95|RPARP-AS1|C10orf95|RPARP-AS1|C10orf95|NA|RPARP-AS1|C10orf95|NA|RPARP-AS1|C10orf95|NA	transcript|transcript|transcript|promoter|promoter|promoter|intron|intron|exon|exon|cds|cds|fiveUTR|fiveUTR|fiveUTR|threeUTR|threeUTR|threeUTR|intergenic	1	42.8965	47.2645	51.9606	48.2601	43.6285	40.134	58.5269	50.3585	44.621	45.3962	42.7197	45.8985	46.3107	41.3827	51.7424	53.5504	55.0145	55.4159	57.028	55.5341	41.9647	47.0262	48.2367	49.5853	44.975	45.5016	47.0382	49.7864	48.0496	46.3272	44.4897	53.5835	42.3272	50.7659
TAD1928;ENSG00000138166	4.52212	63.4355	4.44956	1.84191e-05	0.00285476	2.68261	10	TAD1928	112050000	112350000	112257596	112271302	DUSP5|DUSP5|DUSP5|DUSP5|DUSP5|DUSP5|DUSP5|NA	transcript|promoter|intron|exon|cds|fiveUTR|threeUTR|intergenic	1	59.7918	60.2729	63.7349	62.8327	58.0329	63.4705	58.7094	61.5821	64.3764	62.9615	70.1862	62.1862	60.9107	59.7399	66.807	57.0408	57.6525	62.1884	49.3803	63.7058	69.8201	57.5983	65.1303	70.1131	63.503	64.6148	65.1894	59.4375	61.2337	57.4336	64.6963	64.5193	70.8325	63.2885
TAD1940;ENSG00000228485	7.03288	21.4961	4.82963	3.81463e-06	0.00090513	4.13023	10	TAD1940	120800000	121350000	120968043	120971272	GRK5|GRK5|GRK5|GRK5	transcript|intron|exon|fiveUTR	1	16.2111	21.439	21.8635	16.4188	19.8134	8.11447	19.4815	20.7995	21.9124	18.14	31.9117	22.2726	22.2113	15.4329	17.7312	11.9426	22.4593	26.6667	0	22.2859	31.4345	21.6394	24.9551	29.7615	17.2416	28.8156	27.4627	25.1826	7.92848	16.319	23.2284	18.0292	29.04	21.7192
TAD1940;ENSG00000242853	7.04343	16.537	4.22164	4.54702e-05	0.0053542	1.85554	10	TAD1940	120800000	121350000	120972369	120972656	GRK5|GRK5	transcript|intron	1	14.3569	18.8034	16.9556	5.17956	13.4521	10.2393	20.5684	16.1305	11.7723	14.2053	26.7563	19.0158	11.9329	5.14429	7.83922	5.14339	15.34	18.3511	0	21.0074	25.2509	11.6256	25.4494	26.0594	17.2416	27.5651	19.1522	19.3389	12.9308	9.82501	14.8253	15.942	26.6709	18.0157
TAD1941;ENSG00000198825	-5.88077	73.9406	-6.41737	2.42569e-09	2.84752e-06	10.9567	10	TAD1941	121350000	121700000	121485609	121588652	INPP5F|INPP5F|INPP5F|INPP5F|INPP5F|INPP5F|INPP5F	transcript|promoter|intron|exon|cds|fiveUTR|threeUTR	1	76.123	67.4011	74.5492	75.8936	72.7084	71.4714	77.9879	77.8734	76.4151	76.8049	69.0773	76.2202	70.0043	74.6922	73.2495	78.3818	69.8559	77.5563	74.7061	73.0068	66.554	74.3999	72.9762	62.3823	79.1224	72.5329	74.0452	79.7394	75.3649	73.3639	72.0015	74.3981	72.2481	75.0784
TAD1942;ENSG00000227165	-6.13538	34.4064	-5.2584	5.87376e-07	0.000220184	5.85832	10	TAD1942	121700000	122650000	122521324	122610721	WDR11|WDR11-AS1|WDR11|WDR11-AS1|WDR11-AS1|WDR11-AS1|WDR11|WDR11	transcript|transcript|promoter|promoter|intron|exon|exon|fiveUTR	1	35.5041	32.6706	29.202	36.0197	25.5353	26.0461	46.683	40.4461	41.137	28.558	28.8574	35.7599	26.1456	34.54	30.6148	34.022	33.671	38.0143	34.0674	44.4243	25.2509	38.3438	35.2926	33.6805	34.099	36.3717	29.5916	39.8462	26.0593	30.9674	31.5892	36.0079	42.7902	36.7498
TAD1962;cg08880064	6.30966	24.301	4.82868	3.83005e-06	0.00090696	4.12651	10	TAD1962	134800000	135250000	134969884	134969884	NA	intergenic	2	24.9411	31.6451	27.104	24.0839	22.1951	22.455	22.5705	32.8018	30.3618	23.0028	21.5992	23.0345	23.251	30.3328	16.0751	21.7749	22.9313	29.4691	20.5611	26.1393	30.9128	29.171	25.7437	23.5797	23.3765	25.1858	25.4563	24.3806	21.0949	21.3289	25.8451	19.0786	23.5906	22.6687
TAD1962;cg18853312	7.28002	22.8265	5.49433	2.01653e-07	9.60361e-05	6.84865	10	TAD1962	134800000	135250000	134969810	134969810	NA	intergenic	2	24.9831	29.1042	22.7064	22.9135	19.6341	23.1933	19.9107	31.2362	27.8769	21.345	20.7725	21.9034	20.1092	28.7794	16.8854	17.8286	20.6501	28.0518	18.5087	22.2667	31.1865	26.5883	24.4658	24.4847	20.4921	23.5193	24.3604	21.8222	21.6794	19.8714	21.9946	17.2562	20.9471	20.2711
TAD1962;ENSG00000151651	4.98655	62.9331	5.58354	1.33669e-07	6.8669e-05	7.22997	10	TAD1962	134800000	135250000	135075907	135090372	ADAM8|ADAM8|ADAM8|ADAM8|ADAM8|ADAM8|ADAM8|NA	transcript|promoter|intron|exon|cds|fiveUTR|threeUTR|intergenic	1	58.4902	59.3458	60.5509	62.202	61.0317	64.4138	56.219	68.0464	62.2538	65.7284	67.0055	61.0827	59.9461	60.6235	62.6008	65.7899	66.6555	60.4817	58.6586	60.4872	71.4681	61.1297	66.3038	67.4036	60.5249	64.3527	55.3477	62.5773	63.2519	62.9723	65.3326	65.1966	69.8881	65.9606
TAD1962;ENSG00000171794	8.92115	5.48765	5.42001	2.83223e-07	0.000125297	6.53381	10	TAD1962	134800000	135250000	135043778	135045062	UTF1|UTF1|UTF1|UTF1|UTF1|UTF1	transcript|intron|exon|cds|fiveUTR|threeUTR	1	0	0	0	0	0	0	0	0	0	0	14.2117	0	0	5.14429	4.94599	0	10.2266	0	0	0	14.4467	7.93572	11.9276	8.05242	0	8.05152	5.03032	0	0	0	4.94175	7.97097	5.04615	10.0507
TAD1964;ENSG00000161328	6.30407	49.824	6.34575	3.46041e-09	3.76496e-06	10.626	11	TAD1964	60000	850000	537527	554916	LRRC56|LMNTD2|LRRC56|LRRC56|LMNTD2|LRRC56|LRRC56|LRRC56|LMNTD2	transcript|transcript|intron|exon|exon|cds|fiveUTR|threeUTR|threeUTR	1	46.183	47.9376	42.0648	51.0115	45.1126	46.5247	49.005	50.9075	49.1553	56.7937	48.7005	51.78	44.0032	46.048	48.688	53.3573	51.7348	45.5934	47.6328	52.6819	57.6493	53.4973	46.7899	57.0176	47.069	43.9832	50.1384	51.4466	47.2158	47.9618	52.981	52.6939	40.4821	49.5943
TAD1964;ENSG00000177236	-6.62221	33.8036	-4.14299	6.16539e-05	0.00655869	1.57762	11	TAD1964	60000	850000	780117	780755	LOC171391|LOC171391	transcript|exon	1	32.864	34.2165	31.7229	36.3151	33.8664	29.325	43.2709	35.085	35.0789	27.1093	29.5279	36.4329	23.5631	33.0585	34.3954	43.0312	35.4391	41.1223	45.5678	41.765	29.4759	40.493	36.1302	34.65	34.0198	29.8835	39.3701	25.7864	33.448	34.332	25.7438	37.5964	23.4336	37.5273
TAD1964;ENSG00000255284	-6.11372	37.4792	-4.65043	8.09681e-06	0.001593	3.43736	11	TAD1964	60000	850000	777578	784297	LOC171391|LOC171391|GATD1|LOC171391|NA|NA	transcript|promoter|promoter|exon|intergenic|intergenic	1	35.1352	36.5963	40.6113	34.9178	38.1031	29.325	45.7497	38.4031	36.6015	32.6848	30.9232	38.9938	30.5999	31.9432	38.9572	45.1659	41.3266	44.8154	47.6328	45.2225	33.3242	41.6443	38.3186	36.8232	30.9036	31.8349	37.5645	35.1348	35.559	38.1613	29.1904	42.4397	33.8811	41.637
TAD1965;cg01098234	5.71229	7.17061	3.98759	0.00011124	0.00971719	1.04018	11	TAD1965	850000	3450000	3435156	3435156	NA	intergenic	2	11.1454	28.9151	4.04165	3.38879	5.41279	4.29388	3.22562	4.69163	16.6516	3.83221	4.40103	4.97463	5.41385	20.1482	4.66	5.02126	4.53989	7.01891	9.17586	5.0345	3.6583	8.95083	6.92275	8.6261	2.70183	18.5139	6.0694	3.24442	5.72634	4.86698	3.70134	5.0339	5.52259	7.09739
TAD1965;cg18493030	-11.2345	28.426	-4.46432	1.73536e-05	0.00274437	2.73725	11	TAD1965	850000	3450000	1826972	1826972	NA	intergenic	2	31.4649	39.6069	31.3091	12.9	37.969	46.2304	35.0617	31.391	31.6033	16.129	37.5667	29.7483	28.711	56.7876	31.3738	30.7297	39.4841	27.2192	59.9548	27.1503	27.6765	43.2904	30.6572	22.2067	36.9198	52.009	17.5167	38.3097	26.0919	37.8427	26.2759	33.9463	28.471	25.0412
TAD1965;cg19712490	-4.8681	87.9791	-4.18638	5.21451e-05	0.00585468	1.73046	11	TAD1965	850000	3450000	2398477	2398477	NA|CD81|NA|NA	transcript|promoter|intron|intergenic	2	94.0807	91.9101	90.8934	89.3939	94.7402	85.1268	91.5029	88.5963	94.5458	88.74	88.2847	85.6869	94.337	83.549	86.7135	92.4957	95.477	93.7195	93.7135	92.1902	85.737	95.4222	90.9353	90.3173	95.0922	89.2059	89.0104	91.6042	85.533	88.3994	92.1148	89.9987	91.845	87.0964
TAD1965;cg25161474	5.74391	7.57728	4.47021	1.69451e-05	0.00269161	2.7591	11	TAD1965	850000	3450000	1860082	1860082	TNNI2|NA	promoter|intergenic	2	5.34515	5.64429	5.78787	5.42606	6.78773	4.35802	4.55615	5.51825	7.07058	7.67952	32.9355	10.6732	5.36891	7.83433	4.32549	6.53071	3.23109	6.96295	4.93515	3.90873	18.8211	7.20114	5.06582	5.05537	2.58775	4.3948	6.90668	4.68598	7.77527	25.3041	4.32804	5.96737	5.87999	4.74396
TAD1965;ENSG00000053918	15.917	38.9311	3.9962	0.000107703	0.00951665	1.06957	11	TAD1965	850000	3450000	2465914	2870339	KCNQ1|KCNQ1OT1|KCNQ1|KCNQ1OT1|KCNQ1|KCNQ1OT1|KCNQ1|KCNQ1|KCNQ1|KCNQ1|NA	transcript|transcript|promoter|promoter|intron|exon|exon|cds|fiveUTR|threeUTR|intergenic	1	57.1806	58.2444	20.8976	50.5692	26.2509	58.1973	8.34425	54.0978	19.3035	57.9849	50.332	19.0158	23.8658	19.5861	50.6036	28.5694	29.562	13.2322	30.8332	47.6624	62.7764	54.9655	46.1743	55.8065	36.505	43.592	38.6303	61.0993	27.1439	60.0682	58.7512	56.1907	45.3868	47.6595
TAD1965;ENSG00000070985	10.6967	13.1848	5.39481	3.17604e-07	0.000136887	6.42766	11	TAD1965	850000	3450000	2425745	2444275	TRPM5|TRPM5|TRPM5|TRPM5|TRPM5|TRPM5|NA	transcript|intron|exon|cds|fiveUTR|threeUTR|intergenic	1	31.2391	20.9803	0	22.3857	12.0832	21.7479	0	22.6923	5.07005	21.869	18.7327	4.99449	13.2847	5.14429	4.94599	17.086	10.2266	13.2322	5.13887	14.582	18.4482	21.9918	10.2739	23.5932	0	16.103	10.0607	19.7997	5.00231	24.5625	28.306	18.0292	11.7168	12.9903
TAD1965;ENSG00000229414	7.54596	6.34518	4.70369	6.4863e-06	0.00134474	3.64137	11	TAD1965	850000	3450000	2861365	2882798	KCNQ1|KCNQ1|KCNQ1|KCNQ1|KCNQ1|NA	transcript|intron|exon|cds|threeUTR|intergenic	1	16.9884	14.7248	0	8.20941	0	5.11966	0	19.3741	0	17.5048	10.1246	0	0	0	4.94599	0	13.2178	0	0	4.86066	21.0341	14.0561	10.2739	8.05242	8.22631	0	0	7.84546	0	15.5723	11.4744	0	5.04615	7.96499
TAD1965;ENSG00000235027	4.31619	24.9067	4.05206	8.7246e-05	0.0082689	1.26123	11	TAD1965	850000	3450000	1781578	1783716	MOB2|CTSD|CTSD|MOB2|CTSD|CTSD	transcript|transcript|intron|intron|exon|cds	1	28.7137	24.9397	19.1756	25.8978	22.8575	18.3538	25.0328	31.5974	21.5372	30.3601	21.8789	27.2671	19.0174	23.5864	16.4302	27.3727	22.8025	25.1179	20.5555	22.5722	32.806	33.8875	32.7482	34.7786	17.9552	16.8752	23.6447	28.2168	28.6528	21.2315	22.6578	20.1165	23.9939	26.7445
TAD1968;ENSG00000132259	-4.49227	24.8216	-4.20151	4.9174e-05	0.00564748	1.78402	11	TAD1968	4150000	6400000	6255995	6265659	CNGA4|CNGA4|FAM160A2|CNGA4|CNGA4|CNGA4|CNGA4|CNGA4	transcript|promoter|promoter|intron|exon|cds|fiveUTR|threeUTR	1	29.8295	25.737	23.8531	29.9449	18.0028	18.3538	28.9126	27.7809	18.1759	24.3253	19.7779	19.978	21.0064	16.307	27.0023	31.7343	24.5816	37.0036	32.4876	28.1012	25.4943	29.4537	29.1389	22.982	22.0477	22.3127	23.3601	26.5195	20.8593	23.6162	21.7057	33.6973	23.1364	28.0664
TAD1970;cg21873011	-21.9902	79.3042	-4.68687	6.95806e-06	0.00141299	3.57677	11	TAD1970	6750000	8150000	7041511	7041511	ZNF214|NLRP14|ZNF214|ZNF214	transcript|promoter|exon|fiveUTR	2	93.0011	47.0591	65.8514	92.061	89.8409	87.6334	88.4155	66.426	93.3812	90.0361	92.8889	95.051	88.0228	69.7535	94.4615	94.7084	89.7414	88.0187	51.7476	57.9161	92.1373	55.2069	86.9032	85.6379	83.818	47.3786	82.9404	95.4909	92.4881	90.8351	49.8512	89.8667	91.92	88.719
TAD1971;cg04041669	-7.9597	85.3458	-4.09614	7.37795e-05	0.00740609	1.41393	11	TAD1971	8150000	9000000	8190690	8190690	RIC3|NA	promoter|intergenic	2	84.1234	90.8604	87.8303	90.3861	88.3006	88.0365	93.0326	90.4199	87.3795	52.709	88.6458	86.8377	85.6904	87.1341	84.9058	89.7408	92.4331	90.4319	88.922	88.6249	79.5286	91.4678	94.339	84.9841	90.039	86.8561	89.383	92.1959	86.4783	86.1192	84.0801	88.3279	90.1021	86.509
TAD1973;ENSG00000133805	4.33132	54.6063	4.95644	2.2158e-06	0.000617554	4.63122	11	TAD1973	9800000	10400000	10329860	10529126	NA|AMPD3|NA|AMPD3|NA|AMPD3|AMPD3|AMPD3|AMPD3|AMPD3|NA	transcript|transcript|promoter|promoter|intron|intron|exon|cds|fiveUTR|threeUTR|intergenic	1	47.6494	55.1711	54.8532	56.3515	57.5701	56.0369	52.1165	54.8745	55.3402	57.6697	55.4902	56.0431	48.422	50.0868	53.0476	57.4222	55.2036	49.2073	58.3565	50.3124	63.4693	55.854	54.134	60.093	52.6926	54.8966	55.8267	47.1604	56.6358	53.1031	46.8367	50.1046	46.1453	56.0218
TAD1974;ENSG00000133805	4.33132	54.6063	4.95644	2.2158e-06	0.000617554	4.63122	11	TAD1974	10400000	10750000	10329860	10529126	NA|AMPD3|NA|AMPD3|NA|AMPD3|AMPD3|AMPD3|AMPD3|AMPD3|NA	transcript|transcript|promoter|promoter|intron|intron|exon|cds|fiveUTR|threeUTR|intergenic	1	47.6494	55.1711	54.8532	56.3515	57.5701	56.0369	52.1165	54.8745	55.3402	57.6697	55.4902	56.0431	48.422	50.0868	53.0476	57.4222	55.2036	49.2073	58.3565	50.3124	63.4693	55.854	54.134	60.093	52.6926	54.8966	55.8267	47.1604	56.6358	53.1031	46.8367	50.1046	46.1453	56.0218
TAD1974;ENSG00000255823	4.07814	34.5496	4.03514	9.30124e-05	0.00860934	1.20297	11	TAD1974	10400000	10750000	10529434	10530723	MTRNR2L8|MTRNR2L8|MTRNR2L8|MTRNR2L8|MTRNR2L8	transcript|exon|cds|fiveUTR|threeUTR	1	32.1437	34.8475	28.4665	37.8304	33.9484	34.0878	36.5498	36.7846	37.1681	38.6781	33.5598	37.4976	30.2322	31.0941	31.2682	36.826	27.7462	32.6332	35.6767	27.4329	44.5919	36.0969	34.9025	36.2204	32.9971	32.115	35.2687	30.3395	34.9025	32.4948	29.8699	29.9444	27.3817	34.8886
TAD1986;cg09333889	10.6816	52.2569	7.76937	2.17749e-12	1.24001e-08	17.493	11	TAD1986	18100000	18800000	18211133	18211133	NA	intergenic	2	38.9207	42.7518	54.6648	55.4545	47.6083	50.6814	43.4118	55.3843	50.2637	62.6311	60.7887	46.8356	47.2463	51.7154	53.1531	47.6537	44.1528	44.288	43.1869	44.6028	63.5648	46.7898	54.2304	52.2364	44.9974	55.652	46.8844	51.1324	50.8185	51.7887	42.9909	47.3158	49.9004	48.7123
TAD1988;cg02195201	5.05834	7.82364	4.32569	3.02178e-05	0.00404795	2.22914	11	TAD1988	19050000	19950000	19135951	19135951	NA	intergenic	2	7.27995	5.95887	9.04761	6.85882	8.6616	7.00316	5.81946	6.69472	7.89468	46.6877	7.75273	8.39426	8.34399	6.92685	4.70659	6.80987	7.74114	9.01226	6.34036	7.34973	6.83429	7.68814	6.28577	6.8735	8.80383	6.57284	8.08939	6.0461	6.32578	7.069	6.6941	8.98493	6.65732	7.48949
TAD2;ENSG00000131584	7.11256	54.9836	7.00429	1.23376e-10	2.93658e-07	13.7312	1	TAD2	750000	1850000	1227756	1244989	PUSL1|ACAP3|PUSL1|ACAP3|ACAP3|PUSL1|ACAP3|PUSL1|ACAP3|PUSL1|ACAP3|PUSL1|ACAP3|NA	transcript|transcript|promoter|promoter|intron|intron|exon|exon|cds|cds|fiveUTR|fiveUTR|threeUTR|intergenic	1	50.122	60.8934	50.7924	53.527	49.322	51.624	49.8542	56.1412	58.3249	57.3939	55.2897	54.6082	47.7789	47.4881	52.1074	58.7589	58.1587	53.879	54.6881	56.6839	69.6751	59.2121	57.9902	70.4544	54.06	54.2287	52.6503	52.1873	51.9587	52.8006	52.2943	55.8266	49.8924	54.5377
TAD2;ENSG00000186891	9.75192	26.5846	5.31955	4.4637e-07	0.000176994	6.11244	1	TAD2	750000	1850000	1138888	1142071	TNFRSF18|TNFRSF18|TNFRSF18|TNFRSF18|TNFRSF18|TNFRSF18|TNFRSF18	transcript|promoter|intron|exon|cds|fiveUTR|threeUTR	1	30.3299	25.4804	26.7445	21.5984	30.4848	30.8325	28.2056	23.6307	26.9824	27.7889	36.974	25.4093	29.437	23.5864	19.784	30.8603	31.0179	18.9422	31.9096	20.2686	50.0512	25.2567	32.2877	38.4588	30.5322	26.6592	26.2052	24.7497	29.3035	29.0176	34.6477	32.5673	29.6847	25.3498
TAD2;ENSG00000188157	6.32466	40.3686	4.81598	4.04231e-06	0.000940006	4.0768	1	TAD2	750000	1850000	955503	991496	AGRN|AGRN|AGRN|AGRN|AGRN|AGRN	transcript|intron|exon|cds|fiveUTR|threeUTR	1	47.7413	43.6727	35.5374	35.3914	40.3909	41.1845	39.7722	40.5053	45.6731	42.7215	45.2101	39.7562	33.363	41.8458	37.5152	46.8755	41.7498	44.4113	38.9394	36.0145	56.5588	39.0905	34.6994	44.2554	42.5836	34.7747	46.5081	32.3684	35.2927	36.7246	46.1111	39.7949	30.8245	41.567
TAD2;ENSG00000237330	9.50501	6.81633	6.16123	8.56591e-09	7.51694e-06	9.78261	1	TAD2	750000	1850000	1006346	1009687	RNF223|NA|NA|RNF223|RNF223|RNF223|RNF223|RNF223|NA	transcript|transcript|promoter|intron|exon|cds|fiveUTR|threeUTR|intergenic	1	14.3569	10.4901	0	12.0266	0	15.359	8.34425	20.7995	11.7723	5.06002	22.575	4.99449	0	8.1535	0	5.14339	0	5.1189	0	4.86066	16.3124	0	0	8.05242	0	8.05152	10.0607	7.84546	0	9.82501	26.4757	10.0582	7.99796	5.02535
TAD2010;cg26821540	-5.10502	92.8352	-6.35452	3.31347e-09	3.63463e-06	10.6664	11	TAD2010	43900000	45800000	45115390	45115390	PRDM11|NA	promoter|intergenic	2	93.661	92.855	93.9901	94.2319	95.4121	93.5947	95.5024	94.0315	95.8109	91.2489	89.1414	95.8632	90.65	95.4035	95.2875	95.74	91.9463	95.111	92.3487	95.2956	93.3669	91.1768	95.9596	89.7921	92.8789	90.3857	94.6275	94.3881	92.474	91.881	91.8278	93.1961	95.021	91.3105
TAD2015;ENSG00000110042	6.08455	57.6807	6.91543	1.95089e-10	4.03493e-07	13.3042	11	TAD2015	57100000	60450000	58938903	58976060	DTX4|MPEG1|DTX4|DTX4|MPEG1|DTX4|DTX4|DTX4|MPEG1|DTX4	transcript|transcript|promoter|intron|exon|exon|cds|fiveUTR|threeUTR|threeUTR	1	51.29	53.4269	58.4556	55.4995	62.4476	61.0813	54.6835	56.0778	54.7282	67.4227	60.0875	58.39	48.9134	58.2113	54.6861	57.6765	55.623	51.4022	54.414	59.5099	63.0126	63.5809	60.5053	66.1197	56.2905	52.6769	56.4997	59.1653	59.5186	57.9121	50.9525	55.523	58.2795	55.5838
TAD2018;cg05698098	-4.36214	89.2342	-4.13144	6.44533e-05	0.00675712	1.53712	11	TAD2018	61550000	61900000	61595494	61595494	FADS2|FADS2|FADS2	transcript|promoter|intron	2	93.5793	93.2437	93.3242	92.5158	88.4694	85.2093	93.5701	93.6928	94.444	88.985	91.156	88.6697	93.8523	85.0423	87.6829	92.1029	91.2549	90.4251	90.1456	93.5692	86.6987	90.2619	95.225	89.0063	94.2823	91.0776	88.7409	93.912	87.9115	88.634	92.3587	91.85	91.4948	91.7744
TAD2020;ENSG00000255508	-5.41057	24.7013	-5.26405	5.72711e-07	0.0002162	5.88172	11	TAD2020	62150000	62650000	62327075	62359003	EEF1G|TUT1|EEF1G|EEF1G|TUT1|EEF1G|TUT1|EEF1G|TUT1|EEF1G|EEF1G|TUT1|NA	transcript|transcript|promoter|intron|intron|exon|exon|cds|cds|fiveUTR|threeUTR|threeUTR|intergenic	1	29.566	19.4091	29.711	18.5685	25.7815	18.945	38.8269	34.7052	28.162	21.4946	25.0796	25.1942	31.9117	26.1714	24.73	34.2458	26.8343	33.4733	27.161	26.2102	25.2509	27.6558	26.5576	23.5932	17.2416	20.3198	22.0948	23.2669	23.5131	23.6162	21.7057	23.6391	24.5141	22.4102
TAD2024;cg26780677	-4.07797	95.7877	-5.82875	4.23768e-08	2.70696e-05	8.29636	11	TAD2024	64200000	64550000	64546109	64546109	SF1|SF1|SF1|SF1	transcript|promoter|exon|fiveUTR	2	95.4416	96.6601	95.8314	97.0753	96.2389	96.2254	95.6804	97.2879	97.2889	89.0848	96.5961	95.5567	95.7312	96.9866	96.0568	96.6903	96.8378	95.2492	95.9598	93.445	91.9729	96.2118	97.6262	95.2566	96.4695	96.8572	92.9746	97.1601	97.3052	96.2523	95.0143	95.0804	96.9316	94.5099
TAD2024;ENSG00000269038	-4.04093	29.1524	-4.65903	7.8129e-06	0.0015444	3.47018	11	TAD2024	64200000	64550000	64546426	64546877	SF1|NA	promoter|intergenic	1	33.7521	19.9698	31.3338	27.7498	30.6131	21.3486	37.7996	36.3303	26.4122	28.8443	24.0707	29.2576	29.2958	31.424	30.0028	33.2234	33.4368	38.3089	33.6832	30.9869	27.3867	30.6886	30.8216	30.3677	27.9873	26.6592	24.6833	32.5204	27.1439	26.144	24.0069	29.7065	26.0882	28.3623
TAD2026;cg14749448	-6.53697	66.3176	-4.38991	2.34042e-05	0.00339336	2.46308	11	TAD2026	65100000	65350000	65325872	65325872	LTBP3|LTBP3|LTBP3	transcript|promoter|intron	2	71.8336	66.8517	63.5979	68.6023	67.9921	62.6715	66.4508	64.1652	64.1421	63.3703	70.5732	67.552	65.5642	55.8452	74.1423	73.8194	69.2265	64.7546	67.0602	67.2815	60.9437	64.9942	79.2787	62.4098	70.9501	70.9642	64.5035	69.6776	68.8854	68.2682	63.8186	71.2518	70.7036	68.2149
TAD2026;ENSG00000173825	5.51671	40.8871	4.54432	1.25355e-05	0.00216448	3.03572	11	TAD2026	65100000	65350000	65122238	65125084	TIGD3|NA|TIGD3|NA|TIGD3|TIGD3|TIGD3|TIGD3|TIGD3|NA|NA	transcript|transcript|promoter|promoter|intron|exon|cds|fiveUTR|threeUTR|intergenic|intergenic	1	40.3432	43.1859	37.738	43.1737	41.5433	40.7821	37.0862	39.1135	35.0789	40.6493	47.6009	35.7599	39.8541	34.9524	37.8775	45.528	44.106	33.7077	36.4216	34.0246	47.4419	28.814	40.5862	49.7854	43.4683	43.4957	46.7895	37.3183	49.9736	43.282	43.6186	41.2864	33.8811	37.1057
TAD2027;ENSG00000213445	4.76067	63.1686	4.74275	5.50682e-06	0.00118863	3.79204	11	TAD2027	65350000	65800000	65405568	65418401	SIPA1|MIR4489|SIPA1|MIR4489|SIPA1|MIR4489|SIPA1|SIPA1|SIPA1|SIPA1|NA|NA	transcript|transcript|promoter|promoter|intron|exon|exon|cds|fiveUTR|threeUTR|intergenic|intergenic	1	59.3007	69.4207	61.5036	60.2066	63.4995	60.3354	60.4156	61.7782	64.0889	61.7939	58.6442	61.8947	55.181	58.6081	63.487	68.1689	69.6802	63.7114	65.2145	64.6269	76.7531	69.7468	63.3904	69.9379	61.9424	62.14	64.3129	60.7487	59.4807	64.0344	61.1651	64.5133	57.5413	63.6589
TAD2027;ENSG00000214659	6.42115	7.07049	5.49625	1.99887e-07	9.53649e-05	6.85681	11	TAD2027	65350000	65800000	65494410	65495685	NA	intergenic	1	5.11402	5.24507	8.47781	0	5.20397	0	10.5293	8.06524	5.07005	11.749	8.02356	7.91608	5.13922	0	0	11.9426	11.8728	8.11326	10.2777	0	11.9487	5.00688	5.13693	13.1329	0	10.1599	7.97287	0	5.00231	0	9.8835	5.02912	5.04615	5.02535
TAD2027;ENSG00000265874	8.23529	19.3624	6.71221	5.51121e-10	8.55091e-07	12.3367	11	TAD2027	65350000	65800000	65416663	65416724	SIPA1|MIR4489|SIPA1|MIR4489	transcript|transcript|intron|exon	1	16.2111	26.2253	8.47781	13.389	19.257	17.0071	23.4773	19.3741	15.2101	24.0598	17.5127	12.9106	14.4276	16.307	17.1103	20.5736	24.3133	18.3511	23.246	18.5063	34.7607	21.9918	19.5581	26.0594	22.0477	20.7641	20.5613	12.7954	19.5435	18.7037	18.815	15.942	15.9959	14.1079
TAD2030;ENSG00000175505	12.6047	28.7146	6.79048	3.70023e-10	6.22872e-07	12.7078	11	TAD2030	66800000	67500000	67131639	67141648	LOC100130987|CLCF1|CLCF1|LOC100130987|CLCF1|CLCF1|CLCF1|CLCF1|CLCF1	transcript|transcript|promoter|intron|intron|exon|cds|fiveUTR|threeUTR	1	21.3251	37.9156	25.4334	12.0266	36.8275	29.1843	25.0328	27.6121	22.9347	36.3807	37.2015	24.0103	23.8658	29.0336	19.3235	26.9921	24.0349	21.7447	21.4287	19.8678	49.4584	46.6285	34.5609	51.7065	30.9036	27.5651	23.3601	25.9769	17.9331	28.8985	35.8642	27.1186	24.7609	27.2689
TAD2031;cg04629211	-5.40115	96.1488	-4.32885	2.98423e-05	0.00401371	2.24058	11	TAD2031	67500000	67750000	67722745	67722745	NA	intergenic	2	98.0045	89.7165	93.9937	97.5614	97.1136	97.8229	98.5335	98.0598	98.1668	83.1375	97.9834	96.6117	97.47	97.8929	96.9312	97.8604	97.7327	77.9335	97.6339	97.3276	96.9851	98.4134	98.5013	97.5838	98.2048	95.0849	92.3437	98.6067	97.8945	96.9839	98.1346	97.0133	98.1846	97.8579
TAD2033;cg04936012	4.21758	10.9828	4.02057	9.82701e-05	0.00892198	1.15294	11	TAD2033	68250000	71500000	70240861	70240861	NA|NA|NA	transcript|intron|intergenic	2	10.8387	8.55501	12.4194	8.67623	12.7384	9.41433	8.92343	9.28822	9.63205	10.0824	42.3163	9.61264	9.15433	10.3367	9.68633	12.6029	11.0886	11.1342	10.0208	10.0303	9.87479	11.3575	10.188	11.6675	10.1973	10.5136	10.0005	7.68299	9.65855	8.80299	9.25029	9.49263	7.49805	8.60899
TAD2033;ENSG00000085733	-14.406	40.1807	-7.03028	1.07852e-10	2.62423e-07	13.8565	11	TAD2033	68250000	71500000	70244510	70282690	CTTN|NA|CTTN|NA|CTTN|CTTN|CTTN|CTTN|CTTN|NA	transcript|transcript|promoter|promoter|intron|exon|cds|fiveUTR|threeUTR|intergenic	1	48.3757	21.439	38.5627	43.3339	46.225	36.0087	47.2016	43.1707	54.1276	45.4107	21.5043	44.7795	36.0322	56.2726	38.8347	46.6442	43.6635	53.924	41.3671	57.9733	24.4687	52.0492	28.5336	42.8945	41.6379	34.108	37.9633	44.2503	30.4514	34.7122	46.2752	47.4164	40.9168	48.1014
TAD2038;ENSG00000033327	-5.05836	68.4825	-5.20677	7.39496e-07	0.000264961	5.64523	11	TAD2038	73400000	78300000	77926343	78129394	GAB2|GAB2|GAB2|GAB2|GAB2|GAB2|GAB2|NA	transcript|promoter|intron|exon|cds|fiveUTR|threeUTR|intergenic	1	74.6696	65.3828	64.2805	66.966	72.9072	68.1719	65.7611	70.2969	69.9321	62.8065	66.8215	68.2203	71.3105	72.5336	64.7641	73.2094	69.2406	73.1903	69.3174	60.323	69.9047	62.2312	72.2202	63.6659	70.2334	67.3198	71.2687	67.1245	70.6638	66.1691	71.2452	69.1824	68.3809	57.8655
TAD2038;ENSG00000149257	-6.9617	47.2591	-4.73265	5.74541e-06	0.00122628	3.753	11	TAD2038	73400000	78300000	75273101	75283828	SERPINH1|SERPINH1|SERPINH1|SERPINH1|SERPINH1|SERPINH1|SERPINH1	transcript|promoter|intron|exon|cds|fiveUTR|threeUTR	1	47.4502	38.3088	42.4838	47.4572	55.9941	38.1897	74.1115	58.434	47.6086	47.6758	47.6439	47.2451	55.7333	46.8837	47.3606	53.2842	40.9066	53.2683	46.1478	52.6165	40.7505	48.6638	47.6508	44.2728	43.6466	44.2679	47.6046	47.3135	44.3104	48.435	47.79	48.8455	49.2582	50.8316
TAD2038;ENSG00000171533	-17.2536	29.1982	-5.45008	2.46931e-07	0.000111829	6.66089	11	TAD2038	73400000	78300000	75297963	75380165	MAP6|MAP6|MAP6|MAP6|MAP6|MAP6|MAP6|NA	transcript|promoter|intron|exon|cds|fiveUTR|threeUTR|intergenic	1	26.4391	0	20.3652	44.8272	48.0265	21.3486	27.2178	33.8079	28.316	27.6248	22.2352	45.4663	22.2113	30.1351	34.2794	33.3072	13.2178	36.2255	13.2838	41.5996	8.15622	10.0138	30.2188	14.2628	40.3529	24.6783	37.7266	37.2798	54.0011	41.7359	23.4975	13.0001	19.7147	56.5158
TAD2038;ENSG00000255135	-5.04493	37.4517	-5.43038	2.7015e-07	0.000120711	6.5776	11	TAD2038	73400000	78300000	76152382	76155700	EMSY|NA	promoter|intergenic	1	38.6734	35.1443	36.7489	38.6366	31.1056	32.3661	40.0498	40.6512	36.4025	33.32	30.3738	39.1213	34.8509	31.9432	40.1819	42.6624	41.801	41.8975	40.5392	45.5371	31.5413	40.9807	40.1717	35.5636	37.2135	38.0988	38.0405	39.2858	38.7924	36.9209	33.043	41.9197	38.572	39.9139
TAD2038;ENSG00000255326	-9.11308	15.5865	-5.13022	1.03795e-06	0.000343492	5.3317	11	TAD2038	73400000	78300000	75294241	75305710	MAP6|MAP6|MAP6|MAP6|MAP6|NA	transcript|intron|exon|cds|threeUTR|intergenic	1	23.1336	0	10.6978	22.7503	17.2872	17.0071	22.3638	18.2424	22.9347	21.4946	8.02356	23.4763	5.13922	20.5771	11.4842	15.4302	0	24.6084	8.14492	27.4329	8.15622	7.93572	20.997	0	22.4318	14.2612	14.1219	4.94993	22.3075	20.0797	12.7742	5.02912	16.7629	12.9903
TAD2038;ENSG00000255434	-9.83271	14.048	-5.85386	3.76182e-08	2.47383e-05	8.40701	11	TAD2038	73400000	78300000	75307189	75308315	MAP6|MAP6	transcript|intron	1	16.9884	0	10.6978	22.3857	18.0028	5.11966	24.1382	11.8154	17.5395	18.14	8.02356	24.5074	0	14.4418	12.7852	14.4393	11.8728	14.3706	10.2777	26.0412	10.292	5.00688	17.7709	0	12.0513	15.2398	5.03032	7.84546	20.4468	16.9945	16.4161	7.97097	7.99796	15.93
TAD2041;ENSG00000246067	-4.76489	38.7957	-4.57291	1.11501e-05	0.0019922	3.14328	11	TAD2041	82600000	82950000	82783108	82817761	RAB30-DT|RAB30|RAB30-DT|RAB30-DT|NA	transcript|promoter|intron|exon|intergenic	1	43.5494	33.2529	40.5712	43.1737	35.0119	34.1605	50.0863	43.4721	39.3176	39.1378	36.974	38.5287	37.5825	34.8853	39.5958	42.8951	44.8006	47.3392	43.7408	44.3743	38.2156	43.1512	38.9635	37.7292	35.5296	34.1774	34.8041	40.3908	37.6743	33.5042	32.0811	39.2965	34.0862	36.5181
TAD2045;cg02951344	-4.30889	91.8159	-4.03243	9.39694e-05	0.00866675	1.19366	11	TAD2045	85300000	85650000	85522279	85522279	SYTL2|NA	promoter|intergenic	2	93.4103	94.9873	91.8346	95.112	93.1627	91.9298	93.8409	93.3363	93.4475	86.5604	95.3498	93.7384	94.1593	91.6754	95.1942	92.3775	93.0828	93.9912	94.0388	94.6137	87.6267	92.3872	96.1073	94.2252	92.3445	95.0319	92.8218	91.8952	94.1781	91.9052	92.8445	93.1865	94.3117	91.4986
TAD2050;cg27095222	-11.3561	86.4649	-6.03961	1.54544e-08	1.21658e-05	9.23382	11	TAD2050	87738378	88300000	88090861	88090861	NA	intergenic	2	86.4217	78.6728	87.76	91.6279	75.3591	90.6766	96.2002	94.9711	91.0622	80.4784	93.2359	92.1207	87.163	88.2224	89.8217	86.0243	88.8965	85.4713	91.237	91.8348	85.1364	85.1656	92.3652	58.5621	83.4715	89.469	87.2288	87.9569	87.3161	87.8307	89.0022	80.9035	92.068	77.2318
TAD2056;ENSG00000134627	-6.98088	37.2122	-5.54354	1.60803e-07	7.95543e-05	7.05855	11	TAD2056	93400000	94700000	94277006	94354587	PIWIL4|FUT4|FUT4|PIWIL4|PIWIL4|PIWIL4|FUT4|PIWIL4|FUT4|PIWIL4|FUT4|PIWIL4|FUT4	transcript|transcript|promoter|promoter|intron|exon|exon|cds|cds|fiveUTR|fiveUTR|threeUTR|threeUTR	1	36.0252	26.9034	36.3427	38.4212	46.6426	33.3984	38.1577	32.6148	34.315	40.4802	36.7867	39.9559	41.9353	34.8853	38.8347	29.8695	33.2764	45.3272	32.2042	40.4061	29.0433	30.1533	41.9167	19.849	35.9104	38.7567	36.9218	37.7648	36.1125	39.9604	43.6343	38.9328	42.4136	33.0917
TAD2056;ENSG00000196371	-5.3968	44.0011	-4.71211	6.26173e-06	0.00131095	3.67379	11	TAD2056	93400000	94700000	94277017	94283063	PIWIL4|FUT4|PIWIL4|PIWIL4|PIWIL4|FUT4|FUT4|FUT4|FUT4	transcript|transcript|promoter|intron|exon|exon|cds|fiveUTR|threeUTR	1	44.0558	36.1638	40.5712	42.7452	50.7555	45.1889	47.0015	43.109	46.9592	47.3271	46.4589	45.44	44.9243	42.5267	46.9763	42.6624	38.2258	50.7584	37.3911	43.6076	43.7607	40.6765	47.2581	29.1008	46.7412	50.4626	44.759	46.5126	45.2429	45.4188	51.7885	45.5265	53.0538	39.613
TAD2057;cg06893560	-17.793	88.2663	-5.57444	1.39423e-07	7.09441e-05	7.19087	11	TAD2057	94700000	95550000	95413642	95413642	NA	intergenic	2	90.2332	92.8284	90.9369	89.3746	89.6689	92.7911	95.45	92.4724	91.7738	92.2148	92.2803	90.8057	92.1402	89.1153	94.2686	92.9302	90.8843	59.0412	92.5506	94.0471	75.9503	93.2152	90.2538	33.0148	72.038	90.9814	92.2052	90.9888	92.8123	91.7489	93.757	91.4634	92.7085	35.7892
TAD2057;ENSG00000245552	-5.7487	43.3998	-5.31305	4.59627e-07	0.00018038	6.08534	11	TAD2057	94700000	95550000	94883703	94967268	NA|SESN3|SESN3|NA|SESN3|SESN3|SESN3|SESN3|SESN3|NA|NA	transcript|transcript|promoter|intron|intron|exon|cds|fiveUTR|threeUTR|intergenic|intergenic	1	51.4988	41.1172	38.8693	37.3418	50.9019	44.8731	45.6943	47.4011	43.7327	40.1893	43.1687	39.3392	48.3241	36.2384	43.6088	48.0385	49.0589	50.2028	49.3518	39.808	43.4261	41.3201	41.3515	40.2015	49.011	44.1091	37.3565	44.2938	45.4716	43.7699	41.6405	42.0312	39.3318	30.0379
TAD2058;ENSG00000183340	-4.10872	46.5706	-4.22205	4.53973e-05	0.0053493	1.857	11	TAD2058	95550000	96150000	96123153	96240738	JRKL|JRKL-AS1|JRKL|CCDC82|NA|JRKL-AS1|JRKL-AS1|JRKL|JRKL-AS1|JRKL|JRKL|JRKL|JRKL|NA|NA|NA	transcript|transcript|promoter|promoter|promoter|promoter|intron|intron|exon|exon|cds|fiveUTR|threeUTR|intergenic|intergenic|intergenic	1	50.8836	42.9562	41.4802	46.7319	53.6738	42.5359	57.9443	52.3442	47.7489	47.6545	45.1349	44.3795	49.7178	46.2986	45.1915	52.1975	47.6429	58.3243	53.3438	45.7975	48.9678	49.9119	44.8347	48.1519	44.3201	46.1907	41.2717	47.2374	44.0571	42.9093	47.6308	43.0414	42.6668	41.5435
TAD2059;ENSG00000183340	-4.10872	46.5706	-4.22205	4.53973e-05	0.0053493	1.857	11	TAD2059	96150000	99850000	96123153	96240738	JRKL|JRKL-AS1|JRKL|CCDC82|NA|JRKL-AS1|JRKL-AS1|JRKL|JRKL-AS1|JRKL|JRKL|JRKL|JRKL|NA|NA|NA	transcript|transcript|promoter|promoter|promoter|promoter|intron|intron|exon|exon|cds|fiveUTR|threeUTR|intergenic|intergenic|intergenic	1	50.8836	42.9562	41.4802	46.7319	53.6738	42.5359	57.9443	52.3442	47.7489	47.6545	45.1349	44.3795	49.7178	46.2986	45.1915	52.1975	47.6429	58.3243	53.3438	45.7975	48.9678	49.9119	44.8347	48.1519	44.3201	46.1907	41.2717	47.2374	44.0571	42.9093	47.6308	43.0414	42.6668	41.5435
TAD206;cg24302127	-12.1281	91.448	-4.21329	4.69723e-05	0.00547805	1.82585	1	TAD206	197400000	199600000	197778303	197778303	NA	intergenic	2	95.4914	94.4054	95.6355	96.2448	92.0381	94.2659	96.7185	96.0465	94.9152	94.2231	95.8419	84.9342	94.255	95.6178	96.1919	95.1849	96.1762	93.5934	94.1672	95.8808	96.1097	96.2059	95.6567	94.1047	94.0483	95.0475	95.1155	95.1111	95.193	93.4476	95.0869	93.3043	95.4227	84.2815
TAD2067;cg23994025	12.8413	25.0036	4.30229	3.3145e-05	0.00432112	2.14454	11	TAD2067	103000000	105850000	103608623	103608623	NA	intergenic	2	36.896	42.0013	21.6812	18.5889	23.7503	20.9376	18.8361	20.9901	20.5405	36.5965	53.126	18.4954	20.9198	21.5466	16.6901	21.4356	27.2199	16.4874	20.5592	24.071	48.6606	24.2853	21.3438	43.6416	19.6924	20.8736	17.1815	19.4719	20.2414	18.4684	20.7994	48.1503	15.9654	18.7361
TAD2067;ENSG00000170962	-14.984	49.644	-6.69339	6.06344e-10	9.16881e-07	12.2478	11	TAD2067	103000000	105850000	103777914	104035107	DDI1|PDGFD|DDI1|PDGFD|PDGFD|DDI1|PDGFD|DDI1|PDGFD|DDI1|PDGFD|DDI1|PDGFD|NA	transcript|transcript|promoter|promoter|intron|exon|exon|cds|cds|fiveUTR|fiveUTR|threeUTR|threeUTR|intergenic	1	54.0883	38.4512	53.6235	53.5961	54.8455	46.7651	55.0543	50.7412	52.7761	58.202	40.0877	53.8064	48.1131	52.7487	43.7187	57.9615	53.3875	52.129	58.3537	59.5128	33.7299	58.8469	50.2546	30.1312	63.517	54.093	49.7818	51.8742	47.8238	57.5442	54.1473	31.9729	48.7368	46.2929
TAD2067;ENSG00000255548	-11.0515	22.8841	-4.92035	2.58856e-06	0.000686649	4.48775	11	TAD2067	103000000	105850000	103816276	103817274	PDGFD|PDGFD	transcript|intron	1	35.4439	8.31324	18.5042	25.6606	31.679	21.3486	33.4702	32.7007	28.316	35.9693	16.8166	30.1887	22.5731	22.9406	18.8312	32.8782	15.34	28.5889	26.9684	12.5646	8.15622	31.3771	26.3488	0	37.4691	23.2913	25.1516	25.9769	17.3052	32.1237	23.4975	0	18.0903	17.3849
TAD2068;ENSG00000213252	4.76694	19.403	4.17631	5.4219e-05	0.00599164	1.69486	11	TAD2068	105850000	107150000	106697118	106698616	GUCY1A2|GUCY1A2	transcript|intron	1	14.3569	10.4901	20.8976	17.2061	21.271	21.3486	12.2241	14.2855	15.2101	18.7243	21.1094	18.4818	11.9329	19.0361	16.4302	22.9366	15.34	15.3567	10.2777	13.6456	16.3124	15.8714	19.0089	18.2135	10.3804	19.8468	15.091	21.027	22.3075	19.1926	21.7057	15.0874	11.7168	17.3849
TAD2079;ENSG00000255129	-5.64705	12.8007	-4.03901	9.16616e-05	0.00852736	1.21629	11	TAD2079	112050000	113750000	113149159	113185159	TTC12|NA	promoter|intergenic	1	15.3421	14.7248	5.3489	13.389	14.6094	14.3727	15.7939	14.2855	13.1059	8.01994	10.1246	4.99449	10.2784	0	18.3024	24.4562	25.7936	11.8857	25.6944	18.5063	11.9487	11.6256	16.2837	13.1329	15.5707	5.07994	13.0032	12.7954	16.6173	16.9945	9.8835	18.0292	10.0923	17.3849
TAD2080;ENSG00000109906	11.0777	24.1669	4.50691	1.46015e-05	0.00240942	2.89567	11	TAD2080	113750000	114150000	113930315	114121398	ZBTB16|ZBTB16|ZBTB16|ZBTB16|ZBTB16|ZBTB16|ZBTB16|NA|NA	transcript|promoter|intron|exon|cds|fiveUTR|threeUTR|intergenic|intergenic	1	35.1352	25.2149	17.7687	5.17956	38.6023	24.0646	8.34425	24.7203	23.8314	20.6826	25.5362	16.5913	17.0721	10.2886	18.3024	35.4627	16.9861	15.3567	29.003	13.6456	32.5327	34.8188	36.8827	31.4475	28.3357	32.8963	22.0948	22.0739	29.7847	30.2107	34.25	23.9129	18.673	5.02535
TAD2080;ENSG00000166736	8.4271	7.43683	4.80523	4.23078e-06	0.000972826	4.03482	11	TAD2080	113750000	114150000	113845603	113861035	HTR3A|HTR3A|HTR3A|HTR3A|HTR3A|HTR3A|HTR3A|NA|NA	transcript|promoter|intron|exon|cds|fiveUTR|threeUTR|intergenic|intergenic	1	5.11402	23.7264	5.3489	5.17956	27.6952	8.11447	0	0	5.07005	0	11.7543	0	10.2784	5.14429	7.83922	0	0	0	8.14492	0	14.4467	10.0138	15.4108	15.2415	14.5708	8.05152	5.03032	11.4934	5.00231	0	9.8835	5.02912	7.99796	5.02535
TAD2083;ENSG00000160613	4.26827	67.8085	5.99904	1.87919e-08	1.40101e-05	9.05203	11	TAD2083	116600000	117100000	117075053	117103241	TAGLN|PCSK7|RNF214|PCSK7|TAGLN|PCSK7|TAGLN|PCSK7|TAGLN|PCSK7|PCSK7|TAGLN|PCSK7|NA|NA	transcript|transcript|promoter|promoter|intron|intron|exon|exon|cds|cds|fiveUTR|threeUTR|threeUTR|intergenic|intergenic	1	67.0523	71.525	67.4255	64.3408	67.9207	64.3497	67.272	71.0773	68.153	71.7604	63.8688	65.7912	67.2567	67.5375	64.0254	72.0391	69.356	66.2476	67.7673	61.7061	77.0328	72.0881	69.9272	74.8187	68.3467	67.1511	67.7336	68.4993	66.7606	66.9431	63.487	69.2117	65.5598	63.4612
TAD2084;ENSG00000160613	4.26827	67.8085	5.99904	1.87919e-08	1.40101e-05	9.05203	11	TAD2084	117100000	118000000	117075053	117103241	TAGLN|PCSK7|RNF214|PCSK7|TAGLN|PCSK7|TAGLN|PCSK7|TAGLN|PCSK7|PCSK7|TAGLN|PCSK7|NA|NA	transcript|transcript|promoter|promoter|intron|intron|exon|exon|cds|cds|fiveUTR|threeUTR|threeUTR|intergenic|intergenic	1	67.0523	71.525	67.4255	64.3408	67.9207	64.3497	67.272	71.0773	68.153	71.7604	63.8688	65.7912	67.2567	67.5375	64.0254	72.0391	69.356	66.2476	67.7673	61.7061	77.0328	72.0881	69.9272	74.8187	68.3467	67.1511	67.7336	68.4993	66.7606	66.9431	63.487	69.2117	65.5598	63.4612
TAD2087;cg21638712	22.0465	69.0821	4.30466	3.2837e-05	0.00428885	2.15308	11	TAD2087	118900000	119200000	118958129	118958129	HMBS|HMBS|HMBS	transcript|promoter|intron	2	67.5854	36.7581	88.7873	53.4095	60.6706	52.4294	90.7969	96.7692	65.0208	93.3021	88.5252	89.2794	85.8914	92.6479	41.5365	85.1269	77.1664	30.0585	59.3991	68.368	54.7148	88.9042	92.7502	84.0877	62.435	50.6755	66.278	96.1476	73.848	47.4175	67.6482	46.0772	68.3848	60.6003
TAD2089;ENSG00000149403	12.7679	21.7264	4.41302	2.13361e-05	0.00317785	2.54785	11	TAD2089	120200000	121150000	120382468	120859613	GRIK4|GRIK4|GRIK4|GRIK4|GRIK4|GRIK4|GRIK4|NA	transcript|promoter|intron|exon|cds|fiveUTR|threeUTR|intergenic	1	16.2111	24.3573	26.982	20.236	25.0173	10.2393	5.26464	13.1538	18.1759	38.7145	30.3738	7.91608	0	10.2886	25.3694	33.9459	16.9861	15.3567	15.4166	31.0709	27.1987	41.1281	22.563	45.6237	28.3357	31.2403	28.2438	11.4934	14.0433	16.319	16.4161	16.7064	31.6231	32.0368
TAD2089;ENSG00000250493	6.64871	4.22377	4.72563	5.91703e-06	0.0012559	3.72591	11	TAD2089	120200000	121150000	120738642	120765506	GRIK4|GRIK4|GRIK4|GRIK4	transcript|intron|exon|cds	1	0	5.24507	0	8.20941	8.2481	0	5.26464	0	0	5.06002	0	0	0	0	0	10.2868	0	10.2378	0	7.70397	5.146	12.9426	5.13693	18.2135	0	13.1315	11.68	0	0	4.91251	0	0	10.0923	0
TAD209;ENSG00000077152	-4.49677	32.4941	-4.55812	1.18473e-05	0.00207501	3.08757	1	TAD209	201150000	205750000	202300785	202311108	UBE2T|UBE2T|UBE2T|UBE2T|UBE2T|UBE2T|UBE2T|NA	transcript|promoter|intron|exon|cds|fiveUTR|threeUTR|intergenic	1	27.9196	30.1848	30.3413	32.7448	32.9924	27.6068	36.2346	36.4337	37.2134	29.2538	25.966	34.4964	27.8867	37.2854	33.4754	39.8864	41.2169	39.965	35.6767	42.8096	31.1045	43.8011	26.7606	31.4475	26.6221	33.0592	34.9231	33.3028	33.5868	30.4076	29.7611	35.8541	35.2084	33.0917
TAD209;ENSG00000122176	-13.5266	68.1965	-6.26241	5.21952e-09	5.19332e-06	10.2435	1	TAD209	201150000	205750000	203309756	203320617	FMOD|FMOD|FMOD|FMOD|FMOD|FMOD|FMOD|NA	transcript|promoter|intron|exon|cds|fiveUTR|threeUTR|intergenic	1	61.846	51.5409	63.1779	75.6524	69.5023	69.3949	63.5395	67.3307	68.7418	66.13	66.9751	67.3404	71.3459	74.282	76.5506	77.3214	74.5731	74.9123	72.6724	70.6229	57.9487	65.723	67.9424	44.394	73.1809	76.3955	71.9282	74.1181	69.8698	73.4755	65.5285	76.2141	50.4258	76.2974
TAD209;ENSG00000133067	-8.33169	42.9784	-4.812	4.11109e-06	0.000950201	4.06126	1	TAD209	201150000	205750000	202163029	202288909	LGR6|LGR6|LGR6|LGR6|LGR6|LGR6|LGR6|NA|NA	transcript|promoter|intron|exon|cds|fiveUTR|threeUTR|intergenic|intergenic	1	39.273	35.2884	46.7573	36.1983	48.357	36.5521	49.7681	49.9466	53.9006	41.7106	32.6996	45.7866	37.8571	29.0336	49.1611	48.4613	44.0686	39.7306	45.52	47.7248	31.1045	32.0056	48.9921	39.4999	48.3595	43.1787	43.5716	51.5937	31.6242	47.0862	34.4232	44.2771	29.9274	49.3096
TAD209;ENSG00000143851	-4.11411	65.7367	-5.26469	5.71081e-07	0.000216195	5.88436	1	TAD209	201150000	205750000	202116141	202130716	PTPN7|PTPN7|PTPN7|PTPN7|PTPN7|PTPN7|PTPN7	transcript|promoter|intron|exon|cds|fiveUTR|threeUTR	1	67.15	53.6698	68.4415	65.1174	67.9225	65.1669	68.456	68.0019	66.4641	65.271	62.4821	70.8257	65.0315	68.6867	65.8658	68.8459	69.5609	69.1075	67.1215	65.383	55.2756	60.6683	65.8287	60.8271	67.3345	64.5131	67.3953	65.7669	63.4607	63.1773	65.3758	67.7296	64.5059	66.7841
TAD209;ENSG00000243323	-10.1678	45.1707	-6.53215	1.36733e-09	1.76795e-06	11.4905	1	TAD209	201150000	205750000	202137179	202158583	PTPRVP|PTPRVP|PTPRVP|PTPRVP|PTPRVP|PTPRVP|PTPRVP|NA	transcript|promoter|intron|exon|cds|fiveUTR|threeUTR|intergenic	1	51.9319	37.0054	45.0937	48.4794	43.5834	37.623	63.513	51.8456	43.5831	39.6983	30.5985	55.719	35.3714	39.9957	54.4649	42.2992	49.99	52.7381	45.5678	50.1769	29.8847	43.2062	44.7997	32.6487	38.6735	39.5952	47.3002	51.2474	35.2927	44.1987	36.4456	53.7701	45.7488	51.7629
TAD2095;ENSG00000245498	-4.42903	35.9358	-4.27893	3.63386e-05	0.00461605	2.06041	11	TAD2095	124500000	124750000	124670346	124704383	NA|MSANTD2|NA|NA	transcript|promoter|intron|intergenic	1	38.1895	34.9973	37.1973	35.8367	33.4421	27.6068	47.7861	43.6086	33.9715	34.1799	30.0232	33.9993	35.3083	30.8657	36.8128	42.2744	36.9633	47.1796	40.3169	35.1368	33.2403	38.2719	40.648	31.6456	35.9104	33.7504	36.0165	35.8768	33.3775	34.2759	32.5412	33.8355	35.4917	31.106
TAD2095;ENSG00000254941	-4.72847	26.131	-4.16007	5.77283e-05	0.00627069	1.63763	11	TAD2095	124500000	124750000	124677718	124678165	NA|NA|NA	transcript|intron|intergenic	1	28.2476	24.9397	30.1884	29.2327	21.7002	24.8712	36.9702	33.2752	24.6302	23.7843	20.2492	25.1942	21.4302	23.8893	26.4984	33.7128	26.8343	38.3909	32.6706	32.2231	22.6029	26.9987	29.6985	18.8001	27.8069	23.5905	24.4372	25.1826	21.9717	26.8195	19.3069	24.9153	19.7147	23.337
TAD2097;cg20737028	-13.4508	89.049	-4.34758	2.77051e-05	0.00381836	2.30859	11	TAD2097	125300000	125750000	125657958	125657958	PATE3|NA	promoter|intergenic	2	96.7087	73.3911	95.5233	95.8701	96.3269	94.5863	96.1094	96.4545	95.8077	69.5406	64.7999	94.2131	96.3931	96.6425	52.4771	96.8628	97.4314	95.9373	96.6415	93.474	69.091	97.0781	96.4835	67.8327	97.5858	95.3524	96.5903	96.3723	94.3871	96.406	97.0343	54.4201	88.7203	95.1183
TAD2102;cg06995869	19.2503	20.9817	4.3214	3.0735e-05	0.00409523	2.21361	11	TAD2102	128000000	128750000	128712697	128712697	KCNJ1|KCNJ1|KCNJ1	transcript|promoter|intron	2	10.5722	47.4921	22.2316	19.3115	10.7841	48.0948	8.25599	7.78125	9.39653	46.004	15.8519	48.4516	50.675	17.4586	9.84027	7.60867	7.47737	10.2045	6.5048	46.9661	8.73702	15.7009	11.0357	24.671	46.8956	7.36365	15.4991	50.141	7.80894	48.0205	9.30568	8.72695	10.2072	6.64205
TAD2113;cg12013258	4.42391	88.8304	6.48999	1.68875e-09	2.08292e-06	11.2939	12	TAD2113	650000	1100000	776351	776351	NA	intergenic	2	81.7993	86.6036	86.6134	87.9104	82.8148	89.6539	89.8584	90.5033	89.4227	90.2107	92.8494	84.7022	84.0765	88.8138	93.2626	90.1975	90.0298	83.0001	89.9943	88.4392	91.1984	87.2976	91.0833	92.2585	85.6735	87.7139	84.1283	90.3099	90.2675	89.6992	85.1861	85.0666	89.7537	88.6115
TAD2113;ENSG00000082805	4.50825	58.2133	6.68651	6.27855e-10	9.28428e-07	12.2153	12	TAD2113	650000	1100000	1099675	1605099	ERC1|ERC1|RAD52|NA|ERC1|ERC1|ERC1|ERC1|ERC1|NA	transcript|promoter|promoter|promoter|intron|exon|cds|fiveUTR|threeUTR|intergenic	1	59.3955	56.9671	59.4707	55.5879	58.8689	54.5755	54.0694	55.3852	57.4935	61.8735	55.3347	55.2527	55.2287	62.7159	54.9814	63.401	57.195	60.8358	59.6889	52.628	65.3565	60.4905	56.3008	64.5555	59.0221	56.2797	61.1538	56.5877	57.3645	58.856	60.399	54.8066	57.9997	53.8687
TAD2113;ENSG00000171840	4.82579	29.9995	4.10597	7.10597e-05	0.00723133	1.44816	12	TAD2113	650000	1100000	673462	772945	NA|NINJ2|NA|NINJ2|NA|NINJ2|NINJ2|NINJ2|NINJ2|NINJ2|NA	transcript|transcript|promoter|promoter|intron|intron|exon|cds|fiveUTR|threeUTR|intergenic	1	27.2164	27.7223	35.3815	33.5415	23.5405	29.5986	25.0328	25.6689	29.3118	35.247	24.5926	27.2671	24.1566	28.4148	30.9955	34.0973	36.0203	29.0366	34.3611	30.8159	33.8085	33.7537	30.0921	39.3648	27.2379	25.844	27.1251	26.6916	28.7877	34.6056	28.9487	32.3185	21.8091	32.0368
TAD2113;ENSG00000221439	5.52868	6.82738	4.35958	2.64138e-05	0.00370054	2.35229	12	TAD2113	650000	1100000	890299	890424	WNK1|NA|WNK1	transcript|transcript|intron	1	5.11402	8.31324	8.47781	0	0	0	5.26464	0	8.03583	8.01994	15.1869	0	13.2847	0	0	11.9426	8.10442	16.2265	0	0	15.438	0	5.13693	5.08051	8.22631	5.07994	7.97287	7.84546	5.00231	7.78614	0	11.6773	5.04615	5.02535
TAD2114;ENSG00000082805	4.50825	58.2133	6.68651	6.27855e-10	9.28428e-07	12.2153	12	TAD2114	1100000	1750000	1099675	1605099	ERC1|ERC1|RAD52|NA|ERC1|ERC1|ERC1|ERC1|ERC1|NA	transcript|promoter|promoter|promoter|intron|exon|cds|fiveUTR|threeUTR|intergenic	1	59.3955	56.9671	59.4707	55.5879	58.8689	54.5755	54.0694	55.3852	57.4935	61.8735	55.3347	55.2527	55.2287	62.7159	54.9814	63.401	57.195	60.8358	59.6889	52.628	65.3565	60.4905	56.3008	64.5555	59.0221	56.2797	61.1538	56.5877	57.3645	58.856	60.399	54.8066	57.9997	53.8687
TAD2114;ENSG00000249028	5.89211	10.5913	4.53201	1.31822e-05	0.00224014	2.98953	12	TAD2114	1100000	1750000	1489226	1500668	ERC1|ERC1	transcript|intron	1	16.9884	13.5583	16.0467	10.3591	5.20397	5.11966	14.7797	13.1538	5.07005	11.749	18.1482	0	11.9329	10.2886	0	17.7932	8.10442	17.7085	8.14492	0	17.8023	7.93572	14.4212	20.3221	14.5708	5.07994	10.0607	15.6909	5.00231	4.91251	14.8253	0	10.0923	0
TAD2117;cg23359048	-4.35128	84.9553	-4.70898	6.34438e-06	0.00132455	3.66173	12	TAD2117	2900000	3150000	2921757	2921757	ITFG2|NA	promoter|intergenic	2	82.3353	83.1924	87.6501	85.7236	80.5881	86.8052	89.3247	86.0222	86.026	77.188	86.6417	87.5881	82.947	86.1439	93.4686	81.8497	83.1072	84.7797	84.1334	81.018	77.2759	79.3686	89.3797	79.3918	84.8758	87.8699	86.0711	88.4245	89.3828	84.2688	83.2055	82.7413	87.2647	81.628
TAD2118;ENSG00000111224	5.12634	54.1508	7.39581	1.59382e-11	5.77975e-08	15.6382	12	TAD2118	3150000	3950000	3900213	3982608	PARP11|PARP11|PARP11|PARP11|PARP11|PARP11|PARP11|NA	transcript|promoter|intron|exon|cds|fiveUTR|threeUTR|intergenic	1	51.533	54.204	59.2987	53.0304	55.074	50.6891	51.7416	53.4041	51.7438	58.1134	54.3466	49.5173	48.5506	56.8261	49.3617	57.6733	51.6815	54.1109	55.7938	48.8819	60.574	53.9728	50.1444	56.3569	54.8105	53.9314	54.3726	56.7538	56.2001	49.2825	46.9557	51.4782	48.0573	50.7329
TAD2119;cg05739305	-4.11594	15.6076	-4.82346	3.91599e-06	0.000921825	4.10606	12	TAD2119	3950000	4900000	3984963	3984963	NA	intergenic	2	15.3211	14.6916	21.0304	16.9309	21.2484	15.1685	12.0514	11.238	18.0476	14.2198	12.8734	18.3728	18.24	11.3511	8.72786	15.6921	18.2278	19.6177	13.3975	16.0591	12.7215	13.6434	14.809	13.8165	17.4881	17.5466	16.4645	15.134	13.6738	15.9773	27.7415	17.7759	13.6314	16.4201
TAD2119;cg08873912	-4.57164	89.1783	-5.0903	1.23718e-06	0.00039187	5.16941	12	TAD2119	3950000	4900000	4274070	4274070	NA	intergenic	2	90.2514	88.6757	90.4683	90.5411	86.8606	90.904	92.8619	91.7102	90.5802	78.9367	90.3008	89.9754	88.5114	89.8954	93.3535	85.6009	89.1188	89.9032	87.5366	89.4681	82.403	86.1556	93.498	85.2999	89.9625	90.9206	91.9719	94.1965	90.5048	89.2176	87.1951	85.2131	94.9895	86.1359
TAD2119;ENSG00000010219	5.79138	53.1216	6.63934	7.97136e-10	1.12885e-06	11.993	12	TAD2119	3950000	4900000	4671370	4723325	DYRK4|DYRK4|DYRK4|DYRK4|DYRK4|DYRK4|DYRK4|NA	transcript|promoter|intron|exon|cds|fiveUTR|threeUTR|intergenic	1	47.3545	55.723	56.7079	50.8145	48.4522	50.2841	53.1763	50.6751	51.369	53.89	56.0911	54.0333	45.6498	51.6431	51.6865	56.8302	59.5779	52.1099	53.5738	53.5928	61.613	53.9233	49.9454	62.1698	52.0757	54.8102	54.9963	54.8096	52.3316	51.2857	40.0961	51.0251	43.4339	51.8144
TAD2119;ENSG00000078237	4.62333	48.8888	4.92058	2.58595e-06	0.000686636	4.48868	12	TAD2119	3950000	4900000	4430371	4462338	TIGAR|TIGAR|TIGAR|TIGAR|TIGAR|TIGAR	transcript|intron|exon|cds|fiveUTR|threeUTR	1	53.4213	43.8128	48.7902	42.9862	49.8896	52.331	44.643	47.4126	46.0199	51.6846	50.6515	48.8937	48.9436	52.8153	43.6874	46.7811	45.4042	45.2146	41.7753	43.5233	51.9848	46.2196	49.8661	49.239	52.5263	60.6784	53.4462	50.9349	50.3604	48.2964	53.1024	46.9825	55.3785	44.5921
TAD2119;ENSG00000111224	5.12634	54.1508	7.39581	1.59382e-11	5.77975e-08	15.6382	12	TAD2119	3950000	4900000	3900213	3982608	PARP11|PARP11|PARP11|PARP11|PARP11|PARP11|PARP11|NA	transcript|promoter|intron|exon|cds|fiveUTR|threeUTR|intergenic	1	51.533	54.204	59.2987	53.0304	55.074	50.6891	51.7416	53.4041	51.7438	58.1134	54.3466	49.5173	48.5506	56.8261	49.3617	57.6733	51.6815	54.1109	55.7938	48.8819	60.574	53.9728	50.1444	56.3569	54.8105	53.9314	54.3726	56.7538	56.2001	49.2825	46.9557	51.4782	48.0573	50.7329
TAD212;ENSG00000236911	6.93824	5.12739	4.40873	2.17057e-05	0.00322214	2.53211	1	TAD212	207200000	207900000	207725270	207779900	CR1|CR1|CR1|CR1|CR1	transcript|intron|exon|cds|threeUTR	1	10.228	17.4237	16.0467	12.0266	5.20397	0	5.26464	8.06524	0	5.06002	0	14.0213	0	0	7.83922	0	0	5.1189	11.9321	0	24.1885	0	5.13693	8.05242	5.19022	0	7.97287	0	7.92848	0	0	0	0	0
TAD2120;cg18547505	-4.95032	27.7395	-4.05341	8.68005e-05	0.00824164	1.26589	12	TAD2120	4900000	6400000	6243088	6243088	NA	intergenic	2	33.1488	27.6646	30.3408	26.1796	27.6892	32.2621	35.0006	33.9206	28.3283	20.093	32.2343	28.9502	29.8253	43.3754	31.0016	25.8275	24.8395	28.9152	37.2508	24.0635	19.8351	31.3318	29.2811	25.2589	31.0921	26.3187	33.4312	18.4494	26.1361	29.5019	31.9695	25.668	36.3967	24.6856
TAD2122;ENSG00000111679	4.68582	72.5137	4.3121	3.18859e-05	0.00421653	2.17997	12	TAD2122	7000000	7350000	7055631	7070479	PTPN6|PTPN6|PTPN6|PTPN6|PTPN6|PTPN6|PTPN6|NA	transcript|promoter|intron|exon|cds|fiveUTR|threeUTR|intergenic	1	61.2995	71.7803	73.5456	73.9662	67.208	70.1726	70.9168	69.1624	70.9403	77.9052	73.8311	70.9481	67.836	63.9189	77.2284	77.6188	80.0762	71.9843	77.9892	76.1073	81.4237	76.7501	70.1372	79.0107	73.0336	75.0694	72.9789	73.9406	73.6066	74.7091	67.6239	77.3865	70.6527	74.2977
TAD2124;ENSG00000059804	12.5269	66.8787	6.04819	1.48274e-08	1.18819e-05	9.27233	12	TAD2124	8000000	8250000	8071826	8088871	SLC2A3|SLC2A3|SLC2A3|SLC2A3|SLC2A3|SLC2A3	transcript|intron|exon|cds|fiveUTR|threeUTR	1	76.2016	73.946	49.7406	66.0192	70.3934	70.8877	67.2384	49.344	73.6985	72.1356	76.8838	61.2766	65.3776	62.36	63.0908	58.6501	59.3497	56.7011	51.1309	53.7524	77.4293	67.3853	62.445	78.3612	75.1589	73.41	70.3511	69.5002	72.1722	64.2449	77.3992	70.3271	73.9302	52.0724
TAD2124;ENSG00000089818	4.39313	65.5165	6.44306	2.13448e-09	2.53908e-06	11.0758	12	TAD2124	8000000	8250000	8234807	8250367	NECAP1|NA|NECAP1|NECAP1|NECAP1|NECAP1|NECAP1	transcript|promoter|intron|exon|cds|fiveUTR|threeUTR	1	63.9346	63.4602	64.7147	63.7415	64.629	65.075	61.2722	66.0152	65.6433	66.8362	69.3853	64.6796	65.52	64.7055	60.9219	64.1688	60.924	61.7478	59.8247	57.4461	67.939	59.2952	66.8656	68.5277	68.2328	66.9366	65.4735	66.2678	66.9932	64.2375	66.4105	62.4283	63.9759	61.7166
TAD2125;ENSG00000089818	4.39313	65.5165	6.44306	2.13448e-09	2.53908e-06	11.0758	12	TAD2125	8250000	8600000	8234807	8250367	NECAP1|NA|NECAP1|NECAP1|NECAP1|NECAP1|NECAP1	transcript|promoter|intron|exon|cds|fiveUTR|threeUTR	1	63.9346	63.4602	64.7147	63.7415	64.629	65.075	61.2722	66.0152	65.6433	66.8362	69.3853	64.6796	65.52	64.7055	60.9219	64.1688	60.924	61.7478	59.8247	57.4461	67.939	59.2952	66.8656	68.5277	68.2328	66.9366	65.4735	66.2678	66.9932	64.2375	66.4105	62.4283	63.9759	61.7166
TAD2125;ENSG00000111729	4.21769	33.8676	4.66634	7.57898e-06	0.00150931	3.49814	12	TAD2125	8250000	8600000	8276228	8291203	CLEC4A|NA|POU5F1P3|NA|POU5F1P3|CLEC4A|CLEC4A|POU5F1P3|CLEC4A|POU5F1P3|CLEC4A|POU5F1P3|CLEC4A|POU5F1P3	transcript|transcript|transcript|promoter|promoter|intron|exon|exon|cds|cds|fiveUTR|fiveUTR|threeUTR|threeUTR	1	31.0221	33.8802	37.738	33.5415	32.9924	27.6068	30.4368	32.6148	28.162	32.3453	33.4857	28.1882	30.1054	31.0941	32.6431	37.8879	35.7354	31.9825	34.4327	32.7021	38.2586	33.8875	37.9296	39.5665	32.8122	37.6393	33.6353	30.5407	35.559	30.8771	29.1904	34.235	27.8727	29.0533
TAD2125;ENSG00000235602	4.80361	31.541	5.56778	1.43777e-07	7.27448e-05	7.16235	12	TAD2125	8250000	8600000	8286368	8287447	CLEC4A|NA|POU5F1P3|NA|CLEC4A|POU5F1P3|POU5F1P3|POU5F1P3	transcript|transcript|transcript|promoter|intron|exon|cds|threeUTR	1	26.4391	32.2558	34.3735	32.8376	31.3402	25.1216	28.2056	32.8695	27.6796	30.0096	31.234	24.9725	30.3568	28.7307	28.3303	36.4536	29.2887	30.1126	29.5736	25.3214	34.8969	28.679	36.9337	36.8232	32.6227	32.7298	29.0821	29.1187	32.94	30.693	25.7438	29.5845	28.0293	25.5663
TAD2126;cg08685444	9.5529	39.5191	7.04481	1.00033e-10	2.54989e-07	13.9266	12	TAD2126	8600000	9450000	9392847	9392847	LINC00987|MIR1244-1|LINC00987	transcript|promoter|exon	2	36.889	41.2175	25.276	31.9611	43.0993	39.4242	36.8605	40.5505	42.4001	46.5039	43.858	35.2882	44.1831	49.6049	30.6883	40.6619	49.0003	42.052	45.4074	34.4751	46.4688	40.8859	40.1677	56.0474	41.7638	36.2114	40.9156	41.2774	41.5587	44.8221	39.3913	44.0155	38.0055	40.4658
TAD2126;cg17182464	4.32194	19.9812	5.13239	1.02807e-06	0.000340969	5.34055	12	TAD2126	8600000	9450000	9323156	9323156	PZP|PZP|PZP	transcript|promoter|intron	2	17.4598	18.488	24.7991	16.8068	23.3996	21.7449	15.8773	19.7059	20.423	44.937	20.1161	21.3776	17.6895	23.2454	16.0325	20.847	19.6794	18.3352	20.2834	17.5236	22.6121	20.9823	16.3717	20.901	22.2813	16.5128	17.6405	17.0824	18.51	20.903	18.4938	20.2313	13.7011	19.8031
TAD2126;cg23171179	-7.61535	23.8915	-5.14727	9.62687e-07	0.000324105	5.40129	12	TAD2126	8600000	9450000	8969121	8969121	NA	intergenic	2	22.912	26.1337	24.7138	22.3465	24.7783	27.9447	19.3009	19.1509	29.8509	15.9842	17.7257	22.4974	22.0957	22.2364	18.3132	24.4631	21.2345	29.8888	17.5158	19.3961	15.252	31.1148	23.763	16.8096	49.4414	26.8045	21.9524	24.7636	42.5304	24.0049	28.0102	19.2692	26.4337	21.7359
TAD2128;cg02693156	4.44666	90.032	4.82242	3.93324e-06	0.000925071	4.10201	12	TAD2128	9900000	10300000	9903454	9903454	NA	intergenic	2	92.2224	90.2562	90.7683	92.5794	79.5516	88.4384	95.4198	93.5288	90.4535	97.2962	95.0632	91.5389	85.4067	90.7696	93.8105	88.0895	92.8527	81.1061	92.1992	92.287	90.7708	87.0163	90.612	93.282	79.2927	88.8103	84.5284	85.3933	89.2781	89.0742	89.7458	84.6192	90.9217	86.85
TAD2128;cg02930518	-6.32767	17.5303	-4.44278	1.89294e-05	0.00290674	2.65755	12	TAD2128	9900000	10300000	10183234	10183234	CLEC9A|NA	promoter|intergenic	2	25.5705	19.1423	19.5742	18.4774	51.3363	13.5925	13.7691	15.002	15.847	11.2171	25.8017	19.9496	25.437	13.2964	12.2006	18.0778	28.0952	25.0601	15.498	20.1508	9.21575	20.1774	16.9212	14.6307	28.5602	14.6259	21.3811	16.6385	15.561	17.1326	17.5601	18.5978	19.5643	17.069
TAD2129;cg03654080	-4.28314	85.9833	-5.03254	1.59272e-06	0.000478938	4.93604	12	TAD2129	10300000	10900000	10306177	10306177	NA	intergenic	2	87.3497	86.0196	91.4081	87.6181	86.221	78.8972	89.5668	88.0432	87.6378	76.4329	86.2921	85.2817	83.1971	90.092	90.0399	84.0419	86.0427	84.5918	86.258	82.7721	76.9582	83.7036	90.3171	80.9457	84.5323	86.1014	86.3884	92.5233	89.2234	85.0643	87.035	82.4012	86.0232	81.1031
TAD2129;cg25757017	-4.6852	84.2918	-4.76235	5.07091e-06	0.00111339	3.86798	12	TAD2129	10300000	10900000	10306462	10306462	NA	intergenic	2	84.9095	86.5785	85.9867	86.0374	83.9313	81.1782	88.874	87.7841	86.0975	76.4212	85.1641	84.1487	81.642	86.5583	89.2219	82.2498	82.6028	84.9562	84.6002	85.3288	79.4841	81.1267	88.5756	79.4108	84.4982	86.2266	83.6094	89.5264	86.1509	84.6833	85.7416	81.7516	87.157	81.4512
TAD2130;cg20879939	-6.31829	18.968	-4.62012	9.1796e-06	0.00173881	3.32197	12	TAD2130	10900000	11650000	10961541	10961541	NA	intergenic	2	26.8076	19.356	21.1689	14.2734	27.0926	15.8355	9.53075	14.7019	18.1013	15.1847	11.333	18.4619	30.2524	17.7226	11.7984	29.5272	24.9351	29.1249	14.5381	33.9736	16.1361	20.9148	15.0527	16.6809	28.1204	15.8817	22.869	21.611	15.8522	19.8585	16.0939	28.9889	14.0502	19.1659
TAD2131;cg07388711	10.1876	32.5845	7.41447	1.44423e-11	5.77975e-08	15.7301	12	TAD2131	11650000	12500000	12264176	12264176	ETV6|BCL2L14|MIR1244-1|ETV6|BCL2L14	transcript|transcript|promoter|intron|intron	2	34.797	32.5645	22.5929	24.7066	44.8159	36.8442	32.6387	32.9139	33.1954	40.2619	36.6461	32.0638	33.5272	44.8517	22.5265	31.9715	43.1799	31.717	34.9477	28.7802	38.4339	31.3076	37.2988	48.5503	33.6106	30.813	31.1058	34.7006	31.4914	38.8922	32.5868	33.568	26.9668	33.5712
TAD2131;ENSG00000121380	8.11468	13.1848	4.22617	4.46755e-05	0.00530027	1.87164	12	TAD2131	11650000	12500000	12202778	12364018	ETV6|NA|BCL2L14|MIR1244-1|LRP6|NA|BCL2L14|MIR1244-1|NA|ETV6|LRP6|BCL2L14|MIR1244-1|ETV6|LRP6|BCL2L14|ETV6|LRP6|BCL2L14|BCL2L14|ETV6|LRP6|BCL2L14	transcript|transcript|transcript|transcript|transcript|promoter|promoter|promoter|intron|intron|intron|intron|exon|exon|exon|exon|cds|cds|cds|fiveUTR|threeUTR|threeUTR|threeUTR	1	23.7488	8.31324	8.47781	17.2061	17.2872	11.8875	17.4887	8.06524	14.2334	18.14	20.692	12.9106	0	5.14429	19.3235	10.2868	5.11332	10.2378	5.13887	15.4079	13.3022	10.0138	16.2837	26.6622	5.19022	21.5792	21.3684	14.8498	11.615	4.91251	12.7742	14.1185	30.9293	21.7192
TAD2132;ENSG00000165714	4.96602	42.3814	5.60058	1.23525e-07	6.40726e-05	7.30318	12	TAD2132	12500000	12800000	12510013	12619840	BORCS5|BORCS5|LOH12CR2|BORCS5|BORCS5|BORCS5|BORCS5|BORCS5|NA|NA	transcript|promoter|promoter|intron|exon|cds|fiveUTR|threeUTR|intergenic|intergenic	1	50.342	36.8328	38.0228	37.3921	46.0642	38.1897	47.3371	46.2828	42.0308	46.4253	43.9737	45.5185	42.7217	42.4541	37.3269	45.8578	39.8221	41.9481	37.1972	34.8991	49.5433	45.2016	46.6953	46.1285	42.507	42.8049	47.3323	40.4653	40.1304	37.9635	41.2573	37.4731	46.0937	40.9553
TAD2132;ENSG00000271370	6.64339	7.91065	4.84557	3.56459e-06	0.000861068	4.19271	12	TAD2132	12500000	12800000	12605037	12605415	BORCS5|BORCS5	transcript|intron	1	5.11402	14.7248	0	0	0	5.11966	5.26464	11.8154	0	10.12	8.02356	4.99449	8.14547	5.14429	0	0	0	0	0	0	11.9487	0	14.4212	10.161	19.2061	13.1315	18.0335	9.89987	7.92848	4.91251	4.94175	5.02912	10.0923	5.02535
TAD2133;cg18048953	14.054	60.1823	4.03114	9.44275e-05	0.00868805	1.18923	12	TAD2133	12800000	13050000	12867753	12867753	NA	intergenic	2	50.4696	49.834	52.6924	57.4143	50.3788	59.2561	49.2066	60.363	58.3762	52.5365	67.7412	54.1181	54.8681	58.6692	66.8353	51.4791	44.2746	47.9642	52.1412	54.4102	56.081	55.6604	64.8192	59.1537	53.5484	59.1735	47.977	52.8145	60.6504	52.0309	50.1359	52.6473	55.6981	48.608
TAD2133;ENSG00000111276	4.35743	68.3229	6.00116	1.86013e-08	1.40101e-05	9.0615	12	TAD2133	12800000	13050000	12867992	12875305	NA|CDKN1B|NA|CDKN1B|CDKN1B|CDKN1B|CDKN1B|CDKN1B|CDKN1B|NA	transcript|transcript|promoter|promoter|intron|exon|cds|fiveUTR|threeUTR|intergenic	1	72.5012	67.0456	62.0865	67.7252	70.2528	67.5833	69.9238	69.1105	60.2938	71.1947	72.779	64.6193	64.4427	65.0088	66.4766	66.3687	69.6346	68.2195	65.6933	66.5392	75.0043	68.9589	68.4447	70.0688	72.9672	67.9472	68.1343	64.9266	67.1565	68.2584	65.2688	63.6327	60.4716	69.1089
TAD2133;ENSG00000213782	5.07793	54.3918	6.87787	2.36604e-10	4.42847e-07	13.1245	12	TAD2133	12800000	13050000	12966250	12982915	DDX47|DDX47|DDX47|DDX47|DDX47|DDX47	transcript|intron|exon|cds|fiveUTR|threeUTR	1	54.4236	55.4645	52.0971	51.4215	55.3668	52.8908	53.0578	53.7032	55.4902	58.6628	57.2836	54.9112	53.0871	51.9607	50.544	50.8695	46.7856	52.7264	50.6509	44.0278	60.1949	50.8376	53.9982	57.6208	56.3916	53.1281	54.6853	55.4164	55.356	54.3985	55.4871	52.4508	52.0231	48.8519
TAD2136;cg13566279	-7.40348	94.0755	-5.15545	9.28518e-07	0.000315631	5.43471	12	TAD2136	14350000	14900000	14410612	14410612	NA	intergenic	2	97.1336	90.9761	96.5322	97.2421	95.7992	96.0577	96.8543	73.644	96.1089	74.0853	95.6701	96.284	87.7385	96.9195	96.9582	97.0538	96.9032	83.3452	95.9469	96.7486	93.1586	97.3792	97.2306	88.9884	90.7755	95.5807	90.6627	97.3175	96.6874	93.8242	96.4662	96.1337	96.4209	88.9684
TAD2136;cg26637901	5.72166	77.6469	4.582	1.07413e-05	0.00193857	3.17759	12	TAD2136	14350000	14900000	14518526	14518526	ATF7IP|NA	promoter|intergenic	2	67.2113	72.5139	86.9831	85.2258	77.6676	83.6614	72.203	82.9653	81.5598	82.1158	87.2096	79.5968	72.4433	82.9664	77.0226	78.6014	71.5162	70.4346	71.1244	73.1297	85.5397	74.588	77.9539	81.5354	68.7955	80.2134	76.1928	73.1665	76.6662	78.1742	78.2093	67.3141	80.0172	77.3987
TAD2137;cg02640948	-7.97913	22.631	-5.79693	4.92624e-08	3.0241e-05	8.15652	12	TAD2137	14900000	15200000	14919296	14919296	NA	intergenic	2	34.523	27.7256	26.3023	19.2779	37.8411	18.3133	20.5485	19.555	21.8826	17.2599	15.73	19.8643	34.4637	20.3272	11.6013	33.9388	32.0512	32.1669	23.5854	28.7406	13.6774	36.7795	18.236	22.7003	38.2709	21.6361	25.1453	23.8986	39.3798	25.2298	22.7443	29.7647	18.7316	22.0077
TAD2137;ENSG00000139055	5.18861	43.8014	5.81018	4.62724e-08	2.87535e-05	8.21467	12	TAD2137	14900000	15200000	15066969	15092016	ERP27|ERP27|ERP27|ERP27|ERP27|ERP27|ERP27|NA|NA	transcript|promoter|intron|exon|cds|fiveUTR|threeUTR|intergenic|intergenic	1	36.919	44.9295	51.4478	40.27	42.9957	39.4236	44.5359	44.584	45.3389	45.4829	48.3195	37.1737	42.1399	37.7123	39.6511	48.1295	49.0398	44.5189	45.6937	45.6945	47.4915	44.5353	41.7596	51.209	42.4556	40.2877	41.6782	42.113	43.5396	46.5297	35.432	43.8423	35.4359	40.9297
TAD2138;ENSG00000151490	4.71081	55.8273	4.58254	1.07177e-05	0.00193562	3.17961	12	TAD2138	15200000	15550000	15475331	15750333	PTPRO|PTPRO|PTPRO|PTPRO|PTPRO|PTPRO|PTPRO	transcript|promoter|intron|exon|cds|fiveUTR|threeUTR	1	46.0693	58.4076	54.8025	59.8552	57.7229	56.8046	50.9867	52.638	56.6542	64.2249	60.3651	51.6367	59.212	51.9132	58.4744	64.465	60.6654	55.1381	60.6391	52.3485	63.1415	57.1068	50.4374	62.1971	57.5464	53.1177	56.8387	59.5373	58.4923	58.0941	46.8965	57.0435	44.2622	52.16
TAD2139;ENSG00000151490	4.71081	55.8273	4.58254	1.07177e-05	0.00193562	3.17961	12	TAD2139	15550000	15900000	15475331	15750333	PTPRO|PTPRO|PTPRO|PTPRO|PTPRO|PTPRO|PTPRO	transcript|promoter|intron|exon|cds|fiveUTR|threeUTR	1	46.0693	58.4076	54.8025	59.8552	57.7229	56.8046	50.9867	52.638	56.6542	64.2249	60.3651	51.6367	59.212	51.9132	58.4744	64.465	60.6654	55.1381	60.6391	52.3485	63.1415	57.1068	50.4374	62.1971	57.5464	53.1177	56.8387	59.5373	58.4923	58.0941	46.8965	57.0435	44.2622	52.16
TAD214;ENSG00000228081	6.05131	5.44244	4.99374	1.88544e-06	0.000541621	4.78024	1	TAD214	208150000	209700000	209346359	209346720	NA	intergenic	1	0	8.31324	0	5.17956	0	5.11966	8.34425	0	0	8.01994	0	0	0	5.14429	0	5.14339	5.11332	8.11326	5.13887	7.70397	15.438	0	5.13693	0	0	5.07994	5.03032	4.94993	0	0	7.83249	5.02912	0	5.02535
TAD2140;ENSG00000023734	4.09758	65.0852	5.64239	1.01713e-07	5.43382e-05	7.48345	12	TAD2140	15900000	16150000	16035325	16056412	STRAP|STRAP|STRAP|STRAP|STRAP|STRAP|NA	transcript|intron|exon|cds|fiveUTR|threeUTR|intergenic	1	64.1242	62.3852	64.5745	63.1459	63.7855	65.0418	60.4634	64.8212	64.1766	66.8247	68.2035	63.2802	65.2133	65.9404	59.6337	61.6807	61.4671	61.9336	59.9306	61.1724	67.4389	61.6235	69.6616	66.7719	68.2994	66.6369	66.9973	64.9315	68.5154	62.5302	67.6299	61.641	66.7089	63.3736
TAD2142;cg14287022	9.16492	13.6127	6.71225	5.51014e-10	8.55091e-07	12.3369	12	TAD2142	18250000	21350000	19557343	19557343	NA	intergenic	2	10.0045	12.3664	14.1164	12.1837	13.4168	15.0958	11.3635	17.2387	13.3652	22.6034	13.0198	10.2746	14.2222	10.5942	9.72924	11.7014	16.4128	8.83358	15.4077	12.4877	13.1629	14.1017	12.9877	18.0326	13.2175	11.7863	10.2515	8.69149	11.7901	12.7567	10.3945	8.47059	10.1678	20.8695
TAD2142;cg20894640	10.0635	10.9909	4.6505	8.09454e-06	0.001593	3.43762	12	TAD2142	18250000	21350000	19557334	19557334	NA	intergenic	2	6.89746	9.94078	20.5774	6.07966	10.0674	15.0088	6.19055	11.0317	12.0572	14.6888	8.92051	8.77764	7.36993	27.8186	4.76756	6.96518	22.8101	7.91163	28.2484	34.7009	7.72868	12.329	29.2062	12.4391	8.24701	6.60204	6.54805	7.0675	5.72896	6.92897	9.76477	6.69945	5.08101	18.5279
TAD2144;cg04926244	10.6812	59.5966	4.90997	2.70651e-06	0.00070673	4.44664	12	TAD2144	22850000	25000000	24737251	24737251	LINC00477|NA	promoter|intergenic	2	61.27	65.22	57.6309	67.1028	46.3348	46.3589	71.3896	70.7883	58.4841	55.7176	70.4705	65.8687	61.6949	59.9697	60.9153	42.3718	64.4522	50.8476	59.9938	63.9739	66.2487	69.7465	72.19	58.5975	67.3617	55.1802	63.6154	71.2662	59.0535	41.1512	65.6627	55.4331	62.7036	49.9686
TAD2144;cg19265948	-5.99317	22.8492	-4.18823	5.17733e-05	0.00583212	1.73699	12	TAD2144	22850000	25000000	23229286	23229286	NA|NA|NA	transcript|intron|intergenic	2	30.2997	32.4679	22.118	24.3933	18.3696	23.1642	20.6644	24.0674	23.5004	16.0888	19.2349	12.1625	24.1372	39.2526	15.7427	19.4113	24.5823	21.6701	22.7572	21.2342	19.7031	39.2281	23.0872	15.4806	21.1976	18.9132	31.8466	27.5664	23.0265	30.4706	19.4452	30.5445	20.0424	18.6389
TAD2145;cg21336300	5.59027	86.4569	5.31632	4.52924e-07	0.000178535	6.09894	12	TAD2145	25000000	25300000	25204332	25204332	IRAG2|NA	promoter|intergenic	2	80.6064	86.0923	83.8393	87.9832	83.209	86.8969	90.4333	86.902	84.3939	88.6538	90.4074	81.4154	83.305	88.2852	93.471	79.3559	88.0676	81.048	89.2067	91.2832	90.3363	86.5079	84.6323	90.3994	81.5308	79.2997	88.0492	90.0493	89.7791	83.4877	82.6483	81.383	85.7788	79.3927
TAD2146;cg09005322	6.08743	82.0881	5.35937	3.72935e-07	0.000154994	6.27889	12	TAD2146	25300000	25550000	25517881	25517881	NA	intergenic	2	78.9731	79.6756	78.6856	84.815	77.2966	80.8793	91.5093	88.3253	79.8308	80.6621	89.1782	77.2486	77.1242	84.5588	90.3221	79.5607	82.6973	76.126	87.3561	85.7265	86.9082	79.5605	84.2315	85.2671	75.8587	75.711	81.1855	78.0267	80.9284	81.0298	75.8733	74.7025	81.1884	81.0147
TAD2148;cg01498160	-4.82669	89.9756	-4.63471	8.64213e-06	0.00166049	3.37743	12	TAD2148	26200000	26850000	26348463	26348463	SSPN|SSPN|SSPN|SSPN	transcript|promoter|exon|fiveUTR	2	92.6625	91.33	91.6389	90.738	93.1004	90.9343	93.5131	93.5472	89.162	85.3031	92.1084	88.3917	89.8796	91.9636	95.6218	88.4394	91.6216	90.9353	89.8597	91.3831	85.674	91.4832	93.6811	89.4682	92.8411	91.8601	92.0214	94.427	92.5901	89.4434	89.0586	89.2578	93.638	87.8035
TAD2149;ENSG00000256640	5.35187	12.7762	4.15405	5.9084e-05	0.00637398	1.61646	12	TAD2149	26850000	27150000	26953776	26954235	ITPR2|ITPR2	transcript|intron	1	19.9799	20.9803	16.0467	8.20941	0	10.2393	15.7939	18.2424	0	10.12	14.2117	12.9106	10.2784	5.14429	7.83922	11.9426	5.11332	8.11326	5.13887	4.86066	20.584	7.93572	15.4108	11.7966	8.22631	16.8752	17.4021	12.7954	7.92848	0	9.8835	5.02912	14.1663	5.02535
TAD2150;cg04937596	17.7019	24.4429	4.97192	2.07232e-06	0.000585698	4.693	12	TAD2150	27150000	27500000	27236803	27236803	NA	intergenic	2	19.3872	42.7104	17.3868	13.9051	43.4231	39.5713	13.5677	16.2499	23.1843	21.7749	15.0264	15.9249	22.1351	19.6185	10.7707	54.7228	17.046	18.0001	14.2551	19.695	29.5011	19.0891	35.8596	61.1486	17.9593	10.9242	13.5041	15.4943	13.7389	45.3724	21.3773	15.1004	36.5768	14.8886
TAD2150;ENSG00000029153	8.01928	9.63933	4.2831	3.57478e-05	0.00456535	2.0754	12	TAD2150	27150000	27500000	27485787	27576241	ARNTL2|NA|NA|ARNTL2|ARNTL2|ARNTL2|ARNTL2|ARNTL2	transcript|transcript|intron|intron|exon|cds|fiveUTR|threeUTR	1	10.228	0	5.3489	0	12.0832	0	12.2241	8.06524	0	21.0999	5.0623	14.9835	0	8.1535	7.83922	5.14339	10.2266	8.11326	5.13887	4.86066	19.5927	18.5277	15.4108	17.5757	8.22631	11.7953	5.03032	4.94993	0	13.7912	7.83249	7.97097	40.5378	11.6685
TAD2151;ENSG00000029153	8.01928	9.63933	4.2831	3.57478e-05	0.00456535	2.0754	12	TAD2151	27500000	27850000	27485787	27576241	ARNTL2|NA|NA|ARNTL2|ARNTL2|ARNTL2|ARNTL2|ARNTL2	transcript|transcript|intron|intron|exon|cds|fiveUTR|threeUTR	1	10.228	0	5.3489	0	12.0832	0	12.2241	8.06524	0	21.0999	5.0623	14.9835	0	8.1535	7.83922	5.14339	10.2266	8.11326	5.13887	4.86066	19.5927	18.5277	15.4108	17.5757	8.22631	11.7953	5.03032	4.94993	0	13.7912	7.83249	7.97097	40.5378	11.6685
TAD2156;ENSG00000139146	5.04433	67.7049	5.67421	8.76831e-08	4.86543e-05	7.6212	12	TAD2156	31300000	31550000	31433518	31479992	FLJ13224|SINHCAF|FLJ13224|SINHCAF|SINHCAF|SINHCAF|FLJ13224|SINHCAF|FLJ13224|SINHCAF|FLJ13224|SINHCAF|FLJ13224|NA|NA	transcript|transcript|promoter|promoter|intron|exon|exon|cds|cds|fiveUTR|fiveUTR|threeUTR|threeUTR|intergenic|intergenic	1	69.2091	72.2432	72.852	61.8778	69.4772	62.5456	67.0169	62.7996	60.5695	74.7069	73.3966	63.1979	65.1013	70.7446	64.1456	66.8386	65.206	62.8803	66.827	59.6033	69.5531	65.5992	66.845	68.5456	70.6179	66.0079	65.4296	67.3106	67.1571	68.2065	65.1418	62.0544	64.273	61.5456
TAD2157;ENSG00000256159	6.66649	8.24107	4.48485	1.59702e-05	0.00257495	2.81346	12	TAD2157	31550000	31800000	31630440	31630921	DENND5B|DENND5B	transcript|intron	1	11.8744	13.5583	0	8.20941	0	0	13.6089	13.1538	5.07005	16.0399	19.7779	4.99449	0	5.14429	0	11.9426	0	0	5.13887	4.86066	25.9585	15.0206	5.13693	18.2135	12.0513	0	11.68	9.89987	5.00231	7.78614	7.83249	0	5.04615	0
TAD2162;cg02475600	7.62519	16.942	4.49955	1.50448e-05	0.00246133	2.86823	12	TAD2162	34300000	34600000	34503594	34503594	NA	intergenic	2	12.2225	20.1647	21.9627	13.806	15.7055	13.9478	11.5648	18.2355	19.6118	15.8397	21.0949	21.4454	18.9359	20.1856	22.5894	13.123	31.8967	16.2889	14.0781	19.6109	18.7885	18.1781	14.4451	23.9712	12.3646	17.1288	11.2765	13.4399	14.6265	13.9712	16.7361	13.8546	17.0041	12.8618
TAD2162;cg09597645	10.3256	28.022	4.49861	1.51023e-05	0.00246622	2.86472	12	TAD2162	34300000	34600000	34471143	34471143	NA	intergenic	2	49.8844	22.799	25.6204	23.9715	27.8642	25.0146	18.7755	24.6881	24.1844	28.911	46.9673	25.8211	28.526	25.5094	20.2097	29.9765	28.8062	28.0598	26.1086	25.6532	49.9138	26.4286	23.1057	30.0057	28.6315	20.9528	24.0726	21.4789	23.1029	24.9102	23.472	50.4194	21.188	24.7518
TAD2167;ENSG00000188906	5.26381	65.8501	4.56261	1.16314e-05	0.00204543	3.10446	12	TAD2167	40500000	40750000	40590546	40763087	LRRK2|LRRK2|LRRK2|LRRK2|LRRK2|LRRK2|LRRK2|NA|NA	transcript|promoter|intron|exon|cds|fiveUTR|threeUTR|intergenic|intergenic	1	67.2188	61.4645	64.3859	68.669	59.5595	65.7323	67.8385	63.6849	67.3547	71.8665	67.5367	69.0427	62.8681	65.2596	59.9129	70.3888	63.0705	52.2798	66.2228	61.1838	75.2091	68.4451	67.173	67.468	64.4638	54.8309	62.1791	67.2371	67.004	64.5269	61.5626	58.9512	45.9498	61.4887
TAD2168;cg00106942	4.19305	87.8823	5.37797	3.4281e-07	0.000145179	6.35691	12	TAD2168	40750000	44300000	44200524	44200524	TWF1|NA	promoter|intergenic	2	88.3878	92.094	90.4571	89.1462	84.9	87.0996	86.9712	90.3952	88.5516	87.3478	91.7983	86.9386	90.2792	89.789	88.3433	89.5101	90.5568	85.6767	91.6477	91.3924	91.5269	90.0609	87.3403	92.9804	86.7661	84.8713	82.1462	83.9901	89.8094	85.5024	86.9932	85.5185	88.8918	86.2446
TAD2168;cg04101117	5.41811	85.0917	6.04483	1.50696e-08	1.20041e-05	9.25726	12	TAD2168	40750000	44300000	42719598	42719598	ZCRB1|PPHLN1|ZCRB1	transcript|promoter|intron	2	84.1069	88.1229	83.1188	88.0225	81.5876	86.9884	89.2823	87.5177	86.2315	85.0376	91.177	79.0565	84.5636	85.5623	89.2652	86.9681	83.0419	83.0111	86.0002	86.1476	86.8301	84.2331	86.174	87.4273	85.0254	83.0944	79.5859	82.2382	86.5136	79.7243	81.4217	73.3027	83.6602	84.0817
TAD2168;cg06872435	-5.73425	42.5073	-6.31869	3.95553e-09	4.11945e-06	10.5016	12	TAD2168	40750000	44300000	43031000	43031000	NA	intergenic	2	43.5465	33.9692	45.397	43.7559	49.0091	46.7387	33.9073	46.4795	44.7632	38.1755	37.3961	45.6748	50.5844	46.4486	35.7675	40.3007	38.7929	43.3715	37.7972	40.6734	35.4628	40.04	44.0811	37.3384	47.6585	44.9421	41.7522	39.4248	43.8273	44.2308	42.2769	45.2175	43.5685	41.3608
TAD2168;cg27662789	7.61618	75.4252	5.14123	9.887e-07	0.000329957	5.37664	12	TAD2168	40750000	44300000	43666281	43666281	NA	intergenic	2	76.4515	80.9434	76.9112	82.4887	70.6389	78.3791	85.0842	74.9839	72.6536	80.0938	81.7515	72.5403	73.0525	81.2781	82.7394	71.2065	71.5587	74.2733	76.511	77.8142	81.0656	73.0265	68.9285	74.1602	74.1727	64.819	78.0396	77.2016	77.6274	64.9202	75.8462	68.3344	71.021	71.4878
TAD2168;ENSG00000139174	6.09189	38.2003	5.66881	8.99229e-08	4.95224e-05	7.59779	12	TAD2168	40750000	44300000	42852140	42984157	PPHLN1|NA|PRICKLE1|NA|PRICKLE1|PRICKLE1|PPHLN1|PRICKLE1|PPHLN1|PRICKLE1|PPHLN1|PRICKLE1|PRICKLE1|PPHLN1|NA	transcript|transcript|transcript|promoter|promoter|intron|intron|exon|exon|cds|cds|fiveUTR|threeUTR|threeUTR|intergenic	1	37.3048	35.2167	24.1961	36.9797	38.3795	34.304	42.7977	37.2584	32.4093	40.7873	45.2846	37.418	31.4997	34.8175	36.4769	40.0562	38.1004	39.8655	38.2056	38.8578	46.6125	47.4439	41.2672	47.2564	32.8122	41.5027	40.157	36.8009	38.0171	36.8821	43.148	35.6969	28.7653	30.4842
TAD2168;ENSG00000151239	4.14108	63.3003	5.2737	5.48483e-07	0.000208821	5.92172	12	TAD2168	40750000	44300000	44187526	44200178	TWF1|TWF1|TWF1|TWF1|TWF1|TWF1	transcript|intron|exon|cds|fiveUTR|threeUTR	1	60.5841	64.9548	65.1741	60.3427	61.2778	61.4665	57.844	59.9652	62.0417	64.7963	66.2535	59.0358	61.9877	62.418	61.4343	59.7105	58.0607	62.327	59.407	54.559	65.3565	58.4667	63.2052	65.5334	65.7059	66.5381	62.2286	63.6385	65.0433	61.197	62.3762	58.6126	63.5787	58.939
TAD2168;ENSG00000188906	5.26381	65.8501	4.56261	1.16314e-05	0.00204543	3.10446	12	TAD2168	40750000	44300000	40590546	40763087	LRRK2|LRRK2|LRRK2|LRRK2|LRRK2|LRRK2|LRRK2|NA|NA	transcript|promoter|intron|exon|cds|fiveUTR|threeUTR|intergenic|intergenic	1	67.2188	61.4645	64.3859	68.669	59.5595	65.7323	67.8385	63.6849	67.3547	71.8665	67.5367	69.0427	62.8681	65.2596	59.9129	70.3888	63.0705	52.2798	66.2228	61.1838	75.2091	68.4451	67.173	67.468	64.4638	54.8309	62.1791	67.2371	67.004	64.5269	61.5626	58.9512	45.9498	61.4887
TAD2168;ENSG00000257376	4.12821	22.6587	4.07545	7.98306e-05	0.00778952	1.34212	12	TAD2168	40750000	44300000	42825467	42827159	PPHLN1|PPHLN1	transcript|intron	1	24.3166	23.39	22.3045	21.1713	25.2808	13.2341	24.4482	26.5088	16.8423	28.1063	22.8996	24.2631	21.0064	22.9406	16.4302	24.4562	13.2178	27.9463	20.077	15.4079	28.5839	20.0275	24.4255	24.4238	22.4318	23.2913	19.1522	24.9694	18.5108	19.1926	20.6067	16.7064	22.5029	11.6685
TAD2170;ENSG00000189079	4.08548	61.2008	6.90391	2.06996e-10	4.03953e-07	13.249	12	TAD2170	45500000	46350000	46123448	46301823	ARID2|NA|ARID2|NA|ARID2|ARID2|ARID2|ARID2|ARID2|NA|NA	transcript|transcript|promoter|promoter|intron|exon|cds|fiveUTR|threeUTR|intergenic|intergenic	1	63.47	58.265	61.8987	60.1352	63.5835	57.3761	61.8874	63.2015	61.5691	66.0531	62.5144	62.102	58.6897	61.6219	57.0582	60.6883	58.2636	62.9334	58.2281	55.3218	65.3409	59.2042	61.9411	65.1341	63.6643	60.0194	59.2558	61.9556	61.5359	58.3076	57.1401	57.8342	58.6696	57.3282
TAD2170;ENSG00000270429	4.62072	15.5622	4.08053	7.83011e-05	0.00770573	1.35974	12	TAD2170	45500000	46350000	46274733	46276049	ARID2|ARID2	transcript|intron	1	18.3336	12.1787	12.4198	13.389	12.0832	13.2341	23.8149	17.6037	18.1759	21.869	16.8166	21.2162	10.2784	17.089	9.89199	19.0328	10.2266	23.7714	8.14492	0	24.7387	16.6325	20.0694	19.849	8.22631	13.1315	15.091	17.124	15.0069	7.78614	11.4744	5.02912	16.7629	5.02535
TAD2171;cg00694302	10.7213	72.0505	5.97411	2.11837e-08	1.54491e-05	8.94066	12	TAD2171	46350000	48100000	47609865	47609865	PCED1B|PCED1B-AS1|PCED1B|PCED1B-AS1|PCED1B	transcript|transcript|promoter|intron|intron	2	61.1579	59.4518	69.0661	76.0375	62.2946	71.5709	62.882	74.9332	67.9773	73.329	78.0702	66.3172	63.9088	73.7176	76.9936	68.9428	66.2956	63.4081	64.3972	67.9631	74.7909	67.307	70.539	73.4314	65.992	68.1847	66.2503	71.2773	70.6057	69.2927	66.7471	60.9449	68.2737	64.692
TAD2171;cg01656976	4.55537	84.9634	4.03936	9.15395e-05	0.00852726	1.2175	12	TAD2171	46350000	48100000	46782837	46782837	NA	intergenic	2	83.5491	85.1425	81.44	92.7032	84.0592	82.1201	93.2673	87.1751	89.6562	90.1048	88.7467	77.7142	84.9527	86.8794	90.693	86.7329	85.5486	83.3589	85.5034	84.7717	91.5677	85.8044	83.7664	88.6638	79.1355	78.2027	85.8363	93.5808	86.6545	86.2047	86.6794	81.2757	77.9284	71.0877
TAD2171;cg11522044	5.2575	87.1022	5.29692	4.94217e-07	0.000191429	6.01816	12	TAD2171	46350000	48100000	46781487	46781487	NA	intergenic	2	80.9318	88.0372	84.2668	87.7283	83.6284	88.1065	92.0119	82.4489	83.2491	88.1453	91.0959	82.3753	86.0123	87.302	93.1697	91.3012	87.3784	85.071	87.6358	88.8298	90.9119	88.1949	89.8699	90.8615	87.4691	84.527	85.9322	87.3197	91.6398	83.0624	87.2187	78.5509	85.0963	74.1002
TAD2171;ENSG00000134294	5.17491	72.3884	6.5126	1.50807e-09	1.895e-06	11.3992	12	TAD2171	46350000	48100000	46751972	46766650	SLC38A2|SLC38A2|SLC38A2|SLC38A2|SLC38A2|SLC38A2|SLC38A2|NA	transcript|promoter|intron|exon|cds|fiveUTR|threeUTR|intergenic	1	72.2972	69.3711	74.2452	70.5841	72.6229	68.6995	71.0967	70.1163	70.7856	71.215	81.9415	69.9611	75.8855	72.79	69.4029	72.2437	69.071	75.3369	67.2112	64.7793	76.5507	69.2932	70.0719	79.1918	70.7098	71.7722	69.1626	72.502	72.6874	68.2243	75.6683	68.7152	74.2541	67.6576
TAD2171;ENSG00000139211	6.01933	56.4152	5.4693	2.26155e-07	0.000105088	6.74235	12	TAD2171	46350000	48100000	47469490	47473734	PCED1B|AMIGO2|NA|PCED1B|NA|AMIGO2|PCED1B|AMIGO2|PCED1B|AMIGO2|AMIGO2|PCED1B|AMIGO2	transcript|transcript|transcript|promoter|promoter|intron|intron|exon|exon|cds|fiveUTR|fiveUTR|threeUTR	1	57.5976	57.0481	52.5272	48.33	55.2911	61.1284	56.9222	55.8188	56.334	60.7611	57.0655	49.7668	52.7149	57.7581	57.3293	60.0267	60.068	60.773	60.635	54.1487	65.7041	57.724	55.7246	60.9339	57.9026	57.9185	59.6417	58.2661	62.5319	57.8981	50.9469	57.5896	57.3534	51.2507
TAD2171;ENSG00000179715	6.00315	55.4571	5.38138	3.37554e-07	0.000143635	6.37122	12	TAD2171	46350000	48100000	47473386	47630443	PCED1B|MIR4698|NA|AMIGO2|PCED1B-AS1|MIR4698|PCED1B|NA|AMIGO2|PCED1B-AS1|PCED1B-AS1|PCED1B|PCED1B-AS1|MIR4698|AMIGO2|PCED1B|PCED1B|AMIGO2|PCED1B|PCED1B	transcript|transcript|transcript|transcript|transcript|promoter|promoter|promoter|promoter|promoter|intron|intron|exon|exon|exon|exon|cds|fiveUTR|fiveUTR|threeUTR	1	55.48	58.4545	60.0135	51.2743	56.0973	52.2814	56.5898	48.3612	49.7156	56.683	54.7467	54.4894	54.3888	54.2165	53.882	62.9821	61.0189	57.6314	64.314	52.758	66.1542	56.6791	54.9808	60.8106	54.3767	53.6507	59.8633	56.8116	56.6976	53.7516	45.3648	58.1119	48.4332	56.7276
TAD2171;ENSG00000247774	7.02907	56.3796	6.63701	8.06563e-10	1.13619e-06	11.982	12	TAD2171	46350000	48100000	47599681	47610239	PCED1B|NA|PCED1B-AS1|PCED1B|NA|PCED1B-AS1|PCED1B-AS1|PCED1B|PCED1B-AS1|PCED1B|PCED1B	transcript|transcript|transcript|promoter|promoter|promoter|intron|intron|exon|exon|fiveUTR	1	52.6469	61.1971	58.1487	51.2508	56.1949	51.7589	57.4406	50.5935	52.5909	60.4071	57.6278	54.2379	53.6365	55.7275	54.809	64.1519	64.7756	57.9182	59.8548	52.6165	70.0691	54.7584	56.6673	62.0766	57.1217	55.1104	60.5648	57.882	57.9186	56.3597	46.0443	58.6709	41.739	56.4709
TAD2171;ENSG00000257261	4.51331	33.3013	4.52978	1.33028e-05	0.00225216	2.98117	12	TAD2171	46350000	48100000	46777462	46850051	NA	intergenic	1	36.4593	32.8697	29.202	33.5415	20.3313	27.6068	33.2827	36.8333	29.0408	36.6265	34.2626	31.3924	23.8658	35.3431	30.8077	34.534	35.6771	34.1555	30.7165	36.0145	38.1288	39.9413	35.1648	36.1679	25.9511	32.7298	30.0677	36.6339	28.0865	29.25	29.5382	31.9729	35.323	33.0158
TAD2171;ENSG00000258181	5.90098	29.5973	4.69697	6.67091e-06	0.00136818	3.61554	12	TAD2171	46350000	48100000	47641907	47651322	NA	intergenic	1	31.7553	38.9071	20.8976	25.8978	25.2808	21.7479	33.7431	25.6689	30.6454	28.4105	27.6373	28.7427	26.9702	25.7214	26.8383	35.209	30.3258	32.809	38.4168	18.9901	41.0511	28.814	33.3482	31.6456	23.4783	23.878	32.7363	30.1325	27.6306	28.6541	17.716	26.9438	16.7629	23.337
TAD2171;ENSG00000258352	5.88625	38.2576	5.21493	7.13119e-07	0.000257579	5.67883	12	TAD2171	46350000	48100000	47529281	47532153	PCED1B|PCED1B	transcript|intron	1	38.828	44.262	41.0012	35.3255	39.8531	35.1739	37.3686	32.7007	33.3095	41.5153	36.6912	33.8036	39.3204	35.8931	35.5608	43.187	49.2287	35.8323	40.8756	35.4567	48.1879	32.7408	39.3397	43.143	39.0896	38.0173	41.2962	38.8035	40.7421	42.4807	36.531	42.5641	22.1643	39.9433
TAD2171;ENSG00000264906	5.89674	5.40516	4.0227	9.74852e-05	0.00886674	1.16023	12	TAD2171	46350000	48100000	47757969	47758052	NA	intergenic	1	16.2111	0	0	12.0266	10.4079	5.11966	13.6089	5.0886	0	16.809	0	0	0	5.14429	7.83922	5.14339	0	8.11326	14.4266	0	20.1049	0	5.13693	0	5.19022	0	5.03032	0	5.00231	0	0	0	13.0441	5.02535
TAD2172;cg15820955	-13.3531	82.3171	-4.32798	2.99445e-05	0.0040214	2.23745	12	TAD2172	48100000	49050000	48192939	48192939	HDAC7|HDAC7|HDAC7	transcript|promoter|intron	2	86.0655	91.2472	95.9811	95.2205	67.156	50.9408	91.115	95.3795	95.7986	69.2386	64.9317	75.3462	66.6366	95.6138	83.2753	66.1023	80.759	68.2009	91.7835	94.6424	51.1925	92.9761	94.8362	64.4226	81.2169	90.2822	75.7415	94.0466	91.6314	62.6304	95.4091	95.1417	87.7148	77.7119
TAD2172;cg17566394	4.15372	9.36004	5.24364	6.27448e-07	0.000230682	5.79724	12	TAD2172	48100000	49050000	48597758	48597758	OR10AD1|NA	promoter|intergenic	2	10.0188	11.262	12.3096	7.86932	10.8998	7.57286	7.82393	7.61083	9.50745	10.348	9.22325	10.9512	8.0997	9.27462	7.29627	7.22811	8.90382	9.17103	8.98895	10.5346	10.5407	11.5579	9.39979	11.2549	8.59082	8.76084	8.07679	7.59131	8.1722	6.65003	8.89658	8.06591	7.06145	9.59046
TAD2172;ch,12,973812R	8.29497	80.5201	5.90918	2.89059e-08	1.97364e-05	8.65179	12	TAD2172	48100000	49050000	49046495	49046495	NA	intergenic	2	67.9676	77.166	81.812	84.8016	71.1829	82.8347	85.3212	81.1876	87.5721	84.3776	90.3284	79.8269	76.3086	81.681	90.5666	76.8229	69.2669	69.1468	73.7686	77.1651	84.8933	77.331	86.4841	78.3074	74.7588	82.8034	80.3165	77.4042	77.4069	76.0246	72.3726	72.6527	76.3202	80.1045
TAD2173;cg03100509	5.51064	85.3743	5.26431	5.72046e-07	0.0002162	5.88279	12	TAD2173	49050000	49650000	49584947	49584947	NA	intergenic	2	82.2638	87.0267	81.1513	88.288	77.7247	84.6818	89.5058	87.5634	81.8942	87.7512	91.6099	81.2589	84.0035	87.1299	93.6697	87.5091	83.8652	82.0123	86.9098	86.7679	89.7203	83.4446	87.6673	87.9609	82.8181	82.9436	82.6187	85.3568	85.0215	84.6211	79.7538	79.0463	84.4161	72.6163
TAD2173;cg21192452	-9.62203	30.7804	-4.43164	1.97984e-05	0.00299665	2.6164	12	TAD2173	49050000	49650000	49593546	49593546	NA	intergenic	2	24.5745	21.2639	35.2908	43.1491	39.7948	53.3558	20.4367	26.0347	35.0949	27.118	23.5784	29.8012	51.1917	31.6048	17.9934	28.0079	23.1028	31.8555	24.049	33.8019	25.1787	27.6275	25.2063	22.8635	44.0225	29.6685	38.4194	30.9361	28.1556	25.4658	41.1049	35.1341	25.9248	38.7347
TAD2173;ENSG00000125084	7.3053	21.4576	4.27727	3.65761e-05	0.00462981	2.05446	12	TAD2173	49050000	49650000	49372398	49375459	WNT1|WNT1|WNT1|WNT1|WNT1|WNT1	transcript|intron|exon|cds|fiveUTR|threeUTR	1	14.3569	18.145	10.6978	22.3857	29.5191	23.775	25.5755	21.616	18.7614	27.6248	25.0796	24.0103	22.918	8.1535	25.9562	20.5736	21.721	10.2378	21.0049	15.4079	24.1885	17.321	34.6305	33.3007	26.6221	25.844	28.0942	30.9268	18.5108	25.5915	16.4161	23.9129	20.6259	34.2093
TAD2173;ENSG00000139636	4.11022	67.9309	8.57479	2.6879e-14	3.0012e-10	21.5844	12	TAD2173	49050000	49650000	49490919	49504683	LMBR1L|LMBR1L|LMBR1L|LMBR1L|LMBR1L|LMBR1L|LMBR1L|NA|NA	transcript|promoter|intron|exon|cds|fiveUTR|threeUTR|intergenic|intergenic	1	67.9889	65.4719	67.1366	65.3446	67.7182	64.0962	66.6362	69.5903	65.8298	72.4399	69.3766	66.3119	66.1357	68.9434	62.8431	67.9272	68.2994	66.9908	65.6996	65.6856	69.4901	65.0841	70.9697	72.2981	69.7416	65.298	67.5989	68.49	64.9361	66.2874	64.7443	67.0786	64.9603	65.7849
TAD2173;ENSG00000167552	4.64149	73.4808	4.8473	3.53844e-06	0.000856652	4.1995	12	TAD2173	49050000	49650000	49578579	49583107	TUBA1A|TUBA1A|TUBA1A|TUBA1A|TUBA1A|TUBA1A	transcript|intron|exon|cds|fiveUTR|threeUTR	1	70.6572	65.1435	76.9817	76.1171	71.2019	66.3554	67.8476	71.8059	73.955	71.3873	84.7866	68.5613	72.9657	70.7284	70.3779	71.6312	76.5382	75.3287	66.717	68.4768	76.1178	67.2342	68.5202	81.1545	69.5563	71.8488	75.8733	73.6447	77.5798	71.199	82.1893	71.2835	72.2823	75.3871
TAD2173;ENSG00000169884	8.12325	33.637	4.92904	2.4935e-06	0.000668723	4.52227	12	TAD2173	49050000	49650000	49359123	49365546	WNT10B|WNT10B|WNT10B|WNT10B|WNT10B|WNT10B	transcript|intron|exon|cds|fiveUTR|threeUTR	1	24.0381	31.2302	32.4469	36.3728	36.4862	32.3661	35.9727	31.9839	26.0057	38.1089	40.0877	33.8036	28.8552	19.0361	35.3122	33.0528	33.1949	25.8217	33.7616	33.2124	38.344	31.7429	46.5442	46.3289	37.7647	35.7294	38.7007	43.4019	18.5108	32.1237	25.7438	35.0318	36.4777	48.8175
TAD2173;ENSG00000207313	4.81013	23.9041	4.13864	6.26948e-05	0.00662205	1.56235	12	TAD2173	49050000	49650000	49061240	49061376	KANSL2|SNORA2B|KANSL2|SNORA2B	transcript|transcript|intron|exon	1	15.3421	24.0484	17.7687	20.7182	23.5405	18.3538	20.0444	13.1538	29.1775	26.1599	24.8402	18.4818	25.2176	22.5953	22.3735	20.0947	17.6892	20.9233	15.4166	14.582	29.7509	19.063	27.5214	25.1699	25.4679	22.6536	22.0948	27.3413	28.2323	24.1051	25.3476	22.0895	23.1364	15.0761
TAD2174;ENSG00000135519	10.2307	34.1946	8.17357	2.43762e-13	2.10461e-09	19.5324	12	TAD2174	49650000	50000000	49932940	49952091	KCNH3|MCRS1|KCNH3|MCRS1|KCNH3|KCNH3|KCNH3|MCRS1|KCNH3|NA	transcript|transcript|intron|exon|exon|cds|fiveUTR|threeUTR|threeUTR|intergenic	1	33.281	25.737	30.9239	39.8489	31.2238	26.6706	38.5946	35.2677	26.9824	45.9558	33.0243	38.563	27.8867	27.3775	33.5406	33.1386	30.9069	30.4789	29.2938	31.5547	37.2489	37.2243	35.0348	45.0973	34.4831	28.6705	33.1245	28.6173	26.8001	30.693	32.6151	33.6973	33.3788	51.2384
TAD2174;ENSG00000187778	4.56353	64.2517	9.01085	2.37736e-15	3.97688e-11	23.8391	12	TAD2174	49650000	50000000	49950327	49961936	KCNH3|MCRS1|MCRS1|MCRS1|KCNH3|MCRS1|KCNH3|MCRS1|KCNH3|MCRS1|MCRS1|KCNH3|NA|NA	transcript|transcript|promoter|intron|intron|exon|exon|cds|cds|fiveUTR|threeUTR|threeUTR|intergenic|intergenic	1	58.5906	62.1857	66.4935	62.0593	63.9853	64.7748	60.6983	62.6611	62.7668	67.8912	65.0851	63.7871	60.475	66.1081	63.1647	64.5447	65.4147	60.8436	62.0869	62.4338	66.4286	60.6927	63.1508	69.1481	65.9641	64.0257	65.7072	63.8873	65.0036	64.2416	62.2068	64.4993	62.7378	63.8001
TAD2176;cg00718418	-4.92783	18.6568	-5.16464	8.9153e-07	0.000305618	5.4723	12	TAD2176	50250000	51750000	50678441	50678441	NA	intergenic	2	19.2061	15.7972	22.9394	15.8011	22.5186	21.2352	14.5992	16.8985	20.9541	16.0687	14.2667	22.782	23.642	20.0974	9.78081	16.6225	21.4979	25.7815	15.3115	16.0542	17.2864	20.6352	17.3188	16.4509	20.6127	18.2728	18.2784	19.1757	16.5793	26.3753	20.1999	21.2993	15.7418	18.7523
TAD2176;cg19188297	4.36223	87.1864	4.91118	2.69252e-06	0.00070514	4.45142	12	TAD2176	50250000	51750000	51219239	51219239	NA	intergenic	2	83.7892	81.8807	88.4399	91.6885	80.3273	87.322	93.4615	91.2433	86.7038	88.9071	92.9073	89.3835	83.7535	89.0136	93.3966	87.8267	90.6968	80.5927	91.5119	89.9491	87.305	84.1619	84.7649	93.5551	85.0064	89.6889	82.4239	89.7627	90.3732	84.9928	82.4989	80.2431	89.08	86.9954
TAD2176;cg25615890	-6.47786	42.2782	-6.67917	6.51676e-10	9.58357e-07	12.1806	12	TAD2176	50250000	51750000	50628607	50628607	LIMA1|MIR1293|LIMA1	transcript|promoter|intron	2	40.0723	43.3137	50.1121	46.1741	43.2079	45.9994	39.7745	47.8657	48.7866	37.4593	43.5649	44.5001	40.8075	47.8844	43.7652	40.6638	39.3709	45.0868	43.5247	42.9924	34.0429	39.0454	41.7297	38.0355	38.6923	46.6161	40.6974	47.6342	46.7212	43.5965	44.1974	43.8527	50.1424	42.9261
TAD2176;ENSG00000066084	4.01921	65.4832	6.5085	1.53936e-09	1.92527e-06	11.3801	12	TAD2176	50250000	51750000	50898768	51142450	DIP2B|DIP2B|DIP2B|DIP2B|DIP2B|DIP2B|DIP2B	transcript|promoter|intron|exon|cds|fiveUTR|threeUTR	1	67.4885	63.4912	66.4529	62.6043	66.1556	62.9941	65.628	65.1827	64.671	70.4772	64.991	66.4897	62.9173	65.2944	64.0974	65.2493	62.0505	65.5203	61.961	58.0271	68.7832	63.534	66.1281	69.7789	68.3929	66.4936	65.2763	67.061	65.9253	65.1328	64.1181	64.128	62.8293	61.5172
TAD2176;ENSG00000170545	5.68	32.7076	6.93612	1.75387e-10	3.78568e-07	13.4034	12	TAD2176	50250000	51750000	51638342	51664674	DAZAP2|SMAGP|SMAGP|SMAGP|DAZAP2|SMAGP|DAZAP2|SMAGP|DAZAP2|SMAGP|SMAGP|DAZAP2|NA	transcript|transcript|promoter|intron|intron|exon|exon|cds|cds|fiveUTR|threeUTR|threeUTR|intergenic	1	26.838	35.4996	28.843	31.9575	33.1755	26.6706	32.5872	34.0958	32.8323	35.7546	30.2588	29.8535	31.2848	29.1806	30.4166	36.929	30.5638	33.86	33.2779	26.3752	43.4046	38.9274	34.6305	40.5287	32.1266	29.8835	29.7136	35.0298	32.7109	32.8475	30.2894	31.3255	28.9039	29.0533
TAD2177;cg14872074	16.0915	27.6377	4.18402	5.26235e-05	0.0058907	1.72213	12	TAD2177	51750000	53400000	52306101	52306101	ACVRL1|ACVRL1|ACVRL1	transcript|promoter|intron	2	18.4754	38.3734	15.3615	17.0016	19.4649	14.933	22.286	27.0757	16.0253	20.4154	49.9509	18.1321	37.5774	54.5404	14.1482	20.2743	40.0876	23.1155	15.7299	18.5729	19.9198	17.4252	35.5588	23.9596	48.0909	35.3854	18.253	21.1161	36.9465	14.2042	35.4965	17.2721	14.7572	17.6458
TAD2177;ENSG00000123358	10.5802	60.0338	4.88886	2.96302e-06	0.000751708	4.36313	12	TAD2177	51750000	53400000	52416616	52453291	NR4A1|NR4A1|NR4A1|NR4A1|NR4A1|NR4A1|NR4A1	transcript|promoter|intron|exon|cds|fiveUTR|threeUTR	1	68.3877	48.0442	49.5922	59.8725	65.139	65.4509	67.3301	70.8469	59.0782	58.2722	83.729	51.8451	66.2498	53.4666	50.9962	63.3851	50.8692	67.7292	45.7713	41.5996	82.787	55.7616	57.2001	78.1636	63.4859	58.4815	57.0375	61.7503	65.1506	57.7664	72.8077	53.1666	65.295	50.0888
TAD2177;ENSG00000123395	5.44398	45.1407	6.29928	4.35313e-09	4.41332e-06	10.4124	12	TAD2177	51750000	53400000	52463030	52471278	ATG101|ATG101|ATG101|ATG101|ATG101|ATG101|ATG101|NA	transcript|promoter|intron|exon|cds|fiveUTR|threeUTR|intergenic	1	38.9793	36.0355	38.5627	41.6096	47.707	49.271	43.4473	44.2907	47.4988	45.9289	50.3616	47.2655	42.8144	50.1216	42.8058	46.3338	45.1167	45.1332	43.493	43.2494	54.0884	42.3554	39.6978	48.0899	46.2131	43.0562	47.5427	43.9685	49.2893	44.143	50.3372	44.0126	46.7616	43.1235
TAD2177;ENSG00000161835	12.2587	57.2072	5.09101	1.23333e-06	0.000391115	5.17229	12	TAD2177	51750000	53400000	52400724	52409673	TAMALIN|TAMALIN|TAMALIN|TAMALIN|TAMALIN|TAMALIN|TAMALIN|NA	transcript|promoter|intron|exon|cds|fiveUTR|threeUTR|intergenic	1	58.8079	65.6379	42.8213	56.5472	60.0947	69.0679	51.3295	53.6787	40.1792	57.1131	65.6913	40.6273	66.8396	30.5094	51.1628	48.0727	54.2055	47.5664	43.3659	40.2274	70.6723	39.8257	61.6486	62.8881	70.7771	68.772	69.7918	57.0723	65.7193	59.3749	65.7313	57.1791	62.4859	59.0113
TAD2177;ENSG00000257542	5.15868	6.52116	4.14921	6.01956e-05	0.00646263	1.59945	12	TAD2177	51750000	53400000	52473480	52502045	NA|NA|NA	transcript|intron|intergenic	1	10.228	0	0	12.0266	0	8.11447	12.2241	0	10.1401	5.06002	10.1246	19.5129	0	8.1535	4.94599	0	10.2266	5.1189	11.9321	9.72132	13.3022	17.321	10.2739	16.1048	8.22631	0	5.03032	4.94993	0	9.82501	9.8835	7.97097	5.04615	0
TAD2177;ENSG00000259884	9.03578	28.3665	4.15161	5.96417e-05	0.00641604	1.60789	12	TAD2177	51750000	53400000	52452243	52453287	NR4A1|NR4A1|NR4A1|NR4A1|NR4A1	transcript|intron|exon|cds|threeUTR	1	32.7777	18.145	26.7445	26.9827	30.6131	24.3434	36.9116	45.0271	29.3118	26.3599	44.6827	11.5968	31.393	21.8526	18.3024	37.6595	24.0349	36.2255	14.4266	12.5646	53.1514	31.3771	32.6583	51.4292	34.255	28.0594	19.6529	27.6452	28.2323	21.907	28.57	24.1768	24.7609	19.1333
TAD2178;cg05492964	-4.60339	80.755	-4.98274	1.97751e-06	0.000564867	4.73623	12	TAD2178	53400000	53900000	53835262	53835262	PRR13|PCBP2|NA	promoter|promoter|intergenic	2	77.5023	81.4546	83.1979	83.36	81.6668	80.5738	86.0336	83.7896	81.4608	70.9033	79.9297	84.5681	78.9662	78.9048	85.756	79.5427	83.8166	82.3589	82.851	77.5323	74.2789	78.3282	83.0637	75.3109	80.8481	81.871	80.7483	85.8945	80.8735	81.9754	81.4362	76.8307	83.5623	78.7977
TAD2178;cg08023809	-4.5859	77.3678	-4.80669	4.20459e-06	0.000968466	4.04054	12	TAD2178	53400000	53900000	53645616	53645616	MFSD5|MFSD5|MFSD5|MFSD5	transcript|promoter|exon|cds	2	77.8064	77.4777	80.7361	79.4271	76.9435	79.0352	82.0566	80.4757	80.7266	72.1824	81.4098	78.5129	75.418	78.5424	83.6795	75.4611	77.3694	77.6365	76.1016	75.2309	67.7484	73.8947	82.9475	74.0438	74.3167	80.562	77.8316	77.4732	80.0314	75.8704	77.4454	74.1763	79.8148	73.2446
TAD2178;ENSG00000139546	4.93651	53.8177	9.07727	1.63929e-15	3.37504e-11	24.1844	12	TAD2178	53400000	53900000	53894705	53900215	TARBP2|TARBP2|TARBP2|TARBP2|TARBP2|TARBP2|TARBP2	transcript|promoter|intron|exon|cds|fiveUTR|threeUTR	1	49.151	53.1558	53.489	50.9628	53.3052	52.9079	52.2895	51.9083	54.6744	57.1568	55.3197	54.1324	49.9412	55.1436	53.7686	57.3573	58.6324	53.0697	53.6915	56.3787	58.0836	53.7981	50.5271	60.702	52.2732	51.2773	54.2379	54.3686	53.038	53.2824	50.7243	56.1212	52.9434	54.3067
TAD2178;ENSG00000139625	4.67869	51.6223	7.08811	7.99048e-11	2.09672e-07	14.1359	12	TAD2178	53400000	53900000	53874274	53893847	PCBP2|MAP3K12|TARBP2|MAP3K12|MAP3K12|PCBP2|MAP3K12|MAP3K12|MAP3K12|PCBP2|MAP3K12|NA	transcript|transcript|promoter|promoter|intron|exon|exon|cds|fiveUTR|threeUTR|threeUTR|intergenic	1	51.4368	46.7487	51.7369	51.3754	49.4057	44.198	53.4681	50.5335	55.4976	53.9982	50.4717	54.0612	50.7576	48.4914	46.7558	54.5147	51.8402	54.8319	51.0857	51.5541	59.338	48.3127	52.8116	57.2796	49.7967	45.819	50.0947	48.8117	49.4437	50.9728	46.936	50.7975	44.8998	50.4766
TAD2178;ENSG00000139626	5.04387	71.2567	6.04932	1.47468e-08	1.18528e-05	9.27739	12	TAD2178	53400000	53900000	53585102	53601091	ITGB7|ITGB7|ITGB7|ITGB7|ITGB7|ITGB7|ITGB7|NA|NA	transcript|promoter|intron|exon|cds|fiveUTR|threeUTR|intergenic|intergenic	1	64.2557	70.4354	66.8124	72.0457	64.8478	68.4051	69.4697	71.8933	71.1002	74.9202	69.9163	71.389	67.7679	68.9056	73.5792	76.4423	75.9363	68.5717	73.4681	73.9943	80.1705	73.3347	67.277	77.8137	71.3235	69.405	71.6001	70.7784	69.685	71.4082	67.9603	73.362	58.9939	75.9328
TAD2178;ENSG00000170374	16.0349	24.3981	7.00882	1.20523e-10	2.90613e-07	13.753	12	TAD2178	53400000	53900000	53720362	53739099	SP7|SP7|SP7|SP7|SP7|SP7|SP7|NA	transcript|promoter|intron|exon|cds|fiveUTR|threeUTR|intergenic	1	24.0381	20.4919	0	29.0817	21.271	39.1339	12.2241	11.8154	16.0717	34.7015	38.6955	24.7437	11.9329	8.1535	13.8852	18.4388	23.4444	14.3706	8.14492	9.72132	37.7249	15.8714	23.5526	33.6805	21.2148	31.4439	35.7054	30.6392	41.2111	31.8121	27.7465	16.7064	15.1384	18.596
TAD2179;ENSG00000139546	4.93651	53.8177	9.07727	1.63929e-15	3.37504e-11	24.1844	12	TAD2179	53900000	54150000	53894705	53900215	TARBP2|TARBP2|TARBP2|TARBP2|TARBP2|TARBP2|TARBP2	transcript|promoter|intron|exon|cds|fiveUTR|threeUTR	1	49.151	53.1558	53.489	50.9628	53.3052	52.9079	52.2895	51.9083	54.6744	57.1568	55.3197	54.1324	49.9412	55.1436	53.7686	57.3573	58.6324	53.0697	53.6915	56.3787	58.0836	53.7981	50.5271	60.702	52.2732	51.2773	54.2379	54.3686	53.038	53.2824	50.7243	56.1212	52.9434	54.3067
TAD2179;ENSG00000267281	4.30963	21.678	4.18896	5.16275e-05	0.00582305	1.73957	12	TAD2179	53900000	54150000	53900472	54019763	LOC100652999|NPFF|ATF7|LOC100652999|NPFF|LOC100652999|ATF7|NPFF|LOC100652999|ATF7|NPFF|ATF7|NPFF|ATF7|NPFF|ATF7|NPFF|NA|NA	transcript|transcript|transcript|promoter|promoter|intron|intron|intron|exon|exon|exon|cds|cds|fiveUTR|fiveUTR|threeUTR|threeUTR|intergenic|intergenic	1	15.3421	20.4919	12.4198	25.4155	24.461	19.4923	26.082	19.3741	23.246	28.9834	18.1482	19.978	15.4177	21.8526	23.2483	30.5041	27.7462	24.3398	24.1549	22.5722	27.7489	21.2689	19.0089	25.6281	16.4526	14.2612	19.1522	24.523	22.6283	22.813	15.665	27.2894	18.673	23.041
TAD2181;ENSG00000123338	4.92102	68.0782	9.35439	3.45745e-16	9.25388e-12	25.6293	12	TAD2181	54600000	54950000	54891495	54937726	NCKAP1L|NCKAP1L|NCKAP1L|NCKAP1L|NCKAP1L|NCKAP1L|NCKAP1L|NA	transcript|promoter|intron|exon|cds|fiveUTR|threeUTR|intergenic	1	66.0616	66.7163	63.2335	66.8753	71.8954	64.5381	69.003	70.5739	68.225	73.0665	66.5551	69.3458	63.9377	66.8983	66.0282	71.6312	68.4627	66.5807	67.9533	63.3753	75.7842	68.979	67.6875	72.8637	68.4853	65.2802	66.0801	68.327	66.4033	65.875	62.341	66.6716	64.051	64.8389
TAD2181;ENSG00000123360	4.02759	55.5468	4.70146	6.54703e-06	0.00135209	3.63279	12	TAD2181	54600000	54950000	54943134	54973023	PDE1B|PDE1B|PDE1B|PDE1B|PDE1B|PDE1B|PDE1B|NA	transcript|promoter|intron|exon|cds|fiveUTR|threeUTR|intergenic	1	57.6693	51.1825	59.4394	57.8941	61.4556	52.7693	60.1081	61.5804	57.8192	60.232	55.5848	56.1002	55.7413	54.6004	48.0636	53.2218	53.7903	55.9457	45.9544	50.0275	51.8485	52.7294	59.5281	62.9416	53.5085	52.3773	57.3151	53.9023	57.4833	55.0874	52.6702	51.7671	56.0684	56.1265
TAD2181;ENSG00000257824	4.17496	39.1889	5.47278	2.22587e-07	0.00010379	6.75709	12	TAD2181	54600000	54950000	54936895	54937889	NCKAP1L|NCKAP1L|NCKAP1L|NA	transcript|exon|threeUTR|intergenic	1	39.6586	36.7155	32.785	39.3642	43.3071	33.7893	39.9321	43.0258	41.2938	44.9309	36.3971	42.0006	35.1157	37.5727	34.9488	42.6388	35.3172	39.6278	38.822	29.2727	46.1231	40.6506	39.002	41.733	38.7585	34.7107	37.0109	39.9266	39.37	37.7943	34.4232	34.7356	34.6689	35.0633
TAD2182;cg00999410	-6.07634	15.2629	-4.0513	8.74944e-05	0.00828365	1.25864	12	TAD2182	54950000	56100000	55714226	55714226	OR6C1|NA	promoter|intergenic	2	21.0511	15.4216	12.5474	9.06389	43.9735	10.2867	6.08704	8.6542	13.7227	12.8265	7.48269	11.924	25.0025	13.2145	8.99107	22.0839	14.2667	23.4864	10.5838	14.1605	11.0169	16.2459	11.0821	11.1097	28.3731	11.0089	19.8849	14.1644	12.5751	18.7585	17.2382	23.4076	10.3226	11.1026
TAD2182;ENSG00000123360	4.02759	55.5468	4.70146	6.54703e-06	0.00135209	3.63279	12	TAD2182	54950000	56100000	54943134	54973023	PDE1B|PDE1B|PDE1B|PDE1B|PDE1B|PDE1B|PDE1B|NA	transcript|promoter|intron|exon|cds|fiveUTR|threeUTR|intergenic	1	57.6693	51.1825	59.4394	57.8941	61.4556	52.7693	60.1081	61.5804	57.8192	60.232	55.5848	56.1002	55.7413	54.6004	48.0636	53.2218	53.7903	55.9457	45.9544	50.0275	51.8485	52.7294	59.5281	62.9416	53.5085	52.3773	57.3151	53.9023	57.4833	55.0874	52.6702	51.7671	56.0684	56.1265
TAD2183;cg00062356	5.438	86.2824	6.3195	3.93986e-09	4.11916e-06	10.5052	12	TAD2183	56100000	58150000	58087544	58087544	OS9|NA	promoter|intergenic	2	82.5425	86.9529	79.5811	86.4717	86.3507	82.3253	90.5131	87.7492	83.9631	88.0115	89.7018	81.5671	84.1911	84.0273	92.1846	89.056	87.0968	84.4475	90.4262	85.2176	86.35	88.4763	84.6338	91.7514	87.2244	80.6124	82.0472	81.9383	85.1708	83.5371	82.7174	81.0235	95.9207	84.7159
TAD2183;cg08134859	4.59114	83.4421	4.14628	6.08794e-05	0.00651254	1.58915	12	TAD2183	56100000	58150000	57119720	57119720	NACA|NA	promoter|intergenic	2	77.7097	75.3239	86.6621	85.8176	74.5662	78.9635	85.0349	82.7712	80.4219	88.4677	89.5281	83.4067	81.6405	84.2707	89.1045	83.079	81.6957	69.7055	82.923	84.8489	88.1778	82.1529	83.862	83.8239	75.4999	84.7956	81.9134	80.5383	78.2159	82.7142	78.7769	76.6613	80.3995	74.7532
TAD2183;cg10069353	6.3835	84.9886	5.17903	8.36465e-07	0.000291554	5.53126	12	TAD2183	56100000	58150000	56510054	56510054	RPL41|NA	promoter|intergenic	2	86.8223	81.7882	81.0227	85.644	88.0516	80.5036	89.0079	96.3929	76.0096	87.1184	88.0446	78.8882	79.8051	82.0862	92.4388	85.9123	97.2338	83.7598	97.9445	88.5835	88.4894	87.0643	82.5067	88.3331	82.6552	81.9903	92.3503	81.3682	92.9959	82.4331	82.9711	76.919	83.9593	90.7831
TAD2183;cg17038216	-12.9127	36.5722	-4.73756	5.62813e-06	0.00120827	3.77198	12	TAD2183	56100000	58150000	58030134	58030134	NA	intergenic	2	37.9107	39.4408	31.471	17.9143	51.7003	50.9571	17.8373	25.4037	33.2765	33.3488	14.7288	33.7474	49.836	47.1444	16.3046	43.4877	35.4598	48.6313	44.1919	42.483	34.0513	51.0198	28.5739	19.9638	55.9465	31.2582	50.8436	48.1251	30.9173	29.2708	48.8981	50.5773	27.1758	55.0236
TAD2183;cg18202167	6.47707	83.648	6.0987	1.16107e-08	9.92347e-06	9.49973	12	TAD2183	56100000	58150000	58087540	58087540	OS9|NA	promoter|intergenic	2	80.8367	85.908	77.2068	87.0161	78.4931	99.4479	85.7189	85.8615	80.5627	88.7842	88.7892	79.6352	82.9608	87.4639	90.8943	83.1895	85.1771	82.4403	84.5901	82.8511	89.5905	85.1453	79.7082	88.9357	81.5871	78.8285	80.6224	99.2728	81.6932	81.4468	77.9251	75.6877	77.6669	83.6083
TAD2183;cg21667943	5.11343	86.6765	4.46275	1.74643e-05	0.00275283	2.73142	12	TAD2183	56100000	58150000	56210943	56210943	SARNP|DNAJC14|ORMDL2|SARNP|DNAJC14	transcript|transcript|promoter|intron|intron	2	80.5873	85.6487	90.8557	91.3056	82.3371	83.7982	87.088	91.7953	91.8797	83.8038	93.4603	92.0762	78.5022	85.4517	91.9385	87.8539	89.3703	79.9493	84.9692	85.2924	89.0373	85.0154	91.4299	88.3098	85.937	91.9062	79.1502	86.3126	87.0483	82.7843	77.4812	80.966	88.4433	79.2739
TAD2183;ENSG00000025423	5.28754	15.8413	4.32935	2.97825e-05	0.00400971	2.24241	12	TAD2183	56100000	58150000	57145945	57181574	NA|HSD17B6|PRIM1|NA|HSD17B6|PRIM1|PRIM1|HSD17B6|PRIM1|HSD17B6|PRIM1|HSD17B6|PRIM1|HSD17B6|HSD17B6|NA	transcript|transcript|transcript|promoter|promoter|promoter|intron|intron|exon|exon|cds|cds|fiveUTR|fiveUTR|threeUTR|intergenic	1	13.2195	20.4919	13.8267	15.5387	13.4521	17.0071	16.6885	14.2855	8.03583	8.01994	8.02356	20.4148	15.4177	8.1535	12.7852	19.0328	22.0994	19.999	16.2898	20.6477	29.1903	17.321	17.0645	23.8806	5.19022	14.2612	7.97287	13.8962	10.0046	13.7912	7.83249	16.7064	13.0441	18.0157
TAD2183;ENSG00000110955	4.64122	73.8467	10.4671	6.25789e-19	1.67492e-13	31.4752	12	TAD2183	56100000	58150000	57031959	57039798	ATP5F1B|SNORD59B|SNORD59A|SNORD59B|SNORD59A|ATP5F1B|SNORD59A|ATP5F1B|SNORD59B|ATP5F1B|ATP5F1B|ATP5F1B	transcript|transcript|transcript|promoter|promoter|intron|exon|exon|exon|cds|fiveUTR|threeUTR	1	69.7263	70.2787	72.8618	72.9044	74.0158	73.8411	69.9314	72.3591	72.7931	76.672	78.006	74.0963	71.8332	74.1335	73.3178	73.1105	72.8375	70.3638	71.3876	71.3861	77.4143	72.0266	75.405	78.8086	74.252	73.7502	74.1882	72.7463	74.5485	71.5745	73.2674	73.2299	75.1027	75.0245
TAD2183;ENSG00000111602	4.91596	62.2069	6.79353	3.643e-10	6.2105e-07	12.7224	12	TAD2183	56100000	58150000	56810903	56843187	TIMELESS|TIMELESS|TIMELESS|TIMELESS|TIMELESS|TIMELESS	transcript|intron|exon|cds|fiveUTR|threeUTR	1	57.7902	61.9451	62.0592	61.1881	57.262	56.2946	60.4925	58.782	64.2172	67.4625	62.6021	61.2371	55.9518	60.6446	63.014	67.3868	66.4786	64.1381	65.0156	60.2557	67.6384	62.448	60.8857	64.9275	63.0879	61.3715	63.9923	60.948	61.045	63.9725	59.1141	63.6922	55.2765	60.29
TAD2183;ENSG00000135414	5.32445	37.9665	5.2535	6.00378e-07	0.000224078	5.83805	12	TAD2183	56100000	58150000	56137064	56150911	GDF11|SARNP|GDF11|GDF11|SARNP|GDF11|SARNP|GDF11|GDF11|GDF11	transcript|transcript|promoter|intron|intron|exon|exon|cds|fiveUTR|threeUTR	1	33.9768	43.8359	30.4911	33.7892	36.0056	34.7182	39.4419	42.1375	44.4719	39.172	33.4857	39.6688	32.1095	35.531	32.1087	38.9736	38.0582	38.35	36.0298	44.8698	53.6212	45.735	35.229	44.0063	36.154	35.5021	39.8344	34.7603	35.559	34.2759	37.0624	38.7959	32.2566	40.8005
TAD2183;ENSG00000135437	5.74044	36.4843	4.4314	1.98172e-05	0.00299665	2.61554	12	TAD2183	56100000	58150000	56114151	56118489	BLOC1S1-RDH5|RDH5|BLOC1S1-RDH5|RDH5|BLOC1S1-RDH5|RDH5|BLOC1S1-RDH5|RDH5|BLOC1S1-RDH5|RDH5|BLOC1S1-RDH5|RDH5	transcript|transcript|intron|intron|exon|exon|cds|cds|fiveUTR|fiveUTR|threeUTR|threeUTR	1	29.8295	35.9706	24.8395	35.1921	40.2864	31.1657	42.9055	38.041	42.848	46.1157	36.8809	38.8966	34.5762	25.2425	36.7303	47.2286	34.402	45.1496	40.121	31.7846	50.0687	39.0582	35.4182	40.7578	34.5576	28.5224	37.2716	41.5626	37.9798	39.5449	32.7606	36.7316	20.1846	35.0633
TAD2183;ENSG00000135469	5.02038	56.6269	7.73092	2.67679e-12	1.43288e-08	17.3006	12	TAD2183	56100000	58150000	56660642	56664750	COQ10A|COQ10A|COQ10A|COQ10A|COQ10A|COQ10A|COQ10A	transcript|promoter|intron|exon|cds|fiveUTR|threeUTR	1	53.2825	56.4625	55.0342	54.5479	54.0757	53.0102	54.5114	57.1451	55.3022	59.2895	60.6561	54.4631	53.4524	56.139	52.8986	55.95	59.1337	52.3047	56.0607	54.3508	59.0333	52.1768	52.5817	61.3002	57.4005	55.9647	58.5086	56.67	57.4557	53.5283	55.1181	56.389	48.4426	53.3195
TAD2183;ENSG00000135473	4.13544	69.3878	7.42434	1.37074e-11	5.64427e-08	15.7787	12	TAD2183	56100000	58150000	56710007	56727837	CNPY2|PAN2|CNPY2|PAN2|PAN2|CNPY2|PAN2|PAN2|CNPY2|PAN2|PAN2	transcript|transcript|promoter|promoter|intron|exon|exon|cds|fiveUTR|fiveUTR|threeUTR	1	67.2586	69.0854	69.5967	69.6933	66.5955	67.5258	70.7545	70.9479	67.5891	74.0075	69.3897	66.3017	64.4477	64.4525	68.2916	72.7539	72.951	71.028	70.8096	66.9023	73.5109	69.8034	70.5178	74.0422	68.9	68.4669	69.035	70.0128	68.7596	68.5075	64.8952	69.2481	66.9499	65.8006
TAD2183;ENSG00000155980	-11.9706	31.2138	-5.18327	8.20859e-07	0.000287624	5.54867	12	TAD2183	56100000	58150000	57943781	57980415	KIF5A|NA|KIF5A|NA|KIF5A|KIF5A|KIF5A|NA|KIF5A|NA|KIF5A|NA|NA	transcript|transcript|promoter|promoter|intron|exon|cds|fiveUTR|fiveUTR|threeUTR|threeUTR|intergenic|intergenic	1	13.2195	18.8034	5.3489	44.9559	38.9455	27.2464	24.7461	44.8498	45.2039	26.3599	14.2117	50.6928	41.7516	17.089	36.6047	36.3988	35.1304	41.7437	30.9482	43.438	19.0425	17.9495	43.7243	23.294	29.4412	35.3858	25.3749	37.2798	43.9924	11.4065	20.6067	24.4314	41.1759	45.6543
TAD2183;ENSG00000170581	4.68089	69.1146	6.92545	1.85284e-10	3.90483e-07	13.3523	12	TAD2183	56100000	58150000	56735381	56753939	STAT2|STAT2|STAT2|STAT2|STAT2|STAT2|STAT2|NA	transcript|promoter|intron|exon|cds|fiveUTR|threeUTR|intergenic	1	66.6795	67.0294	68.7626	67.4457	66.784	61.8905	71.1306	69.7166	69.1761	74.0794	68.5067	65.6557	63.5952	69.2365	67.0705	74.6017	72.3029	73.5092	72.8214	66.334	76.0279	68.8203	67.8184	75.1402	69.3827	68.3627	69.1383	72.0922	65.9579	68.2663	66.9822	69.5708	64.3345	65.334
TAD2183;ENSG00000179912	4.12116	60.8324	7.63871	4.38544e-12	2.13411e-08	16.8407	12	TAD2183	56100000	58150000	57643392	57824788	STAC3|R3HDM2|NA|STAC3|R3HDM2|NA|R3HDM2|STAC3|R3HDM2|STAC3|R3HDM2|STAC3|R3HDM2|STAC3|R3HDM2	transcript|transcript|transcript|promoter|promoter|intron|intron|intron|exon|exon|cds|cds|fiveUTR|fiveUTR|threeUTR	1	58.0149	59.6686	62.0094	59.3442	57.6608	58.3138	56.7643	57.6756	61.8824	63.737	60.9654	58.718	55.7534	54.7411	60.0358	64.0507	62.7703	61.2424	62.266	58.1616	66.1321	60.6259	62.2325	64.4562	61.5112	61.4355	59.9276	62.5179	60.4087	61.1995	57.782	62.3615	56.4655	59.5238
TAD2183;ENSG00000182379	11.5358	38.887	4.489	1.57032e-05	0.00254355	2.82893	12	TAD2183	56100000	58150000	57610578	57620232	NXPH4|NXPH4|NXPH4|NXPH4|NXPH4|NXPH4	transcript|intron|exon|cds|fiveUTR|threeUTR	1	23.7488	55.4595	30.0325	48.1658	29.9483	42.3471	25.833	25.443	32.666	44.7106	42.635	35.9587	41.5359	23.5864	48.5863	45.6237	49.6015	28.2745	43.8816	47.4637	66.3529	51.7704	39.9386	47.7829	46.1029	41.1642	49.2199	45.4153	43.7612	37.5505	25.141	53.3873	37.3459	50.6663
TAD2183;ENSG00000185482	4.85077	43.6344	5.94653	2.41782e-08	1.72568e-05	8.81776	12	TAD2183	56100000	58150000	57637236	57644976	STAC3|R3HDM2|R3HDM2|STAC3|R3HDM2|STAC3|STAC3|STAC3|STAC3|NA	transcript|transcript|intron|intron|exon|exon|cds|fiveUTR|threeUTR|intergenic	1	42.3953	42.8255	48.6221	42.9147	38.8187	39.2802	46.4853	39.8906	43.9875	41.8773	44.4373	39.0259	40.9082	38.6223	42.6987	44.117	54.1865	42.6221	42.9257	45.9591	47.0453	39.5284	46.1889	51.8631	42.3777	44.1801	45.0571	50.0624	41.6289	43.2978	41.1914	47.2996	46.6304	42.131
TAD2183;ENSG00000207031	6.22673	33.9854	6.25624	5.38028e-09	5.29423e-06	10.2153	12	TAD2183	56100000	58150000	57038811	57038885	ATP5F1B|SNORD59A|ATP5F1B|SNORD59A	transcript|transcript|intron|exon	1	32.6021	31.5877	24.1961	27.5652	29.5191	33.94	30.8402	34.0958	30.6454	37.0946	38.5851	33.0371	28.5462	30.0061	33.4754	27.7348	24.3133	31.8847	29.8432	26.5364	38.5942	30.1533	38.1912	39.7629	31.8123	33.2969	37.6865	37.2411	35.9657	33.4412	34.6477	30.9278	33.7411	36.0314
TAD2183;ENSG00000241217	4.85441	31.2805	4.18296	5.28399e-05	0.0058996	1.71838	12	TAD2183	56100000	58150000	57064236	57064530	PTGES3|PTGES3	transcript|intron	1	37.9781	28.4611	20.3652	28.6096	31.7886	26.0461	34.1773	35.3277	34.5136	33.1663	35.0254	35.1832	33.6061	31.2057	25.3694	28.7256	24.0349	31.9825	23.8642	12.5646	36.8447	25.2567	29.1389	35.8994	30.6581	31.8349	30.5144	29.9194	30.6606	31.2315	37.1407	27.7787	28.6239	24.6588
TAD2183;ENSG00000258260	6.07969	20.7266	4.36825	2.55182e-05	0.00360938	2.38388	12	TAD2183	56100000	58150000	56661577	56663888	COQ10A|COQ10A|COQ10A|COQ10A	transcript|intron|exon|cds	1	18.9241	18.8034	10.6978	20.7182	18.0028	15.359	12.2241	19.3741	16.8423	11.749	31.0283	12.9106	19.0174	23.5864	11.4842	18.4388	25.3324	13.2322	15.4166	11.2861	20.1049	14.0561	13.2788	27.2191	18.6068	18.2114	24.6833	20.2327	20.8593	20.0797	21.7057	19.6482	15.9959	16.6939
TAD2183;ENSG00000258311	5.57085	37.171	5.12207	1.07589e-06	0.000350744	5.29852	12	TAD2183	56100000	58150000	56109820	56118487	BLOC1S1|BLOC1S1-RDH5|RDH5|BLOC1S1|RDH5|BLOC1S1-RDH5|BLOC1S1|RDH5|BLOC1S1-RDH5|BLOC1S1|RDH5|BLOC1S1-RDH5|BLOC1S1|RDH5|BLOC1S1-RDH5|BLOC1S1|RDH5|BLOC1S1-RDH5|BLOC1S1|RDH5	transcript|transcript|transcript|promoter|promoter|intron|intron|intron|exon|exon|exon|cds|cds|cds|fiveUTR|fiveUTR|fiveUTR|threeUTR|threeUTR|threeUTR	1	28.5616	37.5009	36.9443	35.1921	40.0729	31.8894	39.9321	34.7698	39.5836	44.8529	38.5106	36.1522	33.526	24.1804	37.0942	45.2664	41.8772	43.7309	40.0545	39.6624	45.8349	36.7497	37.4246	43.7672	36.0938	32.4726	37.8853	42.9802	39.5827	41.121	33.5763	38.7265	19.2125	36.658
TAD2184;cg17722571	4.36861	83.6702	4.50636	1.46343e-05	0.00241187	2.89361	12	TAD2184	58150000	58400000	58176348	58176348	TSFM|NA	promoter|intergenic	2	81.7536	79.7679	84.431	84.2773	82.6733	86.318	73.1346	84.5589	86.961	86.499	88.2146	85.2799	82.4499	82.6488	85.1333	84.7812	82.1764	74.0991	79.5695	80.8809	87.145	77.4604	86.76	80.4804	80.4453	81.5216	81.3537	87.8572	85.4692	82.9682	77.2021	84.3143	81.663	79.1763
TAD2184;cg20265062	-8.71297	85.5238	-3.98077	0.000114118	0.00990396	1.01696	12	TAD2184	58150000	58400000	58290206	58290206	NA	intergenic	2	90.3647	89.0305	87.9669	93.1905	87.0539	89.7233	61.9621	92.2014	88.5176	89.2616	86.2931	88.4329	91.4661	91.0204	90.4904	90.2207	78.8745	92.121	89.748	90.5461	90.3799	88.2979	90.3325	82.1371	88.1093	89.7818	76.4828	91.4281	89.2185	86.2409	90.9475	85.6168	85.2315	77.968
TAD2186;cg16206511	6.63407	79.7288	6.30084	4.31983e-09	4.39621e-06	10.4196	12	TAD2186	62650000	63250000	62860399	62860399	MON2|NA	promoter|intergenic	2	74.518	80.8157	79.5629	82.9702	72.4664	82.8718	72.6814	83.7712	78.8883	79.5216	87.7663	77.9328	75.9667	80.7777	80.3291	78.4169	78.2974	65.0271	78.1512	83.2201	85.5262	68.6373	79.6223	84.5816	74.0526	80.0748	77.2868	76.6581	79.6507	78.6183	76.3978	75.0995	77.9018	77.2426
TAD2186;cg20634382	-8.11349	26.3717	-4.23126	4.37962e-05	0.00522606	1.8898	12	TAD2186	62650000	63250000	63001369	63001369	NA	intergenic	2	25.1062	38.895	32.599	22.5909	45.0921	39.7222	14.6085	25.0592	34.6638	23.5295	19.7026	26.5328	33.3661	22.1061	12.3903	25.1856	27.7534	33.6162	23.3322	25.254	25.9894	24.6227	19.886	20.6632	33.7397	26.0992	29.2904	30.2267	21.0155	22.9544	26.3078	44.357	21.1551	23.0983
TAD2188;cg21673929	-6.2562	47.6107	-4.12597	6.58203e-05	0.00686814	1.51799	12	TAD2188	64800000	65150000	65000487	65000487	NA	intergenic	2	53.4035	54.1779	48.3556	48.2321	51.1011	52.1247	50.49	51.03	50.5433	46.1539	43.4149	48.4528	50.3827	57.1954	50.093	50.7453	47.6074	53.8321	50.8413	46.4769	47.2984	50.9307	52.9766	47.9741	47.2619	51.2567	50.5136	54.2931	53.3067	46.2653	52.5674	50.6104	50.3942	47.7276
TAD2191;cg12640631	-11.0813	27.2833	-5.62323	1.11193e-07	5.83544e-05	7.40077	12	TAD2191	67650000	68600000	68554684	68554684	NA	intergenic	2	36.9277	22.1126	34.5284	21.6906	40.6058	30.0286	21.7638	23.6268	27.2875	22.7789	19.4158	25.9738	31.7076	20.1287	13.3533	31.1202	36.5838	40.4791	28.2871	31.7137	20.7369	36.4134	22.9219	22.6197	47.0208	16.3541	27.8008	28.9374	24.3642	30.3601	28.8199	31.3002	22.7391	31.0714
TAD2191;cg18750937	9.62703	77.0657	5.10579	1.15578e-06	0.000369145	5.23231	12	TAD2191	67650000	68600000	67662516	67662516	CAND1|NA	promoter|intergenic	2	76.6536	67.603	75.293	69.8078	72.1654	78.7139	75.0246	84.5175	67.1354	75.5086	80.2007	83.4178	72.7103	86.1172	78.6912	73.8391	82.2182	68.8592	80.4495	71.425	73.4916	78.2659	72.5508	77.3627	74.3101	73.9368	80.2589	75.4322	72.381	74.2339	73.6399	66.2529	65.3758	75.3986
TAD2191;ENSG00000127334	4.11838	58.4107	5.53603	1.6647e-07	8.19038e-05	7.02643	12	TAD2191	67650000	68600000	68042118	68059186	DYRK2|NA|DYRK2|NA|DYRK2|DYRK2|DYRK2|DYRK2|DYRK2|NA|NA	transcript|transcript|promoter|promoter|intron|exon|cds|fiveUTR|threeUTR|intergenic|intergenic	1	53.008	58.1961	59.6015	52.2897	58.9512	50.9023	57.9369	55.6932	55.6007	61.7831	61.2639	54.2223	55.7855	61.9122	57.8122	63.4715	59.1117	57.5587	60.9306	57.8167	65.1243	62.2938	61.0795	65.5248	51.9533	57.3145	54.7163	57.3657	57.4431	59.0207	57.8057	54.6451	56.0388	54.0387
TAD2191;ENSG00000255772	5.58509	6.91191	4.30561	3.27144e-05	0.00427958	2.1565	12	TAD2191	67650000	68600000	68323015	68363797	NA	intergenic	1	5.11402	17.4237	0	5.17956	0	11.8875	8.34425	5.0886	5.07005	8.01994	15.1869	4.99449	5.13922	0	0	13.2955	14.3549	0	11.9321	7.70397	5.146	7.93572	5.13693	20.3221	0	5.07994	5.03032	4.94993	5.00231	0	7.83249	13.0001	5.04615	0
TAD2192;ENSG00000127314	4.7721	64.5081	6.54812	1.26204e-09	1.65581e-06	11.5651	12	TAD2192	68600000	69250000	69004619	69054372	RAP1B|SNORA70G|SNORA70G|RAP1B|SNORA70G|RAP1B|RAP1B|RAP1B|RAP1B	transcript|transcript|promoter|intron|exon|exon|cds|fiveUTR|threeUTR	1	65.5186	64.7029	66.8378	63.7	63.7131	62.734	61.4371	62.0792	60.828	67.007	67.6123	62.1862	64.1893	65.2258	59.5614	63.6524	62.691	61.2627	62.5364	56.8423	66.3098	61.4227	65.3156	67.044	68.3435	66.3844	62.2954	66.3815	66.1769	61.4907	63.6088	60.3513	63.4985	59.3724
TAD2192;ENSG00000135679	4.58036	62.2487	5.25915	5.85403e-07	0.000219752	5.86143	12	TAD2192	68600000	69250000	69201956	69239214	MDM2|MDM2|MDM2|MDM2|MDM2|MDM2|MDM2|NA	transcript|promoter|intron|exon|cds|fiveUTR|threeUTR|intergenic	1	76.1184	60.6971	65.4844	62.5388	62.4714	55.731	63.2678	58.2206	60.7742	64.5463	61.4573	62.6594	59.9758	61.5869	57.6172	66.6499	61.4813	65.2384	62.591	61.2563	66.4709	61.0222	61.8502	63.9393	60.2542	71.9121	59.3277	61.6097	62.6234	58.3923	57.5744	60.2568	62.6102	58.1687
TAD2192;ENSG00000206650	5.22665	10.4934	4.46277	1.74625e-05	0.00275283	2.73152	12	TAD2192	68600000	69250000	69021014	69021155	RAP1B|SNORA70G|RAP1B|SNORA70G	transcript|transcript|intron|exon	1	19.4709	5.24507	10.6978	5.17956	0	10.2393	12.2241	13.1538	5.07005	15.1801	18.1482	11.5968	5.13922	10.2886	0	8.15208	5.11332	8.11326	10.2777	9.72132	14.4467	10.0138	0	16.8771	8.22631	14.2612	10.0607	15.6909	7.92848	7.78614	11.4744	5.02912	7.99796	0
TAD2194;cg14057434	-5.78636	16.0522	-5.87685	3.37226e-08	2.24524e-05	8.50858	12	TAD2194	69500000	70100000	69978378	69978378	MIR3913-2|CCT2|NA	promoter|promoter|intergenic	2	18.2943	15.1562	16.002	16.7423	20.296	15.6968	9.92672	15.4078	20.4034	10.8472	11.8106	17.3829	22.0767	10.9567	10.0773	14.4801	19.2736	24.0725	14.612	14.542	9.94328	14.5671	14.5903	12.1373	18.3439	15.2013	20.7404	16.177	17.2296	20.1892	13.7869	19.9062	20.3832	14.8272
TAD22;cg21813747	22.5778	27.2896	4.17005	5.55457e-05	0.00609795	1.6728	1	TAD22	19600000	20200000	19969931	19969931	MICOS10-NBL1|NBL1|NBL1|MICOS10-NBL1|NBL1|NBL1|NBL1	transcript|transcript|promoter|intron|intron|exon|fiveUTR	2	50.4846	9.28035	7.43447	50.2749	13.7899	7.25604	6.6425	48.307	8.5367	9.18204	91.7815	45.6204	8.62108	18.2647	45.4842	9.98859	55.9124	14.3117	90.1043	14.2163	86.4284	52.05	9.04848	8.6136	7.54002	47.2035	11.9195	12.5052	7.81482	9.51064	7.05271	51.2992	8.80024	44.5315
TAD2202;cg15354877	-7.06401	21.9571	-5.19065	7.94416e-07	0.000280508	5.57896	12	TAD2202	75850000	76900000	76102490	76102490	NA	intergenic	2	30.2294	25.8208	28.9545	18.1632	31.5698	21.0573	16.8227	13.9233	25.3043	16.0093	15.894	23.8246	27.999	19.3653	12.185	22.799	33.8977	30.4882	19.1921	27.1388	17.1099	30.1045	19.9489	21.9734	37.6567	22.2634	20.2631	29.2501	21.8127	25.9176	21.4565	30.2634	19.8848	27.7777
TAD2202;ENSG00000091039	4.40985	62.4589	5.70562	7.57035e-08	4.24781e-05	7.75756	12	TAD2202	75850000	76900000	76745577	76953589	OSBPL8|OSBPL8|OSBPL8|OSBPL8|OSBPL8|OSBPL8|OSBPL8|NA	transcript|promoter|intron|exon|cds|fiveUTR|threeUTR|intergenic	1	60.3892	61.1575	62.9114	62.7253	61.6883	59.8778	57.7801	59.2989	64.3256	66.4904	61.6898	61.4881	60.2065	64.5782	60.4344	62.3823	60.7245	62.8298	63.367	55.8847	68.7705	63.6167	61.3177	62.5702	65.3819	61.6144	58.8264	63.2831	65.3303	60.8681	61.7019	57.4773	59.2852	55.4052
TAD2202;ENSG00000111615	4.04237	59.4043	5.81482	4.52671e-08	2.85076e-05	8.23508	12	TAD2202	75850000	76900000	75890684	75905416	GLIPR1|KRR1|GLIPR1|KRR1|GLIPR1|KRR1|GLIPR1|KRR1|KRR1|GLIPR1|KRR1	transcript|transcript|intron|intron|exon|exon|cds|cds|fiveUTR|threeUTR|threeUTR	1	55.2567	56.74	59.7903	57.6281	60.782	59.5686	54.3826	57.0775	59.8126	62.6481	62.8763	59.2884	56.1982	60.9527	57.2479	57.525	54.8161	57.3894	56.3071	50.7697	62.8424	56.0013	59.4458	60.331	62.3627	59.9067	59.787	60.948	62.181	58.4964	61.5473	56.0926	58.0775	54.2539
TAD2202;ENSG00000139278	5.50426	56.2261	5.7959	4.95035e-08	3.03194e-05	8.15198	12	TAD2202	75850000	76900000	75874460	75897633	GLIPR1|KRR1|GLIPR1|GLIPR1|KRR1|GLIPR1|KRR1|GLIPR1|KRR1|GLIPR1|GLIPR1|KRR1|NA	transcript|transcript|promoter|intron|intron|exon|exon|cds|cds|fiveUTR|threeUTR|threeUTR|intergenic	1	48.9598	56.8482	58.2306	57.1874	53.4402	52.7226	47.6728	50.8501	52.6895	58.6011	60.6036	57.821	51.4211	48.2055	59.3867	64.4512	60.5336	54.8055	59.6604	43.0556	65.8464	54.8354	52.2358	59.011	55.4835	56.903	55.2695	57.4966	58.7765	57.8478	50.9187	56.6296	47.1415	51.6761
TAD2203;ENSG00000091039	4.40985	62.4589	5.70562	7.57035e-08	4.24781e-05	7.75756	12	TAD2203	76900000	77150000	76745577	76953589	OSBPL8|OSBPL8|OSBPL8|OSBPL8|OSBPL8|OSBPL8|OSBPL8|NA	transcript|promoter|intron|exon|cds|fiveUTR|threeUTR|intergenic	1	60.3892	61.1575	62.9114	62.7253	61.6883	59.8778	57.7801	59.2989	64.3256	66.4904	61.6898	61.4881	60.2065	64.5782	60.4344	62.3823	60.7245	62.8298	63.367	55.8847	68.7705	63.6167	61.3177	62.5702	65.3819	61.6144	58.8264	63.2831	65.3303	60.8681	61.7019	57.4773	59.2852	55.4052
TAD2208;ENSG00000111049	9.54348	3.63531	5.87979	3.32537e-08	2.21954e-05	8.52159	12	TAD2208	80650000	81650000	81110691	81113452	MYF5|MYF5|MYF5|MYF5|MYF5|MYF5|MYF5|NA|NA	transcript|promoter|intron|exon|cds|fiveUTR|threeUTR|intergenic|intergenic	1	0	8.31324	0	0	5.20397	0	0	5.0886	0	11.749	16.0471	0	0	8.1535	0	5.14339	0	19.999	0	0	0	7.93572	0	36.6771	0	0	0	0	0	16.9945	4.94175	0	5.04615	0
TAD2217;cg17311132	4.0769	90.8668	5.15596	9.26415e-07	0.000315464	5.4368	12	TAD2217	88400000	88700000	88693546	88693546	NA	intergenic	2	89.5991	88.1112	91.2564	70.6916	87.0345	91.6915	94.575	94.2196	90.1101	91.8261	93.4927	88.3778	88.1588	93.3972	88.7678	90.2935	91.6523	85.5662	91.8917	92.8954	93.4613	90.7577	91.9677	93.6906	91.6842	87.2425	87.4536	91.8148	90.951	88.9498	91.054	85.6932	89.9569	91.2666
TAD2218;cg15424882	-7.33713	17.5971	-4.95627	2.21733e-06	0.000617554	4.63058	12	TAD2218	88700000	89400000	89257656	89257656	NA	intergenic	2	18.7345	20.8442	24.0902	16.2982	25.8527	16.8795	11.7189	15.5273	19.9723	11.9842	12.0584	17.6324	16.4566	22.9293	13.1371	16.9323	17.7658	24.1684	22.637	14.1907	11.5888	17.4767	19.1816	14.4377	22.9022	18.225	18.7474	17.8153	19.0954	19.0201	14.4652	25.2778	18.6282	14.3479
TAD2220;ENSG00000070961	5.81078	73.4348	7.62792	4.6458e-12	2.15779e-08	16.7869	12	TAD2220	89900000	90550000	89981828	90103077	ATP2B1-AS1|ATP2B1|ATP2B1-AS1|ATP2B1|ATP2B1|ATP2B1-AS1|ATP2B1|ATP2B1|ATP2B1|ATP2B1|NA	transcript|transcript|promoter|promoter|intron|exon|exon|cds|fiveUTR|threeUTR|intergenic	1	69.8071	73.8836	75.7339	70.5657	73.7223	70.8358	70.1906	66.6782	71.448	79.0943	74.4299	71.298	74.8895	72.7977	71.3913	76.989	72.0714	71.9245	73.2975	62.9012	79.9661	69.6616	71.4508	78.0905	77.1733	73.8661	72.2421	75.0802	76.87	72.5004	73.1705	71.6583	65.0739	68.51
TAD2220;ENSG00000258302	5.85407	49.6705	5.10239	1.17318e-06	0.000374257	5.2185	12	TAD2220	89900000	90550000	89954906	89987798	ATP2B1|ATP2B1|ATP2B1|ATP2B1|ATP2B1|NA	transcript|intron|exon|cds|threeUTR|intergenic	1	42.5354	52.6476	46.1771	45.4325	46.4599	44.8731	49.9712	43.0467	46.9592	53.1746	48.2606	43.4196	49.1522	47.134	50.5559	48.2195	43.2558	50.5569	50.2229	36.8313	57.4869	47.6143	48.6554	53.3142	53.8713	49.7385	49.4067	52.1825	50.2247	52.4153	52.5993	46.1669	42.3705	39.363
TAD2220;ENSG00000266347	6.06166	42.8363	5.80712	4.6946e-08	2.90859e-05	8.20125	12	TAD2220	89900000	90550000	89986604	89986704	ATP2B1|ATP2B1	transcript|intron	1	33.6756	45.3942	38.9193	39.0093	38.6896	39.6681	40.9314	34.6399	40.503	45.9558	42.8656	35.7599	41.8309	39.4327	44.7064	41.4035	39.3393	42.2687	42.903	29.9899	50.0861	40.5195	40.3018	49.0049	46.3218	43.592	42.6153	44.605	44.4031	46.1081	46.2644	43.0028	36.6693	34.1443
TAD2220;ENSG00000271614	4.28723	50.1849	4.30566	3.27073e-05	0.00427958	2.1567	12	TAD2220	89900000	90550000	90102736	90106367	ATP2B1-AS1|ATP2B1-AS1|NA	transcript|exon|intergenic	1	54.8975	46.5257	60.809	50.526	46.7026	39.6337	49.4018	50.3276	52.4235	51.8065	60.5598	46.8018	55.6929	41.7126	49.2118	54.4087	55.1912	56.5071	52.1647	41.0785	58.6772	46.0862	51.2084	59.7926	47.3562	53.3082	50.9988	51.165	49.2659	49.7602	53.4033	48.8886	40.7298	46.2929
TAD2223;cg20451050	6.04178	84.1491	4.28125	3.60089e-05	0.00458942	2.06875	12	TAD2223	91750000	93150000	92955405	92955405	NA	intergenic	2	80.3005	83.6952	82.9867	89.6407	71.0075	83.7013	90.3625	88.4924	87.9619	89.1125	78.9657	80.1377	82.8242	86.7978	92.1484	83.0653	83.1896	81.1522	84.7537	86.4763	89.2222	80.9547	85.3199	85.2547	78.0914	86.2526	78.6542	85.9048	86.4047	81.8318	83.1557	78.682	87.0491	64.9771
TAD2223;cg21717629	-5.18777	18.0484	-4.2305	4.39272e-05	0.00523077	1.88707	12	TAD2223	91750000	93150000	93123380	93123380	NA	intergenic	2	22.2706	20.8755	23.8154	16.2573	25.8967	16.0828	14.1278	19.0032	19.3085	15.2476	13.5952	19.0083	17.6345	16.6698	13.0656	21.4039	20.1495	23.7584	19.0778	17.8036	15.593	18.7184	17.0907	17.5931	26.2755	15.8803	26.9289	7.66287	5.45299	16.2479	20.2535	19.6983	16.0906	17.8533
TAD2223;ENSG00000187510	8.44144	36.2229	6.038	1.5575e-08	1.2189e-05	9.22659	12	TAD2223	91750000	93150000	93115281	93166231	PLEKHG7|PLEKHG7|PLEKHG7|PLEKHG7|PLEKHG7|PLEKHG7|PLEKHG7|NA|NA	transcript|promoter|intron|exon|cds|fiveUTR|threeUTR|intergenic|intergenic	1	35.2602	46.8113	42.9109	32.9293	37.8647	33.3177	38.355	35.6202	28.6146	36.9573	44.5855	25.1942	32.6728	35.019	31.6164	37.6595	35.3784	33.1486	30.4773	23.1119	50.7532	27.1687	36.1866	44.0604	39.2893	46.1232	38.6303	36.1983	36.3974	22.813	27.7465	33.4128	46.0807	23.895
TAD2223;ENSG00000214215	9.80216	28.7473	7.20573	4.32812e-11	1.28713e-07	14.7073	12	TAD2223	91750000	93150000	93096619	93102325	C12orf74|NA|NA|C12orf74|C12orf74|C12orf74|C12orf74|C12orf74	transcript|transcript|promoter|intron|exon|cds|fiveUTR|threeUTR	1	27.2164	40.7793	28.2711	18.5685	31.7886	24.8712	28.3886	31.3963	16.0717	31.8043	43.2474	17.9051	26.7725	24.7304	28.9735	30.3814	28.5577	26.0422	21.4287	14.582	44.8964	21.9918	29.2828	36.1679	31.9186	35.8953	38.1925	24.2888	30.3445	21.2315	22.3543	17.3979	37.5582	17.3849
TAD2224;ENSG00000187510	8.44144	36.2229	6.038	1.5575e-08	1.2189e-05	9.22659	12	TAD2224	93150000	93850000	93115281	93166231	PLEKHG7|PLEKHG7|PLEKHG7|PLEKHG7|PLEKHG7|PLEKHG7|PLEKHG7|NA|NA	transcript|promoter|intron|exon|cds|fiveUTR|threeUTR|intergenic|intergenic	1	35.2602	46.8113	42.9109	32.9293	37.8647	33.3177	38.355	35.6202	28.6146	36.9573	44.5855	25.1942	32.6728	35.019	31.6164	37.6595	35.3784	33.1486	30.4773	23.1119	50.7532	27.1687	36.1866	44.0604	39.2893	46.1232	38.6303	36.1983	36.3974	22.813	27.7465	33.4128	46.0807	23.895
TAD2229;cg04488758	25.029	42.2997	4.17212	5.51045e-05	0.00606195	1.68008	12	TAD2229	95450000	95950000	95945366	95945366	USP44|NA	promoter|intergenic	2	34.2709	12.726	36.9381	11.751	12.9966	46.69	11.8348	13.9463	67.6737	64.2935	51.1507	13.6981	13.8116	51.7408	53.9977	11.6781	16.1381	40.9133	25.5069	90.8265	87.1608	64.2014	12.3522	64.541	17.0577	91.3434	60.1152	94.1088	45.1167	51.8519	44.3385	28.1761	21.1091	21.1692
TAD2229;ENSG00000180263	10.0227	30.1061	6.96521	1.50966e-10	3.39546e-07	13.5431	12	TAD2229	95450000	95950000	95470525	95611258	FGD6|VEZT|FGD6|FGD6|FGD6|FGD6|FGD6|FGD6|NA	transcript|promoter|promoter|intron|exon|cds|fiveUTR|threeUTR|intergenic	1	34.3368	25.9851	24.1961	28.4454	33.1755	22.1268	29.2429	35.4461	30.8637	36.8643	31.8186	32.5819	30.4793	26.9968	22.3735	28.5694	22.0994	28.2745	23.8642	22.8472	35.3549	33.3369	38.3606	43.5969	27.4324	27.7336	28.5341	25.5908	34.4291	27.1345	24.9281	24.9153	32.512	23.895
TAD2230;cg01897308	-9.19207	20.2374	-8.08915	3.86194e-13	2.79364e-09	19.1039	12	TAD2230	95950000	96250000	96029861	96029861	NA	intergenic	2	24.3807	16.2135	28.7342	39.0764	25.3011	23.5314	16.4875	21.3514	27.3205	15.5151	14.8549	25.4509	29.5926	18.5752	14.1729	17.8355	21.9138	25.5823	14.5364	18.4348	13.438	17.5014	21.1295	13.9685	27.9438	18.3875	25.492	20.4816	20.6163	19.8217	28.2691	22.3871	24.9671	26.7997
TAD2230;ENSG00000257150	9.19894	6.32755	3.98116	0.000113954	0.0098961	1.01827	12	TAD2230	95950000	96250000	96043031	96067775	PGAM1P5|NTN4|PGAM1P5|NTN4|PGAM1P5|NTN4|NTN4|NTN4	transcript|transcript|intron|intron|exon|exon|cds|threeUTR	1	0	5.24507	5.3489	0	8.2481	8.11447	0	5.0886	0	8.01994	0	0	0	34.3973	0	0	0	18.9422	5.13887	0	5.146	5.00688	5.13693	0	5.19022	0	5.03032	22.0739	5.00231	0	0	0	0	7.96499
TAD2231;cg02325128	22.3778	44.3895	4.02143	9.79519e-05	0.00889912	1.15589	12	TAD2231	96250000	96950000	96530415	96530415	NA	intergenic	2	73.9484	56.015	22.8215	17.052	26.3313	22.5335	32.1636	72.9615	27.6705	49.1772	51.1709	48.6772	19.653	67.8226	51.6367	57.4706	18.8575	30.6464	55.5554	53.2359	67.0243	90.1709	90.8066	40.0322	56.9381	13.4224	21.5012	89.9047	56.7274	28.0885	32.3321	58.0517	60.5309	15.5544
TAD2231;ENSG00000059758	4.57197	63.132	6.3297	3.74623e-09	3.97889e-06	10.5521	12	TAD2231	96250000	96950000	96672039	96794338	CDK17|NA|NA|CDK17|CDK17|CDK17|CDK17|CDK17	transcript|transcript|promoter|intron|exon|cds|fiveUTR|threeUTR	1	64.8913	62.1119	64.0385	62.6026	64.2148	61.3196	60.3728	61.9739	61.5594	67.2193	64.6875	59.1974	62.3631	62.2324	58.3311	62.0033	57.858	62.3078	62.1295	53.3185	68.0407	60.7765	63.708	66.3198	66.4006	63.114	60.4063	63.1183	64.6176	60.8536	62.7998	57.8592	60.3171	58.6335
TAD2231;ENSG00000111145	7.26807	45.8997	5.38452	3.32782e-07	0.000142283	6.38441	12	TAD2231	96250000	96950000	96588160	96663613	ELK3|ELK3|ELK3|ELK3|ELK3|ELK3|ELK3|NA|NA	transcript|promoter|intron|exon|cds|fiveUTR|threeUTR|intergenic|intergenic	1	41.5469	46.0244	41.4802	40.1669	48.0014	37.4395	49.1003	47.7389	48.7096	53.1847	41.3077	51.0456	42.5567	45.7886	48.7498	44.9781	38.6682	36.5466	40.5392	49.6306	58.4375	53.2108	47.4448	56.5556	44.6161	41.8019	31.524	44.4652	31.1585	49.3833	46.4779	49.4905	40.8639	40.8005
TAD2233;ENSG00000075415	4.2648	75.9113	8.00657	6.04924e-13	3.9511e-09	18.686	12	TAD2233	98800000	99100000	98987369	98995946	SLC25A3|SNORA53|SLC25A3|SNORA53|SLC25A3|SLC25A3|SNORA53|SLC25A3|SLC25A3|SLC25A3|NA|NA	transcript|transcript|promoter|promoter|intron|exon|exon|cds|fiveUTR|threeUTR|intergenic|intergenic	1	75.4656	73.0672	76.7625	74.4066	74.8309	75.4005	72.4731	75.997	74.8502	77.9456	81.2621	73.8308	74.7155	75.5253	73.5261	74.6383	72.8751	73.2998	71.3978	71.0895	77.4365	72.0998	77.9896	80.0956	78.4911	76.4459	76.4303	75.4781	76.4386	73.5281	76.7022	73.8431	77.6994	73.1761
TAD2233;ENSG00000212443	4.22129	29.9973	4.96834	2.10466e-06	0.000592336	4.67871	12	TAD2233	98800000	99100000	98993413	98993661	SLC25A3|SNORA53|SLC25A3|SNORA53	transcript|transcript|intron|exon	1	31.0221	31.4704	23.8531	32.4592	24.1665	22.4872	31.7056	38.8597	28.7595	28.1063	38.8043	20.8267	27.1628	25.2425	26.3222	33.4721	26.4355	29.18	25.2159	19.8678	33.5703	26.8246	32.1921	32.6487	28.5039	27.216	33.9793	28.8724	27.9377	24.5625	35.4813	29.5845	30.5009	30.5916
TAD2235;cg05375333	14.2621	59.0151	4.6314	8.76123e-06	0.00168217	3.36485	12	TAD2235	99400000	100200000	99549023	99549023	ANKS1B|ANKS1B|ANKS1B	transcript|promoter|intron	2	53.9673	54.8983	57.9238	55.5988	45.506	53.1618	77.2016	57.2833	40.6722	48.84	64.9262	53.21	56.2351	56.5872	63.9687	51.6125	53.4561	57.2815	60.3908	58.8144	59.8001	54.9408	58.0248	67.3094	55.7643	46.4058	72.9443	52.1362	58.3308	46.7083	56.3892	36.9885	48.8805	48.8543
TAD2239;cg11342468	-4.26871	96.385	-4.12427	6.6249e-05	0.0069048	1.51207	12	TAD2239	103250000	103950000	103889784	103889784	C12orf42|NA	promoter|intergenic	2	98.2859	97.2474	97.3665	96.3634	97.7167	97.5545	98.3285	96.9866	97.1337	96.8405	97.3397	97.4203	97.9503	97.1664	94.8141	97.9099	98.378	97.2122	97.9756	97.2537	96.066	97.159	97.578	73.1984	83.1919	97.1546	97.4717	97.1607	97.1815	97.7923	97.7754	91.4129	96.7578	97.524
TAD2239;cg11743448	-6.41878	93.0351	-4.60603	9.72961e-06	0.00180818	3.26848	12	TAD2239	103250000	103950000	103889960	103889960	C12orf42|NA	promoter|intergenic	2	96.1544	95.6524	94.5203	93.6488	94.9321	94.325	93.2175	95.1878	95.3673	91.1511	95.8218	94.1839	96.1225	95.0623	89.6975	95.7265	96.2497	96.534	95.8111	93.6675	92.6429	95.0809	95.1717	66.1776	91.2897	94.5797	94.7885	94.0547	94.8616	95.8129	95.682	87.9019	93.8253	90.0172
TAD2239;cg13702005	-4.27418	96.6899	-4.5175	1.39855e-05	0.00233659	2.93523	12	TAD2239	103250000	103950000	103889789	103889789	C12orf42|NA	promoter|intergenic	2	97.7954	97.6793	96.7207	96.0581	97.6818	97.7924	97.7255	97.4445	97.7916	97.0439	97.3304	96.3681	97.5968	97.3718	96.2161	97.6011	97.8809	97.3398	97.5193	97.5728	97.7612	97.665	97.957	77.3676	94.1466	97.4224	97.0949	97.6136	97.496	97.1667	97.9773	94.2708	97.7378	97.5367
TAD2242;cg09793269	-6.27987	20.7664	-4.66454	7.636e-06	0.00151728	3.49125	12	TAD2242	104550000	105500000	105348269	105348269	NA	intergenic	2	24.9588	20.7808	35.4101	21.6478	27.4636	22.2097	8.9581	36.4506	25.5915	19.4917	15.0184	25.3616	18.9642	20.3314	18.6991	19.413	22.0585	28.3761	14.4893	19.4807	16.1134	19.5091	13.546	17.0943	25.8512	20.7431	21.6508	21.4344	21.4294	20.1754	23.1822	24.2123	26.1979	20.732
TAD2243;ENSG00000136051	5.36362	67.9095	7.10139	7.45727e-11	1.99594e-07	14.2003	12	TAD2243	105500000	105800000	105501102	105562912	WASHC4|WASHC4|WASHC4|WASHC4|WASHC4|WASHC4|WASHC4|NA|NA	transcript|promoter|intron|exon|cds|fiveUTR|threeUTR|intergenic|intergenic	1	65.8242	69.8914	69.9565	67.854	66.3084	64.6487	66.3413	66.7785	65.6793	70.6566	69.7763	66.1266	63.5504	69.4848	63.6919	71.1168	65.9402	70.6392	68.4197	60.6501	77.3228	71.293	64.8832	70.7955	68.4789	65.6375	64.5834	70.4917	67.2607	64.3482	65.744	62.5248	63.2303	60.486
TAD2244;ENSG00000166046	4.75052	61.7187	5.91032	2.87496e-08	1.97303e-05	8.65683	12	TAD2244	105800000	106700000	106695707	106740793	TCP11L2|TCP11L2|TCP11L2|TCP11L2|TCP11L2|TCP11L2|TCP11L2|NA|NA	transcript|promoter|intron|exon|cds|fiveUTR|threeUTR|intergenic|intergenic	1	59.3174	59.9781	59.2845	60.1424	63.4515	58.3248	57.7536	64.1218	56.068	67.5427	63.4451	56.2894	61.089	62.0036	58.7582	62.0865	53.8404	59.5295	59.0706	55.892	67.8622	64.0029	62.5546	64.8024	66.5902	61.6111	61.8517	64.8904	61.5773	60.4438	60.1268	58.9554	58.085	58.3471
TAD2245;ENSG00000166046	4.75052	61.7187	5.91032	2.87496e-08	1.97303e-05	8.65683	12	TAD2245	106700000	107450000	106695707	106740793	TCP11L2|TCP11L2|TCP11L2|TCP11L2|TCP11L2|TCP11L2|TCP11L2|NA|NA	transcript|promoter|intron|exon|cds|fiveUTR|threeUTR|intergenic|intergenic	1	59.3174	59.9781	59.2845	60.1424	63.4515	58.3248	57.7536	64.1218	56.068	67.5427	63.4451	56.2894	61.089	62.0036	58.7582	62.0865	53.8404	59.5295	59.0706	55.892	67.8622	64.0029	62.5546	64.8024	66.5902	61.6111	61.8517	64.8904	61.5773	60.4438	60.1268	58.9554	58.085	58.3471
TAD2247;cg01399379	-5.88019	20.6145	-4.97611	2.03512e-06	0.000577083	4.70972	12	TAD2247	108050000	108300000	108298374	108298374	LOC728739|NA	promoter|intergenic	2	23.6791	18.1979	31.8628	19.7807	31.6697	21.1485	16.2064	19.8492	25.8156	18.7221	13.4042	25.6691	26.9939	17.1355	10.3631	22.1617	26.2387	25.9055	21.4378	20.2716	16.2941	36.623	19.5988	20.0495	34.6714	25.3492	25.8726	25.1671	17.1406	24.5916	20.9471	22.1492	20.2673	25.4877
TAD2247;ENSG00000110851	6.32145	68.449	7.16718	5.29367e-11	1.49142e-07	14.5196	12	TAD2247	108050000	108300000	108126643	108155049	PRDM4|PRDM4|PRDM4|PRDM4|PRDM4|PRDM4|PRDM4|NA	transcript|promoter|intron|exon|cds|fiveUTR|threeUTR|intergenic	1	66.3431	71.613	66.0522	64.1895	67.6351	70.33	59.1567	67.3039	62.9671	69.6756	71.2387	66.1474	66.0449	65.8982	64.8966	65.7972	64.1563	62.1067	63.8448	61.9237	75.1934	62.4835	67.078	68.5729	73.481	70.8383	70.5978	68.0987	71.9935	67.4489	72.2642	67.3482	63.5892	63.3143
TAD2247;ENSG00000136045	4.95307	63.2956	8.89993	4.41685e-15	6.22194e-11	23.2635	12	TAD2247	108050000	108300000	108079509	108106944	PWP1|PWP1|PWP1|PWP1|PWP1|PWP1|PWP1|NA|NA	transcript|promoter|intron|exon|cds|fiveUTR|threeUTR|intergenic|intergenic	1	61.2465	64.3186	63.5448	61.4352	61.5924	63.173	56.1632	60.1826	58.9498	66.6187	65.3661	61.2868	58.3093	63.3352	60.6845	62.0865	62.706	58.4926	63.1613	61.8464	68.2725	61.2026	61.9689	65.1776	66.9711	64.3358	63.2768	63.3826	65.2058	60.831	62.2909	61.7264	61.9721	60.7919
TAD2247;ENSG00000258072	-7.53677	19.9233	-4.0312	9.44065e-05	0.00868805	1.18943	12	TAD2247	108050000	108300000	108297047	108297725	LOC728739|LOC728739|LOC728739|NA	transcript|promoter|exon|intergenic	1	18.3336	13.5583	18.5042	23.4301	16.4962	13.2341	34.3442	33.5082	25.118	5.06002	8.02356	26.7583	20.5569	19.5861	24.9495	10.2868	28.2437	33.86	24.1549	24.3033	20.1049	11.6256	25.2064	0	12.0513	19.3411	24.6833	19.3389	22.3075	9.82501	4.94175	14.1185	22.5029	21.3473
TAD2247;ENSG00000258136	8.11806	42.2231	7.57885	6.03568e-12	2.69242e-08	16.5431	12	TAD2247	108050000	108300000	108130332	108153745	PRDM4|PRDM4|PRDM4|PRDM4	transcript|intron|exon|cds	1	39.9598	49.1384	34.8096	38.1089	38.3341	39.3522	35.7701	43.5892	40.5889	45.8199	44.9975	40.4456	35.496	37.2364	39.2254	39.3523	35.0671	35.4169	35.3059	30.6405	56.7319	38.4854	40.8002	42.8522	46.087	39.6609	42.4079	42.113	42.4185	39.1884	43.6967	36.9577	36.4777	32.4609
TAD2248;cg15448445	-8.2169	94.7974	-3.9931	0.000108963	0.0095966	1.05899	12	TAD2248	108300000	108900000	108733308	108733308	CMKLR1|NA	promoter|intergenic	2	97.8347	97.5532	95.4904	97.6917	97.5343	97.4581	97.3854	97.771	97.8518	96.8853	74.8653	96.8496	97.9761	97.6993	97.6504	95.6191	70.155	97.6881	98.1136	97.9657	43.119	97.274	97.9364	95.1358	98.0921	97.3154	97.1391	96.7935	92.9321	96.9519	97.997	97.1175	97.8593	97.0448
TAD2249;cg22621535	-5.44324	36.3156	-5.64554	1.00228e-07	5.36521e-05	7.4971	12	TAD2249	108900000	109550000	109272566	109272566	DAO|DAO|DAO	transcript|promoter|intron	2	32.9905	35.6211	38.6039	34.895	33.5834	37.882	33.3571	47.2797	45.434	30.3496	37.9121	39.1183	33.2208	46.48	37.553	30.7811	40.6957	32.4389	40.6837	31.9753	30.3735	36.371	34.0721	27.9928	36.715	34.4285	44.3251	36.676	39.172	38.7718	34.9873	37.4056	38.1214	38.4951
TAD2251;cg01750221	-10.7374	28.7035	-4.68977	6.87442e-06	0.00139813	3.5879	12	TAD2251	109850000	110250000	109985316	109985316	NA	intergenic	2	33.3688	23.7903	42.0584	20.2128	34.8995	37.6334	17.2041	38.1102	42.4835	18.7433	17.2646	32.3372	31.3028	61.4205	15.3816	32.9588	30.1707	28.4211	24.853	23.7805	18.673	39.7553	29.2016	15.861	35.5633	29.6274	48.7347	41.696	25.7922	33.9036	53.2204	32.0847	29.6749	23.23
TAD2251;cg26695157	-4.96268	13.0009	-5.55719	1.5099e-07	7.55371e-05	7.11695	12	TAD2251	109850000	110250000	109985283	109985283	NA	intergenic	2	12.566	20.6644	17.7757	9.66672	14.3926	16.2293	9.63946	15.7118	27.8946	9.1545	9.74439	13.6954	14.3928	18.3087	9.08961	10.9818	12.0554	14.0285	8.79725	10.2277	6.91694	11.1869	13.1898	9.23023	14.9011	12.16	14.0951	15.0355	11.8316	13.3664	21.014	22.0895	12.3244	14.9598
TAD2252;cg07066635	-4.17611	86.9193	-4.72513	5.92945e-06	0.00125754	3.72398	12	TAD2252	110250000	111300000	110434276	110434276	GIT2|NA	promoter|intergenic	2	83.6087	87.5074	87.6419	87.0435	85.8027	88.462	90.7606	88.711	87.597	79.8474	89.0111	87.2855	84.6601	91.0598	93.5148	85.012	88.4281	87.0627	85.2003	81.7862	79.4183	83.3765	90.9509	80.5979	85.2345	89.768	85.9304	90.8563	90.0688	87.368	87.174	85.132	87.4929	85.8507
TAD2252;cg12223253	4.5909	80.0995	4.22107	4.55712e-05	0.00536373	1.85351	12	TAD2252	110250000	111300000	110841967	110841967	ANAPC7|NA	promoter|intergenic	2	75.5153	81.7867	74.7455	77.2713	74.6684	77.4781	80.8889	84.9863	83.7002	77.1239	85.0459	76.911	84.0792	80.7971	79.3384	82.4656	81.7953	78.5458	80.2722	82.3442	83.2909	82.5037	77.4586	87.2691	81.9418	68.1091	77.4571	66.8278	68.1667	79.2535	77.9571	79.7897	70.1458	81.034
TAD2252;ENSG00000076513	5.07732	71.3634	8.0537	4.68332e-13	3.29866e-09	18.9244	12	TAD2252	110250000	111300000	110436991	110477568	ANKRD13A|ANKRD13A|ANKRD13A|ANKRD13A|ANKRD13A|ANKRD13A|ANKRD13A|NA	transcript|promoter|intron|exon|cds|fiveUTR|threeUTR|intergenic	1	71.811	70.9532	66.7828	68.9696	69.4231	71.2421	66.4686	70.3396	67.0791	72.9609	74.7712	67.3063	70.8752	70.6406	69.2813	72.6699	73.2678	67.2584	71.4512	65.9832	76.6251	70.4061	73.2525	76.2084	73.4272	72.5414	68.7075	72.4685	74.2249	70.8794	67.74	70.1168	65.4118	65.9085
TAD2252;ENSG00000139436	4.2968	61.9378	9.46007	1.90572e-16	8.5011e-12	26.1819	12	TAD2252	110250000	111300000	110367607	110434194	TCHP|GIT2|TCHP|GIT2|TCHP|GIT2|GIT2|GIT2|GIT2	transcript|transcript|intron|intron|exon|exon|cds|fiveUTR|threeUTR	1	58.3125	61.4555	63.6687	60.2113	59.9273	56.6855	61.7924	60.5164	60.1205	65.9074	64.1829	58.5601	58.5282	59.7304	59.2977	65.0485	62.6124	62.8759	62.9268	58.7305	67.6915	61.4665	63.2417	66.2818	60.9299	62.5199	60.0802	61.3677	62.2448	60.8045	56.7427	60.7693	59.1205	58.7726
TAD2252;ENSG00000204852	5.24961	59.7085	4.27873	3.63677e-05	0.00461756	2.05968	12	TAD2252	110250000	111300000	111051832	111087235	TCTN1|HVCN1|TCTN1|TCTN1|HVCN1|TCTN1|HVCN1|TCTN1|HVCN1|TCTN1|TCTN1|HVCN1	transcript|transcript|promoter|intron|intron|exon|exon|cds|cds|fiveUTR|threeUTR|threeUTR	1	55.1695	57.5578	58.8417	56.1219	56.8176	55.4119	62.6339	54.1393	56.3637	77.2062	57.8353	54.0293	56.4586	56.0849	65.8616	66.3396	64.5989	66.685	63.1048	58.6671	62.985	60.9271	56.1124	59.7463	61.3099	55.6872	59.4191	67.7109	60.6921	59.4333	51.014	61.9968	49.5137	54.8823
TAD2253;ENSG00000198324	10.1954	38.2409	7.10646	7.26356e-11	1.96373e-07	14.2248	12	TAD2253	111300000	111800000	111798455	111806925	PHETA1|NA|PHETA1|NA|PHETA1|PHETA1|PHETA1|PHETA1|PHETA1	transcript|transcript|promoter|promoter|intron|exon|cds|fiveUTR|threeUTR	1	42.033	48.431	32.8944	29.6681	35.8804	29.0409	31.5878	36.3303	39.4519	43.169	44.6342	22.8996	29.2958	34.3973	34.3376	46.0399	49.238	34.0827	35.6767	47.1168	52.005	45.3251	35.6027	53.2836	37.4187	36.3203	26.0064	40.5878	31.3484	36.3569	39.1331	37.5555	37.2593	41.2554
TAD2254;ENSG00000111252	7.65907	66.7078	7.24608	3.50398e-11	1.06373e-07	14.9041	12	TAD2254	111800000	112900000	111843752	111889427	SH2B3|SH2B3|SH2B3|SH2B3|SH2B3|SH2B3|SH2B3	transcript|promoter|intron|exon|cds|fiveUTR|threeUTR	1	62.5338	69.3172	62.2795	62.3368	66.4107	70.226	66.615	65.927	62.9256	69.3758	71.6476	65.7316	66.1029	71.8699	60.5281	62.0085	60.6812	63.5183	61.0732	55.1462	74.5938	60.3202	70.8709	69.2724	74.5321	68.7225	69.5144	61.4152	67.7368	66.064	67.7197	64.192	70.6077	59.33
TAD2254;ENSG00000173064	4.07493	66.5173	7.03708	1.0412e-10	2.60311e-07	13.8893	12	TAD2254	111800000	112900000	112597992	112819896	HECTD4|HECTD4|HECTD4|HECTD4|HECTD4|HECTD4|HECTD4	transcript|promoter|intron|exon|cds|fiveUTR|threeUTR	1	65.9181	63.4912	66.3639	68.7328	66.7189	62.9442	65.5239	68.233	68.5252	72.3503	64.966	65.8734	64.5096	64.9655	64.2235	70.7117	63.7925	67.4371	67.6487	59.0403	71.2004	66.9672	68.0377	72.2828	67.6294	65.3503	64.7411	66.3756	63.045	63.8686	65.0203	64.567	63.6056	64.0282
TAD2254;ENSG00000198324	10.1954	38.2409	7.10646	7.26356e-11	1.96373e-07	14.2248	12	TAD2254	111800000	112900000	111798455	111806925	PHETA1|NA|PHETA1|NA|PHETA1|PHETA1|PHETA1|PHETA1|PHETA1	transcript|transcript|promoter|promoter|intron|exon|cds|fiveUTR|threeUTR	1	42.033	48.431	32.8944	29.6681	35.8804	29.0409	31.5878	36.3303	39.4519	43.169	44.6342	22.8996	29.2958	34.3973	34.3376	46.0399	49.238	34.0827	35.6767	47.1168	52.005	45.3251	35.6027	53.2836	37.4187	36.3203	26.0064	40.5878	31.3484	36.3569	39.1331	37.5555	37.2593	41.2554
TAD2254;ENSG00000244060	4.59931	20.83	5.30072	4.8584e-07	0.000189004	6.03399	12	TAD2254	111800000	112900000	112317142	112318053	MAPKAPK5|MAPKAPK5	transcript|intron	1	25.0939	18.145	21.3956	21.1713	17.2872	17.7111	20.5684	19.8806	15.2101	24.3253	23.2105	17.9051	21.0064	15.4329	14.838	19.0328	15.34	23.7714	19.0161	15.4079	24.9992	19.063	25.4494	28.6737	17.2416	19.3411	19.6529	22.3913	19.5435	19.1926	22.9488	18.0292	23.1364	20.1014
TAD2254;ENSG00000258359	4.06317	26.0966	4.73888	5.59715e-06	0.00120327	3.77707	12	TAD2254	111800000	112900000	112107656	112108166	BRAP|BRAP	transcript|intron	1	21.3251	23.7264	29.8734	24.3462	18.656	18.3538	21.0586	23.6307	25.5753	30.2451	26.5666	26.9319	24.1566	23.2705	20.6244	25.238	20.4533	19.999	21.8296	18.9901	27.0059	22.9564	24.6951	26.2659	25.4679	30.4796	27.4627	28.2168	28.0865	25.9646	26.2996	26.7646	27.7127	21.3473
TAD2258;cg03900474	-13.3263	87.1619	-4.00839	0.000102881	0.00921869	1.11122	12	TAD2258	114400000	116400000	115106786	115106786	NA	intergenic	2	81.4665	87.2993	90.1238	93.2199	87.3134	95.4474	96.4597	94.1969	94.0257	55.0756	90.4892	93.6753	55.5116	96.0667	90.6889	94.5536	91.0608	94.1971	90.7206	94.8632	54.0105	91.4112	95.7766	86.5853	94.1037	95.3247	90.9808	94.118	90.0569	94.115	89.7955	94.1887	94.766	93.8845
TAD2259;ENSG00000196668	-10.443	38.686	-5.84399	3.94231e-08	2.55269e-05	8.36348	12	TAD2259	116400000	117150000	116971227	116974323	LINC00173|LINC00173|LINC00173|LINC00173|NA	transcript|promoter|intron|exon|intergenic	1	37.7604	28.1007	36.8797	51.0115	35.5581	38.9847	26.082	49.8975	45.5586	29.3853	26.7563	35.1284	37.4886	36.4052	39.3701	39.3523	44.3087	45.0509	48.8898	37.0125	44.6465	29.2046	45.193	23.5932	40.0387	45.4572	42.5537	27.1843	46.3201	36.7643	25.5485	43.3614	40.0495	47.7899
TAD2259;ENSG00000258102	-7.3096	13.5887	-4.29272	3.44191e-05	0.00444822	2.11004	12	TAD2259	116400000	117150000	116985911	116992186	NA	intergenic	1	10.228	5.24507	20.3652	29.2327	20.3313	16.2289	0	22.6923	20.7236	8.01994	11.7543	4.99449	10.2784	5.14429	17.1103	13.2955	14.3549	8.11326	25.2159	11.2861	15.438	0	21.8213	5.08051	14.5708	16.103	13.0032	4.94993	22.6283	12.6986	0	18.0292	13.0441	26.3727
TAD226;ENSG00000225265	-5.48568	24.6583	-5.45554	2.4085e-07	0.000110006	6.684	1	TAD226	222650000	222900000	222763167	222766374	TAF1A|TAF1A|TAF1A|TAF1A|NA	transcript|promoter|exon|fiveUTR|intergenic	1	24.0381	21.439	22.7218	26.9827	22.1061	24.612	30.2974	29.0072	19.8081	16.809	24.5926	27.7423	25.9242	22.2332	27.7703	34.463	31.4456	30.5971	29.8432	33.7452	23.8973	29.8119	26.3488	20.3221	21.6428	26.6592	20.1213	24.7497	25.8616	25.3973	20.6067	26.9438	21.8091	29.0533
TAD2260;cg25288627	-6.93383	44.0288	-4.33882	2.86855e-05	0.00390921	2.27676	12	TAD2260	117150000	117650000	117321635	117321635	NA	intergenic	2	52.7047	51.3264	48.891	44.8813	53.9196	48.6704	44.6359	48.5752	50.4973	28.687	37.6679	38.5648	52.3798	56.6101	43.8904	43.46	43.1111	42.2521	48.4391	41.8808	30.9291	37.6662	48.3306	38.1045	42.2222	45.035	60.5004	46.5517	39.012	40.0789	51.5162	39.8055	41.1917	42.9245
TAD2260;ENSG00000111412	5.08633	57.7995	5.81757	4.46812e-08	2.8205e-05	8.24718	12	TAD2260	117150000	117650000	117153593	117175875	SPRING1|RNFT2|SPRING1|SPRING1|SPRING1|SPRING1|SPRING1|SPRING1|NA|NA	transcript|promoter|promoter|intron|exon|cds|fiveUTR|threeUTR|intergenic|intergenic	1	49.501	54.0977	61.0135	52.8678	65.2091	56.6649	52.9943	54.7485	56.2775	67.2229	59.3638	57.7475	54.2077	64.6849	56.3623	56.617	54.8944	58.7171	55.0855	51.9179	62.2141	54.4613	61.1437	58.8169	56.3513	55.3412	61.1299	59.1689	60.1188	55.4282	53.3714	53.7525	53.9124	54.6428
TAD2260;ENSG00000135119	6.18326	46.8854	6.3056	4.21958e-09	4.32709e-06	10.4414	12	TAD2260	117150000	117650000	117176096	117291436	RNFT2|NA|RNFT2|NA|SPRING1|RNFT2|RNFT2|RNFT2|RNFT2|RNFT2	transcript|transcript|promoter|promoter|promoter|intron|exon|cds|fiveUTR|threeUTR	1	43.2197	52.1492	54.438	42.4707	47.4951	39.5643	45.4687	41.4449	42.3508	52.831	47.0406	42.2914	42.9738	42.2067	41.9009	49.9553	48.737	55.006	47.9042	45.9291	50.6811	41.6894	51.4628	53.9655	43.8423	50.6329	50.9536	41.9543	45.4051	39.2445	34.5923	45.702	44.1784	43.8094
TAD2260;ENSG00000239374	5.15593	7.86963	5.07937	1.29795e-06	0.000406787	5.1251	12	TAD2260	117150000	117650000	117193200	117193679	RNFT2|RNFT2	transcript|intron	1	5.11402	5.24507	8.47781	5.17956	8.2481	5.11966	8.34425	8.06524	0	13.08	11.7543	0	8.14547	5.14429	4.94599	5.14339	10.2266	10.2378	10.2777	4.86066	11.9487	5.00688	8.14185	15.2415	8.22631	5.07994	15.091	0	0	7.78614	9.8835	7.97097	5.04615	0
TAD2263;ENSG00000221280	4.28668	10.0885	4.18173	5.3092e-05	0.00591101	1.71404	12	TAD2263	118550000	118850000	118604604	118604676	TAOK3|TAOK3	transcript|intron	1	13.2195	5.24507	8.47781	12.0266	5.20397	5.11966	14.7797	13.1538	13.1059	14.2053	15.1869	7.91608	5.13922	5.14429	4.94599	10.2868	5.11332	10.2378	0	4.86066	15.438	10.0138	8.14185	13.1329	12.0513	8.05152	13.0032	7.84546	7.92848	11.4065	9.8835	7.97097	10.0923	5.02535
TAD2265;cg04118464	4.72517	86.865	5.46228	2.33542e-07	0.000107487	6.71255	12	TAD2265	120100000	120750000	120740050	120740050	SIRT4|NA	promoter|intergenic	2	84.3287	86.9864	85.2123	90.8407	82.1488	86.5031	91.9735	89.884	82.7488	89.485	92.8288	86.6575	80.0466	87.1205	93.2586	88.2546	87.1236	79.9094	90.3094	85.1218	88.6442	88.5452	87.8454	90.682	81.6746	85.6242	86.2743	87.1567	90.9394	86.1389	80.8619	83.5528	85.8767	87.4265
TAD2265;cg21123573	5.3167	86.2318	6.19223	7.3627e-09	6.68009e-06	9.92342	12	TAD2265	120100000	120750000	120740055	120740055	SIRT4|NA	promoter|intergenic	2	82.6986	82.2079	86.4158	87.1797	81.3246	84.4007	90.3478	89.7655	85.8504	89.0637	91.3484	83.6076	84.5074	85.2893	93.4085	88.3456	87.0311	78.7079	89.0294	88.5851	92.4988	88.0073	86.7474	91.3419	85.0721	85.8341	81.8155	85.075	88.1586	85.7859	81.7125	83.0274	83.8314	83.6094
TAD2265;ENSG00000135127	4.44348	55.6108	6.91714	1.9338e-10	4.03493e-07	13.3124	12	TAD2265	120100000	120750000	120427673	120532298	BICDL1|BICDL1|BICDL1|BICDL1|BICDL1|BICDL1|BICDL1	transcript|promoter|intron|exon|cds|fiveUTR|threeUTR	1	52.1046	51.7707	52.9264	50.4478	54.9606	54.8003	51.8741	51.0491	56.5233	59.3155	60.8609	51.8829	54.4896	51.8312	57.8553	58.8741	57.9099	56.9762	55.6891	50.9042	60.8451	54.7658	55.4167	61.009	54.4395	60.0316	57.512	54.8229	55.7809	53.9435	60.7499	59.4431	49.8616	52.3798
TAD2265;ENSG00000255575	4.75074	4.3618	4.76878	4.93532e-06	0.00108988	3.89293	12	TAD2265	120100000	120750000	120494839	120494984	BICDL1|BICDL1	transcript|intron	1	0	0	0	5.17956	0	0	5.26464	0	5.07005	5.06002	0	7.91608	5.13922	0	7.83922	8.15208	0	0	5.13887	0	10.292	7.93572	0	5.08051	0	0	0	0	0	4.91251	9.8835	7.97097	0	5.02535
TAD2266;cg04880546	18.8959	45.7993	5.56643	1.4468e-07	7.30633e-05	7.15654	12	TAD2266	120750000	121900000	120868468	120868468	NA	intergenic	2	31.4324	39.8222	27.8413	25.4185	65.5346	34.2316	48.4624	58.6035	32.1952	53.8881	43.7713	55.7643	17.8908	22.8566	40.3028	70.7048	51.5041	51.6693	41.3518	29.873	43.3635	76.1907	62.2668	54.9078	39.6774	46.4302	41.6747	52.9666	39.6414	48.5129	34.0454	37.1094	41.9147	46.1778
TAD2266;cg12878615	-9.72157	56.5228	-7.26253	3.21456e-11	1.01221e-07	14.9845	12	TAD2266	120750000	121900000	121792163	121792163	ANAPC5|NA	promoter|intergenic	2	61.3692	57.0494	57.5453	55.3567	65.8852	65.918	56.6599	64.8117	65.3452	38.6197	63.2229	57.4822	56.8069	66.8474	65.7799	55.4047	58.1201	55.9398	57.0946	56.139	56.4676	64.7095	67.3449	43.2895	56.2225	61.6762	57.9853	60.3286	64.5774	57.5324	53.5073	57.9391	51.641	50.9511
TAD2266;cg16445317	-5.73284	19.3368	-4.68077	7.13728e-06	0.00144064	3.55337	12	TAD2266	120750000	121900000	121147656	121147656	UNC119B|NA	promoter|intergenic	2	31.0091	24.1095	29.6387	19.1223	23.0207	22.199	14.9838	21.709	26.6937	10.6833	15.5943	28.9343	20.7563	23.4684	6.23339	8.30185	19.1193	27.1973	20.7848	20.1485	16.865	28.238	18.9071	19.3802	29.6363	22.6629	22.2071	23.2517	19.9403	20.7437	24.2994	25.9271	16.7933	22.3963
TAD2266;cg17644227	27.2919	59.5933	4.18929	5.1561e-05	0.00581801	1.74074	12	TAD2266	120750000	121900000	120815483	120815483	NA	intergenic	2	37.3995	94.7462	59.4492	33.5814	54.5673	36.5722	55.1211	96.8077	65.7986	75.9937	75.1431	92.5907	11.4951	95.408	29.4249	61.5673	39.7735	16.6481	39.0729	22.0745	55.3518	50.8528	95.5564	74.9149	23.1962	20.4056	22.925	96.0157	60.6669	56.4313	94.4337	17.7799	40.3595	11.8124
TAD2266;ENSG00000089053	4.83969	69.5126	9.36772	3.20748e-16	9.25388e-12	25.6989	12	TAD2266	120750000	121900000	121746048	121837699	ANAPC5|RNF34|NA|ANAPC5|ANAPC5|ANAPC5|ANAPC5|ANAPC5|ANAPC5|NA	transcript|promoter|promoter|promoter|intron|exon|cds|fiveUTR|threeUTR|intergenic	1	61.0649	67.3837	69.9054	68.3788	68.4259	66.6505	66.0764	67.4922	70.5693	74.17	72.0321	67.9461	64.7728	66.3063	68.5107	72.5049	72.0435	69.5808	70.8992	69.0917	74.8933	69.5483	68.8264	74.9907	69.5224	68.4893	68.4406	70.4998	68.1635	68.8186	63.9632	70.3226	66.8082	69.6177
TAD2266;ENSG00000089094	4.57619	64.7748	7.71746	2.87718e-12	1.45298e-08	17.2334	12	TAD2266	120750000	121900000	121866900	122018920	KDM2B|KDM2B|KDM2B|KDM2B|KDM2B|KDM2B|KDM2B	transcript|promoter|intron|exon|cds|fiveUTR|threeUTR	1	61.8087	63.2308	63.4126	63.7459	66.823	60.9842	64.2075	62.6105	65.799	69.1805	65.4115	63.484	63.9283	58.6768	65.3165	68.1545	66.5654	66.1055	65.8277	62.6764	71.9877	63.2086	65.7126	68.1232	66.6076	65.9393	64.3355	64.1278	65.0538	65.4868	64.4232	65.6558	57.9921	64.7981
TAD2266;ENSG00000110931	4.0074	53.6774	4.63725	8.55169e-06	0.0016484	3.3871	12	TAD2266	120750000	121900000	121675497	121736111	CAMKK2|CAMKK2|CAMKK2|CAMKK2|CAMKK2|CAMKK2|CAMKK2	transcript|promoter|intron|exon|cds|fiveUTR|threeUTR	1	52.9009	50.6486	52.7709	54.2229	53.6146	46.1772	58.1627	58.7624	54.0827	58.5027	54.4149	57.3129	45.475	55.8165	53.3367	58.9771	53.5034	53.869	53.9573	55.043	59.1911	56.6081	54.8778	56.1147	51.657	50.6985	49.8876	54.1356	49.7062	48.147	50.4706	51.5202	57.6613	53.7822
TAD2267;ENSG00000089094	4.57619	64.7748	7.71746	2.87718e-12	1.45298e-08	17.2334	12	TAD2267	121900000	122250000	121866900	122018920	KDM2B|KDM2B|KDM2B|KDM2B|KDM2B|KDM2B|KDM2B	transcript|promoter|intron|exon|cds|fiveUTR|threeUTR	1	61.8087	63.2308	63.4126	63.7459	66.823	60.9842	64.2075	62.6105	65.799	69.1805	65.4115	63.484	63.9283	58.6768	65.3165	68.1545	66.5654	66.1055	65.8277	62.6764	71.9877	63.2086	65.7126	68.1232	66.6076	65.9393	64.3355	64.1278	65.0538	65.4868	64.4232	65.6558	57.9921	64.7981
TAD2268;cg15155568	-4.57991	30.3288	-4.92064	2.58535e-06	0.000686636	4.48889	12	TAD2268	122250000	122800000	122273914	122273914	NA	intergenic	2	31.9988	32.4783	33.0575	31.3433	27.4799	35.8156	32.2246	29.7301	28.4029	25.1502	28.937	39.8957	26.1724	39.4291	37.8651	28.8041	27.3526	28.0122	30.6725	27.4603	26.9596	31.9837	33.965	26.9465	19.7824	30.1108	32.0116	27.201	34.1853	31.487	30.9121	28.7675	28.6708	30.0897
TAD2268;ENSG00000158023	7.90731	23.7768	5.71354	7.29428e-08	4.11014e-05	7.79205	12	TAD2268	122250000	122800000	122355768	122441833	PSMD9|CFAP251|CFAP251|CFAP251|CFAP251|PSMD9|CFAP251|CFAP251|CFAP251|PSMD9|NA|NA	transcript|transcript|promoter|intron|exon|exon|cds|fiveUTR|threeUTR|threeUTR|intergenic|intergenic	1	25.7971	22.2807	22.3045	28.1057	27.3101	13.2341	28.2056	19.8806	26.7972	28.1063	34.3293	12.9106	20.0784	21.4513	14.838	24.7261	19.4682	29.3206	21.0049	25.6906	21.0341	28.1122	26.9583	29.7615	21.2148	16.103	23.0638	19.3389	22.9354	21.907	34.0725	18.61	27.7127	20.1014
TAD2268;ENSG00000175727	7.35215	63.3302	8.0962	3.71659e-13	2.79364e-09	19.1397	12	TAD2268	122250000	122800000	122516628	122631894	MLXIP|MLXIP|MLXIP|MLXIP|MLXIP|MLXIP|MLXIP|NA|NA	transcript|promoter|intron|exon|cds|fiveUTR|threeUTR|intergenic|intergenic	1	63.2346	70.0735	64.3084	56.0272	64.2393	56.4873	63.2495	67.0133	61.9133	67.6979	66.3684	59.4764	55.2027	64.197	54.3745	66.9011	63.8131	62.7548	61.2226	53.9181	75.4358	66.3137	65.3726	70.9817	61.0795	63.122	63.7052	57.5826	59.6312	57.9162	64.4503	54.2537	62.3037	57.9001
TAD2269;cg00013441	-4.389	81.1716	-5.30529	4.75965e-07	0.000185703	6.053	12	TAD2269	122800000	124250000	123258908	123258908	CCDC62|NA	promoter|intergenic	2	85.6357	82.147	80.7268	83.2931	83.7762	80.8734	88.0427	84.3184	83.6113	76.3503	83.248	79.8588	83.3754	80.9018	85.259	82.0226	86.3448	82.7852	82.4334	83.017	77.4107	86.0207	82.5101	81.9415	82.6643	82.7517	78.4203	84.2371	81.8966	80.0198	81.8438	81.8097	81.566	79.8476
TAD2269;cg00483526	-4.53215	93.3734	-4.07493	7.99877e-05	0.00779805	1.34033	12	TAD2269	122800000	124250000	122907647	122907647	CLIP1|NA	promoter|intergenic	2	94.9217	93.5583	91.6957	90.6427	92.6716	89.8388	95.2981	92.2408	95.6966	65.5634	93.6932	93.2671	94.6043	95.2063	96.4775	91.5186	91.8331	93.6019	93.8262	93.2699	90.1313	93.7734	94.4761	92.7986	93.9196	93.9325	86.1495	96.7512	93.6154	94.0573	96.631	94.42	94.0991	93.3716
TAD2269;cg16745283	4.18626	81.2461	4.97324	2.06058e-06	0.000582996	4.69825	12	TAD2269	122800000	124250000	123942416	123942416	SNRNP35|NA	promoter|intergenic	2	80.8641	79.5773	80.1427	82.6234	84.4507	81.713	83.9359	80.7468	78.0705	88.0388	85.577	79.5506	83.8487	75.505	83.4071	87.8268	90.7576	84.578	84.2346	85.7436	85.6101	82.676	75.8576	87.484	84.8298	77.5819	82.5451	77.2571	78.738	78.385	78.8641	77.0719	73.4946	82.9676
TAD2269;ENSG00000130787	13.842	60.7985	7.37589	1.77062e-11	6.31876e-08	15.5402	12	TAD2269	122800000	124250000	123319000	123347507	HIP1R|HIP1R|HIP1R|HIP1R|HIP1R|HIP1R|HIP1R|NA	transcript|promoter|intron|exon|cds|fiveUTR|threeUTR|intergenic	1	70.046	70.3095	64.0749	58.0853	71.862	55.8087	64.0917	53.1925	43.0541	69.5107	76.4798	56.0461	55.877	54.0449	47.4627	50.284	64.3028	59.9111	50.7146	61.1231	72.2734	59.4816	64.2593	74.4899	64.4651	66.058	57.5356	41.5201	57.7708	52.0309	65.4165	46.4611	51.6946	58.2913
TAD2269;ENSG00000139722	12.5618	49.1226	5.53632	1.66245e-07	8.19038e-05	7.02768	12	TAD2269	122800000	124250000	123349882	123380991	VPS37B|VPS37B|VPS37B|VPS37B|VPS37B|VPS37B|VPS37B|NA	transcript|promoter|intron|exon|cds|fiveUTR|threeUTR|intergenic	1	44.2965	63.3926	52.1152	34.1072	53.299	57.634	45.6572	40.9068	37.6088	54.1838	52.4164	36.8779	48.1692	41.3827	39.4272	51.6341	59.2688	42.4593	56.2772	40.0208	67.6228	55.7004	51.2526	68.5398	51.2931	58.5016	54.485	35.9236	48.713	45.0719	55.2453	41.9421	60.5413	39.4578
TAD2269;ENSG00000150967	7.95296	26.1057	6.30455	4.24138e-09	4.33285e-06	10.4366	12	TAD2269	122800000	124250000	123405498	123466196	OGFOD2|ARL6IP4|ABCB9|OGFOD2|ARL6IP4|ABCB9|ABCB9|ARL6IP4|OGFOD2|ABCB9|ARL6IP4|OGFOD2|ABCB9|ARL6IP4|OGFOD2|ABCB9|ARL6IP4|OGFOD2|ABCB9|OGFOD2|NA	transcript|transcript|transcript|promoter|promoter|promoter|intron|intron|intron|exon|exon|exon|cds|cds|cds|fiveUTR|fiveUTR|fiveUTR|threeUTR|threeUTR|intergenic	1	27.3986	29.1342	24.8395	24.3462	32.514	25.1216	28.3886	27.0812	30.8637	29.889	25.966	23.4763	27.8867	18.4421	21.7244	27.9094	27.026	30.4789	24.9645	21.3496	38.8364	24.5682	24.9551	44.0244	21.6428	23.5905	24.1825	22.9868	25.2336	21.5773	26.2996	23.0583	44.2288	22.4102
TAD2269;ENSG00000150977	4.14004	59.6137	4.41476	2.11869e-05	0.00315739	2.55428	12	TAD2269	122800000	124250000	123899936	123921264	RILPL2|RILPL2|RILPL2|RILPL2|RILPL2|RILPL2	transcript|intron|exon|cds|fiveUTR|threeUTR	1	60.7072	57.0802	58.7698	57.5305	62.2883	57.6971	61.2076	59.7326	55.4716	57.6481	66.2089	67.0881	54.9382	61.8874	53.5323	56.221	58.2334	57.3644	55.4794	61.7745	64.9224	55.7808	55.9034	57.6854	59.1203	59.952	58.991	59.7712	58.3381	53.6718	65.7897	58.3046	59.3903	63.6533
TAD2269;ENSG00000269980	4.40584	20.1691	3.99419	0.000108522	0.0095735	1.06268	12	TAD2269	122800000	124250000	123746607	123746949	CDK2AP1|CDK2AP1	transcript|intron	1	15.3421	27.5257	15.0163	18.5685	18.656	17.7111	23.8149	18.83	14.2334	18.14	17.5127	19.5129	17.0721	17.089	9.89199	17.086	23.4444	18.9422	10.2777	22.2859	23.5942	19.5613	13.2788	24.4238	22.4318	20.3198	18.6144	18.8462	23.5131	15.5723	22.3543	20.9711	20.6259	20.1014
TAD2270;cg08256175	-4.59736	21.8706	-5.08994	1.23911e-06	0.00039202	5.16797	12	TAD2270	124250000	125400000	125202812	125202812	NA	intergenic	2	23.381	28.6063	29.5122	25.838	29.6037	22.9066	17.7792	21.4412	20.464	19.0419	17.7036	23.7389	24.0015	21.7642	12.8558	19.9445	26.9868	26.7117	21.1343	21.4752	20.8489	18.7012	23.1727	19.3172	26.5405	25.4809	26.1398	19.9925	18.8782	23.0156	25.4579	21.8371	18.547	26.6892
TAD2270;cg10064325	-5.10511	26.6778	-4.4494	1.84311e-05	0.00285476	2.68201	12	TAD2270	124250000	125400000	125261304	125261304	NA	intergenic	2	24.9319	22.7988	36.8261	31.6099	29.2097	28.59	23.1905	26.7568	35.6628	21.5218	24.5198	30.9921	30.1624	24.3997	17.66	26.8002	28.5418	30.488	23.3817	27.8786	24.5424	24.0181	28.4547	25.0332	32.153	30.2709	30.5583	23.2285	21.5751	27.0422	24.6016	23.9963	36.6782	32.1658
TAD2270;ENSG00000073060	11.0036	23.4345	8.1925	2.1982e-13	1.96116e-09	19.6287	12	TAD2270	124250000	125400000	125261402	125367214	NA|SCARB1|NA|SCARB1|SCARB1|SCARB1|SCARB1|SCARB1|SCARB1|NA|NA	transcript|transcript|promoter|promoter|intron|exon|cds|fiveUTR|threeUTR|intergenic|intergenic	1	17.6916	31.817	19.7933	20.236	29.2188	13.2341	25.309	18.83	25.3502	26.3599	19.7779	20.8267	15.4177	18.4421	22.3735	26.1668	30.7943	23.7714	24.4348	24.0807	48.8348	30.0413	29.424	34.7146	21.2148	15.2398	20.1213	25.1826	17.9331	24.7806	18.815	30.398	24.2586	17.3849
TAD2270;ENSG00000150991	4.24844	86.7013	6.19894	7.1252e-09	6.4866e-06	9.95393	12	TAD2270	124250000	125400000	125396150	125401914	MIR5188|NA|UBC|MIR5188|NA|UBC|NA|UBC|MIR5188|UBC|UBC|NA|UBC|NA|UBC|NA|NA|NA	transcript|transcript|transcript|promoter|promoter|promoter|intron|intron|exon|exon|cds|fiveUTR|fiveUTR|threeUTR|threeUTR|intergenic|intergenic|intergenic	1	87.0525	83.2906	85.615	85.7642	85.3239	86.4328	82.798	88.6442	87.5437	83.5478	93.8295	83.0231	88.8931	84.4213	83.9238	87.876	84.381	85.8598	81.1751	82.664	90.2581	79.7664	85.6737	90.0328	87.9179	87.3362	89.8792	86.3313	86.5183	85.9174	91.2162	85.6536	86.4542	87.6482
TAD2271;cg07664480	6.52287	87.4139	5.04746	1.49236e-06	0.000452868	4.99616	12	TAD2271	125400000	125650000	125478020	125478020	BRI3BP|NA	promoter|intergenic	2	88.9254	93.0938	98.7666	86.5153	85.5152	83.7795	89.9873	90.2193	82.4359	98.1521	97.6282	83.2539	96.8582	81.6906	94.3175	86.8351	90.3733	80.3962	89.0113	90.3351	97.5873	86.0382	85.6364	96.4734	87.5866	82.3981	91.9017	82.7944	84.6642	84.1294	81.2856	83.3034	80.414	99.83
TAD2271;ENSG00000150991	4.24844	86.7013	6.19894	7.1252e-09	6.4866e-06	9.95393	12	TAD2271	125400000	125650000	125396150	125401914	MIR5188|NA|UBC|MIR5188|NA|UBC|NA|UBC|MIR5188|UBC|UBC|NA|UBC|NA|UBC|NA|NA|NA	transcript|transcript|transcript|promoter|promoter|promoter|intron|intron|exon|exon|cds|fiveUTR|fiveUTR|threeUTR|threeUTR|intergenic|intergenic|intergenic	1	87.0525	83.2906	85.615	85.7642	85.3239	86.4328	82.798	88.6442	87.5437	83.5478	93.8295	83.0231	88.8931	84.4213	83.9238	87.876	84.381	85.8598	81.1751	82.664	90.2581	79.7664	85.6737	90.0328	87.9179	87.3362	89.8792	86.3313	86.5183	85.9174	91.2162	85.6536	86.4542	87.6482
TAD2272;cg04956585	-5.6601	15.2555	-5.21884	7.00827e-07	0.000253482	5.69491	12	TAD2272	125650000	131250000	130604378	130604378	NA	intergenic	2	15.5023	11.416	19.1987	20.5122	15.1157	22.362	10.7876	13.1193	16.5903	9.17316	10.4314	17.2852	13.8185	11.9129	9.80736	10.4113	19.0108	21.3864	8.37074	10.9271	7.45424	13.4206	15.6531	9.41446	13.0106	15.2836	17.1747	13.4993	16.7865	16.2784	14.4016	13.228	16.2388	13.3835
TAD2272;cg11333568	-6.70422	17.4019	-4.37717	2.46257e-05	0.00352464	2.41648	12	TAD2272	125650000	131250000	130577733	130577733	NA	intergenic	2	18.9019	13.8576	23.5983	14.1836	22.7176	17.6178	14.2918	23.6954	20.3707	9.46398	11.5529	32.9744	21.8272	17.6268	36.9363	41.7191	20.0651	18.6087	12.5302	14.8768	10.8684	19.0638	19.8049	10.4881	31.5224	24.2931	18.7448	14.4197	13.2875	12.9401	14.6723	17.8693	16.9435	18.2661
TAD2272;cg23925154	-10.1664	28.0471	-4.03664	9.24884e-05	0.00857151	1.20811	12	TAD2272	125650000	131250000	127414940	127414940	NA|NA|NA	transcript|intron|intergenic	2	57.8413	42.5236	30.0255	18.6198	42.742	28.133	14.8528	16.195	27.7434	25.3104	15.9924	26.2499	32.8041	18.72	15.2728	35.4149	25.5085	52.4199	17.3019	29.1564	26.4329	31.3201	23.0914	24.311	45.5217	22.521	31.0038	28.5474	22.383	27.1824	26.7708	40.7161	17.2602	27.5072
TAD2272;cg25026401	-4.33989	93.2999	-4.45052	1.8348e-05	0.00285017	2.68616	12	TAD2272	125650000	131250000	129308667	129308667	SLC15A4|NA	promoter|intergenic	2	93.9227	92.8632	94.3404	95.322	94.3499	94.9783	93.8828	95.6383	96.5597	93.4978	95.7491	93.2362	94.2665	94.4612	96.971	93.7822	95.3914	93.1329	95.5441	92.3679	91.5516	94.1319	95.8111	89.643	95.5127	95.8969	95.182	95.9628	95.5	95.0503	93.8658	90.609	95.9378	94.1703
TAD2273;cg14704124	-4.40062	15.0231	-5.02215	1.66645e-06	0.000492846	4.89425	12	TAD2273	131250000	132550000	132514956	132514956	EP400|SNORA49|EP400	transcript|promoter|intron	2	16.0824	12.7393	20.9353	15.8351	23.6622	14.8686	11.1065	14.922	16.3199	13.9204	11.5077	17.4019	23.1494	6.47472	9.41393	16.0066	18.2475	15.0608	15.1511	15.9358	13.4544	16.7291	13.5684	14.6245	25.0798	16.3084	18.6138	19.257	13.4778	16.6471	17.4889	19.4439	12.8787	17.9848
TAD2273;cg27638509	-8.11306	39.2508	-4.02612	9.62352e-05	0.00879691	1.17198	12	TAD2273	131250000	132550000	132093988	132093988	NA	intergenic	2	44.943	55.0706	39.465	31.9246	45.8809	30.2449	46.4156	31.2623	42.7861	27.6199	32.3135	37.5383	36.7985	33.3433	17.5952	42.5775	51.4204	41.4502	32.0326	40.0707	32.8728	40.4149	39.5763	33.4505	56.9073	38.0144	44.0062	41.921	29.595	31.4473	52.7631	43.1172	38.3594	36.3962
TAD2273;ENSG00000111450	4.33337	52.1319	4.23987	4.23487e-05	0.00511721	1.92051	12	TAD2273	131250000	132550000	131274145	131323811	STX2|STX2|STX2|STX2|STX2|STX2	transcript|intron|exon|cds|fiveUTR|threeUTR	1	44.0933	52.2712	45.6335	51.8029	44.5577	40.7228	48.8843	51.1466	48.8948	59.9898	51.7325	52.3814	51.2311	43.2821	52.8684	58.9561	55.56	53.8991	57.1554	54.7011	62.7764	54.2824	49.4654	48.4441	49.8929	49.1264	53.1889	54.3084	56.4386	50.255	49.1334	52.6326	53.7558	49.2854
TAD2274;cg14518355	-4.27696	13.2206	-7.97713	7.09608e-13	4.52206e-09	18.5374	12	TAD2274	132550000	133200000	133016787	133016787	NA	intergenic	2	15.7624	11.6478	16.1404	14.9151	16.847	14.4435	12.8364	13.7491	15.0049	8.58426	13.8983	14.1513	5.51375	11.8746	14.3008	12.9792	14.9096	16.1214	12.1396	13.033	8.31459	13.6746	19.3976	11.4452	14.4786	14.0273	15.8607	13.6296	18.6044	13.3744	14.002	12.477	18.177	13.2449
TAD2274;cg22827501	-4.07612	17.9215	-4.09767	7.33471e-05	0.00737466	1.41929	12	TAD2274	132550000	133200000	132637734	132637734	NA	intergenic	2	24.1982	17.574	23.725	13.7152	19.9505	21.4662	11.4335	18.0721	36.5949	15.0684	12.2277	18.7874	23.095	20.8065	8.90345	19.0743	20.33	22.5639	15.4591	16.8737	16.9196	19.3679	19.0075	17.3776	20.8568	18.6728	22.9127	19.7776	13.5306	20.7337	18.8897	21.2529	14.9894	14.3069
TAD2274;cg23508184	18.2669	33.9935	4.79225	4.46971e-06	0.00101383	3.98421	12	TAD2274	132550000	133200000	132671887	132671887	NA	intergenic	2	36.3657	24.1389	21.4617	11.5307	17.2634	28.9938	49.5013	65.2347	27.8293	35.7683	41.3253	25.5708	15.0657	40.0779	41.907	19.4155	35.1551	34.7518	41.2217	26.7971	48.5751	52.1736	25.9817	48.9987	15.5195	13.4043	18.6396	43.9885	42.5468	29.3953	54.4632	41.0377	28.772	22.893
TAD2274;ENSG00000112787	5.15026	66.5858	6.8921	2.19941e-10	4.20481e-07	13.1925	12	TAD2274	132550000	133200000	133066137	133161774	FBRSL1|NA|FBRSL1|NA|FBRSL1|FBRSL1|FBRSL1|NA|NA|FBRSL1|NA|NA	transcript|transcript|promoter|promoter|intron|exon|cds|fiveUTR|threeUTR|threeUTR|intergenic|intergenic	1	64.8217	65.4679	67.8331	62.7219	69.0278	64.9483	63.8461	69.7425	61.7669	71.2753	69.3261	59.8025	60.5953	62.9085	64.6423	69.5745	70.3123	64.7743	66.3278	67.2677	74.8974	70.7154	67.7648	71.1375	67.0286	64.2209	64.0041	65.0849	65.5631	62.8297	68.157	67.6231	62.0231	65.8626
TAD2275;ENSG00000072609	4.55889	63.2772	9.89858	1.59258e-17	8.52511e-13	28.4822	12	TAD2275	133200000	133450000	133398773	133532890	NA|GOLGA3|CHFR|ZNF605|NA|GOLGA3|CHFR|ZNF605|NA|ZNF605|GOLGA3|CHFR|ZNF605|GOLGA3|CHFR|ZNF605|CHFR|ZNF605|GOLGA3|CHFR|ZNF605|CHFR|NA|NA	transcript|transcript|transcript|transcript|promoter|promoter|promoter|promoter|intron|intron|intron|intron|exon|exon|exon|cds|cds|fiveUTR|fiveUTR|fiveUTR|threeUTR|threeUTR|intergenic|intergenic	1	61.2172	61.4375	64.6529	60.8613	63.3287	58.8574	60.5661	63.3145	61.4321	66.6195	65.7885	59.5305	61.4315	62.8371	59.9547	65.3899	65.1123	64.7617	63.1197	59.7878	67.9413	62.7285	64.8762	70.2379	62.8849	62.2788	61.1744	63.0076	62.4957	61.5413	60.0269	62.2792	61.0766	60.0465
TAD2275;ENSG00000176915	4.35297	69.6406	8.94295	3.47431e-15	5.46172e-11	23.4866	12	TAD2275	133200000	133450000	133302254	133338474	ANKLE2|ANKLE2|ANKLE2|ANKLE2|ANKLE2|ANKLE2|ANKLE2|NA	transcript|promoter|intron|exon|cds|fiveUTR|threeUTR|intergenic	1	65.7807	67.2532	70.9046	68.416	69.7544	67.0583	67.1751	70.2066	66.3431	74.0567	70.0423	67.2154	65.5501	68.4135	68.313	70.6451	71.1774	68.9705	77.6456	66.5626	73.8674	69.1519	69.5547	73.6989	71.4921	68.0028	68.8887	71.1367	69.9593	69.6428	67.9022	69.7281	66.9933	66.4673
TAD2275;ENSG00000256108	4.97115	12.1243	4.02502	9.66369e-05	0.00881498	1.16819	12	TAD2275	133200000	133450000	133321742	133322315	ANKLE2|ANKLE2	transcript|intron	1	16.9884	15.7352	13.8267	8.20941	12.0832	10.2393	20.5684	13.1538	10.1401	15.1801	8.02356	7.91608	8.14547	11.9447	0	10.2868	5.11332	10.2378	0	4.86066	16.3124	10.0138	13.2788	14.2628	8.22631	11.7953	16.7104	17.124	11.615	11.4065	13.8733	5.02912	15.1384	0
TAD2276;ENSG00000072609	4.55889	63.2772	9.89858	1.59258e-17	8.52511e-13	28.4822	12	TAD2276	133450000	133800000	133398773	133532890	NA|GOLGA3|CHFR|ZNF605|NA|GOLGA3|CHFR|ZNF605|NA|ZNF605|GOLGA3|CHFR|ZNF605|GOLGA3|CHFR|ZNF605|CHFR|ZNF605|GOLGA3|CHFR|ZNF605|CHFR|NA|NA	transcript|transcript|transcript|transcript|promoter|promoter|promoter|promoter|intron|intron|intron|intron|exon|exon|exon|cds|cds|fiveUTR|fiveUTR|fiveUTR|threeUTR|threeUTR|intergenic|intergenic	1	61.2172	61.4375	64.6529	60.8613	63.3287	58.8574	60.5661	63.3145	61.4321	66.6195	65.7885	59.5305	61.4315	62.8371	59.9547	65.3899	65.1123	64.7617	63.1197	59.7878	67.9413	62.7285	64.8762	70.2379	62.8849	62.2788	61.1744	63.0076	62.4957	61.5413	60.0269	62.2792	61.0766	60.0465
TAD2286;cg11075099	9.82137	16.9083	4.27688	3.66325e-05	0.00462981	2.05305	13	TAD2286	27450000	28550000	27829087	27829087	RPL21|SNORD102|SNORA27|RPL21	transcript|promoter|promoter|intron	2	13.1645	20.8497	14.2657	9.92333	13.2519	10.7113	17.9489	12.2334	12.9809	12.0956	33.959	42.6942	32.9783	20.4007	7.35224	10.8377	12.4099	13.3435	11.2904	9.65592	11.8358	14.7262	21.7846	12.0169	17.4467	10.0858	12.9597	59.6245	13.1942	11.4712	18.7822	11.0704	9.21678	12.1252
TAD23;ENSG00000236963	4.5519	1.07851	4.19995	4.94727e-05	0.00566839	1.77849	1	TAD23	20200000	20850000	20687072	20757727	LINC01141|LINC01141|LINC01141|LINC01141|NA	transcript|promoter|intron|exon|intergenic	1	0	16.6265	0	0	0	0	0	0	0	0	0	0	0	0	0	0	0	0	5.13887	0	5.146	0	0	0	0	0	0	0	0	0	0	0	0	0
TAD2304;cg01250888	4.68399	15.9117	4.18731	5.19575e-05	0.005845	1.73375	13	TAD2304	44450000	45550000	44544577	44544577	NA	intergenic	2	18.3877	16.5663	17.9846	11.495	18.5222	12.6811	12.2793	14.7519	16.5283	16.7545	47.2095	10.6268	16.4246	17.1532	8.93091	18.5882	17.2984	17.3684	16.8225	17.0793	36.6524	20.4347	12.236	16.5564	18.428	12.5684	16.9069	13.1693	11.7996	16.2029	13.7296	14.8872	10.0942	14.9139
TAD2316;ENSG00000139668	4.06597	50.2399	5.14987	9.51705e-07	0.000321283	5.4119	13	TAD2316	51900000	52400000	52158644	52336171	WDFY2|WDFY2|WDFY2|WDFY2|WDFY2|WDFY2	transcript|intron|exon|cds|fiveUTR|threeUTR	1	40.7959	49.7959	46.8112	47.0965	48.3689	41.1001	46.4014	51.4049	51.7932	55.3619	49.1153	49.7956	41.987	51.6006	46.4756	53.1933	47.0909	51.7378	45.5678	46.2813	57.5446	53.8818	51.5056	53.0713	50.5341	45.6764	49.9474	51.9042	45.7572	48.0751	48.3935	48.697	48.9586	42.5527
TAD232;ENSG00000143815	4.03735	60.4422	5.60677	1.20025e-07	6.26212e-05	7.32985	1	TAD232	225550000	226200000	225589204	225616627	LBR|LBR|LBR|LBR|LBR|LBR|LBR|NA	transcript|promoter|intron|exon|cds|fiveUTR|threeUTR|intergenic	1	56.4322	61.6289	58.7584	58.9233	60.606	62.7037	55.2147	56.5534	58.0399	61.8598	56.9224	60.0266	55.8572	60.6529	58.2401	60.0153	58.2003	53.29	61.4665	56.8084	69.4517	64.4721	61.9342	62.6928	63.5525	61.2056	57.6007	60.5556	62.6308	57.425	57.3605	58.8124	62.2659	58.3703
TAD232;ENSG00000154380	8.26256	7.56065	5.7579	5.92215e-08	3.50677e-05	7.98553	1	TAD232	225550000	226200000	225674537	225840844	ENAH|ENAH|ENAH|ENAH|ENAH|ENAH|ENAH	transcript|promoter|intron|exon|cds|fiveUTR|threeUTR	1	8.10553	0	10.6978	0	8.2481	0	12.2241	23.0186	0	14.2053	5.0623	7.91608	11.9329	5.14429	4.94599	0	5.11332	5.1189	5.13887	9.72132	24.1885	0	8.14185	18.2135	8.22631	11.7953	0	4.94993	12.9308	11.4065	9.8835	5.02912	21.0421	0
TAD2331;ENSG00000136153	-5.76648	59.8335	-4.52932	1.33276e-05	0.00225216	2.97946	13	TAD2331	75850000	76200000	76194570	76434004	LMO7|NA|LMO7|NA|LMO7|LMO7|LMO7|LMO7|LMO7	transcript|transcript|promoter|promoter|intron|exon|cds|fiveUTR|threeUTR	1	61.397	49.2182	63.9632	62.0445	65.7912	50.0604	59.9566	66.6389	60.6981	59.7393	49.745	62.1591	56.8745	69.7638	48.8188	63.5568	58.9187	67.9888	55.7134	61.6998	50.6245	57.4398	61.7546	55.1444	61.6934	64.6636	57.5851	59.6863	60.5493	58.9223	55.1804	55.1338	61.3907	61.2597
TAD2332;ENSG00000136153	-5.76648	59.8335	-4.52932	1.33276e-05	0.00225216	2.97946	13	TAD2332	76200000	77600000	76194570	76434004	LMO7|NA|LMO7|NA|LMO7|LMO7|LMO7|LMO7|LMO7	transcript|transcript|promoter|promoter|intron|exon|cds|fiveUTR|threeUTR	1	61.397	49.2182	63.9632	62.0445	65.7912	50.0604	59.9566	66.6389	60.6981	59.7393	49.745	62.1591	56.8745	69.7638	48.8188	63.5568	58.9187	67.9888	55.7134	61.6998	50.6245	57.4398	61.7546	55.1444	61.6934	64.6636	57.5851	59.6863	60.5493	58.9223	55.1804	55.1338	61.3907	61.2597
TAD2334;cg14660007	-4.79946	86.5836	-4.2946	3.41661e-05	0.00442603	2.11679	13	TAD2334	78100000	78350000	78271894	78271894	SLAIN1|NA	promoter|intergenic	2	91.8612	90.2395	85.4301	91.17	89.3057	80.1723	87.7109	90.9615	87.2216	83.2793	87.9829	82.5697	84.2772	85.3669	88.3817	91.2341	90.0098	90.7128	87.2412	86.8758	85.4498	87.0435	91.2678	89.4153	92.3397	90.3876	88.7092	87.6009	87.1066	88.9633	88.5305	83.7614	89.9701	91.1025
TAD2348;ENSG00000223298	-4.85501	7.87473	-3.98294	0.000113196	0.00983984	1.02434	13	TAD2348	95800000	96150000	95963084	95963209	NA	intergenic	1	8.10553	5.24507	8.47781	8.20941	0	8.11447	10.5293	8.06524	11.7723	10.12	0	7.91608	13.2847	8.1535	11.4842	10.2868	11.8728	16.2265	5.13887	15.4079	0	15.8714	11.9276	11.7966	5.19022	0	5.03032	11.4934	10.0046	16.9945	7.83249	0	10.0923	15.93
TAD2349;ENSG00000247400	-5.17923	25.9394	-4.38558	2.38132e-05	0.00343036	2.44721	13	TAD2349	96150000	96750000	96300987	96329179	NA|DNAJC3|NA|NA	transcript|promoter|intron|intergenic	1	32.7777	16.6265	29.545	23.7481	31.679	15.359	39.8924	39.0419	20.2802	25.5247	23.795	27.429	28.2238	27.3775	25.1626	35.9455	29.4266	37.8405	30.3547	29.5891	22.2407	32.0056	25.9127	29.5043	23.1455	24.4211	20.9761	25.7864	21.6196	20.868	16.4161	26.3925	21.0421	20.1014
TAD2354;ENSG00000169508	11.5191	64.501	5.66413	9.19079e-08	5.0305e-05	7.57753	13	TAD2354	99800000	100100000	99946784	99959659	UBAC2|MIR548AN|GPR183|NA|UBAC2|NA|MIR548AN|GPR183|UBAC2|GPR183|GPR183|GPR183|GPR183	transcript|transcript|transcript|transcript|promoter|promoter|intron|intron|intron|exon|cds|fiveUTR|threeUTR	1	59.5722	70.3158	46.6666	71.142	62.2225	60.1703	66.5237	68.6169	62.7626	69.2628	74.5639	68.2675	63.6231	41.0374	68.0089	53.1128	75.7338	46.7582	56.3887	52.0825	85.9949	69.744	68.4063	75.8832	70.4022	68.9123	69.6087	67.2858	69.9133	57.0709	51.0195	69.7563	63.283	67.872
TAD2358;ENSG00000134897	-5.71367	35.5593	-4.12887	6.50899e-05	0.00680419	1.52816	13	TAD2358	103200000	103550000	103451399	103493885	BIVM|BIVM-ERCC5|POGLUT2|BIVM|BIVM-ERCC5|POGLUT2|BIVM-ERCC5|BIVM|BIVM-ERCC5|BIVM|POGLUT2|BIVM-ERCC5|BIVM|BIVM-ERCC5|BIVM|POGLUT2|BIVM	transcript|transcript|transcript|promoter|promoter|promoter|intron|intron|exon|exon|exon|cds|cds|fiveUTR|fiveUTR|fiveUTR|threeUTR	1	33.7521	35.705	36.6159	47.8879	40.5956	31.5879	38.0063	23.0186	36.6504	33.32	19.274	39.2776	40.8183	34.8853	39.6235	29.0285	33.1125	41.9229	43.4508	43.7322	33.1554	38.9931	39.2288	28.5256	38.544	29.6307	26.771	35.6863	35.559	28.1384	32.6882	35.4819	48.9935	41.8882
TAD2368;ENSG00000235280	-7.56934	26.8735	-6.48658	1.7178e-09	2.10903e-06	11.278	13	TAD2368	113550000	114200000	113621798	113623138	MCF2L|MCF2L-AS1|MCF2L|MCF2L-AS1|MCF2L|MCF2L-AS1|MCF2L|MCF2L-AS1|MCF2L|MCF2L-AS1|MCF2L|MCF2L-AS1	transcript|transcript|promoter|promoter|intron|exon|exon|cds|cds|fiveUTR|fiveUTR|threeUTR	1	22.1024	17.4237	27.6534	27.9298	31.7886	20.4786	39.0523	27.4393	24.3735	25.5247	22.575	30.0787	25.6961	23.2705	29.2155	30.5041	33.898	38.0571	31.1728	36.4542	18.4482	32.8945	26.3488	18.8001	25.7134	25.3997	27.2959	30.7364	28.9202	22.222	25.141	33.8355	24.9996	31.398
TAD237;ENSG00000143816	-16.3726	36.4831	-4.47661	1.65121e-05	0.00263781	2.78284	1	TAD237	227650000	228750000	228106357	228135599	WNT9A|MIR5008|MIR5008|WNT9A|MIR5008|WNT9A|WNT9A|WNT9A|WNT9A|NA	transcript|transcript|promoter|intron|exon|exon|cds|fiveUTR|threeUTR|intergenic	1	36.1361	32.2558	47.2293	57.608	50.6591	31.3798	48.6745	58.3203	33.6111	50.4124	5.0623	29.0048	5.13922	48.8288	21.7244	33.869	34.8738	45.9538	27.8849	58.3365	15.438	46.9179	41.0081	8.05242	27.0382	24.9267	32.0685	27.6452	26.974	18.1784	45.4746	30.398	43.5634	55.1286
TAD237;ENSG00000162931	-5.71121	28.3012	-4.78823	4.54637e-06	0.00102427	3.96854	1	TAD237	227650000	228750000	228595641	228604562	TRIM17|TRIM17|TRIM17|TRIM17|TRIM17|TRIM17	transcript|intron|exon|cds|fiveUTR|threeUTR	1	33.117	20.4919	26.4995	29.0817	29.3705	19.4923	37.6408	35.023	27.8439	30.3601	23.5086	29.967	22.5731	27.7396	26.3222	38.3668	30.9069	34.0092	32.8493	33.5134	29.4759	38.0519	31.1611	29.6341	24.9513	21.9551	24.4372	27.4948	26.2518	27.5823	22.0374	29.9444	14.1663	25.9807
TAD237;ENSG00000181218	11.3242	24.1485	4.24743	4.11162e-05	0.00502016	1.9475	1	TAD237	227650000	228750000	228645065	228645560	H2AW|H2BU1|H2AW|H2AW|H2AW|H2AW	transcript|promoter|exon|cds|fiveUTR|threeUTR	1	16.2111	19.4091	23.1176	0	26.9041	35.4222	31.2232	24.4627	19.8081	14.2053	19.274	33.5343	23.5631	17.7963	46.1728	20.5736	39.755	13.2322	17.7776	0	27.57	19.063	34.4197	52.261	35.7856	19.3411	15.091	19.7997	25.4491	25.5915	38.9238	15.942	32.1694	25.9807
TAD237;ENSG00000196890	9.04782	6.82042	4.98901	1.92451e-06	0.000551494	4.76131	1	TAD237	227650000	228750000	228645808	228646259	H2BU1|H2AW|H2BU1|H2BU1|H2BU1|H2BU1	transcript|promoter|exon|cds|fiveUTR|threeUTR	1	8.10553	0	0	0	15.6119	8.11447	16.6885	16.1305	0	8.01994	5.0623	7.91608	5.13922	5.14429	20.2166	5.14339	18.9215	5.1189	0	0	14.4467	5.00688	10.2739	41.1955	5.19022	5.07994	5.03032	7.84546	7.92848	0	23.7568	0	0	0
TAD237;ENSG00000231563	-4.98644	23.3237	-5.33581	4.14824e-07	0.000167969	6.1803	1	TAD237	227650000	228750000	228595082	228597395	TRIM17|TRIM11|TRIM17|TRIM17|TRIM17|TRIM17|NA	transcript|promoter|intron|exon|cds|threeUTR|intergenic	1	27.2164	17.4237	19.7933	22.3857	22.4912	17.0071	28.2056	28.4196	20.7236	16.809	19.274	21.2162	19.5668	20.0982	23.7771	29.3196	26.8343	28.4334	26.5676	30.8159	19.5927	29.8119	24.4255	24.1573	20.2776	21.5792	20.5613	25.1826	22.3075	23.6162	18.2867	27.4562	15.9959	24.413
TAD2373;ENSG00000260830	-4.48826	7.52717	-4.14872	6.0309e-05	0.00646703	1.59774	14	TAD2373	21650000	22050000	21852451	21853079	SUPT16H|NA	promoter|intergenic	1	19.4709	5.24507	12.4198	12.0266	5.20397	5.11966	12.2241	13.1538	5.07005	5.06002	11.7543	4.99449	14.4276	15.4329	4.94599	11.9426	10.2266	13.2322	8.14492	15.4079	0	7.93572	8.14185	8.05242	5.19022	10.1599	0	11.4934	7.92848	4.91251	4.94175	5.02912	7.99796	12.9903
TAD2375;cg21199629	9.10409	9.6213	3.98263	0.000113325	0.0098479	1.0233	14	TAD2375	22750000	23400000	22971074	22971074	NA|NA|NA|NA	transcript|promoter|intron|intergenic	2	20.6238	7.70265	8.06964	15.4418	7.28698	6.24584	5.2014	8.65573	7.7059	32.1885	6.79111	8.34813	7.53818	13.5273	5.47422	6.5416	5.77207	7.76388	6.56198	7.04397	8.68801	7.08505	9.64294	8.71609	7.08022	5.48547	35.6777	11.9925	6.37744	6.89828	5.89212	7.06014	5.1408	11.012
TAD2375;ENSG00000155465	4.19719	64.803	5.15292	9.38959e-07	0.000318117	5.42437	14	TAD2375	22750000	23400000	23242431	23299029	SLC7A7|MRPL52|SLC7A7|SLC7A7|SLC7A7|SLC7A7|SLC7A7|SLC7A7|NA|NA	transcript|promoter|promoter|intron|exon|cds|fiveUTR|threeUTR|intergenic|intergenic	1	63.5548	63.7329	62.4228	66.3417	62.0602	64.6475	64.787	62.2611	67.0363	70.4532	64.6979	63.7323	63.2347	62.6569	64.915	67.3767	69.8787	67.401	66.9443	60.1917	68.7853	67.1941	65.3299	72.3679	62.9336	69.6123	66.5203	66.5327	67.6245	64.1041	51.5499	65.1938	63.2291	61.7195
TAD2375;ENSG00000211829	-6.46665	45.2305	-4.57476	1.10658e-05	0.00198075	3.15025	14	TAD2375	22750000	23400000	22931924	22934779	NA|NA|NA|NA|NA	transcript|intron|fiveUTR|threeUTR|intergenic	1	47.9107	32.7708	44.981	54.1593	45.7996	36.7076	57.5658	50.2576	44.847	54.8942	40.3834	41.9154	49.8527	41.0668	49.1901	50.2245	48.924	53.879	53.9008	47.0998	42.6367	45.875	46.627	37.469	49.3681	42.4782	44.8197	48.9109	43.5914	45.2535	36.0935	43.7206	42.3489	46.2807
TAD2375;ENSG00000256590	-7.97337	34.6122	-4.95225	2.25615e-06	0.000625113	4.61456	14	TAD2375	22750000	23400000	22938033	22938690	NA|NA|NA|NA|NA	transcript|promoter|intron|fiveUTR|intergenic	1	41.7039	12.1787	32.0934	31.6395	34.2679	30.3634	47.1099	41.4966	38.0246	38.2264	32.9444	45.9477	25.2176	32.1411	36.6468	40.0226	30.0799	45.2308	52.0729	35.3214	30.3969	36.705	37.6584	24.4238	37.1088	34.2463	36.1671	39.6827	33.1621	36.6847	31.9209	31.8839	25.6721	32.7039
TAD2375;ENSG00000258458	-5.23748	20.5649	-4.2569	3.96205e-05	0.00489586	1.98137	14	TAD2375	22750000	23400000	23171820	23235771	OXA1L|OXA1L|OXA1L|OXA1L|NA	transcript|promoter|exon|cds|intergenic	1	24.3166	21.439	23.8531	20.236	10.4079	15.359	26.5569	17.6037	17.5395	16.809	17.5127	24.5074	19.5668	15.4329	24.73	25.4813	24.0349	21.7447	22.2098	31.8596	14.4467	25.4723	25.9127	19.3433	14.5708	22.9794	21.3684	26.5195	22.6283	18.1784	12.7742	26.3925	23.9939	20.9553
TAD2376;cg01557297	-7.23422	96.2602	-4.5414	1.2686e-05	0.00217376	3.02476	14	TAD2376	23400000	24950000	23822017	23822017	SLC22A17|SLC22A17|SLC22A17|SLC22A17	transcript|promoter|exon|fiveUTR	2	98.6166	98.0226	94.888	98.6336	98.6427	97.5914	98.7364	98.4233	98.4253	98.3675	96.9438	98.0687	97.5546	98.4179	95.1484	98.4343	91.5108	98.1857	98.2529	98.4206	96.5238	89.1729	98.4321	79.0287	97.9437	98.0006	95.9151	98.4543	97.9495	97.5055	98.6399	91.0423	98.3526	98.3233
TAD2376;ENSG00000215271	-4.7413	39.1164	-4.56939	1.13123e-05	0.00200778	3.13001	14	TAD2376	23400000	24950000	23741666	23768656	HOMEZ|PPP1R3E|HOMEZ|HOMEZ|PPP1R3E|HOMEZ|PPP1R3E|HOMEZ|HOMEZ|HOMEZ|PPP1R3E|NA	transcript|transcript|promoter|intron|intron|exon|exon|cds|fiveUTR|threeUTR|threeUTR|intergenic	1	43.2407	37.3936	36.7489	39.3642	42.6453	34.514	51.3647	43.6471	38.9709	35.1293	31.5322	39.3392	35.1157	35.4063	39.706	48.0155	47.2755	47.3027	47.9848	44.2352	45.4704	43.6826	38.648	36.3758	34.4831	38.7567	34.8041	39.7921	37.0641	37.5858	33.043	41.3108	37.5582	37.3616
TAD238;ENSG00000223635	-4.903	10.7538	-4.23705	4.28185e-05	0.00514841	1.91043	1	TAD238	228750000	229700000	229644248	229650019	NUP133|NA	promoter|intergenic	1	17.6916	5.24507	21.8635	16.4188	14.6094	8.11447	13.6089	11.8154	10.1401	0	10.1246	14.0213	15.4177	8.1535	9.89199	21.8487	17.6892	15.3567	14.4266	12.5646	0	10.0138	11.9276	16.1048	8.22631	11.7953	10.0607	15.6909	10.0046	12.6986	4.94175	5.02912	11.7168	14.1079
TAD2386;cg15491047	-9.619	84.3613	-4.50527	1.46994e-05	0.00242111	2.88954	14	TAD2386	39500000	39950000	39573006	39573006	SEC23A|NA	promoter|intergenic	2	95.1612	94.1107	86.917	83.5777	94.1357	81.0316	90.4931	92.0073	77.3603	77.8252	75.8436	76.139	91.9911	87.2094	75.5071	94.4349	95.0043	95.2329	94.5491	95.3161	78.4252	94.4807	79.4262	94.0508	96.9305	75.7695	90.2268	89.7242	84.0972	90.6481	84.2499	90.5069	79.3602	87.9671
TAD2390;ENSG00000100479	-4.15152	34.7718	-4.91204	2.68258e-06	0.000703225	4.45484	14	TAD2390	50050000	51350000	50110273	50155140	NEMF|POLE2|POLE2|POLE2|NEMF|POLE2|POLE2|POLE2|POLE2	transcript|transcript|promoter|intron|intron|exon|cds|fiveUTR|threeUTR	1	34.8129	31.3512	32.4469	38.5512	37.718	33.3177	39.2279	36.2254	37.7361	35.1293	28.7155	35.86	33.8415	39.4327	32.1087	39.6419	36.559	38.6712	37.6726	36.7575	27.57	35.4328	33.7489	35.6206	36.2728	31.9295	30.4053	37.5822	35.8159	36.3148	36.531	36.7774	38.2748	35.5635
TAD2390;ENSG00000100490	-5.04008	52.6433	-4.26244	3.87686e-05	0.00481165	2.00124	14	TAD2390	50050000	51350000	50796310	50883179	DMAC2L|CDKL1|CDKL1|DMAC2L|CDKL1|DMAC2L|CDKL1|DMAC2L|CDKL1|CDKL1|CDKL1	transcript|transcript|promoter|intron|intron|exon|exon|cds|cds|fiveUTR|threeUTR	1	56.3721	54.9778	61.7426	52.8044	54.3609	43.3512	58.0652	55.354	56.1633	51.8906	43.4597	53.2635	47.8609	60.9184	46.9763	56.1638	57.4319	66.6664	53.7127	48.6408	47.0846	56.0539	56.0895	46.142	51.8435	48.3191	52.4211	50.8431	48.1599	45.2654	47.5588	48.4638	49.4486	48.8088
TAD2390;ENSG00000258857	-11.2251	28.59	-4.04781	8.86597e-05	0.00835261	1.2466	14	TAD2390	50050000	51350000	50863731	50865063	CDKL1|CDKL1|CDKL1|CDKL1	transcript|intron|exon|cds	1	40.312	36.8908	43.1735	24.6282	33.3543	16.2289	39.65	32.0774	35.4903	24.5815	18.7327	12.9106	24.1566	38.863	7.83922	32.3283	48.015	49.6467	35.1133	31.4763	8.15622	32.1755	40.5862	16.1048	25.7134	28.8156	38.3781	11.4934	10.0046	21.907	31.5039	17.3979	30.3898	25.5663
TAD2390;ENSG00000258929	4.90564	34.4703	5.21418	7.15505e-07	0.000257746	5.67573	14	TAD2390	50050000	51350000	50474031	50507947	LINC01588|NA|LINC01588|NA|NA|NA|LINC01588|LINC01588	transcript|transcript|promoter|promoter|intron|exon|exon|fiveUTR	1	33.117	33.0638	30.1884	32.3615	34.6491	31.2736	40.4297	32.44	31.9605	38.8226	37.8033	35.9587	31.4997	26.9968	38.5832	39.2407	39.1223	34.2989	41.1399	33.0882	50.3686	33.6859	35.229	40.3818	35.3317	35.4442	35.7054	33.0977	33.8566	34.7122	32.6882	34.6137	32.3427	31.398
TAD2392;cg14148981	-13.5867	85.4388	-4.28466	3.5529e-05	0.00455405	2.08102	14	TAD2392	52500000	53850000	52708188	52708188	NA	intergenic	2	88.1752	87.5627	88.8537	91.654	85.7512	88.5896	90.981	92.9824	90.4095	88.7163	91.2629	91.0743	89.4677	89.6576	94.638	91.0447	93.0631	83.1844	92.5176	93.4476	39.175	91.1932	92.4083	43.706	90.4377	89.888	88.9185	89.8986	89.906	87.8001	89.2265	87.8071	89.5097	77.8588
TAD2392;ENSG00000180998	5.72061	24.0054	4.38307	2.40529e-05	0.0034538	2.43804	14	TAD2392	52500000	53850000	53019866	53104431	GPR137C|TXNDC16|GPR137C|GPR137C|GPR137C|GPR137C	transcript|promoter|intron|exon|cds|threeUTR	1	24.5849	27.1166	15.0163	13.389	19.257	21.3486	26.5569	21.616	16.8423	28.7026	21.8789	16.5913	29.7117	24.1804	22.0563	31.5253	31.1272	29.5942	24.7044	18.5063	23.5942	21.2689	22.563	24.4238	24.1027	23.5905	27.9414	27.0238	26.4392	23.0909	18.815	18.61	22.5029	18.0157
TAD2394;ENSG00000020577	10.4892	27.3407	6.88725	2.2549e-10	4.27953e-07	13.1693	14	TAD2394	54850000	55400000	55033815	55260033	SAMD4A|NA|SAMD4A|NA|NA|SAMD4A|SAMD4A|SAMD4A|NA|SAMD4A|NA|SAMD4A|NA	transcript|transcript|promoter|promoter|intron|intron|exon|cds|fiveUTR|fiveUTR|threeUTR|threeUTR|intergenic	1	28.2476	34.9228	10.6978	25.4155	30.7393	25.3638	28.2056	28.7193	17.5395	31.2199	36.5456	24.0103	31.6049	16.307	26.8383	30.3814	24.8404	22.1235	19.5655	21.9875	43.3832	29.5751	27.7	50.8408	24.3963	27.0351	30.1819	24.2888	27.6306	21.5773	30.7813	24.1768	29.04	20.5409
TAD24;ENSG00000142794	-12.5653	45.8544	-6.5126	1.50805e-09	1.895e-06	11.3992	1	TAD24	20850000	21950000	21766621	21811498	NBPF3|NBPF3|NBPF3|NBPF3|NBPF3|NBPF3|NA	transcript|intron|exon|cds|fiveUTR|threeUTR|intergenic	1	43.2617	39.4616	44.2433	51.2665	51.8766	44.5787	42.8248	42.7051	49.5083	58.1894	18.1482	46.033	50.2263	45.1231	63.098	39.4623	49.7507	53.3009	52.8077	49.7886	23.8973	45.735	46.5995	27.3957	53.4967	47.7451	53.2505	50.9861	50.3806	49.6067	46.4039	54.3758	34.5433	47.4956
TAD2403;cg10015444	27.9319	36.6601	5.07166	1.34253e-06	0.000417337	5.0939	14	TAD2403	61750000	62350000	62273629	62273629	NA	intergenic	2	13.3028	44.7461	19.019	69.2611	49.8563	12.0736	92.1573	49.9344	15.1526	75.7689	15.6115	52.6541	13.6536	20.2925	20.4627	48.1862	10.3278	38.2848	53.0608	17.7205	27.3644	19.0055	76.8125	71.8745	55.9324	9.25708	49.5712	16.9256	11.4862	12.0368	10.6534	15.1057	50.5242	43.5325
TAD2403;cg11745444	10.8903	10.8017	4.01042	0.0001021	0.00917323	1.11816	14	TAD2403	61750000	62350000	62216830	62216830	NA	intergenic	2	7.09284	36.7008	7.97591	5.44265	9.48603	5.89978	5.50638	5.2164	5.83974	54.3424	5.61276	6.77444	7.37449	6.87783	4.69659	6.70331	42.4736	37.4612	5.38534	6.82246	45.8581	7.34107	7.21851	7.64123	8.1088	5.58247	6.73089	6.26716	5.60274	5.96937	7.27765	6.972	5.9183	30.5129
TAD2403;ENSG00000100644	7.3297	66.8424	4.27519	3.68768e-05	0.00465527	2.04697	14	TAD2403	61750000	62350000	62162231	62214976	HIF1A|NA|HIF1A-AS2|HIF1A|NA|HIF1A|HIF1A-AS2|HIF1A|HIF1A|HIF1A|HIF1A	transcript|transcript|transcript|promoter|promoter|intron|exon|exon|cds|fiveUTR|threeUTR	1	69.9035	75.2659	65.3088	64.9247	70.7177	65.94	67.7069	65.7285	58.7885	68.6065	73.4657	60.9036	48.9738	68.9647	51.2772	66.5097	47.5849	67.7897	46.7401	55.7377	76.9208	61.4651	71.9694	72.5293	63.849	76.4214	66.8531	70.5042	70.2378	63.0475	67.8179	61.5874	70.4314	59.7221
TAD2403;ENSG00000232774	8.17701	14.1545	4.55207	1.21447e-05	0.00211347	3.0648	14	TAD2403	61750000	62350000	62037258	62125414	FLJ22447|NA|NA|FLJ22447|FLJ22447|NA	transcript|transcript|promoter|intron|exon|intergenic	1	18.3336	17.4237	12.4198	14.5409	21.271	11.8875	13.6089	19.3741	10.1401	22.8893	0	9.98898	13.2847	10.2886	7.83922	16.3041	11.8728	10.2378	16.2898	4.86066	20.584	7.93572	27.1508	35.9539	18.6068	16.103	7.97287	11.4934	0	17.6111	9.8835	24.6774	24.7609	5.02535
TAD2405;ENSG00000214770	-5.38243	20.67	-4.64813	8.1747e-06	0.00159822	3.42856	14	TAD2405	63800000	65000000	64796149	64805317	ESR2|ESR2|ESR2|ESR2|ESR2|NA	transcript|promoter|intron|exon|fiveUTR|intergenic	1	27.3986	20.9803	19.1756	23.4301	15.6119	10.2393	32.7925	29.0072	16.8423	19.7689	15.1869	19.5129	20.5569	22.2332	15.6784	30.7435	23.7455	29.18	25.2159	26.999	19.5927	25.6817	25.9127	19.849	10.3804	14.2612	13.0032	22.9868	17.9331	16.9945	11.4744	19.6482	24.2586	20.5409
TAD2407;ENSG00000255002	5.93951	3.10658	4.7373	5.63436e-06	0.00120836	3.77097	14	TAD2407	65600000	66450000	65679611	65689065	NA|NA|NA	transcript|intron|intergenic	1	0	19.4091	0	0	0	0	5.26464	8.06524	0	5.06002	0	0	8.14547	0	4.94599	0	0	5.1189	5.13887	0	20.584	11.6256	0	10.161	0	5.07994	0	11.4934	0	4.91251	4.94175	0	0	5.02535
TAD2407;ENSG00000258878	7.2539	4.61559	4.42286	2.05092e-05	0.00308734	2.58407	14	TAD2407	65600000	66450000	65701233	65701819	NA	intergenic	1	0	25.2149	0	14.5409	5.20397	0	0	0	5.07005	0	0	0	5.13922	0	0	5.14339	0	0	0	0	28.2611	11.6256	0	15.2415	0	0	0	9.89987	5.00231	0	0	5.02912	5.04615	12.9903
TAD241;ENSG00000119280	-4.84682	42.7556	-5.25013	6.0949e-07	0.000226569	5.82412	1	TAD241	230750000	231450000	230972865	231005335	C1orf198|C1orf198|C1orf198|C1orf198|C1orf198|C1orf198|C1orf198	transcript|promoter|intron|exon|cds|fiveUTR|threeUTR	1	38.9418	39.5026	44.0664	43.8796	50.1014	48.5745	45.8229	44.6681	43.2742	45.8746	35.4361	46.4334	41.8833	45.6791	44.0087	42.1234	40.6126	36.1706	42.6013	44.6325	36.3621	43.7843	39.5922	36.3758	48.0111	41.1908	43.7135	41.1257	48.411	45.8161	48.5682	45.7286	39.6838	43.1989
TAD241;ENSG00000173409	-4.80031	41.5751	-5.33738	4.11894e-07	0.000167289	6.18687	1	TAD241	230750000	231450000	231114727	231136341	ARV1|ARV1|TTC13|ARV1|ARV1|ARV1|ARV1|ARV1|NA	transcript|promoter|promoter|intron|exon|cds|fiveUTR|threeUTR|intergenic	1	37.8482	39.0821	44.7973	41.9442	43.3538	36.6561	44.9963	42.2313	42.5928	37.7033	38.3592	39.6981	39.3938	45.4063	44.4157	48.6006	50.899	42.7814	51.2277	47.5915	41.9386	48.4021	39.8363	40.6154	40.421	41.1107	38.8739	42.4014	43.1485	40.2326	33.043	44.4534	33.0754	42.7745
TAD2411;ENSG00000258623	4.13627	27.0361	4.4339	1.96186e-05	0.00298009	2.62477	14	TAD2411	68300000	69300000	69150128	69152282	RAD51B|RAD51B	transcript|intron	1	32.4221	31.3512	19.7933	21.5984	27.6952	24.8712	30.0108	29.6812	28.0047	35.1293	31.234	31.2994	29.437	24.9908	25.5704	23.5822	29.4266	23.47	18.4227	24.0807	33.8085	29.4537	26.9583	34.65	27.622	23.2913	27.6258	27.7924	29.0502	21.907	26.2996	25.5855	35.1504	17.3849
TAD2411;ENSG00000259038	5.33197	17.7108	5.07546	1.32037e-06	0.000411884	5.10928	14	TAD2411	68300000	69300000	69093883	69095162	RAD51B|RAD51B	transcript|intron	1	22.1024	25.4804	18.5042	15.5387	19.257	14.3727	21.9532	16.1305	14.2334	25.5247	17.5127	16.5913	11.9329	11.9447	22.0563	15.4302	21.721	16.2265	17.7776	21.3496	26.3953	25.4723	19.0089	25.4026	17.9552	15.2398	18.6144	9.89987	17.9331	11.4065	12.7742	15.0874	29.4336	15.0761
TAD2419;ENSG00000119636	-4.47235	24.3606	-4.88213	3.04955e-06	0.000767117	4.33659	14	TAD2419	73450000	74500000	74486056	74549566	BBOF1|ALDH6A1|BBOF1|ENTPD5|ALDH6A1|BBOF1|ALDH6A1|BBOF1|ALDH6A1|BBOF1|ALDH6A1|BBOF1|ALDH6A1|BBOF1|NA	transcript|transcript|promoter|promoter|intron|intron|exon|exon|cds|cds|fiveUTR|fiveUTR|threeUTR|threeUTR|intergenic	1	20.4561	23.7264	20.3652	28.4454	31.1056	24.0646	27.4259	21.616	16.8423	22.2252	16.8166	26.7583	23.8658	21.4513	28.1944	28.08	27.7462	34.7799	27.161	30.4607	26.1801	25.8852	21.4206	23.5932	23.1455	23.878	23.0638	26.8596	26.6219	22.5237	26.4757	26.199	26.6709	24.6588
TAD2419;ENSG00000140043	-4.8983	40.1817	-4.87042	3.20611e-06	0.000792378	4.29042	14	TAD2419	73450000	74500000	74318547	74353530	PTGR2|ZNF410|NA|PTGR2|ZNF410|NA|PTGR2|ZNF410|PTGR2|ZNF410|PTGR2|PTGR2|ZNF410|PTGR2	transcript|transcript|transcript|promoter|promoter|promoter|intron|intron|exon|exon|cds|fiveUTR|fiveUTR|threeUTR	1	42.1069	39.3372	44.6091	41.8066	39.7784	30.4835	47.1099	48.3612	42.764	38.2264	32.9444	42.0639	36.0322	40.0295	39.3701	43.5731	44.5059	48.0121	45.9695	47.0401	38.4283	42.5975	41.0955	34.7146	35.1968	38.1793	33.7748	41.7302	40.1304	33.9301	32.9032	41.5982	39.715	37.0621
TAD2419;ENSG00000259065	-6.23038	37.1631	-5.16594	8.86403e-07	0.000304552	5.47763	14	TAD2419	73450000	74500000	74254063	74269973	MIDEAS|NA	promoter|intergenic	1	38.1477	32.3617	41.2628	39.4408	35.29	33.0701	38.8269	41.1808	33.7574	30.9093	35.3788	38.2845	32.7627	33.2292	36.0792	46.0848	40.7316	38.1841	46.0443	42.7625	38.5531	43.8011	41.8647	34.5191	33.5259	30.5933	40.5479	40.4406	32.0618	32.1237	26.1192	40.9348	30.2769	42.1093
TAD2420;ENSG00000119636	-4.47235	24.3606	-4.88213	3.04955e-06	0.000767117	4.33659	14	TAD2420	74500000	75300000	74486056	74549566	BBOF1|ALDH6A1|BBOF1|ENTPD5|ALDH6A1|BBOF1|ALDH6A1|BBOF1|ALDH6A1|BBOF1|ALDH6A1|BBOF1|ALDH6A1|BBOF1|NA	transcript|transcript|promoter|promoter|intron|intron|exon|exon|cds|cds|fiveUTR|fiveUTR|threeUTR|threeUTR|intergenic	1	20.4561	23.7264	20.3652	28.4454	31.1056	24.0646	27.4259	21.616	16.8423	22.2252	16.8166	26.7583	23.8658	21.4513	28.1944	28.08	27.7462	34.7799	27.161	30.4607	26.1801	25.8852	21.4206	23.5932	23.1455	23.878	23.0638	26.8596	26.6219	22.5237	26.4757	26.199	26.6709	24.6588
TAD2421;ENSG00000119640	-4.33242	45.1591	-4.25674	3.96444e-05	0.00489655	1.98082	14	TAD2421	75300000	76150000	75519924	75536186	ACYP1|ZC2HC1C|ACYP1|ACYP1|ACYP1|ACYP1|ACYP1|ACYP1|NA|NA	transcript|promoter|promoter|intron|exon|cds|fiveUTR|threeUTR|intergenic|intergenic	1	39.9598	45.8141	45.5286	45.9923	41.777	37.2035	50.0027	46.7002	44.7992	40.9495	43.6474	45.3207	43.3901	38.2886	44.9071	49.9464	51.2476	53.0585	53.4761	50.9729	48.04	48.0842	43.3921	44.6471	40.7847	44.9346	43.1472	48.6486	41.8728	43.3135	37.3707	47.5932	44.4432	47.1455
TAD2421;ENSG00000119686	-4.81409	27.9607	-5.04063	1.53753e-06	0.000464994	4.96861	14	TAD2421	75300000	76150000	76044960	76129557	FLVCR2|TTLL5|ERG28|FLVCR2|TTLL5|ERG28|ERG28|TTLL5|FLVCR2|ERG28|TTLL5|FLVCR2|ERG28|TTLL5|FLVCR2|ERG28|TTLL5|FLVCR2|ERG28|FLVCR2|NA|NA	transcript|transcript|transcript|promoter|promoter|promoter|intron|intron|intron|exon|exon|exon|cds|cds|cds|fiveUTR|fiveUTR|fiveUTR|threeUTR|threeUTR|intergenic|intergenic	1	24.5849	19.9698	24.8395	26.7779	27.8805	23.775	29.4028	24.1957	30.1881	27.457	23.2105	29.3808	21.831	29.741	26.4984	32.5161	29.0049	26.4643	36.5298	34.1334	32.1519	31.3771	30.0921	20.3221	27.2379	26.2629	29.8335	28.0781	30.3445	28.401	21.3579	30.0605	32.6775	33.672
TAD2421;ENSG00000156127	-5.89636	39.4118	-4.90376	2.77962e-06	0.000720199	4.42206	14	TAD2421	75300000	76150000	75988768	76013358	BATF|BATF|BATF|BATF|BATF|BATF|BATF|NA|NA	transcript|promoter|intron|exon|cds|fiveUTR|threeUTR|intergenic|intergenic	1	35.9125	30.982	40.6512	39.3256	43.6957	32.5485	42.1467	42.0664	39.9343	37.0033	42.5494	42.8399	44.12	44.027	44.8275	46.3626	51.0899	43.2398	46.506	50.4243	39.7679	41.9545	38.9635	40.5866	30.9036	40.8928	39.1097	41.2596	41.139	39.7557	34.7574	42.6459	42.5413	49.8383
TAD2421;ENSG00000259319	-4.50042	41.875	-4.90433	2.77289e-06	0.00071985	4.42429	14	TAD2421	75300000	76150000	75890386	75894444	JDP2|NA	promoter|intergenic	1	47.9663	38.5446	42.261	34.3372	44.773	40.7228	46.9546	44.0944	43.0133	38.1483	39.017	40.2049	44.2159	41.4387	41.2928	46.7811	42.7123	49.5121	46.4216	38.195	40.2097	41.7566	44.0228	43.9518	40.7523	43.3191	42.777	42.8928	44.9926	43.1546	40.8524	39.3926	36.0272	38.5921
TAD2423;cg05937046	-30.4098	63.2136	-4.96122	2.17046e-06	0.000607026	4.6503	14	TAD2423	77300000	77600000	77588860	77588860	NA	intergenic	2	88.9987	58.0243	55.9818	94.7381	91.1503	58.5122	91.4657	45.3702	95.2222	52.0267	36.2005	72.0958	53.446	94.9474	61.6857	94.3377	85.457	89.4683	55.5726	95.3603	49.6576	95.6592	45.9057	39.266	38.1345	88.5104	44.3796	57.7079	52.5253	52.339	88.7379	74.6852	90.32	71.9528
TAD2430;cg13012868	23.2011	34.1269	3.99711	0.000107337	0.00950023	1.07266	14	TAD2430	91300000	91950000	91720578	91720578	GPR68|NA	promoter|intergenic	2	50.1256	19.1768	35.3785	57.4267	15.4733	9.01182	44.5893	92.2517	10.5102	92.1692	48.0496	52.9468	16.77	10.3979	16.6912	52.7777	53.7397	30.704	14.8137	13.1108	15.1724	47.845	47.863	26.0248	11.7552	12.3292	54.5371	14.1109	49.0692	13.3433	7.98003	19.3896	9.22515	42.8051
TAD2431;cg02005709	4.99811	36.5483	4.3744	2.48997e-05	0.0035449	2.40635	14	TAD2431	91950000	92500000	92492924	92492924	TRIP11|NA|TRIP11	transcript|promoter|intron	2	28.9644	28.4095	41.0787	39.3486	31.9583	35.8295	25.8407	38.1044	29.7232	39.8741	41.1473	34.8544	36.3238	44.1692	32.7617	35.9659	32.6724	27.4145	29.9366	30.9931	41.4793	30.5678	35.744	37.6842	26.8524	35.3617	32.0911	37.6396	39.3683	35.4879	37.2562	31.0419	37.2661	35.9188
TAD2433;ENSG00000170270	-4.85419	39.4666	-6.68792	6.23406e-10	9.28428e-07	12.2219	14	TAD2433	93300000	94100000	93669239	93673439	UBR7|GON7|UBR7|GON7|UBR7|GON7|GON7|UBR7|GON7|GON7	transcript|transcript|promoter|intron|exon|exon|cds|fiveUTR|fiveUTR|threeUTR	1	36.5118	35.2167	42.4207	39.2868	44.2537	36.9099	39.357	42.0902	39.1463	37.6614	32.0035	40.6784	39.2834	36.6751	40.0788	44.9781	46.1626	44.3933	45.2267	43.3225	38.9935	43.2968	37.7499	38.9799	39.4838	40.0122	35.4356	41.5838	40.3221	37.9968	36.5733	42.3767	38.9962	40.3984
TAD2439;ENSG00000247092	-4.23769	39.5126	-5.01532	1.71673e-06	0.000504371	4.8668	14	TAD2439	95900000	97000000	95998634	96001209	SNHG10|GLRX5|SNHG10|SNHG10|NA	transcript|promoter|intron|exon|intergenic	1	38.4354	37.2847	38.2975	37.1888	39.0703	29.8624	45.4878	43.2116	36.4527	38.7867	38.8759	40.55	38.7851	35.7744	39.7604	41.6513	44.9187	46.7319	44.6208	46.3572	37.5382	40.4663	38.8074	40.1405	35.3983	34.7747	37.6054	40.8735	38.4852	35.7896	38.8322	42.8661	36.856	40.8005
TAD2439;ENSG00000252481	-4.48181	25.5809	-4.95489	2.23059e-06	0.000620602	4.62508	14	TAD2439	95900000	97000000	95999692	95999966	SNHG10|SNHG10|SNHG10	transcript|intron|exon	1	23.7488	20.4919	25.9849	24.0531	27.5051	18.945	31.2232	26.5088	23.246	22.8893	26.9412	26.3979	26.9702	19.0361	25.1626	26.7942	32.7733	32.9808	29.5736	32.3633	25.9585	28.814	25.4494	22.6562	22.0477	21.5792	20.5613	28.2168	24.5458	20.0797	22.9488	28.3836	20.6259	28.2159
TAD2439;ENSG00000258572	-7.11771	30.3319	-5.19542	7.77781e-07	0.000275361	5.59853	14	TAD2439	95900000	97000000	95982473	95984248	NA	intergenic	1	36.4064	26.4582	26.7445	30.2118	24.461	26.2602	38.1577	42.0664	29.9482	24.3253	27.1215	35.2915	22.5731	27.5608	29.7866	32.5161	33.5157	32.079	27.3487	44.951	25.9585	30.3722	37.8851	34.4528	24.1027	30.924	26.771	29.3568	30.8639	30.7856	18.815	35.3719	41.352	32.1236
TAD2443;cg03697411	6.77126	50.113	5.20082	7.59323e-07	0.000270616	5.62075	14	TAD2443	100850000	102150000	101419376	101419376	SNORD114-3|NA	promoter|intergenic	2	40.764	65.0164	47.9948	46.2152	48.5312	54.5794	42.9353	46.7354	44.5679	57.8798	53.8217	44.8422	47.5846	57.7307	47.9575	49.7969	46.7979	44.0592	49.1108	46.2049	55.6936	47.9066	45.9513	54.7423	47.6856	41.4187	48.0229	48.3647	49.4445	48.9466	48.5226	48.3235	45.5013	47.4871
TAD2445;cg08048720	17.0745	32.6597	4.65011	8.10773e-06	0.00159327	3.43612	14	TAD2445	102800000	103850000	103566384	103566384	EXOC3L4|NA	promoter|intergenic	2	45.1229	21.4756	16.4098	37.8045	26.8636	70.5815	17.1942	66.1929	22.7798	34.268	55.1887	20.57	22.5667	52.0681	33.7805	21.6965	21.3912	32.3841	19.8441	25.774	27.7214	57.5254	21.166	30.6677	21.2852	48.6508	21.1732	31.4788	49.1452	19.9661	30.8762	19.0658	23.6415	26.7614
TAD2445;cg15450734	5.30317	86.9403	4.28907	3.49176e-05	0.00449097	2.09689	14	TAD2445	102800000	103850000	103541957	103541957	NA	intergenic	2	89.2499	92.2632	76.6614	85.6375	87.0485	87.9365	90.6212	88.5958	84.5524	88.1001	89.7083	88.3533	88.6143	82.4572	89.1365	91.3495	84.358	87.142	86.5203	90.7703	92.4811	80.6651	89.2413	93.1125	86.7852	75.8166	76.731	91.1413	90.5434	83.9022	92.0048	87.3438	87.7415	90.3719
TAD2445;ENSG00000198752	12.2816	44.4239	5.14365	9.78229e-07	0.000328511	5.38649	14	TAD2445	102800000	103850000	103398716	103523799	CDC42BPB|CDC42BPB|CDC42BPB|CDC42BPB|CDC42BPB|CDC42BPB|CDC42BPB|NA	transcript|promoter|intron|exon|cds|fiveUTR|threeUTR|intergenic	1	54.0835	51.2348	16.0467	36.2569	44.2743	45.8573	37.2004	52.1295	52.5909	51.8065	53.5843	54.152	25.9242	26.5956	52.4501	57.9434	33.5157	38.1841	29.7096	46.571	59.9702	52.7342	34.6305	58.0246	40.4548	45.8753	50.656	56.5877	53.0194	56.4489	52.5141	47.8952	42.1956	46.8232
TAD2445;ENSG00000259515	11	16.5629	6.44431	2.12126e-09	2.53908e-06	11.0816	14	TAD2445	102800000	103850000	103399911	103403514	CDC42BPB|CDC42BPB|CDC42BPB|CDC42BPB|CDC42BPB	transcript|intron|exon|cds|threeUTR	1	21.724	24.3573	0	12.0266	10.4079	20.9264	8.34425	18.2424	24.6302	15.1801	20.2492	14.0213	8.14547	8.1535	18.3024	27.1849	11.8728	0	8.14492	20.6477	25.9585	17.321	10.2739	29.3723	12.0513	16.103	22.0948	26.1624	19.5435	25.1976	15.665	20.1165	17.4568	12.9903
TAD2448;ENSG00000166428	14.1832	32.3474	6.09403	1.18769e-08	9.96507e-06	9.47865	14	TAD2448	105200000	106000000	105391153	105399574	PLD4|PLD4|PLD4|PLD4|PLD4|PLD4|PLD4|NA|NA	transcript|promoter|intron|exon|cds|fiveUTR|threeUTR|intergenic|intergenic	1	15.3421	42.1069	20.8976	37.8304	10.4079	33.94	10.5293	8.06524	26.4122	39.3738	45.0129	33.3957	10.2784	35.4063	51.2284	34.022	27.9158	31.9825	22.5715	29.2727	59.6668	36.6147	27.1508	48.4638	25.7134	35.2077	35.098	27.6452	39.4314	29.7997	23.7568	40.3733	19.7147	42.1093
TAD2448;ENSG00000185567	15.2289	24.6595	6.71165	5.52702e-10	8.55091e-07	12.3341	14	TAD2448	105200000	106000000	105403581	105444694	NA|AHNAK2|NA|AHNAK2|NA|AHNAK2|AHNAK2|AHNAK2|NA|AHNAK2|NA|AHNAK2|NA	transcript|transcript|promoter|promoter|intron|intron|exon|cds|fiveUTR|fiveUTR|threeUTR|threeUTR|intergenic	1	13.2195	38.404	5.3489	37.9244	15.6119	25.8256	0	10.1772	13.1059	31.9891	38.1655	21.9374	13.2847	24.7304	38.9572	26.7942	14.3549	22.4838	18.4227	17.9866	54.8564	27.8112	13.2788	42.7456	16.4526	25.3997	24.4372	22.3913	30.763	20.4848	20.9922	27.9347	14.1663	29.3123
TAD2448;ENSG00000251602	-6.55548	19.0386	-5.57604	1.38393e-07	7.05541e-05	7.19775	14	TAD2448	105200000	106000000	105883221	105886076	MTA1|NA	promoter|intergenic	1	22.4624	15.7352	20.3652	20.7182	14.6094	17.0071	22.7534	18.83	26.4122	18.14	14.2117	23.1937	17.0721	16.307	19.784	24.1762	19.9772	28.8903	13.2838	21.6758	14.4467	26.4634	16.2837	16.8771	17.2416	16.8752	22.755	21.027	15.0069	18.7037	17.0956	20.9711	27.3817	18.0157
TAD2456;ENSG00000256338	5.59592	26.9893	5.32586	4.33871e-07	0.000173581	6.13873	15	TAD2456	28350000	29100000	28560798	28561102	HERC2|HERC2	transcript|intron	1	26.6412	17.4237	24.5245	26.3508	22.8575	26.0461	23.124	23.6307	22.6095	28.26	27.4694	25.4093	21.0064	19.0361	25.3694	24.7261	28.0816	24.6084	26.3587	28.2276	26.6045	24.3233	25.9127	32.3885	24.1027	22.3127	26.9502	28.6173	24.5458	27.5823	29.3082	27.9347	24.9996	29.804
TAD2458;cg05384646	-17.3718	82.0584	-4.33213	2.9456e-05	0.00397577	2.2525	15	TAD2458	29350000	30450000	30206862	30206862	NA	intergenic	2	95.4451	91.7357	79.9799	92.4168	91.6598	85.1535	93.779	60.9129	79.2268	57.3898	55.8462	94.825	93.4821	95.985	85.8179	69.3023	92.7621	93.311	94.306	94.6584	87.4204	91.1489	96.1039	59.6986	67.2861	95.123	93.6707	93.5949	93.6336	92.2727	90.9294	93.0782	95.5665	76.0831
TAD2468;cg24646951	23.7054	41.8345	5.17379	8.56105e-07	0.000297194	5.50979	15	TAD2468	34900000	35250000	35147320	35147320	NA	intergenic	2	23.8258	35.0979	32.0282	69.6272	41.3696	37.2862	63.8719	66.3253	38.0383	50.1239	48.5249	55.6823	37.1069	42.1397	36.5647	55.6353	36.2085	59.4291	8.84232	47.906	61.446	48.6262	11.5601	65.6938	42.4985	13.3694	17.0338	48.3849	52.3376	45.1549	15.3614	39.6525	63.2303	38.216
TAD2473;cg13984173	-23.9951	54.9526	-4.31249	3.1837e-05	0.00421215	2.18137	15	TAD2473	40050000	40750000	40674438	40674438	KNSTRN|NA	promoter|intergenic	2	67.3894	65.6708	57.9834	26.6869	29.5386	81.0335	84.4023	48.3972	71.1666	47.9432	59.9549	69.8103	60.0496	92.6735	14.1039	54.0466	75.2562	64.9064	89.2396	55.7294	68.5948	89.7027	23.8537	19.7344	43.2925	56.3854	65.3683	30.9265	52.9693	63.9992	61.9312	33.4103	48.134	36.5275
TAD2473;ENSG00000259584	-4.69249	19.7244	-4.15818	5.81499e-05	0.00630961	1.63099	15	TAD2473	40050000	40750000	40367405	40370905	NA	intergenic	1	22.8056	13.5583	12.4198	21.5984	21.271	11.8875	18.2127	29.6812	14.2334	16.809	20.2492	16.5913	21.831	22.9406	17.7312	23.2664	22.0994	21.3454	20.5555	25.5084	15.438	17.9495	15.4108	13.1329	22.7971	14.2612	20.9761	22.3913	20.8593	19.1926	22.6578	19.1477	23.1364	17.3849
TAD2476;ENSG00000179523	-6.20138	43.6131	-6.62223	8.6908e-10	1.19902e-06	11.9125	15	TAD2476	44150000	44850000	44819455	44829121	EIF3J-DT|EIF3J|EIF3J-DT|EIF3J-DT|EIF3J-DT|NA	transcript|promoter|promoter|intron|exon|intergenic	1	47.0095	39.3789	45.6335	44.9376	40.8927	34.7182	54.5519	49.6811	40.6173	40.9227	35.1451	46.6255	42.1399	44.7397	44.9203	51.7321	48.5554	49.3382	50.5624	48.954	39.5548	45.3115	42.9547	41.0072	42.6844	38.8303	40.867	43.8464	41.6738	40.0357	37.5569	44.9435	39.9296	45.2705
TAD2478;ENSG00000137857	-4.4525	40.9506	-4.10709	7.07541e-05	0.00721673	1.45209	15	TAD2478	45400000	45950000	45422131	45457774	DUOX1|DUOX1|DUOXA1|DUOX1|DUOX1|DUOX1|DUOX1|DUOX1|NA	transcript|promoter|promoter|intron|exon|cds|fiveUTR|threeUTR|intergenic	1	41.1671	37.0054	45.7165	44.3881	47.2771	27.2464	53.9579	46.1474	38.5319	44.4834	34.1273	43.7262	39.5026	38.9805	36.9347	50.1646	43.6037	47.5192	45.9393	42.5383	41.139	42.2312	43.4555	36.8232	40.387	35.5596	40.4384	41.9744	39.4008	37.9635	35.723	41.037	34.6064	41.6834
TAD2480;ENSG00000261597	-5.717	33.7268	-5.48693	2.08613e-07	9.89985e-05	6.8172	15	TAD2480	48600000	50600000	49944336	49948429	NA	intergenic	1	35.2602	34.2165	43.0579	35.7747	34.6491	25.8256	40.1658	36.0653	37.1681	27.6248	25.7543	34.3753	32.9393	34.9524	34.5096	42.0468	40.1804	41.613	37.6264	38.4034	28.2611	35.6955	33.1817	31.1399	29.7292	27.8983	31.333	34.4228	34.0525	33.8708	28.8247	30.398	31.3338	33.0158
TAD2484;cg03638687	-8.3553	47.5538	-4.56781	1.13858e-05	0.00201815	3.12406	15	TAD2484	52150000	52500000	52308123	52308123	NA	intergenic	2	51.7173	48.8689	50.2347	43.9023	51.6559	49.8757	47.1117	49.7914	55.9822	43.431	47.5691	41.3931	53.0822	52.898	44.61	44.4888	57.6412	46.4389	41.7792	49.0583	35.4634	50.5515	53.6391	40.0141	51.969	47.3308	52.5201	48.3626	54.3651	48.6891	51.8096	48.147	46.7165	46.5455
TAD2486;cg13877670	-9.87928	92.1517	-4.63717	8.55455e-06	0.0016484	3.3868	15	TAD2486	53050000	54100000	53083532	53083532	NA	intergenic	2	96.5441	92.8004	93.7654	94.7847	85.1623	96.3145	96.0991	93.2514	96.6609	96.0428	62.1172	96.3485	96.5319	94.1419	94.8482	94.5261	97.2331	95.1893	94.8186	88.5396	93.9287	94.307	97.314	94.9557	96.45	96.4957	92.1816	95.5691	96.493	96.9103	96.4518	95.3334	96.3001	94.8291
TAD2492;ENSG00000245975	-8.5489	18.8561	-6.41068	2.50771e-09	2.90557e-06	10.9258	15	TAD2492	58500000	59100000	59060271	59063173	MINDY2|NA	promoter|intergenic	1	24.8438	10.4901	23.8531	16.4188	17.2872	11.8875	28.7419	24.9692	17.5395	15.1801	17.5127	21.5858	22.2113	16.307	16.4302	20.0947	24.5816	28.7411	26.5676	26.5364	11.9487	19.063	20.0694	22.3152	13.4165	14.2612	13.0032	18.3169	17.9331	16.9945	15.665	20.5564	18.673	22.4102
TAD2494;cg02596190	-6.09631	54.9886	-4.25184	4.04122e-05	0.00496162	1.96328	15	TAD2494	59950000	63400000	59982171	59982171	BNIP2|NA	promoter|intergenic	2	61.5647	60.828	51.868	46.5241	66.3169	53.8918	58.9127	49.682	52.5714	44.7919	53.3868	49.7218	64.2894	55.9813	60.1925	58.8174	57.1308	60.9582	59.7546	58.9545	47.1248	60.6665	63.4877	56.4703	64.6375	56.7913	64.266	57.6688	57.6183	58.9621	57.0853	55.094	46.0122	54.4799
TAD2497;ENSG00000157734	8.45489	40.0529	6.25863	5.31748e-09	5.2712e-06	10.2262	15	TAD2497	64400000	65600000	64443914	64449680	SNX22|NA|PPIB|SNX22|NA|PPIB|SNX22|PPIB|SNX22|PPIB|SNX22|SNX22|PPIB|SNX22|NA	transcript|transcript|transcript|promoter|promoter|intron|intron|exon|exon|cds|cds|fiveUTR|threeUTR|threeUTR|intergenic	1	35.198	56.1472	37.0083	35.1245	35.29	33.3984	37.1435	38.8597	39.3176	39.2399	36.1942	34.7906	36.5322	37.5727	37.5152	38.9347	40.8196	40.7167	39.0931	37.5958	60.5676	54.7548	37.8403	58.1123	38.9259	38.5312	38.8739	36.4628	36.4438	34.6056	38.1557	37.2199	39.5259	36.5651
TAD25;cg27522078	-14.134	81.2186	-4.24742	4.11176e-05	0.00502016	1.94747	1	TAD25	21950000	22400000	22290005	22290005	NA	intergenic	2	94.9364	90.7733	71.885	80.8324	68.1364	93.4664	92.5135	94.8266	91.3703	52.1405	93.8788	65.1925	74.7875	95.6755	63.7834	95.7127	70.3013	92.6189	91.9039	67.7108	92.1038	92.6261	89.189	66.6097	86.0418	71.2462	83.075	94.6417	75.3102	92.2893	94.6851	67.8864	53.3257	66.2295
TAD2500;ENSG00000166949	9.40761	49.1946	4.62029	9.17312e-06	0.00173881	3.32262	15	TAD2500	67200000	67700000	67356101	67487533	SMAD3|SMAD3|SMAD3|SMAD3|SMAD3|SMAD3|SMAD3|NA	transcript|promoter|intron|exon|cds|fiveUTR|threeUTR|intergenic	1	48.0981	61.6639	43.0287	45.0284	58.141	44.5964	30.97	42.8565	37.778	57.6833	58.5171	32.4235	41.4257	44.4293	54.7428	42.3487	46.9525	37.3404	47.3637	46.9885	64.7526	63.0466	52.0993	50.798	54.0765	46.5444	45.1442	52.235	58.3336	41.2903	51.2762	46.8584	43.4152	47.2427
TAD2503;cg18550820	20.8066	62.8015	5.39252	3.20918e-07	0.000137997	6.41804	15	TAD2503	68500000	69300000	68852076	68852076	NA	intergenic	2	72.4907	75.6181	41.3505	79.3719	67.311	53.4316	87.4406	80.0367	41.8462	63.661	62.0183	46.3909	58.9736	55.8033	54.9628	43.7932	63.3186	71.2325	51.8098	46.8046	80.1274	51.6549	84.4578	65.513	57.6696	66.5285	69.1287	87.2174	49.1196	49.3435	86.9898	43.9531	66.6102	83.8464
TAD2503;ENSG00000103647	20.5199	7.25494	8.00647	6.0525e-13	3.9511e-09	18.6855	15	TAD2503	68500000	69300000	68871308	69020145	CORO2B|CORO2B|CORO2B|CORO2B|CORO2B|CORO2B|CORO2B|NA	transcript|promoter|intron|exon|cds|fiveUTR|threeUTR|intergenic	1	0	30.0433	10.6978	0	12.0832	0	0	5.0886	0	0	0	0	8.14547	0	4.94599	8.15208	0	0	5.13887	0	39.2981	25.4723	8.14185	54.8039	13.4165	0	0	11.4934	5.00231	0	0	0	5.04615	0
TAD2503;ENSG00000255346	4.99494	1.68098	4.3875	2.36312e-05	0.00341516	2.45424	15	TAD2503	68500000	69300000	69222864	69355083	MIR548H4|SPESP1|NOX5|NOX5|MIR548H4|SPESP1|NOX5|SPESP1|NOX5|SPESP1|NOX5|SPESP1|NOX5|SPESP1|NOX5	transcript|transcript|transcript|promoter|intron|intron|intron|exon|exon|cds|cds|fiveUTR|fiveUTR|threeUTR|threeUTR	1	0	0	0	5.17956	0	0	0	5.0886	0	0	0	0	0	5.14429	0	0	0	0	5.13887	0	0	0	8.14185	0	0	5.07994	0	0	0	0	0	0	5.04615	0
TAD2504;ENSG00000255346	4.99494	1.68098	4.3875	2.36312e-05	0.00341516	2.45424	15	TAD2504	69300000	69750000	69222864	69355083	MIR548H4|SPESP1|NOX5|NOX5|MIR548H4|SPESP1|NOX5|SPESP1|NOX5|SPESP1|NOX5|SPESP1|NOX5|SPESP1|NOX5	transcript|transcript|transcript|promoter|intron|intron|intron|exon|exon|cds|cds|fiveUTR|fiveUTR|threeUTR|threeUTR	1	0	0	0	5.17956	0	0	0	5.0886	0	0	0	0	0	5.14429	0	0	0	0	5.13887	0	0	0	8.14185	0	0	5.07994	0	0	0	0	0	0	5.04615	0
TAD2506;ENSG00000137831	19.8412	15.8225	7.0425	1.01239e-10	2.55628e-07	13.9154	15	TAD2506	70850000	71100000	70946893	71055932	UACA|UACA|UACA|UACA|UACA|UACA|UACA|NA	transcript|promoter|intron|exon|cds|fiveUTR|threeUTR|intergenic	1	11.8744	34.8475	13.8267	0	13.4521	0	0	11.8154	0	17.5048	21.5043	4.99449	8.14547	5.14429	14.838	17.086	11.8728	0	11.9321	11.2861	21.8599	23.2512	24.6951	38.761	10.3804	10.1599	23.3601	22.0739	19.0456	13.7912	20.1992	7.97097	41.0734	14.1079
TAD2509;ENSG00000243007	-5.32899	7.06839	-4.22428	4.5006e-05	0.00532531	1.86491	15	TAD2509	72500000	72950000	72671556	72672051	NA	intergenic	1	5.11402	5.24507	8.47781	10.3591	12.0832	0	15.7939	16.1305	0	0	8.02356	4.99449	20.0784	0	0	22.5914	11.8728	19.999	8.14492	4.86066	0	5.00688	10.2739	0	5.19022	5.07994	10.0607	7.84546	7.92848	9.82501	0	7.97097	7.99796	7.96499
TAD2515;cg19013753	-12.2046	86.4865	-4.16236	5.72207e-05	0.00622819	1.64569	15	TAD2515	75600000	76150000	75915192	75915192	SNUPN|SNUPN|SNUPN	transcript|promoter|intron	2	94.0781	92.1683	89.2442	92.2113	67.6007	89.7976	53.3882	92.8066	90.6501	29.1615	91.8392	89.7624	92.1455	90.1913	85.4232	94.7016	93.7379	92.4843	94.8977	92.4617	55.0776	94.3829	92.1148	73.4793	92.5353	64.8624	92.41	92.7149	91.2357	76.676	91.2709	95.6391	90.4346	90.0984
TAD252;cg02637253	-4.6383	93.2906	-4.12998	6.48138e-05	0.00678694	1.53204	1	TAD252	240200000	241650000	240793655	240793655	NA	intergenic	2	94.3077	93.7295	94.6998	94.0005	91.7691	94.7006	95.9377	95.2399	95.8543	85.6337	95.0657	93.9683	93.2659	95.5911	95.2953	95.3679	93.1141	86.8936	95.5598	95.6218	94.334	95.1292	95.532	79.5127	94.7004	95.5958	94.5799	94.7357	95.6556	94.1483	93.7303	92.3921	94.8784	92.0333
TAD2520;ENSG00000136425	-4.98762	34.135	-4.69943	6.60267e-06	0.0013573	3.62501	15	TAD2520	78200000	78550000	78396948	78423886	CIB2|CIB2|CIB2|CIB2|CIB2|CIB2|CIB2|NA	transcript|promoter|intron|exon|cds|fiveUTR|threeUTR|intergenic	1	37.7604	20.4919	30.0325	32.9293	37.364	32.2732	35.9727	30.7575	34.5786	33.6907	29.6549	36.791	33.445	37.8494	39.1074	39.051	34.5399	38.2675	34.5036	37.7585	22.9483	29.6945	32.9246	30.5967	28.6685	32.2061	37.7266	38.5496	32.7109	36.9209	41.7841	36.8229	36.2809	39.1697
TAD2520;ENSG00000260988	-6.31616	17.0694	-4.78732	4.56376e-06	0.00102646	3.96502	15	TAD2520	78200000	78550000	78433585	78435515	NA	intergenic	1	18.9241	16.6265	20.3652	17.2061	20.3313	10.2393	31.8215	26.3077	11.7723	19.2653	8.02356	19.0158	20.0784	22.2332	19.3235	27.3727	14.3549	27.4248	25.2159	23.613	8.15622	15.8714	21.4206	13.1329	18.6068	8.05152	11.68	22.0739	17.3052	14.7375	9.8835	15.942	7.99796	20.5409
TAD2521;cg22726373	-10.9903	70.0561	-4.28918	3.49031e-05	0.00449097	2.09727	15	TAD2521	78550000	79150000	79048467	79048467	NA	intergenic	2	89.244	75.7603	67.513	62.8957	77.1829	76.1012	74.7599	69.6621	60.2402	68.1739	69.3229	62.995	86.5042	66.6916	62.8188	89.7469	96.0301	84.9617	68.247	83.6488	62.3415	83.6905	62.2428	69.1776	91.0178	60.8521	69.619	85.6651	72.0244	72.1386	74.7763	83.9947	62.1988	57.0076
TAD2522;ENSG00000058335	-7.73204	60.3183	-7.64652	4.20623e-12	2.08481e-08	16.8795	15	TAD2522	79150000	79550000	79252289	79383115	RASGRF1|RASGRF1|RASGRF1|RASGRF1|RASGRF1|RASGRF1|RASGRF1	transcript|promoter|intron|exon|cds|fiveUTR|threeUTR	1	57.291	55.0147	63.257	58.9486	61.3354	60.9187	62.9479	65.9538	59.085	60.6755	56.1315	63.1316	57.8177	59.8224	64.1997	64.733	62.7539	67.5221	58.9253	60.6857	49.2073	57.1228	64.0896	52.8797	63.9521	63.4871	65.1253	60.4149	60.1552	58.0294	57.0762	63.2273	59.7304	62.6617
TAD2522;ENSG00000177699	-7.87134	31.959	-6.82758	3.0614e-10	5.42638e-07	12.8844	15	TAD2522	79150000	79550000	79271231	79278268	RASGRF1|RASGRF1|RASGRF1|RASGRF1|RASGRF1	transcript|intron|exon|cds|threeUTR	1	30.5679	24.9397	31.4657	31.5304	30.7393	30.2413	35.562	40.1116	35.0183	32.7673	26.9412	35.9095	29.005	31.2057	30.9022	37.3276	31.85	37.7074	25.9225	28.8273	22.9483	31.9191	33.3482	21.5817	32.1266	33.4512	37.846	35.9701	34.1167	27.7255	27.4494	32.4853	33.0754	31.4928
TAD2525;ENSG00000259343	-5.29028	22.6916	-5.98426	2.01757e-08	1.49172e-05	8.98598	15	TAD2525	81250000	81700000	81616718	81654378	TMC3|STARD5|TMC3|TMC3|TMC3|TMC3|NA	transcript|promoter|intron|exon|cds|threeUTR|intergenic	1	22.1024	23.7264	22.3045	22.3857	17.2872	20.0019	23.8149	25.6689	13.1059	20.6826	22.575	24.9725	17.7788	22.2332	22.3735	19.5827	28.0816	26.8636	26.9684	29.6915	17.0947	22.3278	25.6847	18.2135	21.2148	21.9551	23.3601	22.0739	25.4491	20.0797	19.767	25.3689	21.4357	25.3498
TAD2526;ENSG00000259372	-7.18347	10.7879	-5.44191	2.56313e-07	0.000115406	6.62632	15	TAD2526	81700000	82500000	81702858	81711358	NA	intergenic	1	5.11402	12.1787	10.6978	17.9183	12.0832	0	18.2127	13.1538	16.0717	10.12	0	19.0158	0	10.2886	11.4842	16.3041	18.9215	14.3706	16.2898	20.2686	8.15622	11.6256	13.2788	0	5.19022	5.07994	0	13.8962	15.0069	11.4065	7.83249	11.6773	13.0441	15.0761
TAD2527;ENSG00000136404	10.492	14.868	4.22335	4.51689e-05	0.00533578	1.86161	15	TAD2527	83150000	83900000	83776159	83813606	TM6SF1|HDGFL3|TM6SF1|HDGFL3|TM6SF1|HDGFL3|TM6SF1|HDGFL3|TM6SF1|TM6SF1|HDGFL3|TM6SF1|NA|NA	transcript|transcript|promoter|intron|intron|exon|exon|cds|cds|fiveUTR|threeUTR|threeUTR|intergenic|intergenic	1	19.4709	8.31324	37.6211	12.0266	24.1665	5.11966	12.2241	11.8154	11.7723	21.0999	8.02356	7.91608	0	10.2886	9.89199	21.8487	16.9861	15.3567	27.7104	0	38.9935	24.5682	20.5477	19.3433	5.19022	13.1315	10.0607	14.8498	7.92848	15.5723	0	13.0001	29.6847	12.9903
TAD2527;ENSG00000214575	-15.1665	27.6323	-7.30104	2.62606e-11	8.46826e-08	15.1729	15	TAD2527	83150000	83900000	83211951	83317612	CPEB1-AS1|CPEB1|CPEB1-AS1|CPEB1|CPEB1-AS1|CPEB1|CPEB1-AS1|CPEB1|CPEB1|CPEB1|CPEB1	transcript|transcript|promoter|promoter|intron|intron|exon|exon|cds|fiveUTR|threeUTR	1	24.3166	21.439	31.063	32.5556	34.2679	29.7317	36.9116	32.9524	32.4093	18.7243	23.795	31.7527	25.2176	32.8839	29.676	36.7215	27.7462	37.1979	38.3331	0	26.3953	19.063	30.7049	5.08051	29.2929	30.8154	31.2356	21.7417	33.3775	22.5237	17.716	11.6773	20.1846	33.8782
TAD2527;ENSG00000259462	-10.0975	10.6841	-6.2355	5.95678e-09	5.69651e-06	10.1206	15	TAD2527	83150000	83900000	83316521	83361572	CPEB1-AS1|CPEB1|AP3B2|NA|CPEB1|AP3B2|NA|CPEB1-AS1|CPEB1|AP3B2|CPEB1-AS1|CPEB1|AP3B2|CPEB1|AP3B2|CPEB1|AP3B2|AP3B2	transcript|transcript|transcript|transcript|promoter|promoter|promoter|intron|intron|intron|exon|exon|exon|cds|cds|fiveUTR|fiveUTR|threeUTR	1	5.11402	0	16.0467	15.5387	15.6119	8.11447	26.082	21.616	14.2334	0	5.0623	7.91608	5.13922	17.7963	11.4842	17.7932	11.8728	18.3511	15.4166	0	10.292	5.00688	14.4212	0	8.22631	16.103	7.97287	4.94993	21.2495	0	0	0	0	16.6939
TAD2527;ENSG00000261086	-6.25813	8.61234	-4.1825	5.29347e-05	0.00590332	1.71674	15	TAD2527	83150000	83900000	83209620	83231124	CPEB1|NA|CPEB1|CPEB1|CPEB1|CPEB1|CPEB1|CPEB1|NA	transcript|promoter|promoter|intron|exon|cds|fiveUTR|threeUTR|intergenic	1	10.228	0	5.3489	16.4188	14.6094	8.11447	22.3638	14.2855	11.7723	8.01994	0	12.9106	0	10.2886	7.83922	15.4302	16.2089	14.3706	20.5555	0	10.292	5.00688	11.9276	0	8.22631	8.05152	5.03032	0	14.0433	4.91251	0	5.02912	5.04615	12.9903
TAD2528;ENSG00000156218	-12.523	13.5396	-5.46698	2.28573e-07	0.000105661	6.73249	15	TAD2528	83900000	84800000	84322838	84708594	ADAMTSL3|NA|NA|ADAMTSL3|ADAMTSL3|ADAMTSL3|ADAMTSL3|ADAMTSL3|NA	transcript|transcript|promoter|intron|exon|cds|fiveUTR|threeUTR|intergenic	1	24.3166	0	12.4198	21.1713	8.2481	0	8.34425	22.3507	19.3035	16.809	5.0623	7.91608	22.918	23.5864	0	0	0	13.2322	14.4266	26.0412	0	21.6394	0	0	24.3963	11.7953	17.4021	0	25.4491	20.0797	18.2867	0	10.0923	15.0761
TAD2530;ENSG00000189136	-5.57006	39.542	-4.81263	4.10009e-06	0.000949299	4.06373	15	TAD2530	85100000	85800000	85070012	85114447	LINC00933|UBE2Q2P1|LINC00933|UBE2Q2P1|LINC00933|UBE2Q2P1|LINC00933|UBE2Q2P1	transcript|transcript|promoter|promoter|intron|intron|exon|exon	1	40.312	29.4495	35.0599	43.1272	45.0198	33.865	42.4367	48.1561	46.8994	41.2891	30.0232	45.7237	38.6652	42.7405	34.3376	41.6242	25.5666	44.6249	41.9584	32.768	35.2269	36.705	42.0196	35.7891	44.0954	37.1028	34.6832	39.9797	40.5352	39.0177	38.6454	37.002	41.668	36.4234
TAD2536;ENSG00000166819	-6.03371	24.8364	-5.44594	2.51645e-07	0.00011358	6.64336	15	TAD2536	90200000	90850000	90207596	90222658	PLIN1|PLIN1|PLIN1|PLIN1|PLIN1|PLIN1|PLIN1|NA|NA	transcript|promoter|intron|exon|cds|fiveUTR|threeUTR|intergenic|intergenic	1	25.5701	21.439	34.0059	20.236	25.5353	22.1268	32.7925	23.331	18.7614	18.7243	20.2492	27.2671	22.2113	18.4421	24.0276	20.5736	29.562	29.3206	24.9645	29.8918	20.1049	28.1122	26.9583	25.8469	18.6068	15.2398	28.2438	22.9868	26.0593	19.1926	25.7438	28.2371	26.0882	27.7578
TAD2536;ENSG00000166821	-7.41707	26.0376	-5.62218	1.11735e-07	5.85241e-05	7.39625	15	TAD2536	90200000	90850000	90220995	90234014	PLIN1|PEX11A|WDR93|PLIN1|PLIN1|PEX11A|PLIN1|PEX11A|PEX11A|PLIN1|PEX11A|PEX11A|NA	transcript|transcript|promoter|promoter|intron|intron|exon|exon|cds|fiveUTR|fiveUTR|threeUTR|intergenic	1	18.3336	25.4804	28.0707	25.4155	32.9924	20.4786	31.9358	26.7046	25.118	22.5648	17.5127	30.509	26.7725	27.1896	28.7232	30.3814	31.4456	36.0034	35.3059	36.337	24.4687	34.5215	23.8552	22.6562	19.761	19.8468	22.4324	26.1624	28.9202	21.5773	17.0956	33.2662	29.1736	26.1793
TAD2536;ENSG00000185033	4.43916	71.1736	4.18745	5.19308e-05	0.005845	1.73422	15	TAD2536	90200000	90850000	90703836	90772911	SEMA4B|SEMA4B|SEMA4B|SEMA4B|SEMA4B|SEMA4B|SEMA4B|NA|NA	transcript|promoter|intron|exon|cds|fiveUTR|threeUTR|intergenic|intergenic	1	64.2019	76.5528	71.0631	67.1599	71.167	64.7874	67.2817	68.8477	69.6811	76.469	68.7706	61.5051	69.6815	64.2074	71.1969	79.2808	76.8564	69.2037	75.2772	71.3298	80.0468	75.2102	72.282	80.7252	71.7567	71.9385	75.0811	70.6247	68.0923	74.1291	66.5799	72.7147	63.0142	68.0512
TAD2537;cg01641174	-13.0996	75.8883	-4.41834	2.08851e-05	0.00312634	2.56743	15	TAD2537	90850000	91500000	91497412	91497412	RCCD1|NA	promoter|intergenic	2	87.3756	82.3065	88.6877	87.8264	84.7619	76.0681	90.7812	74.9048	91.9419	82.1174	58.9344	90.6529	64.2397	91.2554	74.5189	85.0268	53.8477	94.1144	84.312	91.9295	66.2374	85.7946	84.992	65.0602	57.4047	64.3175	87.6151	88.2953	68.5654	71.6024	84.1274	67.6865	82.4386	72.7521
TAD2537;ENSG00000259704	9.88586	6.73805	5.54	1.6345e-07	8.07149e-05	7.04341	15	TAD2537	90850000	91500000	91382954	91384608	NA	intergenic	1	8.10553	20.4919	0	5.17956	8.2481	0	5.26464	10.1772	5.07005	8.01994	0	0	5.13922	5.14429	0	10.2868	5.11332	0	0	21.0074	24.7387	22.3278	0	15.2415	0	8.05152	7.97287	0	10.0046	4.91251	0	0	0	15.0761
TAD2538;ENSG00000198901	-4.00742	55.2399	-4.42133	2.06354e-05	0.00309763	2.57845	15	TAD2538	91500000	93300000	91509270	91538859	PRC1-AS1|PRC1|PRC1-AS1|PRC1|PRC1-AS1|PRC1|PRC1-AS1|PRC1|PRC1|PRC1|PRC1|NA	transcript|transcript|promoter|promoter|intron|intron|exon|exon|cds|fiveUTR|threeUTR|intergenic	1	61.0724	51.6813	58.7698	55.9397	53.1613	55.9047	55.3769	57.5001	57.0575	57.9668	47.3708	57.0815	58.9633	58.5388	49.0513	61.9332	53.7094	59.684	54.5287	51.5586	44.236	58.2405	54.1737	48.0588	57.8532	51.2907	57.0627	54.669	58.1554	57.3126	57.3674	47.5313	54.6923	53.9669
TAD2542;ENSG00000140450	27.0381	28.5871	7.52907	7.86647e-12	3.45158e-08	16.2962	15	TAD2542	95000000	99000000	98462784	98517068	ARRDC4|ARRDC4|ARRDC4|ARRDC4|ARRDC4|ARRDC4|ARRDC4	transcript|promoter|intron|exon|cds|fiveUTR|threeUTR	1	29.1521	25.4804	23.8531	43.4239	28.0615	0	19.4815	42.9628	13.1059	22.8893	65.6065	9.98898	21.0064	15.4329	4.94599	30.0008	23.1304	29.9864	29.1499	4.86066	28.5839	36.705	40.0394	64.1172	22.7971	24.1546	20.1213	22.9868	22.3075	18.1784	9.8835	20.5564	11.7168	11.6685
TAD2544;cg13827582	27.3213	37.903	4.00971	0.000102375	0.00918413	1.11571	15	TAD2544	99800000	100350000	99971213	99971213	NA	intergenic	2	11.2192	24.4106	74.9005	12.8185	6.28045	52.5773	23.4052	15.4525	51.4888	64.421	14.0815	53.8065	12.8249	14.494	56.8219	53.5841	15.8572	25.4331	52.4323	11.7135	17.1245	73.4735	10.0621	83.7412	63.571	16.8572	54.2133	92.5728	42.7267	52.2822	19.2079	43.342	8.73067	6.38057
TAD2546;ENSG00000184254	-5.88448	17.3092	-4.27216	3.73188e-05	0.00469378	2.03608	15	TAD2546	101150000	101550000	101417919	101456831	ALDH1A3|NA|ALDH1A3|NA|NA|ALDH1A3|ALDH1A3|ALDH1A3|ALDH1A3|ALDH1A3|NA|NA	transcript|transcript|promoter|promoter|intron|intron|exon|cds|fiveUTR|threeUTR|intergenic|intergenic	1	21.724	8.31324	20.8976	23.0979	10.4079	11.8875	24.4482	16.1305	16.0717	13.08	5.0623	22.8996	18.4239	16.307	18.8312	27.1849	25.7936	27.6027	21.8296	24.5191	14.4467	12.9426	18.4157	13.1329	15.5707	11.7953	17.4021	19.3389	17.3052	11.4065	17.716	14.1185	25.6721	20.9553
TAD2549;ENSG00000259236	-5.07265	32.0941	-5.44773	2.49588e-07	0.000112842	6.65097	15	TAD2549	102200000	102500000	102311961	102322192	NA|NA|NA	transcript|promoter|intergenic	1	36.0252	29.6024	26.982	33.6249	37.913	29.0409	43.038	33.9533	34.0415	32.8489	25.5362	32.9632	28.2238	32.8839	26.3222	40.255	30.5638	42.6451	30.9482	32.8978	30.876	36.705	28.5336	30.01	29.5866	32.115	33.493	32.3684	29.9002	29.7997	31.5892	28.8064	22.8266	28.2159
TAD255;cg10585733	6.06079	36.0523	6.31955	3.93881e-09	4.11916e-06	10.5055	1	TAD255	242550000	243250000	242749065	242749065	NA	intergenic	2	29.9773	27.2851	36.008	34.9728	31.2938	38.2081	30.4287	39.8319	34.2455	36.9021	40.6438	33.362	30.3863	43.7406	37.0475	29.8507	29.3285	32.606	30.539	33.9556	36.4349	35.2693	36.0364	37.5956	27.4973	36.6317	32.6748	34.2838	33.7454	33.0505	31.3405	30.5237	36.1322	35.4128
TAD2554;ENSG00000263072	-4.37518	46.2178	-4.83836	3.67571e-06	0.000879967	4.16442	16	TAD2554	2950000	3200000	3166043	3184883	ZNF205|NA|ZNF213|ZNF205-AS1|NA|NA|ZNF205|ZNF205|ZNF205|ZNF205|NA	transcript|transcript|promoter|promoter|promoter|intron|intron|exon|cds|threeUTR|intergenic	1	47.568	44.9495	46.7932	46.9862	42.6453	38.9847	54.5922	51.648	41.1106	43.8468	42.2413	46.4334	42.4122	45.5359	44.7605	51.9719	50.4467	51.949	53.355	51.2742	46.0182	45.4063	45.5347	45.4623	43.2393	41.5787	42.5948	46.6386	42.8119	42.5159	38.4211	49.9874	43.0112	49.477
TAD2555;ENSG00000261889	-6.57939	11.8039	-4.07561	7.97821e-05	0.00778763	1.34267	16	TAD2555	3200000	3550000	3206737	3207484	NA|NA|NA	transcript|promoter|intergenic	1	15.3421	0	0	14.5409	14.6094	13.2341	19.4815	10.1772	11.7723	0	10.1246	14.0213	17.0721	5.14429	13.8852	23.8851	0	20.4756	13.2838	22.2859	0	11.6256	21.4206	14.2628	5.19022	0	13.0032	15.6909	10.0046	20.4848	13.8733	0	0	21.7192
TAD2556;ENSG00000162104	10.8155	33.3526	4.73045	5.79875e-06	0.00123408	3.74449	16	TAD2556	3550000	4450000	4003388	4166186	ADCY9|ADCY9|ADCY9|ADCY9|ADCY9|ADCY9|NA	transcript|intron|exon|cds|fiveUTR|threeUTR|intergenic	1	24.0381	28.8051	28.657	26.1277	46.2726	25.1216	29.2429	29.5513	27.163	45.0842	30.2588	45.4005	27.1628	18.4421	37.0547	33.3901	29.2887	42.2687	28.7004	37.1542	34.4805	39.375	42.2709	54.6995	27.2379	29.6307	32.1554	40.0586	22.9354	31.8121	48.7234	25.1456	38.572	44.0131
TAD2556;ENSG00000168140	5.61486	36.309	4.76049	5.11078e-06	0.00111758	3.86076	16	TAD2556	3550000	4450000	4421849	4433529	VASN|NA|CORO7-PAM16|CORO7|NA|CORO7-PAM16|VASN|CORO7|VASN|VASN|VASN|VASN	transcript|transcript|transcript|transcript|promoter|intron|intron|intron|exon|cds|fiveUTR|threeUTR	1	28.5616	35.0712	34.1919	28.9276	35.0119	40.6929	34.9012	37.5727	32.4959	40.5086	41.9198	31.3924	39.6452	29.4661	34.3954	31.3102	37.6215	31.0517	32.2999	33.688	46.3285	31.1869	37.0345	43.8601	41.2234	41.6787	42.5123	33.1667	40.8434	36.4402	41.2573	37.5964	36.0787	31.398
TAD2556;ENSG00000262185	7.25599	5.67941	4.94701	2.3078e-06	0.000636129	4.59368	16	TAD2556	3550000	4450000	3997610	4000445	NA	intergenic	1	0	0	0	0	5.20397	0	0	0	5.07005	16.0399	0	12.9106	0	5.14429	12.7852	0	0	0	0	4.86066	0	0	11.9276	23.8806	5.19022	0	7.97287	7.84546	0	4.91251	17.0956	5.02912	13.0441	10.0507
TAD2562;cg26789698	-7.41701	91.5781	-4.07665	7.94683e-05	0.00777023	1.34626	16	TAD2562	11050000	11500000	11480327	11480327	NA	intergenic	2	93.3303	92.9922	90.0235	95.1793	89.4826	93.5176	95.2826	92.2902	95.127	93.0645	95.332	87.343	94.5428	95.8399	92.3023	96.0694	94.4732	95.1388	93.0672	94.7076	93.5564	94.5316	96.496	87.9201	93.9376	94.4511	94.6633	93.1866	91.757	93.6613	94.7195	93.9107	91.7641	83.3552
TAD2563;ENSG00000262420	-5.13872	23.0979	-4.89258	2.91612e-06	0.000743241	4.37785	16	TAD2563	11500000	11950000	11835766	11838362	TXNDC11|TXNDC11|TXNDC11|TXNDC11|TXNDC11|TXNDC11|NA	transcript|promoter|intron|exon|cds|fiveUTR|intergenic	1	36.0252	13.5583	28.657	22.3857	21.7002	15.359	27.0038	32.5279	25.3502	25.0683	26.5666	19.978	33.026	24.4605	19.3235	31.5253	23.4444	31.9825	19.0161	21.9875	13.3022	20.8783	25.9127	26.6622	21.6428	24.1546	23.9186	22.6953	21.6196	17.6111	22.6578	22.0895	21.0421	22.4102
TAD2566;cg03057083	-20.8127	80.4559	-5.42117	2.81729e-07	0.00012501	6.53871	16	TAD2566	12450000	14000000	12995300	12995300	SHISA9|NA	promoter|intergenic	2	91.8067	46.4819	82.3581	92.4866	85.172	83.0024	85.9424	92.7559	92.1928	62.9024	90.755	92.2701	93.521	92.0083	70.6074	90.1882	85.5923	92.9205	89.7058	95.0758	42.9039	71.3144	76.6237	71.992	76.2888	87.637	90.8329	41.3041	73.5255	88.1289	92.3652	84.2198	91.5024	89.2637
TAD257;ENSG00000236031	5.07796	18.9097	4.12363	6.64124e-05	0.00691645	1.50982	1	TAD257	243500000	244450000	243708834	243711631	AKT3|AKT3|AKT3|AKT3	transcript|intron|exon|cds	1	18.9241	21.8715	16.9556	15.5387	8.2481	13.2341	10.5293	19.8806	8.03583	28.9834	19.274	26.0186	17.0721	8.1535	13.8852	21.0234	15.34	19.999	15.4166	13.6456	28.8933	5.00688	20.0694	16.8771	19.761	19.8468	18.0335	18.3169	22.3075	18.1784	20.6067	18.0292	15.9959	10.0507
TAD257;ENSG00000268146	4.72449	6.31409	4.40307	2.22039e-05	0.00326711	2.51132	1	TAD257	243500000	244450000	244227632	244231211	NA	intergenic	1	0	0	8.47781	0	0	8.11447	0	5.0886	5.07005	8.01994	10.1246	0	13.2847	0	0	5.14339	10.2266	5.1189	10.2777	7.70397	10.292	11.6256	5.13693	16.8771	12.0513	13.1315	5.03032	9.89987	7.92848	12.6986	4.94175	0	0	0
TAD2570;cg02426912	-5.36809	81.5197	-4.06683	8.24889e-05	0.00796969	1.31229	16	TAD2570	18800000	19050000	18812920	18812920	ARL6IP1|NA	promoter|intergenic	2	83.539	90.5486	81.1822	83.5536	89.3862	78.7788	88.9538	85.0252	80.8547	85.9516	86.1435	77.2155	84.0806	82.2269	77.9131	85.9303	88.2185	82.1681	85.878	80.5082	79.447	92.7002	86.0185	82.5232	85.4127	84.9696	86.5599	82.732	79.4999	77.3048	88.3527	84.114	89.1099	82.6549
TAD2572;cg09141413	-4.38874	76.728	-4.06416	8.3331e-05	0.00802863	1.30304	16	TAD2572	19550000	20750000	19896246	19896246	GPRC5B|GPRC5B|GPRC5B	transcript|promoter|intron	2	80.849	79.3196	76.8004	81.6855	77.471	72.5312	81.6702	76.2878	77.6976	63.9512	84.5657	70.9907	77.7229	73.3872	85.5327	83.6775	81.8811	86.4559	81.7484	81.6037	68.7247	77.2651	82.9696	80.4934	85.1041	75.4467	75.5458	77.6646	67.4874	75.8841	73.8011	80.0245	80.111	76.5786
TAD2573;ENSG00000005189	-6.07791	25.3382	-7.03361	1.06011e-10	2.60311e-07	13.8725	16	TAD2573	20750000	21150000	20817751	20860987	REXO5|ERI2|REXO5|ERI2|ERI2|REXO5|ERI2|REXO5|ERI2|REXO5|ERI2|REXO5|REXO5	transcript|transcript|promoter|promoter|intron|intron|exon|exon|cds|cds|fiveUTR|fiveUTR|threeUTR	1	24.3166	14.7248	19.7933	28.9276	30.2213	23.775	26.5569	27.9458	28.162	22.8893	15.1869	24.7437	32.7627	27.3775	23.2483	29.0285	26.8343	28.2745	27.161	32.0073	16.3124	26.2757	27.7	27.5682	25.9511	23.878	26.5873	25.9769	25.2336	26.144	27.8905	26.0002	31.1344	27.0983
TAD2574;ENSG00000158482	7.96561	38.3941	4.15567	5.87166e-05	0.00634713	1.62215	16	TAD2574	21150000	21450000	21391313	21403412	SNX29P1|SNX29P1|SNX29P1|SNX29P1|NA	transcript|intron|exon|cds|intergenic	1	57.758	44.4558	23.1176	35.7747	29.5191	29.325	38.2075	37.7034	38.1049	45.597	47.6867	41.2415	21.0064	28.8837	29.5636	29.0285	30.4457	36.4941	28.3849	41.4682	58.6882	57.3862	40.9493	42.2106	43.885	36.3203	44.759	41.8736	33.9225	36.8821	39.0142	29.5845	22.8266	28.2159
TAD258;cg22712329	-5.62297	92.6644	-4.23429	4.32816e-05	0.00518314	1.9006	1	TAD258	244450000	244700000	244624555	244624555	CATSPERE|CATSPERE|CATSPERE	transcript|promoter|intron	2	94.2385	95.7845	94.2069	94.0876	93.9024	93.2856	95.1926	94.353	95.4652	90.647	94.2244	94.5208	93.472	95.0674	95.2631	92.7701	94.1971	94.8998	92.3695	92.1119	91.1064	93.279	96.6549	92.1642	94.6803	94.3695	93.8701	94.2442	95.7063	94.2725	92.2945	91.5267	94.73	93.8968
TAD2580;cg16549389	-10.2895	93.5908	-4.07845	7.89253e-05	0.00773786	1.35251	16	TAD2580	23150000	23500000	23313480	23313480	SCNN1B|NA	promoter|intergenic	2	96.9257	97.4415	96.5465	97.7332	97.3252	95.3066	95.579	93.0936	97.0631	94.3221	94.9601	95.3213	97.1857	95.2526	59.6148	96.2724	94.8808	94.8284	97.5213	95.3163	97.1084	96.5538	96.8986	96.5209	97.7415	97.8563	96.6229	97.7202	96.6397	97.0722	96.7994	96.6407	97.9365	96.3251
TAD2584;ENSG00000224310	-11.6917	16.3893	-5.11878	1.0916e-06	0.000353285	5.28512	16	TAD2584	24550000	25250000	24672743	24682383	NA|NA|NA|NA|NA	transcript|intron|fiveUTR|threeUTR|intergenic	1	0	0	13.8267	24.0531	18.656	5.11966	5.26464	0	17.5395	16.809	11.7543	22.8996	22.918	0	18.3024	25.238	16.2089	32.079	18.4227	24.5191	0	7.93572	11.9276	10.161	29.2929	28.6705	19.6529	28.3528	23.7854	12.6986	15.665	18.61	5.04615	29.184
TAD2584;ENSG00000259888	-11.594	18.2346	-5.26202	5.77929e-07	0.000217556	5.87332	16	TAD2584	24550000	25250000	24621587	24652278	NA	intergenic	1	8.10553	8.31324	20.3652	24.6282	27.3101	16.2289	5.26464	5.0886	23.8314	24.5815	17.5127	30.0787	22.5731	0	26.4984	27.7348	22.4593	27.6027	20.5555	28.8273	5.146	7.93572	15.4108	14.2628	28.3357	25.167	25.5916	30.2368	25.0116	25.1976	24.0069	20.9711	7.99796	29.5623
TAD2586;cg10221365	12.4028	10.6383	6.26505	5.15214e-09	5.14541e-06	10.2556	16	TAD2586	27150000	27500000	27214422	27214422	KDM8|NA	promoter|intergenic	2	8.13792	7.88228	9.13536	27.4414	11.4017	7.58002	8.00125	7.03317	6.77242	9.80516	49.2883	9.53145	9.19673	8.17382	8.44295	7.88396	10.5772	8.22321	6.87815	9.03262	46.2045	8.38062	8.59868	8.07522	9.52721	8.31547	7.06665	44.7736	8.60178	10.6352	8.28128	7.27153	6.85096	7.13698
TAD2586;ENSG00000103522	-8.06937	52.3358	-6.79149	3.68116e-10	6.22872e-07	12.7127	16	TAD2586	27150000	27500000	27413483	27462115	IL21R|IL21R-AS1|IL21R|IL21R-AS1|IL21R|IL21R-AS1|IL21R|IL21R|IL21R|IL21R	transcript|transcript|promoter|intron|intron|exon|exon|cds|fiveUTR|threeUTR	1	54.5563	39.2107	50.9406	51.475	59.3686	55.9085	56.5411	56.2179	53.5462	51.9561	49.9746	50.5971	50.0894	55.6703	55.3814	58.2966	57.4258	55.3915	52.1321	49.235	34.2632	55.7936	54.0739	45.3426	59.9684	55.5388	60.5631	52.0031	56.2982	54.7011	56.4164	56.8165	56.2952	51.9948
TAD2586;ENSG00000245888	-6.02817	25.8458	-4.10656	7.08991e-05	0.0072235	1.45023	16	TAD2586	27150000	27500000	27279526	27301813	NSMCE1-DT|NA|NSMCE1|NA|NSMCE1|NA|NSMCE1|NSMCE1-DT|NSMCE1|NSMCE1-DT|NSMCE1|NA	transcript|transcript|transcript|promoter|promoter|intron|intron|intron|exon|exon|fiveUTR|intergenic	1	28.8628	18.8034	40.2428	21.5984	20.3313	24.0646	33.0904	26.1009	22.6095	31.8972	20.2492	21.9374	25.4607	23.5864	27.0023	30.2567	32.0441	32.079	30.3547	28.8273	10.292	24.8051	25.2064	23.5932	22.0477	20.7641	25.1516	36.7179	23.23	26.8195	18.815	31.7938	26.2877	23.041
TAD2586;ENSG00000259954	-6.20125	29.4524	-4.69377	6.76049e-06	0.00137926	3.60327	16	TAD2586	27150000	27500000	27458990	27464714	IL21R|IL21R-AS1|IL21R-AS1|IL21R|IL21R-AS1|IL21R|IL21R|IL21R	transcript|transcript|intron|intron|exon|exon|cds|threeUTR	1	31.2391	18.8034	27.2124	26.5674	33.3543	31.9872	36.3623	33.8079	28.4668	27.1093	30.0232	25.1942	29.7117	32.1411	26.4984	34.9463	30.2038	34.8462	22.9164	24.0807	11.9487	27.3347	27.1508	21.9576	34.9194	34.901	38.8051	27.0238	34.3058	28.2709	33.8904	30.0605	34.1533	27.4355
TAD2589;cg03328388	-7.86057	91.9996	-3.97814	0.000115246	0.00996817	1.00802	16	TAD2589	28700000	30050000	28886581	28886581	NA|NA|NA	transcript|intron|intergenic	2	95.9129	94.8733	94.5673	95.286	95.3539	94.4032	95.7027	95.5029	96.0335	94.7209	95.8672	95.0012	78.1999	95.4148	88.4106	96.2306	88.361	95.8632	95.8824	96.6631	94.9363	96.2815	96.0773	62.9929	96.5139	95.1385	96.5597	95.3695	95.4247	93.2544	93.3688	93.7318	95.783	86.6848
TAD2589;ENSG00000185905	5.51406	58.1255	4.4582	1.77885e-05	0.00278729	2.71456	16	TAD2589	28700000	30050000	29753784	29757327	NA|BOLA2|C16orf54|NA|NA|C16orf54|BOLA2|C16orf54|C16orf54|C16orf54|C16orf54	transcript|transcript|transcript|promoter|intron|intron|intron|exon|cds|fiveUTR|threeUTR	1	49.7748	56.397	60.6528	51.9545	59.1727	43.1396	61.9334	53.0284	55.1948	58.3908	59.8716	60.834	58.5448	58.5388	57.2385	59.4297	64.4464	57.2192	53.2712	47.8556	69.4946	59.9742	53.456	65.1422	53.2808	59.8819	64.7091	53.0263	62.4126	56.3197	64.7499	56.0543	53.0638	53.0115
TAD2589;ENSG00000196296	-4.63117	45.4101	-4.27856	3.6392e-05	0.00461846	2.05907	16	TAD2589	28700000	30050000	28889726	28915830	ATP2A1|NA|ATP2A1-AS1|RABEP2|ATP2A1|ATP2A1-AS1|NA|ATP2A1-AS1|ATP2A1|ATP2A1-AS1|ATP2A1|RABEP2|ATP2A1-AS1|ATP2A1|ATP2A1-AS1|ATP2A1|ATP2A1-AS1|ATP2A1|RABEP2|NA	transcript|transcript|transcript|transcript|promoter|promoter|intron|intron|intron|exon|exon|exon|cds|cds|fiveUTR|fiveUTR|threeUTR|threeUTR|threeUTR|intergenic	1	49.1886	36.2271	52.991	49.3785	54.7999	36.7587	59.4712	49.1103	46.4919	46.142	39.9043	46.5808	47.3544	41.5219	50.2507	46.0099	48.1133	54.3966	43.1491	52.628	40.5326	39.5284	50.6876	46.0055	40.421	37.5525	50.7432	41.1032	42.0876	43.9302	42.2936	50.4732	43.0899	50.2109
TAD2589;ENSG00000197471	-6.4101	53.6526	-5.23612	6.48847e-07	0.000237246	5.76621	16	TAD2589	28700000	30050000	29674300	29682187	SPN|NA|BOLA2|SPN|NA|BOLA2|SPN|SPN|SPN|SPN|SPN	transcript|transcript|transcript|promoter|promoter|intron|intron|exon|cds|fiveUTR|threeUTR	1	50.4059	36.9483	55.8305	52.2692	62.9868	52.746	64.0768	56.7527	56.3472	53.7385	50.1365	57.9101	58.3633	55.6826	57.8035	59.1199	57.5777	61.8063	60.5239	58.2867	51.0041	54.7326	50.5433	48.5325	54.7807	48.767	52.3679	49.6306	52.8737	53.4761	50.1387	55.4781	57.4846	55.5532
TAD2589;ENSG00000198106	4.32015	39.804	4.74695	5.41034e-06	0.00117253	3.80832	16	TAD2589	28700000	30050000	29262829	29519817	SNX29P2|NA|LOC606724|SLX1A|SLX1B-SULT1A4|SULT1A3|BOLA2|SMG1P2|LOC613038|SNX29P2|NA|LOC606724|SLX1A|SLX1B-SULT1A4|SULT1A3|BOLA2|LOC613038|NA|SLX1B-SULT1A4|SNX29P2|SMG1P2|SLX1A|BOLA2|LOC613038|SULT1A3|SLX1B-SULT1A4|SNX29P2|SMG1P2|SLX1A|BOLA2|LOC606724|LOC613038|SULT1A3|SLX1B-SULT1A4|SNX29P2|SLX1A|BOLA2|LOC613038|SULT1A3|NA|SLX1B-SULT1A4|SNX29P2|SLX1A|BOLA2|LOC613038|SULT1A3|NA|SLX1B-SULT1A4|SNX29P2…	transcript|transcript|transcript|transcript|transcript|transcript|transcript|transcript|transcript|promoter|promoter|promoter|promoter|promoter|promoter|promoter|promoter|intron|intron|intron|intron|intron|intron|intron|intron|exon|exon|exon|exon|exon|exon|exon|exon|cds|cds|cds|cds|cds|cds|fiveUTR|fiveUTR|fiveUTR|fiveUTR|fiveUTR|fiveUTR|fiveUTR|threeUTR|threeUTR|threeUTR|threeUTR|threeUTR|threeUT…	1	41.5469	39.7441	34.7243	37.7352	39.8158	34.5827	41.0348	41.8732	39.2837	44.0419	41.5092	40.6784	35.3714	38.7436	31.8668	42.1741	33.7475	40.8641	38.5816	30.9869	47.4667	41.3438	40.0394	48.0588	42.1121	38.9033	40.5207	37.8366	39.3391	36.2725	36.8627	33.0406	32.8393	30.9046
TAD2590;ENSG00000005844	4.29833	62.5705	4.50082	1.49674e-05	0.00245137	2.87296	16	TAD2590	30050000	30700000	30483979	30534506	ITGAL|MIR4518|ITGAL|MIR4518|ITGAL|MIR4518|ITGAL|ITGAL|ITGAL|ITGAL|NA	transcript|transcript|promoter|promoter|intron|exon|exon|cds|fiveUTR|threeUTR|intergenic	1	58.9667	63.3944	66.7613	63.0624	63.6603	62.4298	61.4534	63.2149	62.5636	65.1165	61.3415	60.6675	56.607	56.9582	53.2839	63.5653	63.4681	62.0951	65.0052	59.6233	69.5569	64.0029	67.7537	66.2025	62.61	63.3696	60.3052	54.7531	61.1979	61.7027	57.5031	57.7459	54.8651	60.5769
TAD2590;ENSG00000250616	-5.81857	26.7578	-5.97815	2.07765e-08	1.5277e-05	8.9587	16	TAD2590	30050000	30700000	30107751	30115437	NA|BOLA2|YPEL3|NA|BOLA2	transcript|transcript|promoter|intron|intron	1	30.3299	23.7264	31.063	28.1057	25.7815	20.9264	31.4682	31.2936	26.4122	24.3253	18.1482	25.6182	27.7123	28.5744	29.0955	36.1188	30.9069	32.5436	35.4316	33.2124	23.8973	29.5751	28.3742	21.9576	25.4679	25.844	28.0942	27.1843	24.0479	28.6541	22.6578	28.5273	13.0441	29.6842
TAD2590;ENSG00000258130	10.6565	13.5933	5.96093	2.2567e-08	1.63245e-05	8.88186	16	TAD2590	30050000	30700000	30215637	30220392	SLX1B-SULT1A4|SULT1A4|LOC613038|LOC613038|LOC613038|SLX1B-SULT1A4|SULT1A4|LOC613038|LOC613038|LOC613038|SLX1B-SULT1A4|SULT1A4|LOC613038	transcript|transcript|transcript|promoter|intron|exon|exon|exon|cds|fiveUTR|threeUTR|threeUTR|threeUTR	1	14.3569	22.2807	0	10.3591	15.6119	19.4923	5.26464	18.2424	0	13.08	13.0859	11.5968	16.2909	8.1535	9.89199	5.14339	8.10442	0	14.4266	0	37.9071	11.6256	15.4108	16.1048	13.4165	16.103	23.3601	7.84546	22.9354	20.4848	12.7742	15.942	10.0923	10.0507
TAD2590;ENSG00000266305	4.07516	4.41612	3.9995	0.000106377	0.00943083	1.08084	16	TAD2590	30050000	30700000	30515240	30515322	ITGAL|MIR4518|ITGAL|MIR4518	transcript|transcript|intron|exon	1	5.11402	5.24507	0	15.5387	0	0	10.5293	8.06524	0	8.01994	8.02356	0	0	0	0	5.14339	5.11332	8.11326	5.13887	4.86066	10.292	5.00688	10.2739	5.08051	0	5.07994	0	0	0	0	0	5.02912	5.04615	0
TAD2591;ENSG00000150281	-7.93677	24.7229	-4.78667	4.57635e-06	0.00102816	3.96249	16	TAD2591	30700000	30950000	30907928	30914881	CTF1|CTF1|CTF1|CTF1|CTF1|CTF1	transcript|intron|exon|cds|fiveUTR|threeUTR	1	26.4391	17.4237	22.3045	30.3418	23.2067	18.3538	30.2974	29.0072	34.7069	22.5648	16.0471	21.2162	22.918	23.8893	30.8077	33.9459	24.3133	38.4721	14.4266	32.5008	13.3022	24.8051	33.5912	19.3433	25.214	19.8468	26.5873	27.7924	19.5435	24.7806	34.3082	32.4853	30.6104	32.378
TAD2592;ENSG00000099365	-10.7467	38.0732	-4.81159	4.11829e-06	0.000951044	4.05965	16	TAD2592	30950000	31500000	31000577	31021949	STX1B|STX1B|STX1B|STX1B|STX1B|STX1B|STX1B|NA	transcript|promoter|intron|exon|cds|fiveUTR|threeUTR|intergenic	1	37.2577	21.8715	35.1415	31.0774	49.977	19.4923	54.0509	49.3351	38.3409	30.9093	33.4857	43.1536	42.6514	45.8658	33.9808	44.7675	49.557	52.7381	49.9905	27.4329	33.2403	26.2757	49.6044	25.1699	24.3963	32.4726	43.7135	22.9868	42.6571	41.7163	36.5733	31.2281	41.6442	31.86
TAD2592;ENSG00000177238	7.14232	17.4847	5.34967	3.89667e-07	0.000160453	6.23824	16	TAD2592	30950000	31500000	31225342	31236510	TRIM72|PYDC1|NA|NA|PYDC1|PYDC1|TRIM72|PYDC1|TRIM72|PYDC1|TRIM72|PYDC1|TRIM72|PYDC1|TRIM72	transcript|transcript|transcript|promoter|promoter|intron|intron|exon|exon|cds|cds|fiveUTR|fiveUTR|threeUTR|threeUTR	1	18.9241	19.9698	27.8649	19.1667	25.5353	13.2341	20.0444	20.7995	15.2101	20.6826	16.8166	12.9106	16.2909	8.1535	9.89199	13.2955	17.6892	22.4838	8.14492	17.4253	30.2721	18.5277	20.997	28.2202	10.3804	8.05152	13.0032	11.4934	10.0046	9.82501	13.8733	18.0292	18.0903	16.6939
TAD2592;ENSG00000261925	6.45166	15.3756	4.5787	1.08879e-05	0.00195449	3.16513	16	TAD2592	30950000	31500000	31237281	31238481	NA|NA	transcript|intergenic	1	13.2195	19.9698	25.4334	14.5409	24.461	8.11447	20.5684	15.2658	13.1059	16.0399	16.0471	9.98898	18.4239	5.14429	0	14.4393	16.2089	13.2322	10.2777	17.9866	28.4243	15.0206	17.7709	28.2202	12.0513	11.7953	20.5613	9.89987	14.0433	4.91251	18.815	7.97097	18.673	14.1079
TAD2593;ENSG00000260625	-6.89095	26.2813	-6.63183	8.27959e-10	1.16023e-06	11.9576	16	TAD2593	31500000	32050000	31519792	31520569	RUSF1|NA	promoter|intergenic	1	36.1361	19.9698	26.4995	27.7498	30.4848	24.3434	35.562	29.5513	25.3502	23.498	24.5926	28.0426	25.4607	21.8526	29.676	29.8695	28.7098	31.6851	31.9096	33.3343	21.4584	28.9466	28.5336	23.294	25.7134	27.7336	23.3601	25.9769	26.6219	25.9646	18.2867	30.5071	20.1846	27.9137
TAD2597;ENSG00000260782	-6.25828	10.4528	-4.47725	1.64692e-05	0.00263478	2.78523	16	TAD2597	46500000	48250000	46823810	46825952	NA	intergenic	1	23.1336	5.24507	13.8267	14.5409	8.2481	14.3727	20.0444	16.904	8.03583	5.06002	15.1869	7.91608	24.4364	14.4418	12.7852	15.4302	11.8728	21.3454	11.9321	15.4079	0	11.6256	14.4212	16.1048	0	10.1599	5.03032	15.6909	10.0046	9.82501	4.94175	7.97097	10.0923	11.6685
TAD2601;ENSG00000167207	-6.34115	57.174	-4.96011	2.18092e-06	0.000609316	4.64586	16	TAD2601	50050000	50900000	50727514	50766988	NOD2|NOD2|NOD2|NOD2|NOD2|NOD2|NOD2|NA	transcript|promoter|intron|exon|cds|fiveUTR|threeUTR|intergenic	1	58.4073	43.3844	63.085	58.2655	61.8508	55.4566	60.1579	62.9286	60.6543	61.7646	53.0825	55.3197	57.5733	62.8511	54.5337	64.495	54.1051	65.3421	52.3578	57.3207	48.4098	52.636	58.9631	52.1546	51.762	56.2594	59.8519	54.8756	56.209	56.1727	56.7527	54.5354	49.9154	59.0155
TAD2601;ENSG00000261685	-4.21609	28.6774	-4.20007	4.94491e-05	0.00566811	1.77893	16	TAD2601	50050000	50900000	50679720	50683160	NA	intergenic	1	28.2476	24.0484	29.0246	25.8978	33.6147	23.775	30.2974	27.7809	25.7937	33.9044	25.7543	27.2671	24.706	25.7214	23.5176	29.7358	33.9722	37.6174	34.0674	32.7021	22.2407	28.679	33.5912	27.7367	30.0066	22.3127	26.0064	23.2669	31.5335	32.7783	26.9792	27.4562	23.7191	25.3498
TAD2604;cg07161888	-4.15627	85.741	-4.30788	3.24214e-05	0.00425372	2.16473	16	TAD2604	53050000	53550000	53537348	53537348	AKTIP|NA	promoter|intergenic	2	86.3387	85.817	87.2476	86.8622	86.5391	88.0422	91.7092	87.2538	86.0565	77.8242	87.6424	87.7202	84.3016	86.6752	92.3079	84.8774	86.9132	85.7742	84.8711	85.7472	79.7436	83.9697	91.2735	83.3564	86.2941	85.7122	86.1738	91.8185	90.9002	85.0553	85.5896	82.1562	85.6287	82.4409
TAD2606;ENSG00000051108	4.29248	72.9811	4.71164	6.27401e-06	0.0013119	3.67199	16	TAD2606	56400000	58800000	56965960	56977798	HERPUD1|HERPUD1|HERPUD1|HERPUD1|HERPUD1|HERPUD1|HERPUD1|NA|NA	transcript|promoter|intron|exon|cds|fiveUTR|threeUTR|intergenic|intergenic	1	73.6286	76.132	71.5541	72.111	71.2673	78.6834	69.9603	72.1835	66.7983	71.7404	78.5974	71.3555	73.9983	74.3388	69.5916	70.2242	72.7838	73.9953	67.5306	63.7628	81.808	67.709	71.1585	75.6649	74.558	74.1693	71.8961	70.9554	76.7234	69.463	70.9498	69.9988	77.2845	69.2597
TAD2606;ENSG00000103021	-7.0431	26.811	-4.99907	1.84234e-06	0.000531934	4.80159	16	TAD2606	56400000	58800000	58265061	58317740	CCDC113|PRSS54|CCDC113|PRSS54|CCDC113|PRSS54|CCDC113|PRSS54|CCDC113|CCDC113|PRSS54|CCDC113|NA	transcript|transcript|promoter|intron|intron|exon|exon|cds|cds|fiveUTR|threeUTR|threeUTR|intergenic	1	25.5701	23.39	30.6381	34.029	25.2808	23.1591	30.1554	23.0186	28.0047	26.7442	24.3363	33.8036	24.4364	35.6537	30.8077	23.5822	24.3133	22.4838	19.5655	33.5134	17.8023	26.8246	29.1389	18.2135	20.7609	25.3997	23.3601	31.0202	34.845	20.4848	24.9281	24.4314	31.528	35.9808
TAD2606;ENSG00000103034	-4.8998	33.8334	-4.06059	8.44665e-05	0.00810593	1.29071	16	TAD2606	56400000	58800000	58496750	58547532	NDRG4|NDRG4|NDRG4|NDRG4|NDRG4|NDRG4|NDRG4|NA|NA	transcript|promoter|intron|exon|cds|fiveUTR|threeUTR|intergenic|intergenic	1	36.3531	24.3573	30.3413	33.5415	31.1056	29.0409	44.1599	41.9219	33.8295	35.0697	25.966	34.7327	31.6049	27.9143	26.6704	37.131	33.0292	41.4799	38.5407	41.5059	31.5413	34.8768	35.229	26.8526	33.1776	33.8955	37.0109	28.4863	33.9878	25.9646	53.7982	32.4853	42.1289	36.9743
TAD2606;ENSG00000135736	12.6254	27.1776	5.04697	1.49556e-06	0.000453325	4.99418	16	TAD2606	56400000	58800000	57546090	57570511	CCDC102A|CCDC102A|CCDC102A|CCDC102A|CCDC102A|CCDC102A|CCDC102A|NA	transcript|promoter|intron|exon|cds|fiveUTR|threeUTR|intergenic	1	13.2195	43.9731	16.9556	34.5602	30.7393	36.8094	5.26464	20.3544	19.3035	37.5345	32.6161	14.9835	23.5631	18.4421	31.6164	38.9347	26.2277	21.3454	27.161	26.3752	47.6749	41.0548	20.997	46.6387	22.4318	38.2985	35.2123	34.4228	30.763	27.4362	31.2414	39.2642	28.7653	40.8265
TAD2606;ENSG00000260145	4.83051	29.9578	4.24815	4.10003e-05	0.00502016	1.95008	16	TAD2606	56400000	58800000	57086417	57092409	NLRC5|NLRC5|NLRC5|NLRC5|NLRC5	transcript|intron|exon|cds|fiveUTR	1	38.0633	24.0484	15.0163	23.4301	28.2381	29.325	33.0904	36.3303	36.5027	32.9296	33.3351	32.0117	24.4364	30.5094	13.8852	31.0887	29.4266	33.3127	24.7044	29.2727	37.2489	37.0553	29.2828	35.6772	30.1415	31.1364	26.9502	29.8103	24.0479	29.475	34.7574	29.5845	32.9976	22.4102
TAD2606;ENSG00000260927	-4.65374	23.7426	-5.0296	1.61328e-06	0.000482608	4.92419	16	TAD2606	56400000	58800000	58163433	58193037	CSNK2A2|CFAP20|CSNK2A2|CSNK2A2|CSNK2A2|NA	transcript|promoter|intron|exon|threeUTR|intergenic	1	21.724	16.6265	22.7218	28.1057	22.4912	25.1216	27.0038	27.6121	20.2802	21.869	16.0471	24.2631	20.5569	30.8657	22.9685	32.4228	26.2277	30.1126	29.9745	28.3517	18.4482	23.2512	22.563	23.5932	24.6789	14.2612	18.0335	23.7961	26.974	22.5237	22.9488	21.7355	22.1643	24.6588
TAD2606;ENSG00000261114	4.22855	42.5708	4.05934	8.48683e-05	0.00812192	1.28639	16	TAD2606	56400000	58800000	56974940	56975638	HERPUD1|HERPUD1	transcript|intron	1	41.7555	48.0044	32.785	41.8066	40.1804	45.0906	39.0078	42.8351	37.6939	42.8462	49.7208	36.0561	40.7578	41.7126	38.5511	40.3846	43.0647	44.5011	38.4584	28.3517	50.6971	41.0055	41.626	47.3602	46.7412	40.7813	38.2673	40.9432	41.1631	37.7943	41.9448	38.6564	45.1253	38.1547
TAD2606;ENSG00000261270	4.73258	43.8409	4.93843	2.39472e-06	0.000650047	4.55956	16	TAD2606	56400000	58800000	56974190	56975254	HERPUD1|HERPUD1	transcript|intron	1	43.4275	47.7336	32.785	40.8602	43.165	45.4447	42.0874	45.7542	40.9227	45.4541	50.0444	39.1213	41.3699	43.3255	38.4214	43.0761	43.4828	46.9783	38.9005	29.5891	54.7733	44.4743	43.9048	49.7854	46.5792	40.495	40.629	41.9342	41.1631	40.0357	45.2658	40.1475	46.0024	39.0045
TAD2608;ENSG00000246777	-4.65183	12.6592	-4.04709	8.89016e-05	0.00836362	1.24412	16	TAD2608	66350000	66950000	66785655	66788643	DYNC1LI2|NA	promoter|intergenic	1	10.228	5.24507	19.1756	12.0266	10.4079	10.2393	16.6885	13.1538	8.03583	10.12	8.02356	17.2781	22.2113	19.0361	18.8312	20.5736	11.8728	20.4756	17.7776	16.1468	8.15622	5.00688	8.14185	10.161	13.4165	10.1599	11.68	4.94993	12.9308	16.319	14.8253	14.1185	15.1384	11.6685
TAD261;ENSG00000143653	-7.05791	48.6795	-6.91295	1.97593e-10	4.03493e-07	13.2923	1	TAD261	246650000	246950000	246887349	246931439	SCCPDH|SCCPDH|SCCPDH|SCCPDH|SCCPDH|SCCPDH|SCCPDH|NA	transcript|promoter|intron|exon|cds|fiveUTR|threeUTR|intergenic	1	46.908	46.1103	51.7274	53.5559	50.0633	46.019	49.0647	46.3629	50.7503	47.7499	41.9432	53.1921	46.9041	37.1871	52.2691	52.0789	47.8818	50.3659	51.3233	55.6278	41.3116	49.0881	48.5608	42.5935	48.9353	46.8941	47.6354	48.0508	50.7786	47.123	47.3572	50.9479	52.9938	53.2729
TAD261;ENSG00000223519	-6.50307	15.6872	-4.26928	3.77427e-05	0.00472269	2.02575	1	TAD261	246650000	246950000	246935139	246993361	LINC01341|NA|LINC01341|NA|LINC01341|LINC01341|NA|NA	transcript|transcript|promoter|promoter|intron|exon|intergenic|intergenic	1	18.3336	12.1787	21.8635	24.6282	24.461	5.11966	24.1382	18.83	16.8423	15.1801	8.02356	16.5913	14.4276	0	15.6784	26.1668	13.2178	19.999	24.4348	24.9317	11.9487	18.5277	20.0694	14.2628	14.5708	11.7953	14.1219	0	15.8569	16.9945	9.8835	19.1477	17.4568	15.93
TAD261;ENSG00000227953	-5.9231	20.1054	-4.00957	0.000102427	0.00918413	1.11525	1	TAD261	246650000	246950000	246939315	246955687	LINC01341|LINC01341|LINC01341|LINC01341|NA	transcript|promoter|intron|exon|intergenic	1	19.4709	18.8034	31.3338	26.1277	25.0173	11.8875	25.833	22.6923	17.5395	22.8893	15.1869	21.9374	19.0174	5.14429	24.0276	26.5909	20.9005	23.47	23.5615	36.5695	11.9487	15.8714	28.3742	20.7664	19.2061	14.2612	19.6529	15.6909	19.5435	24.5625	18.2867	23.9129	24.9996	24.6588
TAD261;ENSG00000260855	-6.62504	23.9263	-4.96835	2.10459e-06	0.000592336	4.67874	1	TAD261	246650000	246950000	246935603	246939074	LINC01341|NA	promoter|intergenic	1	22.8056	24.0484	25.4334	29.6681	30.2213	14.3727	30.8402	27.4393	21.1417	23.498	11.7543	24.2631	22.918	10.2886	23.7771	29.5996	24.0349	28.7411	33.4427	29.3798	17.0947	22.9564	30.7049	22.6562	24.6789	13.1315	18.6144	21.027	23.7854	24.1051	18.2867	21.7355	26.6709	27.7578
TAD2611;ENSG00000260084	-5.29233	14.1011	-4.48972	1.56578e-05	0.00253989	2.83158	16	TAD2611	68400000	69400000	68607685	68623415	ZFP90|ZFP90|ZFP90|ZFP90|ZFP90|NA	transcript|intron|exon|cds|threeUTR|intergenic	1	17.6916	10.4901	18.5042	20.236	13.4521	0	24.4482	16.904	14.2334	15.1801	11.7543	14.9835	11.9329	5.14429	7.83922	19.0328	24.3133	16.2265	20.077	21.9875	15.438	20.4654	16.2837	11.7966	10.3804	11.7953	15.091	13.8962	11.615	11.4065	7.83249	11.6773	7.99796	18.0157
TAD2613;cg03549146	6.44392	4.23747	4.64294	8.35233e-06	0.00162228	3.40879	16	TAD2613	69750000	70150000	69966902	69966902	WWP2|MIR140|WWP2	transcript|promoter|intron	2	2.0019	2.03101	2.88397	2.01728	2.54344	4.31227	1.56943	7.10843	2.07653	2.36074	2.16184	2.70495	3.12271	5.28041	1.80735	1.81507	2.37974	2.0918	1.82996	2.10859	2.26382	2.13486	2.08278	2.94995	1.64255	2.06633	3.62893	3.43493	2.24525	2.04765	2.50339	2.192	2.10348	2.67128
TAD2618;ENSG00000259209	-5.73149	19.1972	-4.6013	9.92097e-06	0.00182498	3.25059	16	TAD2618	72050000	74350000	72840887	72843538	ZFHX3|ZFHX3	transcript|intron	1	19.4709	16.6265	20.3652	28.1057	12.0832	15.359	26.3232	21.2191	10.1401	21.0999	16.0471	20.4148	5.13922	19.5861	11.4842	23.8851	20.4533	26.4643	20.5555	24.3033	15.438	24.3233	20.0694	15.2415	19.761	17.5737	14.1219	26.5195	18.5108	20.0797	15.665	18.0292	19.2125	25.5663
TAD2618;ENSG00000259768	-5.13797	26.6081	-5.22072	6.94978e-07	0.000251706	5.70266	16	TAD2618	72050000	74350000	72699069	72821143	NA|ZFHX3|NA|ZFHX3|ZFHX3|ZFHX3|NA	transcript|transcript|intron|exon|cds|threeUTR|intergenic	1	30.4499	21.439	24.8395	31.3073	25.0173	27.6068	28.2056	27.9458	25.3502	29.889	24.3363	30.6127	21.0064	26.3865	25.7659	28.8786	22.0994	33.7077	18.4227	26.2102	23.8973	32.6627	27.3384	21.1854	28.5039	28.9579	26.5873	33.4363	28.7877	27.7255	27.1394	18.61	23.9939	32.378
TAD2618;ENSG00000259901	-4.80969	36.8935	-4.74417	5.47393e-06	0.00118248	3.79756	16	TAD2618	72050000	74350000	72823142	72825522	ZFHX3|ZFHX3	transcript|intron	1	39.5207	29.1342	36.5485	44.5052	33.5289	33.2361	40.1658	34.5076	35.8254	35.247	32.4463	41.5638	30.3568	35.6537	34.2794	40.5749	38.5104	45.1004	35.1133	41.765	36.2505	42.4976	36.516	31.2439	35.1284	38.9033	38.2673	43.253	36.8486	36.3569	35.6753	33.485	35.602	42.5322
TAD262;ENSG00000202079	-4.98503	15.9352	-4.86573	3.27099e-06	0.000805411	4.27195	1	TAD262	246950000	247750000	247458137	247458243	NA	intergenic	1	13.2195	8.31324	5.3489	15.5387	21.7002	16.2289	16.6885	11.8154	20.2802	16.0399	17.5127	21.2162	11.9329	15.4329	17.1103	20.0947	21.721	17.7085	14.4266	24.7284	14.4467	14.0561	8.14185	10.161	15.5707	14.2612	15.9458	20.6409	16.6173	20.0797	17.0956	20.9711	17.4568	17.3849
TAD262;ENSG00000223519	-6.50307	15.6872	-4.26928	3.77427e-05	0.00472269	2.02575	1	TAD262	246950000	247750000	246935139	246993361	LINC01341|NA|LINC01341|NA|LINC01341|LINC01341|NA|NA	transcript|transcript|promoter|promoter|intron|exon|intergenic|intergenic	1	18.3336	12.1787	21.8635	24.6282	24.461	5.11966	24.1382	18.83	16.8423	15.1801	8.02356	16.5913	14.4276	0	15.6784	26.1668	13.2178	19.999	24.4348	24.9317	11.9487	18.5277	20.0694	14.2628	14.5708	11.7953	14.1219	0	15.8569	16.9945	9.8835	19.1477	17.4568	15.93
TAD262;ENSG00000227953	-5.9231	20.1054	-4.00957	0.000102427	0.00918413	1.11525	1	TAD262	246950000	247750000	246939315	246955687	LINC01341|LINC01341|LINC01341|LINC01341|NA	transcript|promoter|intron|exon|intergenic	1	19.4709	18.8034	31.3338	26.1277	25.0173	11.8875	25.833	22.6923	17.5395	22.8893	15.1869	21.9374	19.0174	5.14429	24.0276	26.5909	20.9005	23.47	23.5615	36.5695	11.9487	15.8714	28.3742	20.7664	19.2061	14.2612	19.6529	15.6909	19.5435	24.5625	18.2867	23.9129	24.9996	24.6588
TAD2622;ENSG00000205084	8.38835	39.978	6.59273	1.00841e-09	1.37005e-06	11.774	16	TAD2622	75450000	75800000	75572015	75590184	CHST5|TMEM231|NA|CHST5|NA|TMEM231|CHST5|TMEM231|CHST5|TMEM231|TMEM231|CHST5|TMEM231|TMEM231	transcript|transcript|transcript|promoter|promoter|promoter|intron|intron|exon|exon|cds|fiveUTR|fiveUTR|threeUTR	1	38.7896	37.9156	38.1888	43.8796	37.6684	34.0878	36.7929	39.1491	37.2134	46.4505	48.7651	40.904	44.1007	33.5591	33.0714	34.022	34.6079	31.7856	35.4936	45.3217	40.7198	38.089	41.2388	52.5318	38.4122	37.5525	37.6054	36.8009	43.1667	30.7856	43.4759	34.038	38.572	41.567
TAD2625;cg06989330	-9.49489	87.936	-4.42255	2.05346e-05	0.00308942	2.58294	16	TAD2625	77650000	78100000	77822135	77822135	VAT1L|NA	promoter|intergenic	2	93.0393	91.016	79.7494	93.044	92.0062	88.5954	94.1971	93.8303	95.6651	90.7196	50.5087	72.6651	92.156	93.2704	86.9928	94.2346	90.6667	90.9922	91.2656	92.2495	91.2276	85.1074	93.404	84.2637	90.295	83.6575	90.4097	91.146	89.5123	90.9365	91.8673	91.6829	93.5252	90.0532
TAD2625;cg08213792	4.66922	40.1203	4.36056	2.63118e-05	0.00369096	2.35584	16	TAD2625	77650000	78100000	77747559	77747559	NA	intergenic	2	37.0019	34.1244	50.3001	46.0927	40.0099	41.2498	35.6215	41.8509	44.458	43.7582	43.8476	41.764	35.4783	42.6245	41.1653	39.8772	36.5296	38.5821	35.6995	39.8913	45.2376	37.8389	40.4951	41.2724	39.936	37.0845	39.7002	32.4384	40.1218	38.1272	40.6012	36.7393	40.1319	40.8016
TAD2625;ENSG00000140876	-10.6989	16.3841	-4.70876	6.35005e-06	0.0013247	3.6609	16	TAD2625	77650000	78100000	77756411	77776157	NUDT7|NUDT7|NUDT7|NUDT7|NUDT7|NUDT7	transcript|intron|exon|cds|fiveUTR|threeUTR	1	19.9799	17.4237	8.47781	20.7182	14.6094	14.3727	32.2685	0	8.03583	18.14	8.02356	0	14.4276	0	22.6772	31.3102	27.026	28.4334	31.1728	23.1119	14.4467	29.5751	22.9078	0	17.9552	21.183	22.4324	23.7961	19.5435	28.5287	19.767	26.9438	18.673	22.7325
TAD2626;ENSG00000168589	-7.51501	14.2565	-5.32747	4.30719e-07	0.000172578	6.14548	16	TAD2626	78100000	81000000	80574631	80584657	DYNLRB2|DYNLRB2|DYNLRB2|DYNLRB2|DYNLRB2|DYNLRB2|DYNLRB2|NA|NA	transcript|promoter|intron|exon|cds|fiveUTR|threeUTR|intergenic|intergenic	1	13.2195	13.5583	17.7687	21.1713	14.6094	15.359	19.4815	5.0886	0	8.01994	10.1246	16.5913	16.2909	8.1535	20.6244	16.3041	17.6892	18.9422	28.5443	23.8507	10.292	0	17.0645	5.08051	14.5708	13.1315	17.4021	11.4934	15.8569	14.7375	16.4161	15.942	7.99796	18.596
TAD2631;cg26955580	20.7624	23.7095	4.00354	0.000104777	0.00932296	1.09462	16	TAD2631	83900000	85100000	84987894	84987894	NA	intergenic	2	7.23014	28.1525	30.8782	10.0743	9.52036	11.6071	4.97651	30.9068	37.3372	75.8312	9.85146	20.3672	13.29	47.2544	11.5182	14.3112	4.18062	16.296	6.95446	13.9014	12.9728	34.7928	31.9677	15.8133	11.6067	16.8491	9.36639	36.7612	9.91269	10.914	12.8531	7.50352	17.165	8.21934
TAD2632;cg05574053	4.13557	3.40324	4.11238	6.93378e-05	0.00712683	1.47052	16	TAD2632	85100000	85800000	85517371	85517371	NA	intergenic	2	2.69539	2.25648	2.8822	2.43659	3.8205	2.67348	2.03958	2.72972	2.13493	2.2484	2.58983	2.95079	16.8155	3.87895	2.12115	2.31168	2.32605	2.24269	2.73557	3.6622	17.4054	2.94736	1.81865	2.36517	2.03817	2.4236	4.70502	2.10847	3.21493	2.59177	2.36368	2.24343	1.99268	2.19313
TAD2632;cg07298547	21.495	21.2473	4.35243	2.71766e-05	0.00377176	2.32623	16	TAD2632	85100000	85800000	85585356	85585356	NA	intergenic	2	17.646	9.06375	7.86517	10.6889	10.7174	8.45333	46.3879	11.8826	11.7942	15.1646	9.46856	11.2145	8.94871	20.4078	6.60444	52.3515	8.87821	9.8862	6.7557	50.6476	8.64798	26.5238	50.7838	44.8495	9.91354	40.4035	7.49909	93.1963	7.35514	7.12096	15.7466	6.28589	8.28392	12.3083
TAD2633;cg04211501	-8.91695	93.4917	-4.60702	9.68987e-06	0.00180731	3.27225	16	TAD2633	85800000	86100000	85966435	85966435	NA	intergenic	2	97.0666	94.4568	95.6507	96.9417	92.813	95.8943	97.3197	96.5153	96.5168	96.4941	97.0956	96.4858	94.3685	96.8679	97.8694	96.8356	95.1287	96.8488	94.079	97.6198	54.8336	94.6165	97.4467	55.7745	96.7554	96.6505	96.2065	97.3708	97.7237	96.4611	97.0872	95.9855	97.1611	79.3584
[truncated: 508 more rows]
[truncated: 101 more columns]
