# Supplementary material for: InterTADs: integration of multi-omics data on topologically associated domains, application to chronic lymphocytic leukemia
Source: NAR Genom Bioinform. 2022 Jan 14;4(1):lqab121. doi: 10.1093/nargab/lqab121 (PMC8759567; doi:10.1093/nargab/lqab121)
Supplement: lqab121_Supplemental_Files [file lqab121_supplemental_files.zip › Supplementary Table 3.xlsx]

## Sheet: Sheet1
Supplemental Table 3. Detected TADs through TADiff module regarding the IG SHM status
tad_name	count,x	count,y	freq	pvalue	mean_logFC	chromosome_name	tad_start	tad_end	ID	start_position	end_position	Gene_id	Gene_locus	parent	H005	H006	H007	H008	H010	H011	H012	H013	H014	H015	H016	H017	H018	H019	H020	H021	H022	H023	H024	H027	H028	H029	H030	H031	H033	H035	H036	H037	H038	H039	H040	H041	H042	H043	H044
TAD1103	5	28	17.8571	0.00102175	8.61623	5	158200000	158550000	TAD1103;cg10899681	158531647	158531647	NA|NA|NA	transcript|intron|intergenic	2	71.6743	60.4978	61.5676	65.5819	49.5911	76.9781	14.321	86.8744	92.4117	28.8587	68.2476	41.2601	89.0065	92.2414	65.8718	51.9186	89.2535	71.6346	46.5116	27.7675	47.2923	45.3129	43.7065	82.6579	89.5887	84.7323	43.6988	58.3584	76.3304	41.9045	46.1835	88.76	37.2179	75.9139	84.4995
TAD1103	5	28	17.8571	0.00102175	8.61623	5	158200000	158550000	TAD1103;cg02326568	158533621	158533621	NA|NA|NA	transcript|intron|intergenic	2	95.6532	96.9619	53.6276	92.4792	75.0556	89.7446	94.9178	30.2824	96.6379	15.8276	94.7482	6.91015	94.0728	92.8927	93.4229	94.8487	92.1392	94.4428	87.5568	87.2349	96.7231	96.4724	89.1889	96.387	95.1744	94.3788	59.9228	88.2762	93.7007	90.4471	90.8638	93.238	86.287	88.5724	96.4929
TAD1103	5	28	17.8571	0.00102175	8.61623	5	158200000	158550000	TAD1103;cg26664797	158527458	158527458	NA|EBF1|NA	promoter|promoter|intergenic	2	96.8268	97.7409	87.1669	93.7028	74.3107	95.0648	80.4661	73.8809	16.0783	90.3642	96.4033	95.814	95.1446	97.4872	90.764	97.7737	95.7794	88.031	81.9928	91.606	84.0272	97.9244	97.3571	97.3882	90.3097	97.5371	92.5031	97.8234	94.9424	94.9348	82.5744	94.3323	97.0492	84.0455	98.08
TAD1103	5	28	17.8571	0.00102175	8.61623	5	158200000	158550000	TAD1103;cg04239680	158533696	158533696	NA|NA|NA	transcript|intron|intergenic	2	96.3641	96.6147	92.9403	95.2619	96.4936	93.851	95.1021	92.7404	95.9132	82.2491	95.0083	95.2241	87.3147	95.5332	94.9946	96.0091	96.6544	95.9435	93.5332	95.9322	96.3771	97.014	86.4101	96.1435	96.5919	95.9714	95.8264	94.3724	95.4248	85.1998	96.6042	96.3666	95.4585	90.0426	95.9014
TAD1103	5	28	17.8571	0.00102175	8.61623	5	158200000	158550000	TAD1103;cg00251610	158527817	158527817	NA|NA	transcript|intergenic	2	97.7487	98.1519	85.4005	93.5884	93.3925	94.5282	88.8635	88.3786	88.4615	87.3572	96.1843	96.3666	94.8391	92.0162	96.71	97.6699	95.5172	93.8321	96.8613	95.2201	96.3222	98.1909	94.9823	97.8931	94.9241	96.3317	96.4996	97.1186	95.732	95.1455	91.1244	93.5414	87.9655	93.58	97.3402
TAD1103	5	28	17.8571	0.00102175	8.61623	5	158200000	158550000	TAD1103;cg18043514	158531132	158531132	NA|NA|NA	transcript|intron|intergenic	2	47.8924	56.3261	18.7809	49.8747	17.3115	55.1704	21.3672	60.7266	51.8966	14.8922	74.4449	19.1575	54.0179	72.5932	62.1388	54.2083	67.4583	29.6019	45.5933	51.415	33.6286	65.6393	19.6894	57.7408	53.9485	48.8209	13.0072	58.5615	51.0096	49.9081	53.1164	48.7766	15.7723	61.1247	14.9421
TAD1103	5	28	17.8571	0.00102175	8.61623	5	158200000	158550000	TAD1103;cg16126280	158527573	158527573	NA|EBF1|NA	promoter|promoter|intergenic	2	97.7951	98.3514	74.2466	37.1853	27.6442	75.9854	22.8294	31.1595	55.2135	88.7475	92.4024	48.9537	88.2385	95.2397	91.3482	96.6545	86.2457	68.0528	54.835	68.7259	97.465	97.1784	93.4992	98.1834	63.4019	95.378	82.9416	83.8458	88.3017	84.6139	25.7978	86.8147	83.7053	72.2778	95.4641
TAD1103	5	28	17.8571	0.00102175	8.61623	5	158200000	158550000	TAD1103;cg05222354	158537885	158537885	NA|NA|NA	transcript|intron|intergenic	2	58.7901	54.8593	92.2806	45.8493	36.4618	41.3602	68.0072	94.2236	94.2805	30.6371	60.3086	92.7285	59.9029	94.2251	28.969	58.4721	29.1145	53.3143	60.6145	61.5141	62.4175	66.4031	93.8856	91.9164	71.9679	35.7841	64.8286	59.4239	59.7408	82.0783	94.298	37.5275	93.7069	63.8529	25.6499
TAD1103	5	28	17.8571	0.00102175	8.61623	5	158200000	158550000	TAD1103;cg01135780	158527707	158527707	NA|EBF1|NA	transcript|promoter|intergenic	2	97.6317	98.0791	86.8195	84.6657	75.2057	78.5955	70.0156	80.4802	97.6777	57.4384	97.5866	98.0256	75.8543	75.1957	94.8227	86.4209	88.2235	73.2025	80.4291	60.472	98.1735	97.8835	98.4364	97.9894	85.6178	96.7097	72.1941	95.0837	95.9837	92.3856	52.7791	76.4383	97.4511	78.8875	81.1498
TAD1103	5	28	17.8571	0.00102175	8.61623	5	158200000	158550000	TAD1103;cg16318768	158533774	158533774	NA|NA|NA	transcript|intron|intergenic	2	92.6944	97.5148	70.6172	86.8532	92.1921	51.9031	78.5717	62.5407	95.3765	63.0447	94.0275	65.986	73.3489	87.6055	77.9706	85.8481	77.8694	80.3155	77.578	60.6724	98.0843	97.485	85.195	97.9256	80.6811	88.8568	77.7758	72.8912	85.6616	74.2263	67.6214	76.7581	80.9353	76.1143	95.9367
TAD1103	5	28	17.8571	0.00102175	8.61623	5	158200000	158550000	TAD1103;cg05056120	158527702	158527702	NA|EBF1|NA	transcript|promoter|intergenic	2	89.7316	91.5251	76.8555	71.8324	81.4564	51.4178	78.997	76.2369	84.5404	65.8763	83.8897	85.6317	75.7815	75.256	80.2849	82.4572	79.2622	78.5139	52.8793	56.6036	91.211	88.5803	86.256	93.1254	77.9142	82.7927	72.1456	80.7166	74.3712	80.154	57.9997	59.9857	83.7544	80.6893	79.7531
TAD1103	5	28	17.8571	0.00102175	8.61623	5	158200000	158550000	TAD1103;cg18496440	158532302	158532302	NA|NA|NA	transcript|intron|intergenic	2	89.7318	94.1452	79.6815	71.2498	57.9227	87.85	92.833	90.2304	93.9756	88.7042	93.4725	93.0952	88.9152	91.5981	90.4031	93.9578	91.4903	82.7931	93.8698	56.8167	93.5233	90.0205	89.9709	92.0997	92.3843	94.5455	56.4866	91.9814	93.3152	57.0403	88.5334	91.3298	90.5252	88.3024	90.7301
TAD1103	5	28	17.8571	0.00102175	8.61623	5	158200000	158550000	TAD1103;cg17721879	158532473	158532473	NA|NA|NA	transcript|intron|intergenic	2	98.6502	98.8477	96.5232	97.7118	98.3582	98.2485	98.5824	98.2551	98.5585	98.2204	98.3962	98.1908	98.7546	98.5638	98.8744	98.8049	98.6185	98.0908	98.6369	98.4888	98.7105	98.5398	97.9365	98.2271	98.8957	98.4839	98.6313	94.5073	97.8891	53.8389	98.6492	98.5432	98.0754	84.3683	98.6797
TAD1103	5	28	17.8571	0.00102175	8.61623	5	158200000	158550000	TAD1103;cg23468002	158532401	158532401	NA|NA|NA	transcript|intron|intergenic	2	98.3761	98.7626	86.7185	82.6411	97.8925	97.8485	98.5939	90.6979	98.4166	97.6697	98.1938	83.5384	97.9513	90.7792	98.2352	98.631	98.3556	69.0091	98.4941	98.211	98.5173	98.0723	94.9842	97.5107	98.9032	98.1281	98.5435	98.4497	97.7728	47.2633	98.097	98.3869	98.0608	96.6992	98.2338
TAD1103	5	28	17.8571	0.00102175	8.61623	5	158200000	158550000	TAD1103;cg16317459	158527463	158527463	NA|EBF1|NA	promoter|promoter|intergenic	2	98.0518	98.0381	92.251	97.1082	94.3687	97.0668	97.5383	59.7433	16.9643	95.1397	97.1803	97.4856	95.8005	98.0895	95.332	98.1192	97.3335	88.5123	90.0771	95.9308	95.0125	98.2708	98.1169	98.2296	90.7473	97.5237	96.711	97.9729	97.0483	96.6348	84.8856	96.5065	97.9804	93.4498	97.9879
TAD1103	5	28	17.8571	0.00102175	8.61623	5	158200000	158550000	TAD1103;cg04217450	158526693	158526693	EBF1|NA|EBF1|EBF1	transcript|promoter|exon|fiveUTR	2	93.7884	95.3492	89.9257	92.3354	93.2055	84.55	93.4785	94.9408	93.9727	86.4011	91.2807	93.1043	26.9435	94.0992	90.8548	93.8258	78.3686	92.8782	64.8906	92.6128	95.2038	95.134	89.2295	94.91	82.175	89.8632	92.6938	89.284	86.8979	64.0177	91.222	81.535	34.7978	92.6595	93.577
TAD1103	5	28	17.8571	0.00102175	8.61623	5	158200000	158550000	TAD1103;cg17579804	158533942	158533942	NA|NA|NA	transcript|intron|intergenic	2	97.1301	97.3023	82.0302	93.8608	96.1332	84.6852	73.6235	94.1756	96.4919	78.294	96.9614	88.9648	65.0323	97.181	82.7981	93.8035	76.2742	96.4788	74.2475	85.1243	96.7509	96.9733	95.5421	96.5995	83.4753	90.5945	87.7437	82.8041	94.207	78.6921	94.4438	76.433	96.3087	87.0074	95.7892
TAD1103	5	28	17.8571	0.00102175	8.61623	5	158200000	158550000	TAD1103;cg04248271	158524404	158524404	EBF1|EBF1|EBF1	transcript|promoter|intron	2	96.9199	97.0311	91.6414	30.5242	93.5919	95.5053	97.4799	94.3602	96.6054	95.6008	97.3737	44.661	95.1535	97.4975	97.3979	95.9687	96.5112	43.0074	96.5462	60.063	55.8025	93.2982	76.767	95.96	97.329	96.8833	96.5092	52.5001	94.4037	93.0617	96.1022	96.4345	46.6121	86.9842	54.4686
TAD1103	5	28	17.8571	0.00102175	8.61623	5	158200000	158550000	TAD1103;cg15963563	158528040	158528040	NA|NA|NA	transcript|intron|intergenic	2	97.9979	98.1841	95.9181	97.6278	97.8561	97.3803	97.972	97.8966	97.8795	97.6289	97.6665	96.2997	89.118	98.0112	97.5212	98.2031	97.9555	97.7641	97.652	98.061	97.7267	97.7096	97.7764	97.2708	97.7409	97.4936	97.8148	98.1022	97.4017	87.7391	97.0698	97.4342	97.6538	92.6555	97.7084
TAD1103	5	28	17.8571	0.00102175	8.61623	5	158200000	158550000	TAD1103;cg00594129	158524270	158524270	EBF1|EBF1|EBF1	transcript|promoter|intron	2	96.6185	95.7828	92.5503	47.3704	94.1899	95.2644	97.0756	96.0785	93.502	95.0918	95.4326	58.6608	95.3135	95.8505	95.7624	95.4181	89.323	51.0809	96.3042	92.006	50.5138	96.0256	96.0892	95.9104	89.8576	95.4337	95.3778	93.859	94.9302	93.4438	93.8927	95.3304	95.3349	86.3621	95.1376
TAD1103	5	28	17.8571	0.00102175	8.61623	5	158200000	158550000	TAD1103;cg03059649	158533375	158533375	NA|NA|NA	transcript|intron|intergenic	2	96.1891	95.1886	85.9253	91.2694	94.5333	92.4702	85.6753	71.2845	91.0088	82.6385	90.4334	89.496	92.4873	92.7254	96.0932	95.9697	93.9745	94.9817	92.2883	95.1469	95.594	94.3369	55.8016	95.5658	94.0059	91.4537	90.7164	90.3832	94.2745	93.9606	92.781	95.2797	91.3308	59.8219	95.4429
TAD1103	5	28	17.8571	0.00102175	8.61623	5	158200000	158550000	TAD1103;cg24924560	158533798	158533798	NA|NA|NA	transcript|intron|intergenic	2	94.9599	97.011	86.4704	92.8681	96.226	89.5957	91.904	60.2361	95.6492	67.0677	95.0241	92.0973	91.029	94.1888	95.4945	93.464	94.895	93.0019	90.0405	85.2559	96.6995	96.5359	94.996	96.6867	95.5837	93.2361	91.0189	93.7249	93.4892	89.965	77.229	93.8729	94.7801	92.0486	96.8707
TAD1103	5	28	17.8571	0.00102175	8.61623	5	158200000	158550000	TAD1103;cg19070856	158534530	158534530	NA|NA|NA	transcript|intron|intergenic	2	48.866	33.8706	85.6885	36.1045	20.5739	18.6269	15.76	91.1776	86.8047	19.1036	47.9801	42.8876	15.4075	92.1832	51.7354	14.7874	43.8358	47.0766	41.0337	42.8189	14.1346	92.6814	42.8735	14.4301	91.0403	42.4423	51.4599	85.2912	47.2972	49.6923	48.3552	38.3709	88.7738	41.174	93.3363
TAD1103	5	28	17.8571	0.00102175	8.61623	5	158200000	158550000	TAD1103;cg12125772	158531207	158531207	NA|NA|NA	transcript|intron|intergenic	2	46.0938	46.7827	23.2965	39.8335	15.5912	47.0392	48.0776	69.4971	25.6574	15.4972	14.3642	18.4922	53.0845	55.8124	46.8108	26.2204	89.1889	40.5891	87.832	16.5984	15.4668	15.2326	55.8368	28.9916	54.928	91.9165	24.0597	48.9716	48.072	54.8748	19.5	51.8137	16.1606	18.8908	24.3586
TAD1103	5	28	17.8571	0.00102175	8.61623	5	158200000	158550000	TAD1103;cg25221615	158532962	158532962	NA|NA|NA	transcript|intron|intergenic	2	5.31395	48.3737	8.01843	5.80752	8.6557	48.9765	5.06337	4.79356	5.1634	5.76673	5.49315	5.73298	6.11915	95.7865	4.43141	6.3429	6.81714	5.46743	48.9994	6.662	7.39309	8.6449	5.17052	87.5055	8.15355	48.7367	7.47999	47.1217	6.619	6.18037	7.87243	96.127	5.28638	12.6777	6.84987
TAD1103	5	28	17.8571	0.00102175	8.61623	5	158200000	158550000	TAD1103;cg08777316	158531511	158531511	NA|NA|NA	transcript|intron|intergenic	2	97.4499	43.6771	12.4766	34.8197	11.4116	82.4974	5.35862	83.6831	89.1178	36.2918	95.0809	42.6558	83.6003	36.7447	83.3382	95.0924	80.6311	77.4278	53.9651	41.4593	10.2678	60.7288	82.5553	81.2831	87.2289	93.3849	24.8433	55.3669	82.4356	33.5449	35.5737	82.0931	9.37023	59.0958	87.7732
TAD1103	5	28	17.8571	0.00102175	8.61623	5	158200000	158550000	TAD1103;ENSG00000164330	158122928	158526769	EBF1|NA|EBF1|EBF1|EBF1|EBF1|EBF1|EBF1	transcript|promoter|promoter|intron|exon|cds|fiveUTR|threeUTR	1	5.11402	60.7516	19.1756	5.17956	32.1081	5.11966	0	0	8.03583	10.12	0	0	23.8658	5.14429	15.6784	8.15208	5.11332	0	19.0161	4.86066	63.4823	57.5709	26.5576	63.312	27.9873	0	7.97287	21.027	11.615	19.65	13.8733	14.1185	13.0441	0	9.98502
TAD1103	5	28	17.8571	0.00102175	8.61623	5	158200000	158550000	TAD1103;cg27047836	158533081	158533081	NA|NA|NA	transcript|intron|intergenic	2	57.5295	65.9303	74.8042	61.1056	68.304	57.2438	70.3043	42.8136	72.2788	55.1435	70.3065	57.7577	65.09	71.5796	77.6912	57.7257	65.8971	70.0401	71.4189	76.9494	62.3479	56.9976	61.4205	75.8941	71.5982	74.2668	60.835	77.4853	65.7653	46.0912	30.5211	63.918	62.9236	64.6126	59.6063
TAD1113	5	28	17.8571	0.00102175	2.157	5	169600000	169850000	TAD1113;cg12360935	169757754	169757754	LINC01366|NA	promoter|intergenic	2	95.1503	94.2293	96.2269	96.5195	95.8792	95.0711	97.0943	96.3809	96.2191	96.3889	95.2656	95.2004	96.4678	95.4466	97.0663	95.621	96.9161	95.7062	96.4298	96.1337	96.5195	95.6357	96.1568	93.9582	95.8724	95.1742	94.7778	95.0445	95.0121	95.4217	96.2877	94.4098	96.3908	93.8245	94.7159
TAD1113	5	28	17.8571	0.00102175	2.157	5	169600000	169850000	TAD1113;cg22568403	169758055	169758055	LINC01366|NA	promoter|intergenic	2	96.1906	96.4677	94.9131	95.9103	96.2614	95.4639	96.4105	96.1067	95.5607	95.7468	95.6809	94.9954	96.5845	96.0228	96.8199	96.8041	96.7941	96.0446	96.6209	97.2399	95.947	96.7013	96.2268	96.7545	96.4077	95.9178	96.1414	96.0343	95.8826	95.8513	96.4183	95.2579	95.8874	95.9967	96.592
TAD1113	5	28	17.8571	0.00102175	2.157	5	169600000	169850000	TAD1113;cg26947766	169780320	169780320	NA|KCNIP1|NA	promoter|promoter|intergenic	2	95.0741	94.0863	96.7169	96.4855	95.2795	89.0192	96.7995	96.1901	96.6646	94.3723	84.4427	95.2823	96.5167	95.4594	95.6764	96.3134	94.9434	94.5394	94.5935	96.3126	92.4059	96.91	95.0529	94.651	97.4494	86.0717	95.5846	94.1391	89.0699	95.5516	93.3467	91.3517	95.2472	93.2428	92.8772
TAD1113	5	28	17.8571	0.00102175	2.157	5	169600000	169850000	TAD1113;cg08670465	169725100	169725100	LCP2|NA	promoter|intergenic	2	95.8133	95.9196	96.0725	96.043	96.372	96.0504	97.2576	96.4392	96.129	96.1524	95.9308	94.9971	96.998	97.0524	97.4452	96.9631	97.1939	96.4467	97.1437	96.7653	96.7607	96.7682	96.2291	96.6319	97.0155	95.6946	97.1702	96.4855	95.8289	96.3829	96.6511	95.5185	95.8359	96.3579	97.0326
TAD1113	5	28	17.8571	0.00102175	2.157	5	169600000	169850000	TAD1113;cg00191458	169757859	169757859	LINC01366|NA	promoter|intergenic	2	96.2006	93.5557	94.4463	94.4392	95.1237	92.2005	96.0832	95.2581	94.7308	83.1544	92.6674	94.2981	94.7436	95.4468	92.7631	96.5569	94.7736	96.411	95.2325	96.5892	97.5601	97.0309	95.4647	96.6046	94.9973	94.0311	95.7911	94.5814	92.322	93.3324	90.6154	95.6175	94.7257	94.5837	94.1944
TAD1113	5	28	17.8571	0.00102175	2.157	5	169600000	169850000	TAD1113;cg02480397	169766682	169766682	NA	intergenic	2	9.78399	8.55023	12.3147	7.98154	10.9758	7.09582	7.49372	45.4955	8.68656	10.6066	15.1023	8.58138	46.29	6.40725	6.19761	9.46763	8.38182	11.311	9.31527	10.4775	10.5848	8.92702	6.58129	9.84794	9.6049	38.3519	9.0023	7.17581	7.4797	10.868	8.4384	9.60381	7.67055	8.85765	6.97441
TAD1113	5	28	17.8571	0.00102175	2.157	5	169600000	169850000	TAD1113;cg05265596	169695565	169695565	LCP2|LCP2|LCP2	transcript|promoter|intron	2	62.3817	94.3213	73.6103	44.9659	74.6799	88.308	73.166	84.2656	55.0941	74.379	86.9312	56.4521	96.0533	51.1334	44.5146	97.1492	97.0813	26.1191	94.2909	63.0551	35.4802	96.1073	56.3411	70.459	66.4589	45.7919	71.4044	91.5902	88.021	50.8471	73.6469	90.9648	30.8871	84.1306	32.4478
TAD1113	5	28	17.8571	0.00102175	2.157	5	169600000	169850000	TAD1113;cg22794304	169734762	169734762	NA	intergenic	2	52.844	79.1666	15.0797	51.7763	44.1435	85.5247	58.0046	38.9656	22.0518	55.0492	91.8653	28.8836	86.5927	92.2484	67.7103	93.6183	91.9892	23.3591	86.939	26.6518	50.3863	58.465	25.0258	86.3359	85.4959	68.842	16.1307	26.7556	46.6457	84.8777	48.6373	51.1954	15.8455	20.6759	60.0932
TAD1113	5	28	17.8571	0.00102175	2.157	5	169600000	169850000	TAD1113;ENSG00000235172	169758433	169760883	LINC01366|LINC01366|LINC01366|LINC01366|NA	transcript|promoter|intron|exon|intergenic	1	31.7553	25.9851	32.0934	28.7703	31.3402	22.1268	35.632	28.571	27.5114	28.1063	15.1869	27.5874	25.9242	28.7307	31.9483	34.3189	36.7639	39.0911	31.8087	33.9696	26.8079	29.4537	32.7482	27.2191	23.1455	0	29.3413	28.746	27.3098	24.5625	19.767	25.3689	18.0903	27.4355	19.97
TAD1113	5	28	17.8571	0.00102175	2.157	5	169600000	169850000	TAD1113;cg22646937	169816792	169816792	KCNIP1|KCNMB1|KCNIP1	transcript|promoter|intron	2	88.8868	60.9934	41.3575	29.7519	34.5234	65.344	55.4932	70.3467	48.8847	58.8764	43.7489	34.2789	34.3353	67.929	55.9031	64.3298	82.6125	48.7984	60.8737	36.1833	84.6403	45.7623	37.9744	58.1333	60.3789	89.7014	34.0738	60.7598	78.6964	55.0081	58.9667	89.6572	33.8465	56.707	57.4583
TAD1113	5	28	17.8571	0.00102175	2.157	5	169600000	169850000	TAD1113;ENSG00000043462	169673241	169725231	C5orf58|LCP2|LCP2|C5orf58|LCP2|C5orf58|LCP2|LCP2|LCP2|LCP2|NA	transcript|transcript|promoter|intron|intron|exon|exon|cds|fiveUTR|threeUTR|intergenic	1	54.7928	52.7121	63.8774	51.6779	60.3608	36.2309	59.4196	57.3678	45.9927	51.441	40.4698	55.8813	51.4928	45.835	56.7187	54.5051	58.2608	57.5891	61.8453	55.7969	54.2744	50.4199	57.2722	54.4426	56.4516	45.3976	55.4076	39.2273	45.6287	53.5246	51.1408	51.5975	50.876	50.6261	48.9794
TAD1113	5	28	17.8571	0.00102175	2.157	5	169600000	169850000	TAD1113;cg24615189	169780299	169780299	NA|KCNIP1|NA	promoter|promoter|intergenic	2	95.0805	90.5489	93.8293	95.3591	92.1333	84.6584	94.1007	94.1983	94.8326	90.422	61.0388	95.1731	94.4362	90.9017	96.8634	95.1305	94.8563	88.4078	92.5742	95.7934	91.129	95.9881	95.5735	92.4542	95.7554	90.8265	96.349	92.1658	88.2806	93.7074	75.2457	89.6641	95.0235	89.755	94.5249
TAD1113	5	28	17.8571	0.00102175	2.157	5	169600000	169850000	TAD1113;cg17425484	169817247	169817247	KCNIP1|KCNMB1|KCNIP1	transcript|promoter|intron	2	94.2664	93.7518	91.2546	54.7774	73.3863	90.3873	93.1995	91.9164	91.4173	91.5362	90.422	89.5469	71.3742	92.2006	59.7432	93.8616	93.5179	89.7361	92.9186	92.0784	91.064	93.0309	92.9411	53.3908	83.1286	90.2766	84.7894	70.3231	89.5949	91.9626	92.0923	62.5403	33.8617	51.3312	92.5759
TAD1113	5	28	17.8571	0.00102175	2.157	5	169600000	169850000	TAD1113;cg18541453	169624611	169624611	NA|NA	promoter|intergenic	2	23.884	20.8407	32.3606	17.3329	23.8165	24.0431	17.479	21.7536	79.4861	19.1556	21.2776	20.9945	26.6941	55.2136	31.4975	27.895	26.0369	34.7781	17.974	22.3921	24.6525	40.1873	21.3338	33.9585	25.6763	21.8068	21.8896	18.972	16.609	21.026	17.8393	24.8074	19.3864	20.2244	16.874
TAD1113	5	28	17.8571	0.00102175	2.157	5	169600000	169850000	TAD1113;cg22464105	169780772	169780772	KCNIP1|NA	promoter|intergenic	2	29.3995	16.6932	18.7959	19.7013	19.9057	18.6245	16.9746	20.1963	59.7712	13.1194	18.1287	16.1381	53.091	36.3412	53.7319	46.9076	16.4172	22.5259	16.1985	50.8875	14.4847	54.9168	87.7303	21.7694	23.9249	18.3019	14.6375	15.1759	18.9332	17.109	18.4576	51.9462	15.7951	34.5623	56.1018
TAD1113	5	28	17.8571	0.00102175	2.157	5	169600000	169850000	TAD1113;ENSG00000234511	169659451	169679579	C5orf58|LCP2|C5orf58|C5orf58|LCP2|C5orf58|LCP2|C5orf58|LCP2|C5orf58|C5orf58|LCP2|NA	transcript|transcript|promoter|intron|intron|exon|exon|cds|cds|fiveUTR|threeUTR|threeUTR|intergenic	1	23.7488	25.9851	31.1996	21.5984	28.0615	10.2393	36.4878	30.5316	10.1401	22.5648	8.02356	25.6182	24.1566	19.0361	29.0955	25.4813	22.4593	28.2745	31.0614	24.3033	24.9992	15.8714	25.4494	22.982	19.761	16.103	23.6447	9.89987	15.8569	22.813	19.3069	16.7064	21.8091	18.596	24.4977
TAD1113	5	28	17.8571	0.00102175	2.157	5	169600000	169850000	TAD1113;cg26219233	169656747	169656747	NA	intergenic	2	80.375	94.1461	50.5901	10.0758	13.2708	66.7119	52.6068	24.4941	66.6104	50.3161	65.5973	39.785	49.3976	93.759	65.8702	65.0503	17.1662	40.7535	87.7735	47.6249	52.6864	62.8196	94.687	16.7999	46.7752	88.6021	56.6127	95.642	94.5396	57.2848	88.7867	12.7403	8.1599	10.5743	50.3214
TAD1113	5	28	17.8571	0.00102175	2.157	5	169600000	169850000	TAD1113;cg26429629	169758391	169758391	LINC01366|NA	promoter|intergenic	2	95.8668	96.2448	94.9167	95.9651	96.7227	95.9585	96.6611	96.3861	95.1208	95.8691	95.7856	94.3964	97.1839	96.6101	96.3069	96.2875	97.2218	96.4222	96.3012	97.0307	96.6401	96.8487	96.3251	96.8367	97.1055	94.9754	96.6157	96.9326	95.7201	96.0646	96.726	95.2646	95.2973	95.5502	96.9466
TAD1113	5	28	17.8571	0.00102175	2.157	5	169600000	169850000	TAD1113;cg04167833	169724831	169724831	LCP2|NA	promoter|intergenic	2	98.2256	98.3625	97.9936	98.1928	98.6197	98.0862	98.2181	98.4047	97.9652	97.8305	97.5154	97.1616	98.6171	98.1416	98.3092	98.603	99.0349	98.2043	98.4274	98.4445	98.4202	98.6116	98.5094	98.4857	98.8365	94.1356	98.6813	98.0567	97.7536	98.3865	98.463	96.108	97.9632	98.1567	98.6792
TAD1113	5	28	17.8571	0.00102175	2.157	5	169600000	169850000	TAD1113;cg10608615	169780747	169780747	KCNIP1|NA	promoter|intergenic	2	58.9425	17.1488	57.3186	57.1546	56.0804	21.9754	53.8299	56.5216	60.4811	16.602	57.076	19.4658	22.0346	41.2021	11.8504	20.6926	16.3716	22.2866	56.2059	18.5001	22.4708	56.4879	55.127	81.1077	58.606	13.0717	33.8502	15.1116	17.9805	17.9126	18.0245	52.9107	14.2874	51.9851	23.2367
TAD1113	5	28	17.8571	0.00102175	2.157	5	169600000	169850000	TAD1113;cg02676052	169725927	169725927	NA	intergenic	2	96.9736	56.2107	96.1955	96.439	95.2931	53.6695	96.9915	96.2727	96.4082	70.0202	50.9545	93.2889	14.361	96.2563	61.9593	89.3553	29.2062	96.6995	57.7818	97.0218	17.9087	94.302	96.2698	93.0099	65.969	7.05132	46.3583	49.674	47.937	40.5849	51.0091	22.3548	96.7879	85.4852	96.2423
TAD1113	5	28	17.8571	0.00102175	2.157	5	169600000	169850000	TAD1113;cg24990238	169816960	169816960	KCNIP1|KCNMB1|KCNIP1	transcript|promoter|intron	2	12.167	28.7764	36.1018	12.5971	13.0696	27.5098	9.06644	45.1579	52.9996	10.6542	13.0963	17.6421	55.3994	54.5562	9.04956	43.9291	15.0743	27.7565	9.8573	10.9921	17.4627	40.1217	12.9756	11.6067	58.3237	13.9396	17.093	12.4573	84.5715	11.547	12.7614	10.4202	12.3439	17.0926	13.3147
TAD1113	5	28	17.8571	0.00102175	2.157	5	169600000	169850000	TAD1113;cg20758593	169659863	169659863	C5orf58|NA	promoter|intergenic	2	11.9233	9.56609	11.0478	7.54502	11.3674	7.55382	7.26394	10.7735	11.1417	53.1902	9.96984	12.0517	9.27491	10.1485	7.15064	8.73392	51.6585	13.1279	53.2505	10.4826	11.4768	12.6585	10.0991	9.64191	11.5372	6.50799	11.3026	9.85306	9.63659	8.23961	8.90182	9.66947	6.50034	8.00703	9.58368
TAD1113	5	28	17.8571	0.00102175	2.157	5	169600000	169850000	TAD1113;cg26976112	169624263	169624263	NA|NA	promoter|intergenic	2	14.3481	11.8072	12.8905	9.52995	12.5697	11.6551	9.65278	9.65983	9.17319	11.2894	11.7117	9.61001	10.9698	81.1854	7.65485	15.363	11.1251	11.5913	11.6533	11.9408	12.2048	51.6943	11.2925	13.4812	12.4651	10.0898	18.4478	7.93347	9.04217	14.03	42.0181	8.43728	7.55312	10.4924	10.6661
TAD1113	5	28	17.8571	0.00102175	2.157	5	169600000	169850000	TAD1113;cg26967723	169617918	169617918	NA	intergenic	2	27.0673	95.5073	52.2204	10.1746	12.9375	94.6121	10.6776	21.3098	22.367	9.76753	12.0178	10.7969	48.4141	65.0725	91.9154	52.4923	52.8127	35.3419	50.5152	45.3881	48.1429	20.6885	14.6714	39.1824	47.0552	73.7019	95.6603	51.8013	77.3228	15.2641	43.4498	44.8799	7.41834	40.7705	45.585
TAD1113	5	28	17.8571	0.00102175	2.157	5	169600000	169850000	TAD1113;cg16335868	169780480	169780480	NA|KCNIP1|NA	transcript|promoter|intergenic	2	96.683	95.6934	96.2564	93.9619	94.9526	94.3039	95.8329	95.9818	96.0186	95.7777	94.7457	95.7879	96.7394	94.477	95.7848	96.7596	95.9866	45.9105	50.588	97.0968	93.874	95.5189	96.2347	94.1967	96.4835	88.33	97.1712	45.8543	91.825	93.6387	94.8626	94.8415	96.848	90.1128	93.6564
TAD1113	5	28	17.8571	0.00102175	2.157	5	169600000	169850000	TAD1113;cg10201671	169774274	169774274	NA	intergenic	2	11.7191	48.6701	14.5475	9.94679	11.5145	20.192	10.9474	18.2912	57.4449	11.7841	17.8616	12.2923	15.403	65.1619	7.23108	17.634	11.4171	19.7236	14.4653	11.9553	12.9906	30.3296	12.1911	22.6448	54.4869	20.7297	13.1032	10.0473	18.0732	16.1936	14.7166	12.0409	6.87002	10.9305	48.9237
TAD1113	5	28	17.8571	0.00102175	2.157	5	169600000	169850000	TAD1113;cg23354510	169757430	169757430	NA	intergenic	2	59.3899	20.6028	47.4685	56.6922	52.8241	37.8798	50.6269	36.4068	54.3427	27.4319	13.7181	44.3826	46.9665	60.9412	42.6501	57.3109	42.7741	47.4173	17.7771	60.011	30.6609	29.3853	58.1193	40.3412	30.269	51.423	54.1719	27.2874	37.149	22.1202	21.1992	19.4315	68.4039	45.391	58.723
TAD114	8	42	19.0476	5.89741e-05	3.79692	1	91950000	92400000	TAD114;cg00564831	91966400	91966400	CDC7|NA	promoter|intergenic	2	97.5195	97.4576	97.3612	97.7453	97.1397	97.3029	97.687	97.6491	97.718	96.8191	97.4193	97.3889	97.4123	97.2751	97.9017	97.8817	98.0479	97.0753	97.7481	97.4795	97.4214	97.778	97.7423	97.6358	97.6195	97.6858	96.3199	97.8368	97.3647	97.4447	97.2327	97.3363	97.9212	97.6175	97.2634
TAD114	8	42	19.0476	5.89741e-05	3.79692	1	91950000	92400000	TAD114;ENSG00000069702	92145902	92371892	TGFBR3|NA|TGFBR3|NA|TGFBR3|TGFBR3|TGFBR3|TGFBR3|TGFBR3|NA	transcript|transcript|promoter|promoter|intron|exon|cds|fiveUTR|threeUTR|intergenic	1	64.5517	42.1647	58.7508	53.7774	57.7504	51.7388	56.918	63.8743	62.6728	51.6846	52.6524	60.2858	49.3742	62.6409	35.6095	50.4347	50.6186	62.8595	53.7864	59.6941	53.1399	59.8441	63.0497	50.9329	53.7122	51.4627	41.7015	55.5222	53.4834	48.0671	64.3267	37.09	66.9727	56.2483	53.8219
TAD114	8	42	19.0476	5.89741e-05	3.79692	1	91950000	92400000	TAD114;cg05563042	92000183	92000183	NA	intergenic	2	7.74094	7.35513	9.9991	7.23475	9.26555	7.61822	6.50162	7.86012	9.34556	8.34907	7.40836	9.17355	41.742	14.6088	5.93723	7.8538	7.66643	9.726	9.03663	8.73054	9.0801	8.79148	7.10485	11.7275	9.90675	7.45594	7.76682	6.41636	45.4921	8.52166	7.95562	8.06591	8.32777	7.71555	43.7807
TAD114	8	42	19.0476	5.89741e-05	3.79692	1	91950000	92400000	TAD114;cg11799283	91992292	91992292	NA	intergenic	2	10.7177	32.5869	12.6118	9.82225	13.5759	10.3787	7.99555	11.7463	11.6607	23.3009	11.6203	32.3416	14.1541	43.2257	6.45775	10.2672	25.3866	12.2881	8.93241	10.3493	13.5768	12.3777	8.75683	12.6853	13.4692	9.23429	12.1409	8.42852	8.93236	27.7345	10.739	13.7491	10.1652	11.4519	31.496
TAD114	8	42	19.0476	5.89741e-05	3.79692	1	91950000	92400000	TAD114;cg00668525	91966377	91966377	CDC7|NA	promoter|intergenic	2	98.4601	98.6328	98.2476	98.5395	98.4142	98.3799	98.7364	98.5405	98.2869	98.3217	98.3853	98.1325	98.5188	98.056	98.5211	98.5749	98.4695	98.2885	98.5452	98.4446	98.4006	98.4978	98.6467	98.3898	98.4213	98.3957	98.311	98.6297	98.3729	98.4655	98.5681	98.2064	98.4231	98.2925	98.5775
TAD114	8	42	19.0476	5.89741e-05	3.79692	1	91950000	92400000	TAD114;cg00563926	92352481	92352481	TGFBR3|TGFBR3|TGFBR3	transcript|promoter|intron	2	97.4864	96.7453	97.2421	97.3794	97.5216	97.1232	97.7253	97.8376	97.1442	97.0382	97.5509	97.0983	97.2898	97.7643	92.1846	97.4799	98.1705	97.2452	97.1868	98.0054	97.6788	97.5331	97.5794	92.7367	67.795	97.5464	97.048	97.4306	97.1019	94.8678	97.4674	93.7017	97.5246	90.3972	97.168
TAD114	8	42	19.0476	5.89741e-05	3.79692	1	91950000	92400000	TAD114;cg07557690	92352407	92352407	TGFBR3|TGFBR3|TGFBR3	transcript|promoter|intron	2	95.7895	93.4262	96.1056	95.4559	95.2528	96.0524	95.4525	96.4374	96.7191	96.4123	96.1446	94.8784	95.6377	97.045	94.9503	96.7195	96.394	95.087	94.8128	96.1012	95.1235	95.3876	96.3573	87.3893	83.0477	95.1285	96.9298	96.1715	96.0299	93.5474	95.1636	77.6182	95.164	79.2777	94.4825
TAD114	8	42	19.0476	5.89741e-05	3.79692	1	91950000	92400000	TAD114;cg22622495	91966418	91966418	CDC7|CDC7|CDC7|CDC7	transcript|promoter|exon|fiveUTR	2	94.4906	93.6034	92.2111	92.1353	93.3409	90.7177	94.247	90.785	92.0994	89.7212	92.2692	85.9394	94.1636	91.0114	88.6072	93.2754	93.6571	93.4198	95.6521	94.5182	90.101	94.8644	93.1902	94.8196	93.8544	90.8865	92.6463	93.046	89.5619	91.988	91.4339	93.6929	90.9108	91.4125	91.3166
TAD114	8	42	19.0476	5.89741e-05	3.79692	1	91950000	92400000	TAD114;cg07090678	91966139	91966139	CDC7|NA	promoter|intergenic	2	95.7369	91.0162	93.0898	92.2617	96.5555	94.6434	95.0483	95.4479	95.086	95.8406	96.3208	92.6673	93.9928	95.1158	94.2391	96.698	96.4496	96.0673	95.0204	96.1801	93.7935	95.1346	96.0953	92.1044	95.0951	93.6979	95.0328	93.8617	95.1225	93.0327	95.2127	94.0701	94.659	93.9198	94.2268
TAD114	8	42	19.0476	5.89741e-05	3.79692	1	91950000	92400000	TAD114;cg05027081	91966616	91966616	CDC7|CDC7|CDC7	transcript|promoter|intron	2	98.5764	98.6582	97.9257	98.5312	98.6717	98.1827	98.4746	98.6615	98.5607	98.3822	98.2088	98.1731	98.6436	99.1378	98.5738	98.7214	98.7415	98.597	98.792	98.6026	98.6543	98.6488	98.785	98.5588	98.7994	98.5332	98.562	98.5789	98.1659	98.4928	98.6667	98.5677	98.4964	98.5198	98.766
TAD114	8	42	19.0476	5.89741e-05	3.79692	1	91950000	92400000	TAD114;cg24006770	92056542	92056542	NA	intergenic	2	53.9708	44.9755	55.8026	76.1329	22.6026	21.0119	93.6771	56.1631	56.748	53.4697	17.0734	50.1233	62.5864	60.1387	95.6572	92.5546	65.0862	61.1782	15.4585	24.2514	12.6844	93.1562	57.3096	50.4194	51.8614	48.1045	94.2577	56.1695	94.1285	54.202	45.906	32.7872	48.2715	36.1027	90.893
TAD114	8	42	19.0476	5.89741e-05	3.79692	1	91950000	92400000	TAD114;cg19846193	92352084	92352084	TGFBR3|TGFBR3|TGFBR3	transcript|promoter|intron	2	98.2225	98.2162	97.8469	97.4248	98.2768	97.863	97.9555	98.1595	97.8092	98.0772	98.1498	97.2462	98.3777	97.5612	97.2899	98.3917	98.8133	98.1744	98.3765	98.2232	98.1514	98.1652	97.4166	97.7408	98.5588	97.6016	98.0269	97.7301	97.1304	97.9365	98.129	97.6181	97.4457	98.0331	98.4325
TAD114	8	42	19.0476	5.89741e-05	3.79692	1	91950000	92400000	TAD114;cg07594474	91966533	91966533	CDC7|CDC7|CDC7	transcript|promoter|intron	2	98.5706	98.492	98.2678	98.4101	98.4988	98.4953	98.4442	98.3432	98.4405	97.9472	98.369	97.9063	98.4719	98.4748	98.1897	98.5467	98.91	98.3804	98.556	98.3983	97.7592	98.3884	98.6236	98.211	98.625	98.5429	98.357	98.8736	98.3964	98.5719	98.2596	98.2279	98.4194	98.3772	98.6322
TAD114	8	42	19.0476	5.89741e-05	3.79692	1	91950000	92400000	TAD114;cg08936682	91966074	91966074	CDC7|NA	promoter|intergenic	2	97.5382	97.0547	96.8988	97.7467	97.4396	97.6243	97.4523	97.9508	97.7905	97.5115	97.6446	96.7615	97.6657	97.2152	97.6883	97.6402	98.1262	96.351	97.4065	97.6757	97.5102	97.6268	97.3228	97.1438	97.449	97.3105	97.6665	97.1137	96.8347	96.7758	97.6646	96.7277	97.3856	96.7737	97.3098
TAD114	8	42	19.0476	5.89741e-05	3.79692	1	91950000	92400000	TAD114;cg25769732	92295946	92295946	TGFBR3|NA|TGFBR3	transcript|promoter|intron	2	68.3548	89.9488	93.3062	54.3595	47.5369	8.32879	95.88	87.5831	95.3677	49.2486	95.6896	94.3863	44.7362	95.633	95.0055	52.2223	82.699	43.6337	91.7455	56.1561	41.7323	95.2653	50.7871	86.6209	29.0734	44.6656	48.7316	95.3795	54.0986	6.19386	10.4431	43.72	16.8062	10.4972	74.365
TAD114	8	42	19.0476	5.89741e-05	3.79692	1	91950000	92400000	TAD114;cg07353572	91966518	91966518	CDC7|CDC7|CDC7	transcript|promoter|intron	2	98.1856	98.4241	97.7263	98.2506	98.4548	98.2716	98.5325	98.4622	98.299	98.0992	98.1971	97.7577	98.4658	98.3608	98.5438	98.5956	98.5971	98.2822	98.4838	98.4578	98.0778	98.2096	98.4442	98.456	98.5851	98.2711	98.3129	98.4403	98.1452	98.3748	98.4599	98.2698	98.2327	98.4093	98.3953
TAD114	8	42	19.0476	5.89741e-05	3.79692	1	91950000	92400000	TAD114;cg25838465	92012736	92012736	NA	intergenic	2	57.1157	12.5738	55.5804	8.68335	9.74521	46.3195	10.8234	55.3166	12.0359	51.6894	13.3004	9.86258	7.14676	18.0193	50.8003	59.5982	7.13253	40.3891	50.629	63.5171	54.1739	16.7758	57.1682	23.7994	8.7146	8.26789	9.82681	12.7791	13.4316	51.8972	9.90248	12.4387	48.6353	10.7089	51.8915
TAD114	8	42	19.0476	5.89741e-05	3.79692	1	91950000	92400000	TAD114;ENSG00000097046	91966408	91991321	CDC7|CDC7|CDC7|CDC7|CDC7|CDC7|CDC7	transcript|promoter|intron|exon|cds|fiveUTR|threeUTR	1	44.7555	48.2914	43.9376	44.4077	39.0703	40.2936	45.8047	48.8406	48.5771	46.4253	42.2413	42.3723	40.3197	27.9143	42.0599	53.3963	51.4505	52.046	54.5853	48.1467	48.7622	51.0378	45.193	39.9226	45.0118	45.0922	44.3523	50.3032	46.261	47.2052	43.7586	39.4243	48.0672	44.8801	33.2412
TAD114	8	42	19.0476	5.89741e-05	3.79692	1	91950000	92400000	TAD114;cg16527877	92036018	92036018	NA	intergenic	2	55.7579	8.3447	48.361	35.6665	10.1497	44.5383	83.2416	73.2773	25.0207	47.1049	13.1304	93.7426	5.37158	37.8676	24.9224	30.4057	7.47052	59.846	36.446	40.2647	18.335	88.9655	74.5024	29.2358	9.53749	10.5855	10.932	83.1978	24.2294	12.753	15.5437	39.1596	46.3498	52.3141	33.4363
TAD114	8	42	19.0476	5.89741e-05	3.79692	1	91950000	92400000	TAD114;cg23113350	92352404	92352404	TGFBR3|TGFBR3|TGFBR3	transcript|promoter|intron	2	92.7705	92.6923	94.0363	95.7331	95.6726	94.0372	93.6603	94.9794	95.0244	92.7269	94.4204	93.716	95.221	94.8911	93.6947	95.7429	94.229	93.2356	93.1313	95.5076	92.6434	94.8202	95.6743	90.4255	87.7307	94.5474	95.6645	95.2636	94.9571	93.185	95.7294	40.2314	94.1562	86.2173	94.5634
TAD114	8	42	19.0476	5.89741e-05	3.79692	1	91950000	92400000	TAD114;cg22155218	92110813	92110813	NA	intergenic	2	8.25225	77.9101	10.5047	7.82887	8.47519	7.6383	6.81009	6.94767	7.87357	11.2023	38.8502	9.2125	7.42101	7.94529	5.95978	8.5848	7.4685	7.88966	86.9879	7.68529	78.6699	7.66924	6.40296	9.69642	10.2306	7.91515	34.5314	7.92762	41.3405	8.32479	7.3467	34.6299	7.49405	7.11071	7.97777
TAD114	8	42	19.0476	5.89741e-05	3.79692	1	91950000	92400000	TAD114;cg05527459	92012148	92012148	NA	intergenic	2	12.5769	8.31862	17.6989	28.6446	16.6796	10.9685	10.3664	11.6544	13.4224	9.95809	13.6742	12.5145	13.7785	15.5231	10.5868	10.9941	8.75446	15.1256	12.5121	16.8015	13.3768	16.0301	13.0717	11.1464	15.7597	9.85277	13.2596	13.2099	11.5703	10.4608	15.3555	10.7749	9.25913	12.9657	12.0661
TAD114	8	42	19.0476	5.89741e-05	3.79692	1	91950000	92400000	TAD114;cg06318676	92077357	92077357	NA	intergenic	2	44.3132	52.8635	42.7929	31.1633	48.3169	54.7036	50.0594	55.2488	63.1046	21.1566	58.3617	39.4327	19.2996	69.2931	45.5463	51.1911	50.4628	68.3212	49.4499	55.3421	32.8679	50.3388	69.67	16.3327	27.0589	19.4046	24.5946	29.4697	30.6007	32.9539	24.6483	48.6337	50.6636	46.8526	51.0525
TAD114	8	42	19.0476	5.89741e-05	3.79692	1	91950000	92400000	TAD114;cg04510459	92048287	92048287	NA	intergenic	2	8.38568	38.2148	10.387	6.60384	10.4555	32.6268	41.7688	6.65501	7.8282	9.21127	43.2445	8.33498	92.5954	22.6333	95.7531	94.6383	46.3003	8.99739	44.7258	44.5638	10.4205	8.7966	8.10328	43.5007	36.4239	7.86219	93.6385	45.1754	43.6996	7.59035	8.84024	7.32031	6.20262	8.7487	34.0023
TAD114	8	42	19.0476	5.89741e-05	3.79692	1	91950000	92400000	TAD114;cg05391423	91966277	91966277	CDC7|NA	promoter|intergenic	2	96.2156	96.0358	95.3869	96.0978	96.1327	96.1142	95.5315	96.3902	96.2337	95.0366	96.5471	94.6691	96.3478	95.1184	96.2636	96.7541	95.5013	95.8597	96.0216	95.9068	95.4196	96.5301	96.2005	96.2813	96.5311	95.2706	95.7778	95.4993	95.7301	95.9017	96.0994	95.8511	95.4665	95.454	95.8193
TAD114	8	42	19.0476	5.89741e-05	3.79692	1	91950000	92400000	TAD114;cg13639937	92012655	92012655	NA	intergenic	2	10.3668	47.6994	8.69071	7.16231	8.15021	8.10906	11.3491	10.3665	9.35666	9.63616	5.60578	11.4086	10.5137	11.4801	9.02673	8.17772	7.7887	7.71641	10.5583	42.648	40.8406	9.18683	9.77947	7.48582	9.52533	55.2473	10.6449	8.17937	7.79222	27.7292	11.178	7.46604	8.18776	6.39109	7.50964
TAD114	8	42	19.0476	5.89741e-05	3.79692	1	91950000	92400000	TAD114;cg07922843	92083173	92083173	NA	intergenic	2	96.1592	79.7759	95.6857	80.1776	48.6345	74.9148	72.584	96.6598	96.4199	77.9007	97.0355	92.5567	62.6385	94.2708	30.6698	74.4474	70.6368	95.3428	94.1018	96.8079	85.3755	95.5721	96.537	45.0577	72.7441	95.2882	86.9421	96.1381	94.844	80.1903	96.7765	13.2389	82.5029	79.178	93.7683
TAD114	8	42	19.0476	5.89741e-05	3.79692	1	91950000	92400000	TAD114;cg11207852	91966655	91966655	CDC7|CDC7|CDC7	transcript|promoter|intron	2	97.4309	97.983	97.4534	98.0794	97.2761	97.2585	98.0589	97.7164	97.0883	96.8144	97.3708	96.9899	97.695	97.5919	97.3408	97.7278	98.2635	97.2983	97.7345	97.4501	97.0328	97.3988	97.6557	97.6488	98.1823	97.2725	97.5041	98.0129	97.2352	97.3085	97.3932	96.8905	97.9125	97.0215	97.4581
TAD114	8	42	19.0476	5.89741e-05	3.79692	1	91950000	92400000	TAD114;cg25607948	92007887	92007887	NA	intergenic	2	9.26732	53.6923	10.9745	8.90509	11.9209	9.86831	8.9143	53.1806	10.026	9.51329	9.40399	10.7229	13.7113	17.2369	8.68039	12.3346	10.6127	10.1052	52.3323	9.5066	33.8137	12.1901	12.5163	21.3025	14.2094	8.36353	10.5597	9.5569	9.66339	9.50931	13.2117	11.4844	6.84434	11.3248	9.77982
TAD114	8	42	19.0476	5.89741e-05	3.79692	1	91950000	92400000	TAD114;cg06712627	91966606	91966606	CDC7|CDC7|CDC7	transcript|promoter|intron	2	98.4552	97.9507	97.4785	97.5775	97.8783	97.8	98.3929	98.0156	97.5794	97.4847	97.927	97.1031	98.0315	97.442	98.047	98.2714	98.5285	97.7714	97.9975	97.9754	97.6925	97.977	97.8997	98.1304	98.5606	97.8126	98.4194	98.0294	97.327	97.6628	98.0731	97.6555	97.5751	97.5298	97.9492
TAD114	8	42	19.0476	5.89741e-05	3.79692	1	91950000	92400000	TAD114;cg02366575	91966307	91966307	CDC7|NA	promoter|intergenic	2	95.4617	95.5183	96.921	96.7928	97.1824	96.7076	95.5107	96.9704	96.5038	95.7798	97.0309	95.3446	95.7246	96.3467	96.458	95.3855	96.1007	96.1919	96.5796	95.3319	97.4561	96.4321	97.4698	96.3546	95.4655	97.75	93.807	96.972	97.433	94.79	96.0512	96.6598	96.3971	95.4107	95.1202
TAD114	8	42	19.0476	5.89741e-05	3.79692	1	91950000	92400000	TAD114;cg08638097	92100082	92100082	NA	intergenic	2	94.0525	58.4759	10.5108	10.4573	9.538	49.3101	11.491	8.16888	11.4228	8.89775	91.361	8.53849	52.5909	15.7552	52.4774	11.0427	91.0542	8.54673	11.4415	8.21525	10.1785	53.4287	11.1492	9.41704	93.5152	50.9822	45.9892	8.73605	12.9028	49.6963	40.707	13.92	7.36901	9.41987	9.42515
TAD114	8	42	19.0476	5.89741e-05	3.79692	1	91950000	92400000	TAD114;ENSG00000203914	92100568	92109639	NA	intergenic	1	17.6916	14.7248	23.1176	14.5409	15.6119	22.8308	19.4815	17.6037	24.8782	16.0399	25.5362	22.5929	17.7788	24.1804	18.3024	19.0328	14.3549	20.4756	17.7776	24.3033	25.73	21.2689	21.8213	21.9576	17.9552	24.9267	27.7853	23.7961	24.0479	20.4848	20.6067	19.6482	29.6847	26.9236	30.0667
TAD114	8	42	19.0476	5.89741e-05	3.79692	1	91950000	92400000	TAD114;cg07604512	91965349	91965349	NA	intergenic	2	60.6619	24.0077	31.8271	28.3872	26.8023	54.4618	31.2418	29.571	30.6089	32.0581	24.9387	31.161	22.7097	42.6496	25.3341	25.5079	19.3975	22.8507	17.4704	57.1096	60.1881	62.2813	28.0632	22.3657	27.705	21.668	24.1398	28.5654	27.5511	37.9932	28.5491	23.1418	23.8073	44.0456	24.8277
TAD114	8	42	19.0476	5.89741e-05	3.79692	1	91950000	92400000	TAD114;cg08848903	92352293	92352293	TGFBR3|TGFBR3|TGFBR3	transcript|promoter|intron	2	97.1753	95.7104	96.1398	97.7184	94.8708	95.5778	95.4345	97.4036	97.3012	97.2749	97.1331	95.5786	95.4189	96.8178	97.9204	97.4652	97.3174	96.2064	96.2503	97.0939	95.1986	95.6968	97.8212	91.8943	95.3266	97.1719	93.5261	97.0321	96.9304	93.7481	94.2455	94.8298	97.443	85.2276	92.3264
TAD114	8	42	19.0476	5.89741e-05	3.79692	1	91950000	92400000	TAD114;cg16030011	92075595	92075595	NA	intergenic	2	41.9653	39.3083	6.88376	5.23313	6.26694	5.65937	43.1374	6.50862	9.56827	5.84398	6.65586	9.27244	44.3345	43.3395	44.0912	48.0739	6.06198	6.4821	43.0431	5.44161	5.71981	6.35034	5.73021	8.95046	36.1156	6.284	29.8399	36.47	6.74607	43.5206	6.00239	8.23632	5.19545	5.90929	5.0699
TAD114	8	42	19.0476	5.89741e-05	3.79692	1	91950000	92400000	TAD114;cg19756345	92351956	92351956	TGFBR3|TGFBR3|TGFBR3	transcript|promoter|intron	2	96.3726	94.9581	95.3252	95.7118	95.7785	95.8076	96.4257	95.3707	96.0846	95.8461	95.5647	93.402	96.3976	96.2017	92.0277	96.3555	96.7788	95.9839	97.1177	96.4252	95.4028	96.1488	97.0374	93.2675	96.6782	95.4671	95.7315	97.222	95.6173	96.0952	95.6682	93.7044	94.8654	96.412	95.8134
TAD114	8	42	19.0476	5.89741e-05	3.79692	1	91950000	92400000	TAD114;cg09503397	92135648	92135648	NA	intergenic	2	12.7375	10.8644	13.5303	9.99602	10.5472	13.8952	9.08875	10.1216	13.3177	14.0944	11.7337	11.6885	9.50601	16.1235	7.25005	43.3671	48.2458	9.86337	10.8666	10.2568	12.4866	12.2139	13.7054	8.32302	46.2274	12.4028	13.1567	40.6487	13.6383	9.93283	8.60958	9.3353	8.96036	10.8802	7.88483
TAD114	8	42	19.0476	5.89741e-05	3.79692	1	91950000	92400000	TAD114;cg02292720	92099528	92099528	NA	intergenic	2	24.1018	49.9338	23.7989	17.8386	20.3447	29.1671	27.82	30.0898	24.2045	19.4618	19.1857	26.6461	53.9452	40.9932	26.0617	20.7863	21.175	21.3541	52.8967	20.6354	50.8129	21.2371	53.1117	27.8563	22.3398	50.0761	61.309	51.8855	19.9412	20.543	21.2572	29.8082	17.7878	47.2267	22.2312
TAD114	8	42	19.0476	5.89741e-05	3.79692	1	91950000	92400000	TAD114;cg18085280	92004374	92004374	NA	intergenic	2	32.7065	9.31316	30.1866	8.6021	28.5609	35.3705	7.83133	32.4497	10.304	9.29918	9.84992	12.1748	10.0951	41.5722	7.63139	9.45469	11.3477	10.4353	9.66601	8.99892	10.1113	9.10855	31.1331	20.8791	33.4778	32.2574	79.6084	8.10429	32.1986	8.6087	7.88249	30.9336	6.9709	9.35362	8.0233
TAD114	8	42	19.0476	5.89741e-05	3.79692	1	91950000	92400000	TAD114;cg10057318	91966336	91966336	CDC7|NA	promoter|intergenic	2	95.6003	95.5716	94.1034	94.4992	95.8806	95.3594	95.9603	94.8393	94.0158	94.9501	94.1752	94.2766	95.998	95.7258	95.5715	96.2582	95.6963	95.3484	96.4549	95.9111	95.7469	96.0533	94.4437	95.7079	96.1771	93.9557	97.5637	95.3674	94.7843	95.2861	96.2685	95.598	93.9693	95.9646	95.5774
TAD114	8	42	19.0476	5.89741e-05	3.79692	1	91950000	92400000	TAD114;cg23098371	92012061	92012061	NA	intergenic	2	18.6805	48.1337	20.5851	8.26714	15.1098	52.1309	17.3805	18.2726	28.4543	12.2131	92.2309	17.5667	87.5684	66.9298	15.4354	13.3392	84.7741	22.044	84.5454	55.0638	12.3222	48.1399	28.3145	45.8734	86.021	83.7259	51.7418	52.1013	53.9469	45.6442	42.1169	89.8256	16.103	14.5403	14.4517
TAD1149	27	176	15.3409	2.34911e-09	4.5598	6	8100000	10450000	TAD1149;cg09602288	10382800	10382800	NA	intergenic	2	73.2816	54.8427	90.4703	88.7365	49.9784	78.3983	96.262	79.0038	92.3624	57.4386	59.9209	94.4005	91.7284	91.4863	88.5974	95.1263	44.1023	80.1433	46.0973	94.3705	90.141	79.2383	96.0282	65.677	39.0186	94.7525	92.7332	95.0509	8.44728	94.0492	68.916	24.4696	94.5454	93.0743	94.4888
TAD1149	27	176	15.3409	2.34911e-09	4.5598	6	8100000	10450000	TAD1149;cg06134678	9139720	9139720	NA	intergenic	2	14.9368	14.5206	15.0108	10.6821	11.585	17.1452	39.4275	32.6852	15.5746	10.9674	10.9788	12.6848	31.1057	56.4061	4.98794	13.5794	13.1472	16.2533	41.196	40.9761	10.6319	47.3363	8.85339	15.6276	13.8232	23.3029	21.8903	9.47274	19.9625	13.5368	14.8049	9.64806	33.5799	14.353	40.6551
TAD1149	27	176	15.3409	2.34911e-09	4.5598	6	8100000	10450000	TAD1149;cg23788917	8435910	8435910	LOC100506207|SLC35B3|LOC100506207	transcript|promoter|exon	2	95.5468	95.8465	95.5657	95.495	96.8552	96.5606	96.5638	96.1983	95.3845	96.1757	95.741	94.6218	96.487	96.6132	82.586	97.2832	96.9676	97.009	94.1717	96.4945	95.4518	95.2559	97.1925	95.7728	97.2907	96.618	97.0631	97.2793	94.1468	96.9821	96.8603	94.1249	96.3572	96.831	94.4536
TAD1149	27	176	15.3409	2.34911e-09	4.5598	6	8100000	10450000	TAD1149;ENSG00000137203	10393419	10419892	TFAP2A-AS1|TFAP2A|TFAP2A-AS1|TFAP2A|TFAP2A-AS1|TFAP2A|TFAP2A-AS1|TFAP2A|TFAP2A|TFAP2A|TFAP2A|NA|NA	transcript|transcript|promoter|promoter|intron|intron|exon|exon|cds|fiveUTR|threeUTR|intergenic|intergenic	1	27.3986	12.1787	19.1756	22.7503	16.4962	0	15.7939	27.4393	5.07005	15.1801	0	20.4148	5.13922	30.6301	9.89199	13.2955	10.2266	34.0827	14.4266	23.613	8.15622	19.5613	10.2739	18.8001	8.22631	0	5.03032	0	18.5108	7.78614	14.8253	0	23.1364	10.0507	11.5922
TAD1149	27	176	15.3409	2.34911e-09	4.5598	6	8100000	10450000	TAD1149;cg25859998	10424320	10424320	NA	intergenic	2	98.0808	97.57	97.5492	97.4976	97.6069	55.4236	97.4907	96.5089	97.7316	96.3678	97.4909	96.9743	53.7326	97.2854	97.3444	97.5694	97.804	97.7434	97.5121	97.9823	97.6445	98.1099	97.6883	55.1502	97.3751	97.0145	50.5929	97.8892	96.4268	97.8278	97.4885	97.4901	97.492	96.6283	97.5637
TAD1149	27	176	15.3409	2.34911e-09	4.5598	6	8100000	10450000	TAD1149;cg06080616	10116429	10116429	NA|NA|NA	transcript|intron|intergenic	2	16.8683	14.9046	21.4294	14.4004	23.9712	15.6186	12.0505	17.6138	18.9138	19.2059	16.5962	17.8538	17.9468	14.4815	5.47346	38.6981	10.4471	24.8015	14.3986	16.8398	18.7065	18.7002	44.4231	19.5122	23.5981	16.8996	17.3476	16.9418	15.9365	16.2119	19.0013	20.6768	14.2954	15.589	17.3847
TAD1149	27	176	15.3409	2.34911e-09	4.5598	6	8100000	10450000	TAD1149;cg25319067	10383084	10383084	NA	intergenic	2	92.1611	28.0054	78.0315	91.979	90.8529	20.2662	28.1744	28.7469	35.7527	42.2107	65.7466	91.5601	29.7949	34.6082	59.9601	38.8621	73.4532	58.9452	74.5475	91.0356	30.9534	53.6325	42.3938	79.0717	40.2174	27.365	76.8431	28.775	87.7505	28.7098	24.7353	79.8773	81.0528	90.0275	88.9259
TAD1149	27	176	15.3409	2.34911e-09	4.5598	6	8100000	10450000	TAD1149;cg06014958	10425553	10425553	NA	intergenic	2	93.1826	85.7419	77.6597	88.5185	67.7138	91.1544	89.4732	36.965	94.1143	77.8013	83.5407	53.7804	84.8809	52.9445	85.8191	94.4599	77.6678	94.2296	52.9155	80.4013	73.0225	59.2673	96.3391	67.1117	92.7092	59.7353	94.152	84.5359	89.3782	93.1186	76.5628	92.4852	89.0571	92.892	49.0983
TAD1149	27	176	15.3409	2.34911e-09	4.5598	6	8100000	10450000	TAD1149;cg03805406	10383660	10383660	NA	intergenic	2	84.398	86.1862	72.5251	52.7438	81.9241	85.7672	90.1492	92.3383	93.4978	73.1365	90.9962	94.1658	57.9534	42.864	84.6112	94.4664	72.0677	92.199	90.2333	88.8377	76.2163	92.5767	90.6049	82.9938	90.2988	85.359	90.4472	73.5833	86.1215	91.0427	56.8119	86.5675	89.5506	81.973	90.0424
TAD1149	27	176	15.3409	2.34911e-09	4.5598	6	8100000	10450000	TAD1149;cg24902920	10416373	10416373	TFAP2A-AS1|TFAP2A|TFAP2A|TFAP2A|TFAP2A-AS1	transcript|transcript|promoter|intron|exon	2	95.4024	94.2106	89.5497	95.0161	93.5135	88.2133	95.0289	95.1426	92.742	87.1732	38.7779	92.9668	94.7705	84.4967	91.5289	96.084	94.5334	92.1633	43.428	95.7291	95.1574	90.1375	82.4002	88.929	94.7563	95.0647	94.0977	90.2199	95.0612	91.5162	95.146	91.5476	93.8023	90.7632	95.5717
TAD1149	27	176	15.3409	2.34911e-09	4.5598	6	8100000	10450000	TAD1149;cg12847240	10382088	10382088	NA	intergenic	2	76.7267	44.2967	19.3948	68.2012	53.4885	74.4205	92.7724	89.4957	91.3174	63.7183	79.4609	94.6595	77.4321	64.3849	63.517	84.3891	41.7886	92.4943	73.7383	76.9163	69.034	51.204	93.7465	49.797	71.2512	68.907	40.7065	36.9916	41.3417	51.0037	46.9021	82.5397	84.384	70.5237	41.5494
TAD1149	27	176	15.3409	2.34911e-09	4.5598	6	8100000	10450000	TAD1149;cg14909730	10415667	10415667	TFAP2A-AS1|TFAP2A|TFAP2A|TFAP2A-AS1|TFAP2A|TFAP2A-AS1	transcript|transcript|promoter|intron|intron|exon	2	15.3017	4.24182	42.3334	61.2589	11.0573	4.73629	4.04946	13.8071	3.74382	4.4247	6.10564	38.2531	8.04046	2.92599	2.58411	27.2223	3.08168	12.5221	3.93493	31.8875	5.28377	3.24958	14.0648	17.8865	34.3266	4.46986	6.12014	15.9326	4.14037	7.95169	7.70498	27.9153	35.6558	48.5114	4.08959
TAD1149	27	176	15.3409	2.34911e-09	4.5598	6	8100000	10450000	TAD1149;cg00874765	9425413	9425413	NA	intergenic	2	36.2169	42.8179	32.2396	15.876	20.1863	20.5144	22.9457	54.8419	55.2664	20.4182	18.1675	19.3016	88.1205	85.7807	7.9307	66.0705	44.8555	30.3737	86.8546	35.8577	26.1596	55.4847	38.5827	37.3402	23.236	15.1568	35.679	16.799	43.5039	26.3188	25.1708	22.0132	13.4618	19.1085	19.0808
TAD1149	27	176	15.3409	2.34911e-09	4.5598	6	8100000	10450000	TAD1149;cg02162880	10419846	10419846	TFAP2A|NA	promoter|intergenic	2	87.0524	75.138	71.9055	85.4533	49.7853	44.8113	79.8975	79.445	48.4684	51.6997	7.08824	88.4535	51.3027	60.403	73.8411	53.0387	54.1018	85.3412	89.4246	83.5004	17.8997	49.6822	85.8938	26.5654	84.8966	88.0948	53.9358	85.6081	50.3332	84.1899	52.9732	81.7892	83.9324	61.6077	89.6432
TAD1149	27	176	15.3409	2.34911e-09	4.5598	6	8100000	10450000	TAD1149;cg24851586	9897068	9897068	NA|NA|NA|NA|NA	transcript|promoter|intron|threeUTR|intergenic	2	14.0746	42.0947	12.4712	7.77273	35.123	14.1467	8.74793	26.4686	44.2716	11.0456	9.69108	9.3519	12.599	88.5883	6.64181	46.2292	35.2753	15.7174	10.3503	10.5894	14.8807	16.1465	9.5998	13.6923	44.8035	7.24982	34.5337	33.4714	42.5331	19.4089	30.7066	12.2389	8.9908	9.48802	10.9886
TAD1149	27	176	15.3409	2.34911e-09	4.5598	6	8100000	10450000	TAD1149;cg11990702	10320044	10320044	NA	intergenic	2	22.7233	10.5717	6.85838	12.2993	6.65975	29.8535	15.3754	13.7792	16.2641	11.0891	9.94375	10.3255	4.7863	25.5096	4.62515	8.88187	4.68777	6.79309	13.5563	10.5379	8.9983	29.7451	38.5277	10.7242	4.84593	4.86721	9.05124	31.079	40.544	7.28097	7.01036	6.12813	4.55599	10.9284	4.45318
TAD1149	27	176	15.3409	2.34911e-09	4.5598	6	8100000	10450000	TAD1149;cg27190385	10421865	10421865	NA	intergenic	2	88.5794	86.3103	81.694	90.3862	88.2386	83.5114	93.078	89.0238	93.8201	89.189	54.6133	51.26	89.0332	79.7651	78.1118	92.7044	86.0093	77.4718	89.1159	85.0755	89.5565	89.8154	55.0943	83.0854	91.7171	90.3641	55.5049	91.2413	52.2048	88.1996	88.0367	86.5952	86.5553	82.9684	79.7813
TAD1149	27	176	15.3409	2.34911e-09	4.5598	6	8100000	10450000	TAD1149;cg16218337	9942576	9942576	NA|NA|NA	transcript|intron|intergenic	2	30.3054	27.6315	29.8863	23.3266	29.8294	26.9617	22.8086	39.5813	17.1968	27.1933	24.7807	24.9963	28.0145	27.8576	21.8537	26.4549	31.2202	30.1039	27.64	25.8904	25.6321	37.6982	18.9385	26.4889	30.2354	21.2282	28.6724	24.3004	24.5956	25.6181	26.0065	24.6722	17.0653	27.7614	28.2134
TAD1149	27	176	15.3409	2.34911e-09	4.5598	6	8100000	10450000	TAD1149;cg25460753	10384975	10384975	NA	intergenic	2	96.8926	79.2868	41.9379	93.2699	73.1641	44.8478	95.546	71.605	55.9704	71.8034	43.706	61.0831	9.59575	95.1655	78.12	91.3764	83.5132	60.1589	73.8575	92.5648	44.588	96.5105	91.4322	58.7884	67.9751	87.7626	40.265	61.8611	95.2426	68.4509	96.496	44.5748	96.866	49.6654	89.0488
TAD1149	27	176	15.3409	2.34911e-09	4.5598	6	8100000	10450000	TAD1149;cg05267740	9126522	9126522	NA	intergenic	2	34.2626	38.6716	42.6035	37.7174	35.3577	38.6076	41.1465	37.5148	37.3235	35.3808	38.5344	38.4157	37.1301	46.7789	38.2744	39.6646	36.2794	36.4653	38.1645	33.4591	41.0854	41.2486	38.13	36.5292	37.7212	42.3741	41.044	38.9812	38.1233	38.6172	39.8124	36.1662	33.458	32.9723	38.6495
TAD1149	27	176	15.3409	2.34911e-09	4.5598	6	8100000	10450000	TAD1149;cg22264170	9722973	9722973	NA|NA|NA	transcript|intron|intergenic	2	13.4692	16.8082	16.4578	13.6362	8.19843	34.7424	14.2587	18.7295	41.9427	12.5866	17.1115	19.5951	19.5478	58.9677	10.1055	16.584	12.3465	19.3123	48.1779	10.967	21.8591	30.4467	46.0671	13.2235	12.359	12.307	17.2655	12.1026	20.4057	19.09	22.4837	11.9034	12.5305	12.8963	11.6751
TAD1149	27	176	15.3409	2.34911e-09	4.5598	6	8100000	10450000	TAD1149;cg13269342	10312977	10312977	NA	intergenic	2	11.1463	8.71754	12.5554	12.2326	11.7471	9.30702	6.98803	67.3333	12.9487	10.1204	8.65052	33.4362	10.7286	9.76775	6.76375	30.0155	9.09159	8.85362	7.75435	9.48692	9.24074	13.3568	30.8836	8.86351	11.1898	27.7858	9.63444	7.65949	8.57294	18.4631	9.40512	9.57445	30.9683	9.56148	11.4575
TAD1149	27	176	15.3409	2.34911e-09	4.5598	6	8100000	10450000	TAD1149;cg23164076	8181746	8181746	NA	intergenic	2	95.8557	56.214	94.6947	95.8893	94.5305	94.2983	95.833	93.8866	96.0788	78.7684	70.9922	93.8462	50.786	95.8261	53.8606	55.8456	96.1422	94.8265	93.1364	66.7101	88.8439	95.7019	95.7598	38.8081	52.2461	21.9509	86.1225	95.6526	95.6122	95.6739	94.9792	52.8179	65.9738	83.597	69.126
TAD1149	27	176	15.3409	2.34911e-09	4.5598	6	8100000	10450000	TAD1149;cg18290739	10389490	10389490	NA	intergenic	2	45.7152	89.874	85.4655	39.463	18.3067	87.3693	12.0215	45.0253	47.5192	39.0686	49.9153	49.5672	90.1484	42.0381	43.3282	45.9701	42.3994	16.1606	38.932	40.584	34.2937	18.2474	48.4813	40.5208	23.3337	37.3966	46.245	91.6722	90.6904	89.2595	90.1058	79.3485	16.4079	37.0831	88.8158
TAD1149	27	176	15.3409	2.34911e-09	4.5598	6	8100000	10450000	TAD1149;cg07570394	10310401	10310401	NA	intergenic	2	95.1868	94.1615	54.4428	95.3637	55.3875	93.1645	57.633	94.3423	95.1013	94.5433	94.9472	94.8797	60.1713	96.3625	94.0186	93.7054	95.5406	93.5981	94.5233	91.2067	93.6886	95.16	94.9195	55.2159	95.9126	94.5093	96.3929	95.8736	93.1096	92.635	63.6539	94.6971	51.0343	91.2275	95.7176
TAD1149	27	176	15.3409	2.34911e-09	4.5598	6	8100000	10450000	TAD1149;cg17697633	10420079	10420079	TFAP2A|NA	promoter|intergenic	2	64.088	32.2378	86.8123	95.2617	74.9523	74.1379	23.9928	58.5297	83.9257	62.8635	71.564	96.3063	29.45	77.1265	77.1335	96.6903	3.62833	92.4699	97.1751	83.7021	52.2656	3.86116	50.9885	77.913	91.5322	83.1554	92.1813	7.4054	65.1212	43.8046	30.9398	25.8735	23.0171	81.8327	77.4543
TAD1149	27	176	15.3409	2.34911e-09	4.5598	6	8100000	10450000	TAD1149;cg10129408	10421001	10421001	NA	intergenic	2	81.4936	87.3166	92.8919	82.2733	95.7414	94.9433	92.4648	94.6481	96.4215	93.0103	94.6535	94.3633	94.6062	91.8213	90.6705	95.1221	89.2753	56.6328	93.8605	95.6967	58.6499	93.2442	54.917	92.5471	95.1538	94.781	95.58	94.2185	94.4971	93.3868	95.3598	94.7666	95.3002	93.6335	96.1039
TAD1149	27	176	15.3409	2.34911e-09	4.5598	6	8100000	10450000	TAD1149;cg14367306	8279138	8279138	NA	intergenic	2	15.6873	14.2021	20.3901	14.5928	20.671	13.9504	9.81934	14.0848	18.3146	18.745	14.8651	38.0923	11.2111	12.442	7.75663	15.779	17.2563	17.1357	12.3059	12.7162	17.0216	17.5878	15.5362	19.4238	23.0477	14.6661	17.2217	20.4658	4.58066	15.5709	14.9519	16.2167	12.8666	15.2573	18.0668
TAD1149	27	176	15.3409	2.34911e-09	4.5598	6	8100000	10450000	TAD1149;cg21284680	10412206	10412206	TFAP2A|TFAP2A-AS1|TFAP2A|TFAP2A|TFAP2A	transcript|promoter|intron|exon|fiveUTR	2	59.1858	40.4053	67.51	94.0075	23.7203	36.8357	95.5336	94.3387	62.5326	52.8485	41.8176	89.4287	37.5661	81.6247	35.1038	50.4051	37.4371	86.9919	6.6535	95.6149	46.5066	72.1354	95.2028	25.9122	43.0605	67.1117	42.4324	59.0887	49.8703	52.5804	30.6578	16.238	96.3146	88.0301	36.3564
TAD1149	27	176	15.3409	2.34911e-09	4.5598	6	8100000	10450000	TAD1149;cg26226306	9711044	9711044	NA|NA|NA	transcript|intron|intergenic	2	90.8711	90.3506	81.4788	91.2207	83.6848	87.5368	94.0706	91.5822	96.6396	92.5742	87.1073	90.4751	89.9305	88.643	26.814	87.0894	90.7563	98.8286	91.2097	89.0521	67.7043	88.1185	93.6616	79.4511	98.6754	88.9143	86.0088	88.6713	83.5198	85.5331	90.3631	32.9192	97.9179	81.2671	80.8054
TAD1149	27	176	15.3409	2.34911e-09	4.5598	6	8100000	10450000	TAD1149;cg10293403	10421670	10421670	NA	intergenic	2	53.1568	81.0288	49.235	63.1649	51.1485	49.9313	96.3514	41.9496	54.502	82.2446	87.1046	91.954	49.6432	83.631	39.8601	45.9288	75.0533	80.1586	50.7554	87.8995	85.9248	85.998	96.3826	60.9517	95.5326	94.9826	29.921	91.68	84.6549	66.529	87.8269	51.7275	87.5488	88.2762	96.5914
TAD1149	27	176	15.3409	2.34911e-09	4.5598	6	8100000	10450000	TAD1149;cg01256227	10099432	10099432	NA|NA|NA	transcript|intron|intergenic	2	57.6666	79.2014	25.4971	55.9796	57.1071	52.5725	70.9565	63.352	59.3904	60.9478	91.915	28.9845	88.9464	79.1725	14.9124	27.4843	15.3935	74.5744	55.7711	71.1944	59.5879	92.5082	96.657	84.1765	83.355	56.3433	20.1788	27.8183	29.501	26.1389	82.6223	86.2445	72.8496	59.3805	81.1121
TAD1149	27	176	15.3409	2.34911e-09	4.5598	6	8100000	10450000	TAD1149;cg07721569	10420287	10420287	TFAP2A|NA	promoter|intergenic	2	95.9573	41.4309	76.6557	90.4506	92.6526	70.9338	91.7714	72.0672	94.73	89.8309	7.71905	94.5037	88.2724	95.5375	42.6571	94.1063	87.8864	59.4184	94.9866	91.6898	43.4948	91.3827	56.115	58.6062	45.6472	93.4463	47.0724	43.8054	72.7005	79.4782	82.1909	78.8099	94.0734	92.9935	95.9138
TAD1149	27	176	15.3409	2.34911e-09	4.5598	6	8100000	10450000	TAD1149;cg01815076	8435968	8435968	LOC100506207|SLC35B3|LOC100506207	transcript|promoter|exon	2	97.4191	98.149	97.7576	96.8222	79.5744	95.9339	95.5681	98.4479	97.9984	97.5655	97.9095	93.0282	97.4235	98.2002	97.7005	98.1393	98.5506	97.9686	89.974	97.5539	97.6123	44.5247	98.1484	97.5722	98.3561	97.8456	98.0807	98.5379	97.447	97.9704	98.0774	97.1484	98.1168	96.5007	98.0241
TAD1149	27	176	15.3409	2.34911e-09	4.5598	6	8100000	10450000	TAD1149;cg02150582	9398309	9398309	NA	intergenic	2	73.6179	64.4652	82.6884	57.9606	26.5137	94.5151	82.212	56.6617	51.4368	59.9294	62.6384	28.1172	94.1209	92.6348	16.5822	70.7792	36.5778	62.2743	66.5983	59.2371	64.4647	95.8544	96.0307	30.2115	65.1478	54.5826	53.3764	25.6152	36.4748	41.0951	67.513	57.7884	20.4643	80.8102	92.1963
TAD1149	27	176	15.3409	2.34911e-09	4.5598	6	8100000	10450000	TAD1149;cg23360019	10073684	10073684	NA|NA|NA	transcript|intron|intergenic	2	46.1938	65.3994	8.37495	7.13781	7.10143	40.1054	7.53537	7.69907	7.86219	8.41147	41.3648	7.48295	50.3665	14.3537	43.4021	45.8561	7.93734	7.54426	42.4184	5.56373	16.8711	47.3615	10.3906	8.94562	71.5427	9.66324	6.74566	36.0723	45.2592	10.3606	8.20673	48.8519	5.41834	5.41808	31.2903
TAD1149	27	176	15.3409	2.34911e-09	4.5598	6	8100000	10450000	TAD1149;cg02397497	10412073	10412073	TFAP2A|TFAP2A-AS1|TFAP2A|TFAP2A|TFAP2A	transcript|promoter|intron|exon|fiveUTR	2	68.4515	46.9431	53.4036	90.6017	46.0547	33.752	94.5433	95.7327	48.6568	77.8109	20.2335	91.8708	56.1625	68.1018	11.4468	42.5877	40.4305	92.3369	10.1209	96.3427	66.7653	65.777	86.5354	23.4947	13.7269	32.818	13.7737	78.569	31.3673	19.5912	11.2272	17.3639	94.2882	77.8328	55.9851
TAD1149	27	176	15.3409	2.34911e-09	4.5598	6	8100000	10450000	TAD1149;cg11063729	10415653	10415653	TFAP2A-AS1|TFAP2A|TFAP2A|TFAP2A-AS1|TFAP2A|TFAP2A-AS1	transcript|transcript|promoter|intron|intron|exon	2	56.5338	45.9212	42.7533	53.9453	58.6759	39.8689	80.2147	9.74599	10.7972	43.6615	67.9372	80.8173	50.5487	8.58916	34.9896	48.0658	10.594	41.1863	21.8992	46.1528	8.44676	31.616	77.4058	34.0238	53.1878	16.2765	68.0328	32.707	66.1974	23.711	51.7838	74.6231	74.7844	55.7021	34.9166
TAD1149	27	176	15.3409	2.34911e-09	4.5598	6	8100000	10450000	TAD1149;cg19155471	10172059	10172059	NA|NA|NA	transcript|intron|intergenic	2	12.9557	26.5343	36.1224	8.93868	9.21909	15.7872	10.4535	28.1608	11.0573	15.4273	17.5278	10.6109	21.2962	21.9269	12.5867	18.3588	11.1881	12.0605	11.2042	10.3372	15.3712	11.3209	10.5453	12.6544	32.7156	43.4661	13.0824	43.5281	16.6865	11.9829	12.4718	16.241	9.5084	11.4887	9.44331
TAD1149	27	176	15.3409	2.34911e-09	4.5598	6	8100000	10450000	TAD1149;cg04450459	10383804	10383804	NA	intergenic	2	68.3121	58.3091	48.979	45.084	71.4406	40.0124	41.8159	51.9136	56.6188	15.61	13.973	82.6751	51.2205	69.2908	55.5633	54.1358	67.5741	72.0411	27.3031	84.4053	19.3741	55.1395	86.8179	46.273	56.1923	49.1347	48.0156	45.418	48.732	63.4888	66.8561	53.2269	42.3707	57.8839	71.6456
TAD1149	27	176	15.3409	2.34911e-09	4.5598	6	8100000	10450000	TAD1149;cg02005873	10385839	10385839	NA	intergenic	2	36.2743	32.6842	40.4527	65.2028	84.562	82.6324	36.9798	36.2393	84.1869	83.2815	15.4537	83.6997	88.2927	30.6099	60.4628	35.1013	14.7445	86.1161	13.0629	35.2967	30.7566	85.2292	11.9747	78.5936	35.2933	86.185	86.8011	36.0339	85.7885	82.4403	38.2638	37.5706	32.5441	64.1998	34.9699
TAD1149	27	176	15.3409	2.34911e-09	4.5598	6	8100000	10450000	TAD1149;cg00792424	10386160	10386160	NA	intergenic	2	44.742	89.6554	84.568	85.2204	91.7932	49.5012	88.8377	33.1125	96.5018	51.1417	95.58	95.1701	95.9355	83.4244	88.1486	90.7094	47.8786	78.1544	45.2475	52.4015	94.4261	81.188	47.6598	51.5217	87.1065	95.3179	51.1968	43.9904	54.623	46.3582	88.3691	93.8658	94.0875	84.7473	95.2724
TAD1149	27	176	15.3409	2.34911e-09	4.5598	6	8100000	10450000	TAD1149;cg01807768	10391097	10391097	NA	intergenic	2	91.2267	9.63771	82.7495	84.8033	61.6821	11.3584	92.8226	87.4107	93.6489	47.0941	80.844	17.391	93.9092	94.7022	48.4885	95.1743	8.97093	86.5384	58.3098	92.9671	87.2415	94.8841	92.7721	13.5191	91.7615	9.26692	91.2254	66.6876	92.597	95.4793	85.2927	89.7609	70.8705	81.4073	77.8332
TAD1149	27	176	15.3409	2.34911e-09	4.5598	6	8100000	10450000	TAD1149;cg10837383	9096296	9096296	NA	intergenic	2	48.7308	22.3095	16.7964	49.4001	46.5461	27.0157	54.3151	50.8702	51.2204	9.51753	85.6107	14.6525	12.569	62.2316	44.7744	50.3059	9.54549	29.9368	61.9004	9.2659	81.0004	77.9255	19.0272	49.8922	12.215	7.84973	12.4842	11.435	50.4128	52.4223	25.5115	68.8711	19.7804	12.0426	45.3891
TAD1149	27	176	15.3409	2.34911e-09	4.5598	6	8100000	10450000	TAD1149;cg17367457	9811347	9811347	NA|NA|NA	transcript|intron|intergenic	2	27.0602	26.5465	29.1362	22.1597	20.223	35.1773	24.2435	27.6718	28.2921	17.255	27.1844	27.7206	29.1486	46.2843	25.601	22.1818	20.973	28.1203	25.2835	19.487	20.8133	34.3418	35.2677	19.0335	18.9067	22.1188	24.5852	23.5781	29.4049	23.6182	23.9504	21.8445	23.673	21.1955	24.0226
TAD1149	27	176	15.3409	2.34911e-09	4.5598	6	8100000	10450000	TAD1149;cg06123584	10320036	10320036	NA	intergenic	2	25.1818	8.92367	6.12013	5.29562	6.33846	46.6475	9.6596	41.5039	12.8173	6.50911	40.3549	8.51395	5.05589	37.4164	4.1546	7.14287	4.06883	7.12586	4.71344	4.68806	8.16511	38.6779	9.78146	5.08186	4.08467	5.80418	6.7957	8.03054	49.1878	6.92281	5.64454	4.88196	5.9659	20.9953	29.8088
TAD1149	27	176	15.3409	2.34911e-09	4.5598	6	8100000	10450000	TAD1149;cg09981198	10316831	10316831	NA	intergenic	2	8.55501	38.3384	10.3183	8.73182	9.08269	8.78097	8.31676	10.8917	14.0779	9.37096	43.9588	9.16099	41.4246	11.6792	37.0247	45.7382	10.6723	9.70988	8.60443	8.10659	10.1617	12.0798	10.3553	9.03907	9.29248	7.5429	8.53319	7.39666	8.10335	29.1297	8.15435	6.9852	5.88209	9.08434	7.38223
TAD1149	27	176	15.3409	2.34911e-09	4.5598	6	8100000	10450000	TAD1149;cg13486532	10421460	10421460	NA	intergenic	2	95.8473	17.2534	83.8071	87.837	48.1211	77.4326	96.8444	68.1446	95.9306	59.5315	82.0504	95.8344	41.674	53.9896	94.4874	95.5298	92.4375	78.3448	93.0329	50.9594	43.3216	92.9838	96.2603	81.3565	91.5893	91.0365	42.7382	95.9893	72.973	66.0606	44.4882	94.9752	85.2671	89.0197	94.8326
TAD1149	27	176	15.3409	2.34911e-09	4.5598	6	8100000	10450000	TAD1149;cg26987855	10426637	10426637	NA	intergenic	2	96.5196	91.5756	96.0893	95.9872	96.6783	91.1577	96.3308	96.5298	96.5083	96.5279	96.1078	95.7376	96.4753	97.0968	71.8731	96.4311	95.4403	95.7142	95.9919	95.6362	95.82	95.9558	97.0747	95.5966	96.39	96.1007	96.7205	97.5668	96.4337	96.845	96.9116	95.8818	96.6294	96.6669	96.7883
TAD1149	27	176	15.3409	2.34911e-09	4.5598	6	8100000	10450000	TAD1149;cg07304923	10323048	10323048	NA	intergenic	2	22.3762	89.3974	9.6435	6.37225	9.8267	90.1667	6.37635	9.76335	7.98003	41.6691	91.5424	8.8462	89.5198	12.6972	26.3169	49.212	48.9506	9.44872	88.1676	52.2807	79.5112	52.5851	47.5982	15.3073	88.8263	92.4579	42.3803	91.7222	48.5413	37.5981	79.1473	49.6673	5.23055	9.45425	6.93688
TAD1149	27	176	15.3409	2.34911e-09	4.5598	6	8100000	10450000	TAD1149;cg23273935	10412486	10412486	TFAP2A|TFAP2A-AS1|TFAP2A|TFAP2A|TFAP2A	transcript|promoter|intron|exon|fiveUTR	2	93.6517	90.4514	92.0579	95.4376	94.8875	90.1494	95.4312	95.665	93.2069	96.0281	87.1568	92.9825	86.37	94.7393	85.1913	93.5074	87.7398	97.4479	44.8172	96.7401	93.2817	95.513	92.5179	79.7158	88.4303	94.6094	91.6265	93.4152	92.2566	91.1928	82.5551	72.5012	94.4913	96.564	93.6417
TAD1149	27	176	15.3409	2.34911e-09	4.5598	6	8100000	10450000	TAD1149;cg18911602	10411781	10411781	TFAP2A|TFAP2A-AS1|TFAP2A	transcript|promoter|intron	2	78.1404	84.8717	86.1287	90.8988	87.8329	84.9771	78.2468	88.9016	85.9742	83.6409	82.4091	89.5683	42.1234	87.5223	89.5022	84.8017	81.5615	83.2464	73.8347	90.6754	89.686	36.3766	89.6509	44.8359	75.6676	81.4804	36.5975	81.447	72.6065	39.0742	33.8786	83.3039	86.0552	86.8451	83.9858
TAD1149	27	176	15.3409	2.34911e-09	4.5598	6	8100000	10450000	TAD1149;cg20148850	10422227	10422227	NA	intergenic	2	80.6847	45.6617	50.8702	36.8598	76.298	78.2805	88.8019	78.8719	79.7366	61.7078	81.3654	84.5745	81.1103	86.8232	80.4416	84.9389	80.2557	67.7688	83.1992	81.4506	79.491	86.246	28.1912	68.0034	81.5954	82.8075	81.7446	79.2878	46.9135	82.0726	37.5906	80.2488	24.4339	53.9734	82.744
TAD1149	27	176	15.3409	2.34911e-09	4.5598	6	8100000	10450000	TAD1149;cg24865270	10422447	10422447	NA	intergenic	2	45.4038	15.6883	64.5366	58.9626	76.2552	14.8099	46.0682	33.6746	12.8601	53.9437	78.1359	81.8734	50.5914	79.7431	52.0352	83.6903	17.4606	24.1063	17.3427	74.976	75.8053	51.4278	70.75	47.9306	62.2526	67.3166	15.8704	40.3744	12.5682	54.6202	21.4364	49.0857	75.434	76.2069	80.2482
TAD1149	27	176	15.3409	2.34911e-09	4.5598	6	8100000	10450000	TAD1149;cg21160906	9410027	9410027	NA	intergenic	2	16.4567	30.5517	15.4201	13.7997	23.5096	12.6068	9.64115	9.5574	13.5404	5.05996	10.4617	32.1461	34.1767	37.0651	5.76764	5.50872	13.6547	17.1796	25.517	11.2283	13.3498	25.1376	8.52787	13.6668	17.8656	12.1161	13.1196	11.6112	11.5983	12.4875	16.865	19.9334	9.04539	10.8536	10.7664
TAD1149	27	176	15.3409	2.34911e-09	4.5598	6	8100000	10450000	TAD1149;cg10177394	10385126	10385126	NA	intergenic	2	57.3904	41.022	12.5295	34.7782	27.2705	57.8047	45.194	6.81761	59.9282	46.7735	49.3156	12.8864	15.0046	7.17922	47.1226	44.2095	47.892	23.0254	16.0869	38.5726	62.1434	76.5667	46.6579	53.644	48.8283	23.9076	11.2246	9.37635	58.5322	86.1122	21.8465	42.4961	80.21	71.6734	43.7675
TAD1149	27	176	15.3409	2.34911e-09	4.5598	6	8100000	10450000	TAD1149;cg05457881	10435578	10435578	LINC00518|NA	promoter|intergenic	2	89.1217	77.5575	80.4378	82.7991	59.7903	87.3634	90.5885	90.8742	87.2387	85.5585	86.6482	76.7756	91.3916	90.9928	74.4513	89.6908	93.3966	91.5282	63.0102	94.7187	91.8	92.9017	86.561	90.3342	69.9922	61.1687	91.0772	89.2582	87.0959	73.8014	91.8275	87.6657	85.286	87.1946	91.3108
TAD1149	27	176	15.3409	2.34911e-09	4.5598	6	8100000	10450000	TAD1149;cg00364016	10113648	10113648	NA|NA|NA	transcript|intron|intergenic	2	89.0839	71.4418	95.2428	98.2023	93.8064	95.6053	98.3405	92.2217	97.7065	94.4497	97.6428	96.8353	59.3108	97.6472	23.2717	54.4998	54.248	96.9063	56.9192	53.6297	95.868	61.4347	97.9728	84.2199	95.8191	80.397	96.9854	97.037	64.1169	96.8016	80.5452	97.8844	89.1846	55.6548	61.4378
TAD1149	27	176	15.3409	2.34911e-09	4.5598	6	8100000	10450000	TAD1149;cg24452128	10390919	10390919	NA	intergenic	2	8.02197	16.6783	21.0987	69.8179	93.0101	59.6902	65.2501	79.2128	38.5764	83.4582	80.6746	92.7786	95.5444	84.6354	58.97	96.0228	38.5635	76.6171	10.9943	93.7918	61.1694	36.8761	95.1585	44.0517	8.36327	32.9868	90.2229	93.3869	92.4951	94.5601	31.5188	62.5243	91.6329	90.911	93.2531
TAD1149	27	176	15.3409	2.34911e-09	4.5598	6	8100000	10450000	TAD1149;cg14124310	9399094	9399094	NA	intergenic	2	29.5076	18.9225	50.609	62.1082	44.9989	52.6701	22.0247	73.2627	23.2559	31.6769	46.1418	10.9514	18.9257	40.5514	7.03761	17.513	28.023	27.1223	48.7576	92.2554	21.7707	54.2091	53.5108	44.7718	15.0153	12.3223	23.4941	47.5276	50.902	14.8416	41.6317	67.7826	9.5444	18.5896	48.5997
TAD1149	27	176	15.3409	2.34911e-09	4.5598	6	8100000	10450000	TAD1149;cg24336989	10385903	10385903	NA	intergenic	2	95.9563	55.9479	95.296	96.0613	91.193	95.2102	92.2228	44.3091	96.6881	95.4138	95.2327	94.652	96.019	96.1136	94.1142	96.5985	94.203	96.0385	97.1537	96.3641	76.0441	56.7414	97.1582	92.7483	76.9693	94.5909	77.7691	96.6174	95.7901	95.3545	96.21	96.0535	96.6675	96.1895	96.6672
TAD1149	27	176	15.3409	2.34911e-09	4.5598	6	8100000	10450000	TAD1149;cg25472998	10413233	10413233	TFAP2A-AS1|TFAP2A|TFAP2A|TFAP2A-AS1|TFAP2A	transcript|transcript|promoter|intron|intron	2	93.1327	41.0277	94.2909	96.3451	69.6076	96.5668	98.2731	98.0182	96.686	95.5624	94.1651	97.0883	97.7909	98.1482	94.9167	98.1153	61.4042	98.2986	33.4935	98.3681	46.8978	98.1748	98.3852	91.5071	57.3194	55.4701	90.2562	81.1954	89.946	94.9667	85.1702	78.606	98.0218	98.0266	65.0806
TAD1149	27	176	15.3409	2.34911e-09	4.5598	6	8100000	10450000	TAD1149;cg20246548	8435978	8435978	LOC100506207|SLC35B3|LOC100506207	transcript|promoter|exon	2	96.7542	96.3866	95.7832	94.6655	79.3053	94.7132	91.0222	96.7326	95.4285	96.0771	97.0155	88.8564	96.5868	95.6531	96.0452	97.4652	97.0853	97.0826	90.7884	96.5488	96.7678	49.9844	96.3722	95.5899	96.3676	95.5322	97.4954	96.303	94.9121	96.7413	95.8112	95.1811	95.3826	94.1445	96.2012
TAD1149	27	176	15.3409	2.34911e-09	4.5598	6	8100000	10450000	TAD1149;cg21535247	8435926	8435926	LOC100506207|SLC35B3|LOC100506207	transcript|promoter|exon	2	98.1709	98.3647	98.1051	98.2653	98.396	98.4804	98.5345	98.3567	98.2776	98.3618	98.4303	97.8315	98.1971	98.6042	97.9626	98.4931	98.6245	98.18	98.3884	98.3383	98.2488	98.3092	98.4672	98.1073	98.5646	97.9211	98.4727	98.7108	98.056	98.3235	98.1703	97.9522	98.2557	98.4106	98.3048
TAD1149	27	176	15.3409	2.34911e-09	4.5598	6	8100000	10450000	TAD1149;cg04684481	9934738	9934738	NA|NA|NA	transcript|intron|intergenic	2	35.3451	43.8643	16.2526	30.8444	46.194	42.8416	88.9928	27.2959	94.6483	19.0576	50.4607	14.9348	47.9104	91.4566	9.24665	29.3966	47.1116	32.6704	90.5752	43.2676	52.6999	92.021	91.4008	15.2121	50.2584	50.8555	16.0507	42.1046	25.4617	88.6397	88.8286	42.6379	12.1424	13.5508	46.7876
TAD1149	27	176	15.3409	2.34911e-09	4.5598	6	8100000	10450000	TAD1149;cg14993900	10421069	10421069	NA	intergenic	2	77.9797	67.347	10.3015	19.4716	50.9279	78.3351	90.1635	27.7522	32.5447	60.1402	80.8409	58.4652	39.8408	42.2425	37.5969	64.2652	8.81862	46.3627	11.2777	75.4896	39.9201	35.6431	13.0732	38.2839	44.1849	90.5053	69.7444	36.655	14.2047	13.5692	78.5207	29.1255	36.6157	64.9788	36.751
TAD1149	27	176	15.3409	2.34911e-09	4.5598	6	8100000	10450000	TAD1149;cg08660295	10059418	10059418	NA|NA|NA	transcript|intron|intergenic	2	39.4508	91.89	47.5046	41.1992	47.0529	93.5911	43.7437	49.5302	8.03242	91.6633	94.6284	91.5022	93.4785	41.7614	40.7674	92.6856	95.6397	90.9776	93.6577	50.276	92.9862	33.9078	8.25871	36.5073	43.361	41.8183	42.6224	32.2052	42.1707	43.8338	93.866	35.016	8.68051	11.7082	93.058
TAD1149	27	176	15.3409	2.34911e-09	4.5598	6	8100000	10450000	TAD1149;cg09207762	10393497	10393497	NA	intergenic	2	93.3712	16.9381	90.3157	56.6443	56.2817	91.8069	86.3993	12.4162	53.8064	57.8609	51.4108	53.1537	93.2623	88.4298	95.0825	95.9277	93.8252	52.1925	17.8872	90.5282	92.124	58.9499	96.0994	55.1532	94.1053	93.8852	94.2982	15.2931	94.3378	94.3276	92.7634	94.6239	94.907	89.9718	55.5708
TAD1149	27	176	15.3409	2.34911e-09	4.5598	6	8100000	10450000	TAD1149;cg01176947	10385279	10385279	NA	intergenic	2	88.1756	87.4329	52.1292	86.5846	86.4137	7.48317	47.5284	39.8443	95.1505	74.0794	89.5903	92.9274	93.071	90.0971	74.3785	93.9213	89.2307	50.4252	45.5372	64.7	38.57	89.3327	82.2006	84.5625	87.7897	92.0595	54.256	67.0014	54.135	67.7801	62.0744	89.0086	81.1162	85.6136	92.2806
TAD1149	27	176	15.3409	2.34911e-09	4.5598	6	8100000	10450000	TAD1149;cg03062564	10383526	10383526	NA	intergenic	2	96.5302	92.1226	93.6202	94.8271	90.878	52.9058	95.3514	95.2585	95.5141	46.5551	76.6516	93.8349	85.4513	96.0379	88.9494	94.3603	63.4074	89.5843	44.2293	94.5535	29.3646	96.6138	94.3694	64.4424	60.92	79.9935	10.834	88.9243	24.7835	78.7161	51.5816	13.1408	92.9731	88.2013	78.1927
TAD1149	27	176	15.3409	2.34911e-09	4.5598	6	8100000	10450000	TAD1149;cg21204600	8651682	8651682	LOC100506207|HULC|LOC100506207	transcript|promoter|intron	2	15.1101	11.8242	19.1689	12.4284	18.3127	15.7563	10.0726	14.6106	43.159	16.174	15.5361	41.0769	90.9892	25.5444	41.7697	15.161	15.7328	14.9875	51.3793	13.8611	14.6941	44.8282	12.9578	15.7194	16.8765	13.7542	13.3661	13.4531	29.5493	16.9229	31.9581	15.4086	12.064	38.9956	12.9147
TAD1149	27	176	15.3409	2.34911e-09	4.5598	6	8100000	10450000	TAD1149;cg21690760	9842702	9842702	NA|NA|NA	transcript|intron|intergenic	2	9.97235	11.7877	89.0564	96.1693	93.8293	95.8588	93.7035	95.0265	49.2935	37.5534	94.9157	94.8692	95.0894	96.2025	40.3322	95.9406	96.8226	74.8761	49.6294	96.4252	89.5754	51.6323	43.0979	50.2482	46.5333	93.8512	55.9957	89.8986	42.0121	48.9311	47.492	7.35417	39.7496	89.467	40.4561
TAD1149	27	176	15.3409	2.34911e-09	4.5598	6	8100000	10450000	TAD1149;cg09004287	10426387	10426387	NA	intergenic	2	86.6668	73.4235	86.5596	60.1096	65.5957	78.3782	94.4537	93.8659	48.521	54.5692	78.2802	89.697	87.7202	94.6508	67.2853	85.195	55.4477	96.1465	7.86196	84.4794	78.2051	79.898	87.6756	81.244	82.3826	81.4581	51.2495	90.7621	74.1475	73.7494	77.4522	77.4011	88.8958	85.5327	96.3783
TAD1149	27	176	15.3409	2.34911e-09	4.5598	6	8100000	10450000	TAD1149;cg00734931	9116428	9116428	NA	intergenic	2	96.3603	9.13072	22.5428	3.71747	44.2005	4.03971	37.7043	30.3353	4.05163	7.68642	3.04422	33.7791	4.18715	34.3021	2.57121	4.33247	3.11619	6.60618	31.1968	3.02184	3.22435	5.48484	4.22503	3.33426	3.18166	2.66802	3.99644	2.91202	4.749	4.08934	3.61607	3.32745	3.19814	3.69151	25.2769
TAD1149	27	176	15.3409	2.34911e-09	4.5598	6	8100000	10450000	TAD1149;cg14153356	10062223	10062223	NA|NA|NA	transcript|intron|intergenic	2	63.419	60.8623	27.1687	15.2152	60.2365	48.9781	11.8575	28.2542	53.6529	52.0428	23.219	45.3014	66.1143	83.8099	10.2302	60.7606	66.0367	26.3567	16.1544	20.3791	80.0866	84.2927	17.8832	29.4671	75.892	40.6627	25.4627	44.7746	40.7504	54.8589	46.9906	55.7077	17.3268	19.6969	48.3212
TAD1149	27	176	15.3409	2.34911e-09	4.5598	6	8100000	10450000	TAD1149;cg13973939	10134373	10134373	NA|NA|NA	transcript|intron|intergenic	2	27.8368	27.6921	24.0255	13.9476	24.2182	28.9912	24.6507	27.1842	23.3858	19.0512	22.8191	22.9956	24.379	40.6629	25.693	24.7775	23.7579	27.583	21.904	15.3337	22.9886	30.3353	25.2782	18.6655	22.1229	20.4227	24.5128	21.6574	28.2784	18.1562	24.9296	22.8705	19.2078	17.9337	25.6476
TAD1149	27	176	15.3409	2.34911e-09	4.5598	6	8100000	10450000	TAD1149;cg15442419	10412797	10412797	TFAP2A-AS1|TFAP2A|TFAP2A|TFAP2A-AS1|TFAP2A	transcript|transcript|promoter|intron|intron	2	82.0158	81.2039	87.9159	92.183	75.5347	83.0136	94.1937	93.6172	90.5745	88.8729	72.1621	90.0409	83.8898	91.0442	77.6721	82.9022	73.837	93.4014	79.3936	92.5504	87.1426	91.4892	93.2719	56.0076	70.1401	90.0244	81.6827	94.0521	85.3976	80.9926	54.0167	70.3964	94.0588	91.2162	91.6332
TAD1149	27	176	15.3409	2.34911e-09	4.5598	6	8100000	10450000	TAD1149;cg09198601	10319180	10319180	NA	intergenic	2	7.66829	11.5802	21.2486	83.3662	10.2155	10.1308	8.39741	47.8698	8.10382	8.71884	8.02696	39.0153	10.0389	85.3914	6.38799	48.1266	8.22345	9.73195	51.8902	11.5478	10.1731	45.4736	42.6943	8.70262	42.7211	10.0602	8.43122	40.6742	45.9517	26.9645	7.91447	9.06318	8.71464	16.5244	7.20396
TAD1149	27	176	15.3409	2.34911e-09	4.5598	6	8100000	10450000	TAD1149;cg01255417	10422636	10422636	NA	intergenic	2	70.9563	47.4987	51.8978	50.5536	84.984	49.6865	8.75353	53.21	48.3217	73.9707	88.1081	46.7405	17.742	94.9087	76.2863	82.2665	50.4591	12.3505	51.0836	12.2513	78.473	92.0511	53.4545	60.5106	84.1656	81.8527	40.3078	47.9392	8.95077	51.5005	80.3898	89.6357	52.4814	44.3476	86.7696
TAD1149	27	176	15.3409	2.34911e-09	4.5598	6	8100000	10450000	TAD1149;cg03754044	10112908	10112908	NA|NA|NA	transcript|intron|intergenic	2	96.2222	94.515	94.6513	95.485	14.888	94.3473	49.9589	56.7216	96.5779	84.3217	97.4341	93.4867	96.27	88.5832	94.6434	95.5733	97.1074	54.7627	60.6312	55.9363	95.2976	95.1459	95.9237	90.9203	96.6839	95.0948	97.2573	97.363	95.2117	96.5148	93.9853	90.353	31.9399	85.9236	96.3599
TAD1149	27	176	15.3409	2.34911e-09	4.5598	6	8100000	10450000	TAD1149;cg17534009	10384104	10384104	NA	intergenic	2	52.1399	67.0202	55.5643	89.1844	82.149	53.1074	94.7625	95.5157	94.0097	68.1414	93.1667	56.5022	38.3775	57.1743	91.8434	95.9	49.85	95.1055	93.5732	96.1725	84.5572	96.3292	82.0998	78.8606	50.7613	93.4553	10.9062	90.0336	86.3387	91.1438	73.7273	77.8159	96.5525	83.2458	50.6093
TAD1149	27	176	15.3409	2.34911e-09	4.5598	6	8100000	10450000	TAD1149;cg09405334	8283067	8283067	NA	intergenic	2	10.857	35.5484	15.2294	9.60369	8.9536	10.9087	7.27275	9.48152	8.79121	8.22158	9.78898	9.64295	10.9277	16.4839	8.91189	11.2492	10.3903	7.78538	10.7085	10.1215	10.229	12.2513	7.95361	8.85933	14.0686	9.17217	39.2581	8.76708	9.02666	8.20159	34.7834	11.228	8.22143	8.37927	9.10357
TAD1149	27	176	15.3409	2.34911e-09	4.5598	6	8100000	10450000	TAD1149;cg10899301	10416007	10416007	TFAP2A-AS1|TFAP2A|TFAP2A|TFAP2A|TFAP2A-AS1	transcript|transcript|promoter|intron|exon	2	70.3387	51.7608	69.1643	45.721	78.114	36.4016	34.5226	81.4623	75.4646	4.80082	19.8616	82.3863	35.3189	30.6347	38.1321	84.7111	39.9971	77.5853	28.0369	7.28392	34.5829	81.1893	71.0752	55.5699	14.3041	51.791	35.4583	85.1434	90.4722	76.0058	36.5577	64.3342	64.5708	41.0124	82.9641
TAD1149	27	176	15.3409	2.34911e-09	4.5598	6	8100000	10450000	TAD1149;cg20876760	9399379	9399379	NA	intergenic	2	41.0458	34.6637	46.0336	84.504	49.8026	7.85514	5.73517	57.615	89.1665	83.9483	6.57042	81.9105	7.35339	7.12398	31.0267	49.7573	44.3348	58.4011	10.2874	78.568	15.9336	7.75144	38.9237	47.8522	11.1117	6.29815	43.2625	83.392	42.0289	47.6514	47.2927	77.0171	79.2429	74.3597	66.1817
TAD1149	27	176	15.3409	2.34911e-09	4.5598	6	8100000	10450000	TAD1149;cg20780880	8103084	8103084	EEF1E1-BLOC1S5|EEF1E1|NA	promoter|promoter|intergenic	2	43.2665	93.6212	89.3055	40.513	95.695	40.0881	42.5013	95.399	43.7399	42.3199	94.9658	94.1556	95.2247	95.8131	93.8363	43.7755	95.6024	94.096	93.5712	94.7015	90.8488	94.1259	96.4486	85.4374	91.8645	40.617	85.8394	95.1543	94.3863	84.3854	49.1019	92.2041	93.8645	42.9277	37.9084
TAD1149	27	176	15.3409	2.34911e-09	4.5598	6	8100000	10450000	TAD1149;cg17754510	10391412	10391412	NA	intergenic	2	95.6931	5.72267	85.3827	40.3221	49.1481	33.3201	13.3484	94.0878	96.0141	93.4644	67.3355	95.4202	89.3404	93.6905	8.79839	96.6147	71.4455	96.12	9.64148	96.2207	8.35803	31.8953	96.6492	86.9517	93.2306	95.1496	95.7549	84.5579	70.9997	85.7137	89.5005	4.33371	97.2122	89.418	94.4697
TAD1149	27	176	15.3409	2.34911e-09	4.5598	6	8100000	10450000	TAD1149;cg07435756	8983599	8983599	NA	intergenic	2	95.6041	95.9508	92.3613	94.5901	93.4251	61.5139	96.7476	96.7887	96.162	95.788	94.5347	94.9063	95.5934	97.1951	87.942	94.875	93.5292	94.1078	95.776	96.5893	94.3556	96.8516	95.2454	95.4763	94.8439	93.3777	89.9772	96.3828	69.2947	94.9018	94.0583	92.5639	93.8048	96.371	97.3092
TAD1149	27	176	15.3409	2.34911e-09	4.5598	6	8100000	10450000	TAD1149;ENSG00000124786	8413301	8435794	SLC35B3|LOC100506207|SLC35B3|SLC35B3|SLC35B3|SLC35B3|SLC35B3|SLC35B3	transcript|promoter|promoter|intron|exon|cds|fiveUTR|threeUTR	1	52.8611	51.0414	58.356	54.3328	54.6461	45.6615	57.2285	57.6613	54.1899	53.1496	50.9916	52.0161	50.1325	54.0245	52.1792	59.1482	57.1792	60.3222	56.4876	52.1654	54.4558	55.1144	53.9931	51.2428	52.964	51.3308	51.4905	54.3933	53.075	51.745	49.4106	51.8591	48.9498	51.6645	45.0581
TAD1149	27	176	15.3409	2.34911e-09	4.5598	6	8100000	10450000	TAD1149;cg23535596	10416090	10416090	TFAP2A-AS1|TFAP2A|TFAP2A|TFAP2A|TFAP2A-AS1	transcript|transcript|promoter|intron|exon	2	85.415	69.9006	83.8903	88.9136	53.0596	6.98294	83.9745	84.2413	93.6101	74.3318	90.4292	88.7059	11.1453	42.3996	83.325	91.8267	87.6149	83.6992	80.0053	87.5626	73.1366	48.1276	91.3859	84.4911	76.5465	82.5869	87.3911	42.6912	85.1321	90.546	80.6553	42.0838	89.2938	83.1096	87.0198
TAD1149	27	176	15.3409	2.34911e-09	4.5598	6	8100000	10450000	TAD1149;cg13623495	10426099	10426099	NA	intergenic	2	84.0721	46.3831	14.3993	77.7218	75.7914	53.6178	87.6205	66.3926	87.7326	71.1657	48.4091	56.4494	58.6488	60.9083	48.9472	55.5671	48.7984	83.0621	54.0869	56.3278	75.9775	54.8502	55.0281	67.8686	77.8187	81.1365	82.4406	80.6126	77.2593	61.0866	60.4023	78.019	79.6684	58.3861	80.7065
TAD1149	27	176	15.3409	2.34911e-09	4.5598	6	8100000	10450000	TAD1149;cg09548084	8436218	8436218	LOC100506207|SLC35B3|LOC100506207	transcript|promoter|exon	2	9.38777	38.8976	30.1573	58.175	43.2084	44.7467	38.1032	87.0715	22.1224	46.5739	94.024	9.47036	8.46957	84.3268	9.94366	92.1758	92.1231	28.0788	6.73602	49.18	9.65669	42.7996	38.4094	33.0226	45.9835	8.62258	13.0416	73.6794	33.4238	86.4067	47.7233	43.563	82.6902	12.9028	37.1225
TAD1149	27	176	15.3409	2.34911e-09	4.5598	6	8100000	10450000	TAD1149;cg00906973	10419835	10419835	TFAP2A|NA	promoter|intergenic	2	78.737	71.4497	65.3995	66.3853	60.0189	67.5351	75.8192	76.4243	32.7439	69.703	15.2744	82.4827	56.6838	71.1781	75.953	80.1301	56.7267	74.6782	83.0591	79.2187	29.9899	77.0786	78.8126	51.2591	76.5287	79.1299	75.9376	76.6527	53.1669	78.9059	57.463	80.1772	75.7019	58.8078	76.028
TAD1149	27	176	15.3409	2.34911e-09	4.5598	6	8100000	10450000	TAD1149;cg16754467	10426588	10426588	NA	intergenic	2	54.7022	59.7032	94.9657	65.2349	59.8373	72.7984	98.5738	98.1568	58.976	82.0529	90.5973	98.0298	51.1524	98.4692	79.7161	97.4797	74.0123	98.2884	30.6506	97.2261	68.591	88.0892	83.0603	88.0963	88.9695	87.2859	55.8753	98.7389	67.1774	75.8411	84.8237	88.7531	64.61	95.0233	98.7299
TAD1149	27	176	15.3409	2.34911e-09	4.5598	6	8100000	10450000	TAD1149;cg18732032	10419867	10419867	TFAP2A|NA	promoter|intergenic	2	51.192	39.6065	52.8137	74.2088	64.6882	9.29408	45.6997	42.6249	45.9989	40.9935	41.8306	82.4122	30.6607	42.427	63.4243	13.4062	7.31784	28.6992	73.4849	47.9299	13.8196	50.5969	62.5515	30.5763	67.2032	53.7995	39.5905	42.3895	53.0279	48.2136	15.6469	60.2541	48.3784	70.6502	76.2952
TAD1149	27	176	15.3409	2.34911e-09	4.5598	6	8100000	10450000	TAD1149;cg00689580	10420798	10420798	NA	intergenic	2	90.7631	79.1567	82.8578	70.0508	85.3004	81.9338	91.435	51.3578	87.3771	79.3575	86.7	85.159	84.1105	40.1496	88.9293	87.2044	64.0748	72.4429	65.0481	38.0382	77.2357	63.7238	90.6767	74.2058	67.9992	88.4997	82.7595	86.0469	81.6961	82.3157	81.0284	42.5138	88.1737	30.3554	85.0338
TAD1149	27	176	15.3409	2.34911e-09	4.5598	6	8100000	10450000	TAD1149;cg21717369	8103092	8103092	EEF1E1-BLOC1S5|EEF1E1|NA	promoter|promoter|intergenic	2	79.9938	90.72	83.1229	43.31	80.7089	37.374	48.6005	86.711	51.9412	50.9966	87.8387	86.558	89.1936	83.551	89.7999	48.4399	82.8454	85.4596	89.3616	88.356	86.8471	81.9562	87.3042	87.1935	85.8087	38.7051	72.6031	83.0978	87.6809	82.3496	72.0644	77.8066	82.6929	74.231	52.2977
TAD1149	27	176	15.3409	2.34911e-09	4.5598	6	8100000	10450000	TAD1149;cg15983580	8436466	8436466	LOC100506207|SLC35B3|LOC100506207	transcript|promoter|intron	2	12.2693	10.8277	14.9779	9.12472	15.8141	10.7078	7.02887	9.22953	11.8295	14.1575	9.17058	14.8783	14.4026	10.0131	7.00808	9.94511	11.9952	12.8682	8.38702	12.3179	14.9582	11.1895	11.1597	13.3705	12.3772	10.0661	11.0766	13.3714	11.0943	28.3558	11.5709	13.0683	9.72333	9.93137	12.0249
TAD1149	27	176	15.3409	2.34911e-09	4.5598	6	8100000	10450000	TAD1149;cg17204113	8108669	8108669	NA	intergenic	2	90.1446	45.0955	45.5849	28.1934	87.9617	88.8252	88.2871	36.3262	44.1327	37.2648	38.6039	85.8105	89.4614	88.3859	32.5556	87.8668	14.3605	84.1349	87.0715	42.4409	30.0263	86.7154	90.2879	86.1917	47.666	28.8594	38.0589	89.5939	32.113	84.75	85.6804	34.3285	88.2643	35.3687	34.2482
TAD1149	27	176	15.3409	2.34911e-09	4.5598	6	8100000	10450000	TAD1149;cg21995304	10391237	10391237	NA	intergenic	2	35.4711	88.3336	9.17298	32.5318	32.8426	21.9397	86.9294	71.4031	22.1715	70.5016	47.3793	96.5321	26.4263	6.9835	48.9338	88.4839	42.2786	70.5611	7.46402	79.4878	73.0668	8.06418	48.2446	43.4825	69.1042	21.783	40.5447	40.8093	61.5699	89.0654	50.4642	12.7279	45.4795	80.1123	20.9522
TAD1149	27	176	15.3409	2.34911e-09	4.5598	6	8100000	10450000	TAD1149;cg08570574	9086309	9086309	NA	intergenic	2	10.2276	9.25792	11.9054	7.67119	12.9472	8.68991	7.51255	8.88668	11.238	11.0861	10.3782	10.0665	13.2824	41.9724	5.62044	43.108	11.3477	11.1467	39.915	9.58875	11.6211	12.0055	7.77048	10.8646	11.8401	9.1846	10.8089	8.68296	8.69375	10.6928	9.17069	10.022	8.33541	9.21881	9.46356
TAD1149	27	176	15.3409	2.34911e-09	4.5598	6	8100000	10450000	TAD1149;cg09094473	9397012	9397012	NA	intergenic	2	69.5206	87.4944	57.6926	36.6726	51.7605	89.415	63.9423	92.6965	93.4441	49.8372	92.2569	52.6355	90.5104	94.5648	46.62	92.7227	91.7416	58.0652	91.5698	57.3535	31.578	94.3398	88.1862	33.589	93.2003	92.3279	56.3096	89.5278	93.7311	86.5715	90.5253	89.9666	22.4137	56.0398	91.2938
TAD1149	27	176	15.3409	2.34911e-09	4.5598	6	8100000	10450000	TAD1149;cg00424967	10163569	10163569	NA|NA|NA	transcript|intron|intergenic	2	7.05507	42.6598	7.92576	13.9905	10.3507	47.64	4.92554	6.32864	6.58382	8.5314	45.4777	7.43972	78.9322	10.5198	5.11749	48.0645	42.3026	29.0556	5.37446	8.24367	12.1638	9.34267	8.09183	9.52279	7.96315	5.54418	32.5594	7.00784	10.6743	32.7949	34.1216	19.8696	5.62701	38.7705	6.17582
TAD1149	27	176	15.3409	2.34911e-09	4.5598	6	8100000	10450000	TAD1149;cg07492757	10420035	10420035	TFAP2A|NA	promoter|intergenic	2	50.8954	43.9218	86.8622	85.8155	54.9718	78.7594	74.6905	89.1775	91.2551	74.2634	86.6166	90.5395	54.0122	77.4741	88.1729	90.0507	76.3565	75.6759	92.9433	88.0274	79.3339	14.5986	88.9364	83.6917	87.4361	84.3397	90.2712	39.9857	46.8712	87.1161	60.5797	84.7726	80.7404	81.8233	89.4138
TAD1149	27	176	15.3409	2.34911e-09	4.5598	6	8100000	10450000	TAD1149;cg01808130	8435206	8435206	SLC35B3|LOC100506207|SLC35B3|SLC35B3	transcript|promoter|intron|exon	2	95.7732	95.9648	95.0115	96.1543	96.028	96.2273	96.9846	96.3029	96.1856	95.6017	96.1056	95.2348	96.851	95.2469	97.0435	96.1361	95.8229	94.3067	96.296	96.7723	96.289	96.2373	96.2326	96.5293	96.772	95.689	96.2571	94.5201	95.5343	95.2029	97.008	94.7252	95.8603	96.2221	95.4063
TAD1149	27	176	15.3409	2.34911e-09	4.5598	6	8100000	10450000	TAD1149;cg04053200	8102882	8102882	EEF1E1-BLOC1S5|EEF1E1|NA	promoter|promoter|intergenic	2	97.6222	97.6334	97.3785	97.957	97.8479	97.8629	97.6758	97.3316	97.6939	97.478	97.5388	97.1207	97.974	97.8503	97.7019	97.7876	98.0802	97.369	97.7045	97.4917	98.0035	97.7408	97.7556	97.3873	98.0047	97.4532	97.76	98.1486	97.7988	97.3999	97.6821	97.6775	97.4095	97.6304	97.5095
TAD1149	27	176	15.3409	2.34911e-09	4.5598	6	8100000	10450000	TAD1149;cg16786581	10320712	10320712	NA	intergenic	2	42.2691	22.3101	13.814	27.7983	15.3851	52.5807	80.5584	65.4471	55.9239	25.2991	86.5105	17.1064	86.7095	65.9918	48.9392	22.1657	49.2291	46.0849	87.0664	51.4693	52.0713	49.247	43.3521	57.3672	40.643	9.99108	39.5218	48.4032	52.7117	30.7781	51.0405	42.9215	7.47509	13.392	19.1946
TAD1149	27	176	15.3409	2.34911e-09	4.5598	6	8100000	10450000	TAD1149;cg09568252	8952871	8952871	NA	intergenic	2	29.1104	18.924	16.4908	9.86373	36.9251	49.9202	10.1951	43.0224	29.8551	18.3649	13.7609	14.5469	19.0138	88.5252	10.0475	22.0386	18.8667	20.5731	14.528	37.6269	16.9562	21.8759	30.5612	16.5545	42.6221	13.4534	19.3671	14.9987	15.5049	18.6801	16.2923	16.9799	10.1572	12.6783	16.4046
TAD1149	27	176	15.3409	2.34911e-09	4.5598	6	8100000	10450000	TAD1149;cg00110654	10385489	10385489	NA	intergenic	2	6.98899	60.1311	25.0199	93.1206	10.7362	85.42	4.25324	6.11622	85.0428	6.06551	40.68	95.0469	40.2174	8.39136	48.6026	97.0635	6.99242	64.5013	15.4655	77.5329	5.1644	44.3468	64.6088	15.0691	7.06202	87.2624	91.76	62.3659	8.08772	12.8376	5.72841	87.6737	10.3425	91.752	56.9711
TAD1149	27	176	15.3409	2.34911e-09	4.5598	6	8100000	10450000	TAD1149;cg27121408	9112687	9112687	NA	intergenic	2	10.6972	28.1108	11.2176	7.16848	12.6796	10.2021	6.96281	14.9837	8.71881	12.6849	9.4086	9.71697	9.89338	34.398	5.05759	8.76619	29.9435	10.5857	7.67986	7.65196	23.2032	10.5414	7.35974	9.11123	13.0178	7.73979	9.26938	7.8894	8.9578	9.68644	7.96643	27.3072	6.21249	8.20884	10.096
TAD1149	27	176	15.3409	2.34911e-09	4.5598	6	8100000	10450000	TAD1149;cg00575066	10390039	10390039	NA	intergenic	2	78.1265	96.1016	96.1449	96.1471	95.7955	90.2808	96.2202	96.1587	95.9129	97.0447	96.8464	96.6718	59.6255	92.2067	97.2832	97.5005	97.3233	91.9109	94.5224	94.5533	66.1905	95.5617	97.5051	96.6054	96.8875	40.9386	90.968	96.4715	96.4266	97.321	96.6559	92.4494	96.7219	94.4924	95.3432
TAD1149	27	176	15.3409	2.34911e-09	4.5598	6	8100000	10450000	TAD1149;cg23375552	10426310	10426310	NA	intergenic	2	89.3529	87.0582	86.6683	88.6893	88.6012	88.5391	91.0545	90.7996	91.3032	86.4816	88.0118	87.2437	87.8744	90.1796	88.1709	90.3003	89.0477	90.6614	86.3938	91.7369	88.2797	85.504	90.2915	87.6855	90.0426	88.9925	90.1945	89.6584	87.9465	90.0226	89.768	88.3019	88.6013	88.6125	89.6594
TAD1149	27	176	15.3409	2.34911e-09	4.5598	6	8100000	10450000	TAD1149;ENSG00000251164	8652370	8654079	LOC100506207|HULC|HULC|LOC100506207|HULC|HULC|HULC|HULC	transcript|transcript|promoter|intron|intron|exon|cds|threeUTR	1	14.3569	13.5583	17.7687	19.1667	8.2481	17.7111	12.2241	18.83	14.2334	14.2053	20.2492	9.98898	5.13922	13.2978	14.838	26.1668	22.4593	22.8274	10.2777	21.9875	5.146	15.0206	22.563	10.161	10.3804	18.798	13.0032	24.2888	14.0433	21.5773	11.4744	23.9129	24.2586	16.6939	15.8259
TAD1149	27	176	15.3409	2.34911e-09	4.5598	6	8100000	10450000	TAD1149;cg25354551	8192098	8192098	NA	intergenic	2	39.4627	46.7371	84.6275	91.8681	89.4456	92.1456	90.9754	92.7906	11.6875	18.9811	93.025	41.1116	91.5694	92.7495	92.1052	93.5396	11.3748	91.0048	42.447	91.9556	92.034	34.6352	7.22497	90.0706	41.6465	40.2705	44.8347	30.9093	36.1043	48.2591	90.2244	35.6568	89.3448	38.1218	88.655
TAD1149	27	176	15.3409	2.34911e-09	4.5598	6	8100000	10450000	TAD1149;cg18842300	9399598	9399598	NA	intergenic	2	9.69518	12.1264	40.5916	73.4338	10.5519	8.49767	36.8663	8.03664	8.61175	35.4334	7.72064	8.04028	10.9956	10.9354	5.32766	7.88598	8.68272	41.2094	11.613	87.936	12.6692	10.8186	81.3276	8.23408	8.20659	5.86045	7.24071	7.16072	7.82603	44.7954	43.0843	9.78301	6.99955	31.6664	9.89832
TAD1149	27	176	15.3409	2.34911e-09	4.5598	6	8100000	10450000	TAD1149;cg22267770	10422139	10422139	NA	intergenic	2	49.2835	34.8948	71.5394	92.1572	92.8695	88.0344	93.3598	89.0185	93.4887	94.5332	86.6097	96.1253	92.9842	89.8551	84.4937	94.5838	42.7788	94.3138	95.8189	96.6151	43.7934	94.2048	92.8924	65.3605	93.2128	94.2592	91.2103	52.9811	86.2347	88.4779	15.056	93.2113	94.3993	57.839	95.82
TAD1149	27	176	15.3409	2.34911e-09	4.5598	6	8100000	10450000	TAD1149;cg20906291	10382103	10382103	NA	intergenic	2	47.8498	35.6533	4.32255	37.6858	27.0165	42.53	96.3666	94.131	95.6774	39.0349	50.2185	95.2464	76.79	39.8377	4.54282	80.2855	6.95965	95.0159	56.1098	53.8719	48.6344	38.4226	96.264	21.0241	42.7094	41.1843	14.887	38.5496	22.0229	53.6204	36.4002	81.2946	83.4773	75.094	37.6316
TAD1149	27	176	15.3409	2.34911e-09	4.5598	6	8100000	10450000	TAD1149;cg10036421	9290738	9290738	NA	intergenic	2	22.2017	27.0144	30.5446	19.2594	19.4111	25.59	17.21	24.5207	25.6392	19.0688	27.3127	23.8307	16.1428	39.2826	28.077	21.5721	21.5949	17.2298	18.0547	19.0675	22.2665	30.1229	26.6361	21.4399	17.2237	23.8025	18.2679	21.7489	22.4697	26.1851	20.8721	18.6128	23.704	14.8135	21.5313
TAD1149	27	176	15.3409	2.34911e-09	4.5598	6	8100000	10450000	TAD1149;cg03826642	10268858	10268858	NA	intergenic	2	24.5256	5.87051	38.0836	34.8402	5.87563	42.3105	3.03214	3.67013	5.5446	3.93831	6.71874	12.255	5.24566	92.9384	38.5729	57.1698	3.73924	43.4057	4.26654	31.3825	5.83498	35.9449	38.4672	4.98747	3.41671	37.7774	3.88668	40.3765	79.0193	41.1257	83.7641	35.0303	49.5365	16.3373	3.94289
TAD1149	27	176	15.3409	2.34911e-09	4.5598	6	8100000	10450000	TAD1149;cg15219145	10411911	10411911	TFAP2A|TFAP2A-AS1|TFAP2A|TFAP2A|TFAP2A	transcript|promoter|intron|exon|fiveUTR	2	52.5011	11.0631	78.8848	88.7623	63.593	7.67598	65.8008	91.5079	42.2258	38.0004	6.01179	53.0877	64.1823	61.9789	37.1012	60.8836	14.5243	60.1164	19.5644	75.11	71.259	36.9078	91.5141	32.3291	20.0644	57.5191	11.0239	26.4985	51.3449	38.7559	8.33822	56.0271	82.8674	65.0465	10.056
TAD1149	27	176	15.3409	2.34911e-09	4.5598	6	8100000	10450000	TAD1149;cg19215764	8383780	8383780	NA	intergenic	2	17.0046	15.1564	44.8821	12.1128	22.7999	79.869	43.7891	40.1676	14.4326	35.2713	88.5234	27.9759	21.1279	14.6178	34.8955	47.7454	42.0464	17.2282	49.2028	48.7732	45.998	17.37	13.0729	21.427	86.1431	33.0582	50.8272	16.5811	40.6883	21.1585	38.7735	38.1122	37.9351	37.8529	86.2089
TAD1149	27	176	15.3409	2.34911e-09	4.5598	6	8100000	10450000	TAD1149;cg20887073	10381764	10381764	NA	intergenic	2	58.2395	56.4385	56.4173	83.9337	86.3613	82.0093	95.9558	96.6016	57.6637	88.031	56.0133	90.9022	57.0678	89.4602	70.9354	58.1474	84.835	95.4602	58.4567	89.9398	83.9012	63.9614	95.129	65.7872	60.7646	55.8127	75.3371	85.1601	82.762	57.804	59.0462	83.7925	92.6491	90.0769	81.885
TAD1149	27	176	15.3409	2.34911e-09	4.5598	6	8100000	10450000	TAD1149;cg08617135	9516073	9516073	NA	intergenic	2	96.6554	92.1442	13.2494	48.3789	13.0508	56.2399	53.0923	63.2534	20.2289	12.6563	94.6132	16.5166	94.6947	67.4496	34.1967	16.1406	54.5473	18.3246	92.9075	43.1112	91.736	88.7777	29.2332	19.7883	94.1413	49.9248	20.1784	12.042	95.3583	17.6558	53.5467	14.5913	14.7035	42.8543	16.2635
TAD1149	27	176	15.3409	2.34911e-09	4.5598	6	8100000	10450000	TAD1149;cg02152351	8436296	8436296	LOC100506207|SLC35B3|LOC100506207	transcript|promoter|exon	2	15.3151	77.0306	18.3506	59.7795	14.6526	44.1353	41.684	92.0345	50.5628	48.0118	94.2428	39.0356	9.13445	90.8351	7.13394	94.5438	95.201	38.1424	42.3384	44.6849	8.84803	40.8454	58.7054	30.3803	14.2639	21.3971	50.689	93.9771	40.2384	92.7705	51.7166	42.3312	62.2555	46.6045	75.8829
TAD1149	27	176	15.3409	2.34911e-09	4.5598	6	8100000	10450000	TAD1149;cg13373589	10416034	10416034	TFAP2A-AS1|TFAP2A|TFAP2A|TFAP2A|TFAP2A-AS1	transcript|transcript|promoter|intron|exon	2	75.84	67.6173	48.5119	84.305	50.7891	38.3848	49.8055	66.9099	85.6364	27.7932	7.77024	88.5229	47.8114	42.4432	75.3967	50.0025	47.9625	50.7091	47.2495	75.79	45.1912	85.1155	46.7367	46.0592	11.0061	41.1496	49.1597	83.4561	78.1487	67.161	80.2279	42.4856	37.38	46.8353	86.0155
TAD1149	27	176	15.3409	2.34911e-09	4.5598	6	8100000	10450000	TAD1149;cg22836400	10415636	10415636	TFAP2A-AS1|TFAP2A|TFAP2A|TFAP2A-AS1|TFAP2A|TFAP2A-AS1	transcript|transcript|promoter|intron|intron|exon	2	75.3783	28.055	37.2196	52.5332	42.383	29.7841	93.5749	13.0985	21.3457	63.0024	83.579	93.1734	86.7151	20.7691	32.2653	44.5446	5.87604	64.2843	62.8621	71.8311	15.1063	68.7314	91.5136	39.5594	76.4581	73.4654	89.5361	53.8738	67.6196	23.0316	38.5924	89.7158	89.8931	86.8032	28.82
TAD1149	27	176	15.3409	2.34911e-09	4.5598	6	8100000	10450000	TAD1149;cg13208088	10392519	10392519	NA	intergenic	2	76.4864	81.877	84.7754	55.045	80.1333	19.7789	82.2926	87.298	89.0231	25.3632	14.9195	87.21	35.4387	80.3145	88.3683	87.9818	30.2963	77.9926	10.7891	82.6505	76.6583	21.763	45.1733	22.5381	12.5237	54.9809	23.1427	80.0862	57.4016	11.3685	87.8423	87.8355	29.8999	39.5492	66.9779
TAD1149	27	176	15.3409	2.34911e-09	4.5598	6	8100000	10450000	TAD1149;cg20168806	10382828	10382828	NA	intergenic	2	96.1817	87.9851	93.5244	97.1451	92.9109	95.9542	97.0842	96.4792	93.5162	92.173	87.0701	95.5303	97.0109	97.0489	76.6831	97.2385	55.3463	95.8484	87.5182	97.1669	96.7641	96.3842	96.8912	94.3889	64.4326	96.6032	96.0782	92.9383	19.0319	91.4543	95.6818	91.6464	92.1046	95.8471	97.0176
TAD1149	27	176	15.3409	2.34911e-09	4.5598	6	8100000	10450000	TAD1149;cg09414983	9399677	9399677	NA	intergenic	2	47.2527	45.194	29.9596	42.55	10.878	49.9478	45.6372	11.643	86.1843	36.5723	92.5082	12.8687	51.8839	66.004	7.94852	15.7095	69.4259	49.76	54.7694	41.6064	22.3964	20.0786	40.4241	9.62211	11.8587	39.3539	13.365	93.8035	11.8878	16.6952	47.1883	9.35757	38.1978	37.2515	39.9703
TAD1149	27	176	15.3409	2.34911e-09	4.5598	6	8100000	10450000	TAD1149;cg11018892	9648219	9648219	NA	intergenic	2	89.2184	94.8796	71.2897	55.8466	95.3621	96.2813	94.5642	96.8864	96.224	85.2701	96.719	94.7373	96.0878	96.6688	69.514	74.5941	96.0717	83.1337	95.2632	64.6624	77.5262	96.0284	94.6579	80.8966	97.7565	87.0347	96.8762	66.0446	95.1972	91.5984	96.9455	94.5658	45.1931	67.8411	96.3658
TAD1149	27	176	15.3409	2.34911e-09	4.5598	6	8100000	10450000	TAD1149;cg09862148	10388322	10388322	NA	intergenic	2	59.4669	96.21	59.3794	54.0356	11.8363	76.3082	57.5114	96.6163	95.4164	61.3295	95.3947	94.3511	96.375	96.0055	95.1662	96.1098	57.9379	96.1506	95.1636	55.7434	66.6693	93.5555	95.6677	29.3669	58.2323	52.2368	96.6395	56.4433	64.449	95.5406	58.0931	79.4294	12.4245	53.9037	93.7554
TAD1149	27	176	15.3409	2.34911e-09	4.5598	6	8100000	10450000	TAD1149;cg02407720	10421372	10421372	NA	intergenic	2	93.0842	90.5768	91.0722	91.4081	84.4069	47.2259	94.5311	71.1188	93.8983	19.5682	90.6391	92.4116	53.1045	46.2678	95.4581	94.471	40.2298	92.6484	50.5019	91.6595	51.3996	58.3516	93.3773	89.3831	93.6429	92.6151	91.0683	92.3018	41.1294	75.2321	43.4212	93.3023	92.5878	76.2139	93.9336
TAD1149	27	176	15.3409	2.34911e-09	4.5598	6	8100000	10450000	TAD1149;cg21080336	10426657	10426657	NA	intergenic	2	94.5444	55.0057	93.4005	72.6248	90.7292	86.0386	94.2881	95.3669	93.8436	91.197	90.1737	93.909	91.8448	94.2347	80.7267	94.9698	57.6432	96.4132	88.9741	86.1133	87.4592	92.9736	92.6418	92.0293	93.7519	93.7675	90.9005	95.2897	88.1233	92.6776	74.134	89.3646	93.0896	95.6519	95.3538
TAD1149	27	176	15.3409	2.34911e-09	4.5598	6	8100000	10450000	TAD1149;cg05458412	9942625	9942625	NA|NA|NA	transcript|intron|intergenic	2	12.8495	12.8508	13.3014	12.1373	15.6376	25.6269	17.3037	14.3405	17.6137	9.73841	18.1495	25.0609	11.0759	35.237	15.0475	15.9355	9.36385	13.2678	15.4814	12.0125	15.7081	18.0724	15.8171	14.4968	8.90678	11.9038	13.9779	13.474	9.48417	16.7096	17.6787	11.9641	11.6692	15.612	14.8886
TAD1149	27	176	15.3409	2.34911e-09	4.5598	6	8100000	10450000	TAD1149;cg14009588	10415631	10415631	TFAP2A-AS1|TFAP2A|TFAP2A|TFAP2A-AS1|TFAP2A|TFAP2A-AS1	transcript|transcript|promoter|intron|intron|exon	2	59.1654	19.6153	10.9841	55.6364	42.8461	9.8538	91.5815	7.84622	18.2566	17.9114	71.6696	82.3306	65.7311	16.4691	3.96263	73.9396	6.36807	28.6669	37.5653	59.8947	6.73977	67.7787	93.2292	16.7846	17.9275	81.1405	86.9798	14.1829	53.2333	15.5124	11.1119	88.0881	81.32	89.7494	9.79567
TAD1149	27	176	15.3409	2.34911e-09	4.5598	6	8100000	10450000	TAD1149;cg16226962	10415687	10415687	TFAP2A-AS1|TFAP2A|TFAP2A|TFAP2A-AS1|TFAP2A|TFAP2A-AS1	transcript|transcript|promoter|intron|intron|exon	2	42.9138	35.0448	43.2424	53.8558	36.7682	27.9725	30.2748	25.1994	27.0036	41.0371	32.4226	42.8643	35.2053	3.83037	3.39452	40.5799	6.83052	39.6567	11.6821	53.154	41.8959	10.5112	38.6474	44.4396	51.9562	5.58754	32.2469	25.0716	5.08884	44.8939	23.0157	55.4091	41.8658	49.7931	29.6439
TAD1149	27	176	15.3409	2.34911e-09	4.5598	6	8100000	10450000	TAD1149;cg02622074	10412225	10412225	TFAP2A|TFAP2A-AS1|TFAP2A|TFAP2A|TFAP2A	transcript|promoter|intron|exon|fiveUTR	2	85.3801	74.3242	83.5755	95.1296	57.9008	51.714	96.2269	97.0853	87.2971	79.1105	81.9175	95.047	54.3773	96.6219	68.7908	89.1107	79.5413	97.0878	17.1764	98.0577	53.1416	91.5435	96.6199	62.8744	79.2253	88.5145	48.9861	88.5281	70.9222	84.0974	48.4277	78.6803	95.5576	95.536	89.2295
TAD1149	27	176	15.3409	2.34911e-09	4.5598	6	8100000	10450000	TAD1149;cg09579310	10395947	10395947	NA	intergenic	2	95.1067	94.1171	88.3905	94.3479	49.765	91.3953	95.6078	50.1566	95.4223	94.1194	93.8268	93.292	95.701	94.327	95.4752	92.8408	94.9879	94.5576	96.142	95.4428	91.219	95.5153	94.0008	95.0939	94.2893	93.1418	60.4647	94.7474	92.5378	94.6545	57.4142	91.8849	93.6381	93.871	89.6984
TAD1149	27	176	15.3409	2.34911e-09	4.5598	6	8100000	10450000	TAD1149;cg05639246	10393778	10393778	NA	intergenic	2	93.5246	92.6672	92.0902	92.7714	44.5641	93.0307	93.4889	92.8323	91.9779	91.7972	90.8996	91.9997	92.8452	90.5421	95.0134	94.0381	94.1119	89.7427	92.5767	93.2639	93.3785	91.0096	94.2468	90.8493	94.1182	92.7587	93.9244	94.16	93.9327	92.4512	93.8025	92.4613	91.5674	90.8386	92.4167
TAD1149	27	176	15.3409	2.34911e-09	4.5598	6	8100000	10450000	TAD1149;cg25940847	10412479	10412479	TFAP2A|TFAP2A-AS1|TFAP2A|TFAP2A|TFAP2A	transcript|promoter|intron|exon|fiveUTR	2	92.9114	90.5427	86.9422	92.6082	91.3379	92.4766	94.3427	93.2388	93.3754	93.5327	89.7261	90.5232	66.9261	94.4123	84.1617	92.2401	83.4633	93.4719	48.3914	95.0534	94.248	94.6953	92.1546	81.3281	83.9978	91.9576	89.5953	95.8096	92.0899	91.9816	82.3437	80.9135	92.6811	92.4301	94.3967
TAD1149	27	176	15.3409	2.34911e-09	4.5598	6	8100000	10450000	TAD1149;cg09255586	10415801	10415801	TFAP2A-AS1|TFAP2A|TFAP2A|TFAP2A|TFAP2A-AS1	transcript|transcript|promoter|intron|exon	2	91.5032	9.90828	41.19	55.066	93.106	81.0305	87.1476	44.609	42.5049	88.9183	83.0463	39.3361	85.9221	79.2219	70.7525	51.4565	45.6583	45.7684	45.9698	87.8026	45.537	46.5886	94.2081	79.5414	92.0115	36.2682	40.2035	91.466	86.5481	38.3306	83.1997	90.1607	40.6434	87.9373	90.9012
TAD1149	27	176	15.3409	2.34911e-09	4.5598	6	8100000	10450000	TAD1149;cg05806054	8103023	8103023	EEF1E1-BLOC1S5|EEF1E1|NA	promoter|promoter|intergenic	2	94.2381	92.4537	92.7712	90.375	94.7448	90.1449	93.8856	93.8414	94.9728	92.3327	91.4584	91.4755	92.0225	93.5018	94.2268	93.0757	94.8715	93.7729	91.8637	93.4477	93.271	95.5927	92.7917	93.8304	93.1707	90.043	93.1349	93.5004	92.9383	91.8663	93.6606	93.0879	93.0568	91.819	94.4296
TAD1149	27	176	15.3409	2.34911e-09	4.5598	6	8100000	10450000	TAD1149;cg00405198	10419885	10419885	TFAP2A|NA	promoter|intergenic	2	95.3746	48.4466	84.2626	92.1709	65.3561	59.5062	85.7263	49.8882	77.1349	66.1721	71.4276	96.0611	20.6894	46.2487	82.1645	74.9781	65.0324	57.6486	71.8752	87.705	45.3511	85.7232	79.3332	58.9717	89.9885	91.8002	66.6341	86.5075	39.6747	49.6693	47.1703	54.2317	79.9982	88.0049	82.0928
TAD1149	27	176	15.3409	2.34911e-09	4.5598	6	8100000	10450000	TAD1149;cg20540714	10415873	10415873	TFAP2A-AS1|TFAP2A|TFAP2A|TFAP2A|TFAP2A-AS1	transcript|transcript|promoter|intron|exon	2	9.55398	58.3186	90.7427	92.5458	53.2157	14.3607	33.1905	85.7004	51.9838	34.9097	86.0801	91.0667	90.3746	91.6766	81.644	47.2052	49.9224	56.9813	90.6119	45.2285	9.07587	87.2347	93.0582	87.46	82.7778	92.0876	66.253	62.8612	57.754	88.1745	84.0419	90.9596	79.3069	71.5778	93.2486
TAD1149	27	176	15.3409	2.34911e-09	4.5598	6	8100000	10450000	TAD1149;ENSG00000229950	10409573	10416679	TFAP2A-AS1|TFAP2A|TFAP2A-AS1|TFAP2A|TFAP2A-AS1|TFAP2A|TFAP2A-AS1|TFAP2A|TFAP2A|TFAP2A|TFAP2A	transcript|transcript|promoter|promoter|intron|intron|exon|exon|cds|fiveUTR|threeUTR	1	36.8192	5.24507	5.3489	21.1713	12.0832	0	19.4815	29.8089	10.1401	17.5048	0	17.9051	0	29.8747	4.94599	0	14.3549	37.0036	0	33.6302	10.292	21.6394	13.2788	8.05242	0	13.1315	14.1219	13.8962	7.92848	0	0	0	24.2586	7.96499	12.9055
TAD1149	27	176	15.3409	2.34911e-09	4.5598	6	8100000	10450000	TAD1149;cg07083854	10377861	10377861	NA	intergenic	2	9.19943	9.3553	13.0101	8.80853	10.7315	8.15722	6.58918	7.99714	9.05686	9.33575	10.4134	10.3856	39.1446	8.50774	7.12173	8.39887	9.47293	9.03449	8.35675	8.8588	9.50476	40.354	7.1761	9.29665	9.92346	8.21989	10.1802	7.46619	9.19106	8.88058	8.84294	9.43115	7.55121	9.21426	7.63808
TAD1149	27	176	15.3409	2.34911e-09	4.5598	6	8100000	10450000	TAD1149;cg03074925	10425625	10425625	NA	intergenic	2	43.3418	39.6377	48.2269	68.9447	56.4284	28.1282	69.3739	47.7049	54.5675	33.9773	11.2844	54.409	18.8414	49.1298	47.6821	11.8716	14.2273	35.1079	14.7298	60.6724	50.0194	23.6553	61.9313	32.042	61.6603	27.5687	43.028	54.368	45.8601	64.3898	73.3839	27.2899	57.326	31.2464	15.8912
TAD1149	27	176	15.3409	2.34911e-09	4.5598	6	8100000	10450000	TAD1149;cg07606381	8435919	8435919	LOC100506207|SLC35B3|LOC100506207	transcript|promoter|exon	2	97.8461	98.1689	97.9062	98.5001	98.0937	98.278	98.5613	98.6179	97.8832	98.1306	98.3089	96.718	98.1335	99.1969	96.4903	98.3505	98.4445	98.4457	98.432	98.2348	97.9922	98.0398	98.3808	97.3171	98.6769	98.2815	98.3821	98.5069	97.4871	98.5115	98.1971	97.4918	98.2819	98.4665	97.3338
TAD1149	27	176	15.3409	2.34911e-09	4.5598	6	8100000	10450000	TAD1149;cg11811610	10390811	10390811	NA	intergenic	2	55.906	53.309	46.6137	70.6943	57.1696	25.5971	53.0553	68.283	55.5899	78.5426	54.6763	80.684	57.529	75.5157	65.3247	82.4123	59.2188	41.6885	54.8516	57.5443	80.7883	58.3216	84.3703	59.5283	76.5557	74.0053	77.6651	52.7289	50.6176	56.8193	57.1192	26.0107	83.0275	71.3015	85.7325
TAD1149	27	176	15.3409	2.34911e-09	4.5598	6	8100000	10450000	TAD1149;cg09415754	10385392	10385392	NA	intergenic	2	35.2907	59.351	37.169	48.5934	65.6709	38.6396	71.1416	25.7545	43.7944	54.1333	65.1081	54.3432	40.6166	55.5088	40.4109	73.3608	40.4812	70.3843	58.8274	65.894	49.429	12.0637	70.7469	56.1831	33.8201	74.7203	69.2883	76.6862	4.56201	69.9885	61.296	51.9339	68.9302	47.443	67.7846
TAD1149	27	176	15.3409	2.34911e-09	4.5598	6	8100000	10450000	TAD1149;cg22168676	10060780	10060780	NA|NA|NA	transcript|intron|intergenic	2	10.3251	84.9628	47.3164	96.1588	49.2486	45.3526	9.89977	46.0299	9.59197	11.5328	95.6102	48.7174	59.5206	8.34039	6.38831	55.3863	13.5456	11.0116	49.7962	8.14785	50.0023	12.0177	95.5942	16.56	11.9315	47.2995	47.4849	46.5975	94.3209	12.0871	46.62	45.2625	37.0556	42.0076	8.55132
TAD1149	27	176	15.3409	2.34911e-09	4.5598	6	8100000	10450000	TAD1149;cg22367191	10425648	10425648	NA	intergenic	2	2.65825	2.17813	15.735	50.2921	36.3648	9.27591	10.3004	4.37659	2.8888	9.75621	2.81695	49.9031	2.79472	12.0466	2.22214	2.74558	2.09714	2.46703	2.98867	79.4171	19.5568	2.12894	95.5423	4.04486	43.8686	27.8855	16.2445	1.96686	2.85338	8.67573	76.2981	2.40538	19.6087	23.1034	2.44822
TAD1149	27	176	15.3409	2.34911e-09	4.5598	6	8100000	10450000	TAD1149;cg02271790	10381196	10381196	NA	intergenic	2	96.6353	57.7351	96.2584	96.5019	97.4275	61.0091	97.9988	97.1737	97.3686	91.0867	48.0939	52.8679	95.7254	92.1927	92.0713	54.8821	81.3724	96.9821	49.1577	97.9405	94.9541	97.5276	97.2561	91.5293	97.0838	46.276	94.8091	95.7986	47.6992	96.329	91.0678	97.2395	89.0618	97.0012	95.889
TAD1149	27	176	15.3409	2.34911e-09	4.5598	6	8100000	10450000	TAD1149;cg17557766	10420696	10420696	TFAP2A|NA	promoter|intergenic	2	85.3423	93.4179	93.0271	6.16228	93.9671	93.7829	94.1661	94.836	96.0882	95.186	95.2102	46.0058	94.5679	96.094	42.1579	94.3645	51.235	95.3598	93.4588	6.49996	48.2304	96.4756	95.1291	89.3765	95.3071	89.6898	94.7621	47.8596	93.7447	94.8404	46.5341	94.8348	79.5435	92.7105	50.8335
TAD1149	27	176	15.3409	2.34911e-09	4.5598	6	8100000	10450000	TAD1149;cg16613240	10099623	10099623	NA|NA|NA	transcript|intron|intergenic	2	32.1249	94.6331	12.994	61.6815	89.5979	50.8969	94.9365	83.9358	60.6628	56.2917	96.1201	20.3973	93.0189	75.7868	5.54013	5.48858	8.70559	95.8154	52.2126	87.9864	82.1329	95.5049	96.5899	84.6058	65.6373	49.8117	5.96153	38.4505	50.5726	7.89277	60.8111	8.12734	52.8768	49.4196	53.3291
TAD1149	27	176	15.3409	2.34911e-09	4.5598	6	8100000	10450000	TAD1149;cg09288780	10413394	10413394	TFAP2A-AS1|TFAP2A|TFAP2A-AS1|TFAP2A|TFAP2A-AS1|TFAP2A	transcript|transcript|promoter|promoter|intron|intron	2	90.6359	81.3076	84.7871	85.9878	35.3738	87.3139	95.0245	89.6064	84.6108	77.6635	57.2346	90.2237	93.7662	91.9715	88.0689	94.6048	78.8783	94.4261	73.7358	95.1734	87.8978	88.1724	93.7667	84.7748	94.3095	91.7035	92.0332	83.0492	91.5113	52.1958	24.631	80.3369	92.328	86.0628	63.5484
TAD1149	27	176	15.3409	2.34911e-09	4.5598	6	8100000	10450000	TAD1149;cg09285851	10099656	10099656	NA|NA|NA	transcript|intron|intergenic	2	5.86622	96.3704	5.01051	50.2582	65.0269	42.056	96.4161	75.9591	52.1331	41.8028	96.2681	6.49226	95.1902	64.4989	2.72785	3.17626	4.20939	96.4814	42.4533	86.177	53.6814	97.3352	97.2072	42.6335	48.5112	38.2528	3.44286	3.30526	41.0112	4.1978	50.1745	5.6398	12.2779	37.5174	44.4547
TAD1149	27	176	15.3409	2.34911e-09	4.5598	6	8100000	10450000	TAD1149;cg21040775	10383669	10383669	NA	intergenic	2	64.3823	86.3562	61.9293	46.6067	78.4748	89.7208	93.8638	95.5985	96.3136	88.7087	95.455	94.2349	59.0633	44.5825	91.5287	95.9939	52.3443	94.7291	94.6891	93.8627	47.8124	96.3069	93.2961	92.2369	89.7693	94.0821	85.8371	91.5091	90.4333	94.6187	88.1592	94.8742	95.5463	73.6228	94.5306
TAD1149	27	176	15.3409	2.34911e-09	4.5598	6	8100000	10450000	TAD1149;cg27631817	10060938	10060938	NA|NA|NA|NA	transcript|intron|fiveUTR|intergenic	2	95.0297	95.4517	47.6066	63.9331	47.4655	93.3841	69.2995	70.8232	52.8509	41.7807	95.8746	94.2803	94.5142	92.6898	91.7054	95.989	55.0909	92.9741	95.8225	12.4011	94.9683	95.9527	95.903	83.0347	93.4524	93.4663	96.0794	95.1223	93.9663	94.7673	92.9621	92.0545	92.3868	84.8019	94.0393
TAD1149	27	176	15.3409	2.34911e-09	4.5598	6	8100000	10450000	TAD1149;cg07111721	8282662	8282662	NA	intergenic	2	25.465	27.1534	24.9636	17.2805	21.5092	22.7367	16.5192	21.9899	21.0094	19.0931	26.3507	20.0374	25.1548	30.757	18.1178	24.6838	14.9639	22.5099	18.3703	19.5084	24.0784	27.533	23.1119	20.3399	19.3088	19.806	21.902	15.3157	20.4911	24.1502	19.2666	21.8685	17.6772	23.9117	31.4761
TAD1149	27	176	15.3409	2.34911e-09	4.5598	6	8100000	10450000	TAD1149;cg12377424	10412286	10412286	TFAP2A|TFAP2A-AS1|TFAP2A|TFAP2A|TFAP2A	transcript|promoter|intron|exon|fiveUTR	2	96.8359	90.8528	94.324	96.4861	95.0786	91.195	96.9067	96.8441	95.5195	96.0137	49.2467	95.1776	90.0601	96.2317	80.8035	95.3315	90.4265	96.8087	79.8598	97.8405	93.1806	73.1666	83.0423	77.6298	86.0733	94.6878	92.4177	96.426	92.4142	94.3888	68.8561	88.9725	96.2057	96.2547	95.702
TAD1149	27	176	15.3409	2.34911e-09	4.5598	6	8100000	10450000	TAD1149;cg21658347	9865260	9865260	NA|NA|NA|NA	transcript|promoter|intron|intergenic	2	14.9467	48.5005	13.6586	9.67039	11.0237	9.6934	7.39286	11.2148	42.0892	11.0556	11.1663	11.8222	13.1516	35.4057	6.91774	10.6857	10.885	12.3538	12.0081	9.78373	11.724	10.3369	10.0372	12.1969	45.2033	9.1288	12.489	9.14927	9.43082	11.0807	9.60739	11.3953	8.26772	12.3693	11.0967
TAD1149	27	176	15.3409	2.34911e-09	4.5598	6	8100000	10450000	TAD1149;cg16871519	10415597	10415597	TFAP2A-AS1|TFAP2A|TFAP2A|TFAP2A|TFAP2A-AS1	transcript|transcript|promoter|intron|exon	2	10.872	21.5984	5.51497	15.1172	19.8293	3.39164	94.7185	12.3873	34.8712	6.33077	9.23779	66.1104	66.1526	3.56998	10.6402	63.2104	3.27498	31.8778	50.352	15.6458	5.75392	17.0042	86.9146	14.3663	10.0052	72.4117	88.2709	10.0582	17.3662	54.6331	16.5762	82.9342	55.1571	43.3992	38.4168
TAD1149	27	176	15.3409	2.34911e-09	4.5598	6	8100000	10450000	TAD1149;cg25944479	8195062	8195062	NA	intergenic	2	52.7557	41.2537	11.5248	22.6365	40.4274	49.8108	8.60694	10.6946	41.6376	13.504	8.62602	9.24988	42.2735	40.8158	6.7425	13.0578	10.7186	11.266	42.4943	10.93	12.2222	55.7916	8.02729	10.0289	91.5676	8.47063	11.9612	9.30273	41.9855	12.5548	10.4473	10.3021	11.6107	8.67524	10.6786
TAD1149	27	176	15.3409	2.34911e-09	4.5598	6	8100000	10450000	TAD1149;cg04978078	10383147	10383147	NA	intergenic	2	97.7495	10.9968	83.1191	95.1973	93.7472	6.78421	67.9902	94.7298	89.96	57.0678	64.348	96.8352	16.1768	95.6883	66.1155	82.5959	93.8508	52.6414	16.0259	68.3266	21.809	79.8516	96.7892	83.5659	95.3956	54.4488	10.3084	53.3063	65.7086	91.8695	97.1623	6.90075	63.2551	65.6077	52.1563
TAD1149	27	176	15.3409	2.34911e-09	4.5598	6	8100000	10450000	TAD1149;cg10824107	10382069	10382069	NA	intergenic	2	57.8332	41.3428	47.8128	52.4345	56.3141	59.7152	71.7239	68.2568	65.199	43.4279	69.8585	67.6566	60.6338	61.2326	62.2958	60.0014	56.4846	66.3339	40.0321	63.6683	53.4167	59.7797	71.4349	52.9202	44.7242	48.2532	17.9002	28.6813	45.8584	43.901	43.2793	60.4299	63.4752	64.6258	43.1316
TAD1149	27	176	15.3409	2.34911e-09	4.5598	6	8100000	10450000	TAD1149;cg02837825	9607150	9607150	NA	intergenic	2	12.0921	48.6232	50.9115	49.4371	92.1553	14.5557	46.4045	94.5852	13.6843	90.2121	92.6291	90.7168	87.9823	49.72	90.571	93.9969	33.3318	40.9382	44.9459	95.106	70.8189	45.6388	94.6425	92.577	93.0335	91.2838	42.7869	35.5087	89.4522	92.6464	80.5109	91.8416	93.5	90.8543	44.6911
TAD1149	27	176	15.3409	2.34911e-09	4.5598	6	8100000	10450000	TAD1149;cg19607165	10390961	10390961	NA	intergenic	2	83.3487	85.3194	88.5712	85.2959	88.6839	85.8667	88.4435	88.8009	90.5995	84.994	88.0478	93.6693	83.9981	69.7663	87.0963	83.0531	75.8892	87.8227	85.0801	86.9629	85.925	85.6359	93.8336	82.6639	78.7872	46.4162	92.1433	88.7595	90.8938	90.4383	76.2229	86.4386	93.5188	85.7839	85.8281
TAD1149	27	176	15.3409	2.34911e-09	4.5598	6	8100000	10450000	TAD1149;ENSG00000124802	8073593	8102811	EEF1E1-BLOC1S5|EEF1E1|SCARNA27|SCARNA27|EEF1E1-BLOC1S5|EEF1E1|SCARNA27|EEF1E1-BLOC1S5|EEF1E1|EEF1E1|EEF1E1|EEF1E1	transcript|transcript|transcript|promoter|intron|intron|exon|exon|exon|cds|fiveUTR|threeUTR	1	28.0854	35.9051	44.2682	38.0172	40.1447	38.7938	36.4253	35.1464	36.1979	37.9494	35.3788	40.4718	35.2447	43.9677	38.2893	39.3153	41.272	39.2381	42.8802	40.3619	37.2489	38.0145	35.7233	36.008	40.5219	35.7851	35.9655	41.3693	41.785	33.7507	33.5118	38.4781	37.805	37.149	38.4445
TAD1149	27	176	15.3409	2.34911e-09	4.5598	6	8100000	10450000	TAD1149;cg08523075	9978010	9978010	NA|NA|NA|NA	transcript|promoter|intron|intergenic	2	87.5937	94.4783	44.1593	48.4785	15.3628	90.1229	73.4205	94.8739	93.1537	92.4232	92.843	18.8444	94.4506	94.7765	93.5379	94.3274	95.5108	91.1857	60.606	55.7692	95.0769	95.0932	94.335	90.7553	94.1262	92.7831	93.9519	94.9191	94.081	92.5667	95.1267	92.144	53.5262	65.7184	99.9062
TAD1149	27	176	15.3409	2.34911e-09	4.5598	6	8100000	10450000	TAD1149;ENSG00000230939	8784411	8785678	LOC100506207|LOC100506207|LOC100506207	transcript|intron|exon	1	10.228	15.7352	23.4941	21.1713	8.2481	19.4923	21.519	23.331	15.2101	19.7689	24.0707	9.98898	0	20.0982	14.838	22.5914	23.4444	19.4895	0	23.3669	10.292	18.5277	21.8213	19.849	17.2416	21.183	22.4324	26.6916	12.9308	25.9646	18.2867	23.9129	22.1643	19.6335	18.4745
TAD1149	27	176	15.3409	2.34911e-09	4.5598	6	8100000	10450000	TAD1149;cg23859683	8131700	8131700	NA	intergenic	2	91.82	94.171	94.6058	95.0033	91.4984	94.1984	96.3418	95.8724	94.2446	93.7531	95.1141	93.7853	93.4863	94.9162	96.3623	94.8747	94.628	92.088	94.369	96.1717	93.0787	94.4562	95.2783	94.1973	94.7251	94.4001	94.3499	94.7238	94.3018	71.4502	92.0857	92.7109	94.133	94.1967	93.4486
TAD1149	27	176	15.3409	2.34911e-09	4.5598	6	8100000	10450000	TAD1149;cg05224741	10422322	10422322	NA	intergenic	2	55.6452	51.092	92.5354	50.0112	64.3064	30.4559	97.2626	78.4204	90.0855	79.6696	92.5248	94.047	88.6384	97.3233	90.3946	97.0549	88.4327	45.1666	73.2677	97.3999	71.8274	60.833	52.8046	82.2298	68.5523	97.0671	96.4876	90.8914	88.0361	86.9101	68.7134	96.7971	94.8706	72.1907	97.3398
TAD1149	27	176	15.3409	2.34911e-09	4.5598	6	8100000	10450000	TAD1149;cg17959970	10383164	10383164	NA	intergenic	2	97.6843	7.87166	66.477	76.715	88.9835	9.30411	81.4881	92.184	96.0462	82.3651	41.7519	95.4243	30.2515	95.3003	77.7808	97.0995	92.5117	68.8293	75.2547	83.5938	51.9	97.2331	97.1035	70.8482	95.8723	77.0781	4.59661	63.3288	91.175	88.4004	96.7032	9.31007	92.6687	82.1706	68.0588
TAD1149	27	176	15.3409	2.34911e-09	4.5598	6	8100000	10450000	TAD1149;cg18240331	10419927	10419927	TFAP2A|NA	promoter|intergenic	2	98.6534	97.7897	95.7572	97.0426	98.1277	97.7967	98.3953	93.7688	95.936	98.2612	96.1013	96.808	97.8465	97.9335	98.1889	98.3539	98.0811	97.0898	98.2292	98.3419	97.7442	98.3352	97.5446	97.5205	98.3155	96.6996	97.8721	43.264	97.6283	98.2378	98.1593	78.227	90.7784	98.2181	98.4949
TAD1149	27	176	15.3409	2.34911e-09	4.5598	6	8100000	10450000	TAD1149;cg26165406	8435716	8435716	SLC35B3|LOC100506207|SLC35B3|SLC35B3	transcript|promoter|exon|fiveUTR	2	94.9673	97.689	97.3519	97.4514	97.7792	96.6876	97.2687	97.6877	97.6769	95.9526	97.1702	96.4413	97.5052	96.2108	96.8118	97.367	97.7068	97.5353	97.4422	97.5592	96.1258	97.3494	97.7002	97.2246	97.5913	97.0685	97.0727	97.6975	97.4815	97.2466	97.8294	96.7369	97.5389	97.3005	96.9455
TAD1149	27	176	15.3409	2.34911e-09	4.5598	6	8100000	10450000	TAD1149;cg19204131	10385320	10385320	NA	intergenic	2	66.3732	73.8412	31.5882	43.8494	47.2445	31.7043	87.3138	28.8397	92.8952	50.7574	38.4154	82.0387	9.96645	42.1363	67.0721	39.968	42.5354	52.596	8.60151	49.8989	11.9945	40.4512	62.8516	36.6989	64.3385	43.936	7.45293	41.1724	47.5024	84.6948	66.3083	31.9838	35.4885	47.3746	80.4677
TAD1157	22	142	15.493	4.28355e-08	2.04104	6	13900000	15650000	TAD1157;cg16155923	14804830	14804830	NA	intergenic	2	46.2336	45.6262	79.5889	11.9164	7.75654	63.491	20.0389	61.7299	44.0333	16.5118	86.2927	88.251	45.8455	62.548	49.7248	47.2227	55.2518	20.8394	52.8443	18.4796	58.3108	72.9391	21.075	42.5952	83.9959	78.2317	12.0329	45.6714	10.3039	6.5378	49.8696	41.1738	44.4798	36.3163	69.0591
TAD1157	22	142	15.493	4.28355e-08	2.04104	6	13900000	15650000	TAD1157;cg05797097	14720183	14720183	NA	intergenic	2	43.4839	52.4	92.6404	75.6945	91.3964	94.3577	69.873	69.9411	93.0065	95.2073	57.3232	92.8971	94.737	95.9863	79.0049	57	11.6326	94.8239	49.2582	95.4747	90.357	52.0863	93.3577	92.5964	46.2697	66.9512	15.5769	60.768	12.508	11.0703	40.4579	11.8852	73.5867	23.3286	94.437
TAD1157	22	142	15.493	4.28355e-08	2.04104	6	13900000	15650000	TAD1157;cg20845599	14984686	14984686	NA	intergenic	2	21.9115	6.86203	47.356	8.72233	8.59501	9.56734	12.7786	48.9727	7.5912	7.79709	45.9719	7.4227	7.44842	11.8922	6.90171	7.88554	51.2849	22.6582	6.94449	8.02257	9.40437	41.5384	36.0992	11.7221	8.12674	43.1713	9.61425	7.23398	8.69906	6.89582	9.24235	8.32484	7.02903	8.13146	8.08061
TAD1157	22	142	15.493	4.28355e-08	2.04104	6	13900000	15650000	TAD1157;cg10111214	14815676	14815676	NA	intergenic	2	7.95645	5.5794	8.07048	14.4446	6.43763	41.5936	4.5517	6.00832	7.2109	5.53659	13.8468	49.0669	47.0115	9.0374	37.1934	4.88293	6.144	8.10578	5.66822	6.94558	7.34687	6.43876	4.91184	16.8463	46.0259	5.12522	7.93831	45.5978	43.7185	5.50231	5.71041	50.24	5.8378	6.03308	5.24836
TAD1157	22	142	15.493	4.28355e-08	2.04104	6	13900000	15650000	TAD1157;cg15043605	14845043	14845043	NA	intergenic	2	12.2858	78.9369	11.1005	8.72524	9.95685	18.5146	6.8626	11.9156	14.16	9.37445	25.1851	12.2937	36.9173	14.5719	14.5608	12.8301	8.62926	9.60862	19.2404	7.9777	15.5484	11.3043	10.4491	33.7632	17.2367	43.0736	22.0274	19.4484	10.4744	23.7158	10.7277	21.1664	9.23516	8.4159	14.8329
TAD1157	22	142	15.493	4.28355e-08	2.04104	6	13900000	15650000	TAD1157;cg19033271	14115011	14115011	NA	intergenic	2	34.1749	29.9406	42.8909	37.1103	33.534	30.2256	36.4403	46.1524	36.0802	25.2986	33.3097	35.8108	30.4854	39.3911	32.0478	28.7754	33.4405	30.4835	32.8367	24.9917	34.9904	33.3464	36.3159	26.4891	31.6434	41.1874	36.4286	40.6322	37.5028	38.2995	31.3352	36.8971	33.884	33.0898	38.0717
TAD1157	22	142	15.493	4.28355e-08	2.04104	6	13900000	15650000	TAD1157;cg03223185	15246159	15246159	JARID2|JARID2|JARID2	transcript|promoter|intron	2	95.3496	95.5091	95.5783	95.453	95.6284	95.5746	95.2786	95.1643	96.147	95.8424	94.631	95.0599	96.0583	95.6992	96.5638	96.1476	96.1688	97.2901	96.2815	96.0157	96.5271	96.2677	96.113	96.624	96.5352	94.9877	97.3822	95.9231	95.351	96.1565	96.2236	95.3614	95.2269	96.8312	95.0499
TAD1157	22	142	15.493	4.28355e-08	2.04104	6	13900000	15650000	TAD1157;cg13746813	14911904	14911904	NA	intergenic	2	7.84126	6.61585	13.2985	6.09318	7.29224	6.24654	6.59031	6.09339	6.9544	7.31474	7.90559	8.84421	7.77639	12.7696	9.14268	5.6471	6.2792	11.6333	5.84004	7.25285	6.25716	37.3801	7.07591	6.40797	6.51399	5.90002	8.86701	38.1186	6.3958	6.07205	9.00799	6.36315	5.58253	6.84869	47.64
TAD1157	22	142	15.493	4.28355e-08	2.04104	6	13900000	15650000	TAD1157;cg24540810	14089148	14089148	NA	intergenic	2	91.8734	89.9792	73.883	32.1307	52.3941	88.9368	92.2813	90.7212	91.6025	83.8847	92.9699	88.1614	92.9167	92.8158	91.2202	93.133	91.1916	12.9747	91.1083	14.0945	85.3193	91.2905	90.7683	88.2535	92.0307	91.4515	84.2244	90.9882	94.1141	92.5029	92.0875	90.8336	41.6095	37.2632	86.5645
TAD1157	22	142	15.493	4.28355e-08	2.04104	6	13900000	15650000	TAD1157;cg19416462	14533530	14533530	NA	intergenic	2	10.3413	8.28176	51.6949	8.93819	12.9076	8.33814	53.6425	9.8965	13.766	13.7415	9.27018	50.5544	8.64675	55.5675	7.95468	44.6173	7.32492	46.5373	7.28008	50.4142	74.3363	44.7656	10.9675	8.1147	8.39872	10.2578	11.8653	8.74624	7.98904	9.21801	10.1493	7.74759	8.14687	9.7315	10.4802
TAD1157	22	142	15.493	4.28355e-08	2.04104	6	13900000	15650000	TAD1157;cg20800450	14790281	14790281	NA	intergenic	2	36.0405	87.1942	38.9517	13.1185	39.1345	86.0995	12.1594	65.2445	37.3036	14.589	12.3747	19.8385	88.4274	51.5804	92.2805	14.3233	90.0254	15.5555	89.0078	44.8667	72.6001	16.9714	11.4088	15.5434	91.2552	86.213	80.498	86.209	70.9033	80.082	40.6951	77.8474	11.0167	15.0353	44.7833
TAD1157	22	142	15.493	4.28355e-08	2.04104	6	13900000	15650000	TAD1157;cg21126692	14743444	14743444	NA	intergenic	2	93.8512	84.0836	8.05166	6.91705	8.85288	45.5858	6.62371	7.62905	7.22126	8.17949	7.7031	8.22641	48.8661	49.4368	92.8023	6.94631	50.0157	23.0355	46.1116	46.3494	40.4827	53.3994	4.0466	49.3897	48.5566	92.5968	8.90579	10.3136	76.5507	89.173	6.71616	92.4924	5.99503	7.6902	14.5818
TAD1157	22	142	15.493	4.28355e-08	2.04104	6	13900000	15650000	TAD1157;ENSG00000238987	14156693	14156754	NA	intergenic	1	23.4476	15.7352	19.1756	24.9	8.2481	17.0071	12.2241	21.616	5.07005	13.08	25.5362	11.5968	19.0174	10.2886	9.89199	8.15208	11.8728	18.3511	8.14492	0	14.4467	7.93572	13.2788	24.681	22.7971	19.8468	11.68	22.3913	25.8616	13.7912	15.665	10.0582	15.9959	18.0157	18.4745
TAD1157	22	142	15.493	4.28355e-08	2.04104	6	13900000	15650000	TAD1157;cg10143060	13924708	13924708	RNF182|RNF182|RNF182|RNF182	transcript|promoter|exon|fiveUTR	2	96.1581	96.4209	91.8948	96.6983	95.9678	95.0913	97.0731	96.5521	96.5336	93.919	96.9826	95.6477	95.8119	96.1496	96.5519	96.5679	95.5702	95.7486	96.6104	96.7821	96.3317	95.4689	97.0647	96.1542	95.3053	96.1025	94.6226	96.4648	95.1807	82.1764	96.4978	95.194	97.0114	96.5999	95.8706
TAD1157	22	142	15.493	4.28355e-08	2.04104	6	13900000	15650000	TAD1157;cg21730448	13925050	13925050	RNF182|RNF182|RNF182	transcript|promoter|intron	2	97.2996	95.1099	85.5268	92.9016	96.4212	93.664	97.6569	93.0457	93.4542	94.4144	95.9926	92.8659	96.7357	92.8845	95.8135	96.6659	96.4211	97.0333	96.7297	96.2816	92.0771	95.7775	96.4785	96.1638	96.7357	95.3189	96.3554	96.4429	95.9112	95.7107	95.5744	95.7953	93.2895	93.5183	96.314
TAD1157	22	142	15.493	4.28355e-08	2.04104	6	13900000	15650000	TAD1157;cg02043994	15244878	15244878	JARID2|NA	promoter|intergenic	2	95.6632	88.7842	95.8015	96.1821	94.5554	95.1266	97.9399	96.224	97.0764	91.3781	96.4248	96.0834	68.3191	94.808	96.9772	97.0192	95.6609	95.9887	97.4576	97.6112	96.6356	96.8481	96.7065	92.9429	97.458	96.0154	94.4698	97.2954	94.2013	95.6231	96.4614	95.8873	95.9996	95.0923	96.2848
TAD1157	22	142	15.493	4.28355e-08	2.04104	6	13900000	15650000	TAD1157;cg06500074	14844874	14844874	NA	intergenic	2	13.6903	13.046	16.7623	12.7724	15.5677	14.2334	9.32258	11.3523	15.9342	15.7405	41.4376	17.773	15.9222	12.0444	7.09287	11.7899	15.0759	15.6463	12.9339	11.5758	14.8169	32.1818	12.6593	15.5096	16.6555	15.6744	26.9663	12.5112	10.7224	13.524	13.8749	15.5523	16.0206	10.899	15.0981
TAD1157	22	142	15.493	4.28355e-08	2.04104	6	13900000	15650000	TAD1157;cg09458595	14467611	14467611	NA	intergenic	2	82.1731	25.8352	31.5843	19.083	53.844	41.5627	32.6476	47.1342	21.8819	36.9697	19.7013	25.1102	51.3326	46.243	11.006	52.4459	84.8652	30.545	81.1629	21.3087	41.2676	23.8049	17.6958	53.0148	60.5574	40.1556	77.5425	16.0956	38.271	20.1179	43.6916	53.6503	17.5035	23.1758	42.2062
TAD1157	22	142	15.493	4.28355e-08	2.04104	6	13900000	15650000	TAD1157;cg17307107	14316838	14316838	NA	intergenic	2	10.2003	43.2424	17.0201	44.3756	24.6008	12.7741	14.9657	45.3426	16.6555	23.7259	14.0699	17.0157	11.265	32.629	10.8288	47.1898	13.0846	34.1978	11.9485	13.0012	12.4492	13.9166	44.5148	13.4132	13.9317	10.5183	14.7546	46.499	10.6873	12.2803	12.0133	11.438	9.51485	14.5076	12.9609
TAD1157	22	142	15.493	4.28355e-08	2.04104	6	13900000	15650000	TAD1157;cg12936671	14009752	14009752	NA	intergenic	2	52.8086	50.9736	12.3711	28.3754	51.8163	54.9251	53.3188	53.4259	39.6972	18.9269	12.8366	49.0168	93.4401	66.6372	8.81616	16.6522	96.89	25.1299	57.888	51.4053	16.5244	83.4191	22.1502	53.4505	57.7056	50.497	12.0165	25.9112	94.8963	12.015	44.2169	50.1465	9.9059	7.63952	50.5073
TAD1157	22	142	15.493	4.28355e-08	2.04104	6	13900000	15650000	TAD1157;ENSG00000008083	15246527	15522252	JARID2|NA|JARID2|NA|NA|JARID2|JARID2|JARID2|JARID2|JARID2	transcript|transcript|promoter|promoter|intron|intron|exon|cds|fiveUTR|threeUTR	1	63.1911	63.1035	65.478	61.3382	65.1211	59.2507	64.0123	61.757	61.7732	64.1339	59.9892	62.5733	56.3777	62.7079	58.7753	60.7111	57.493	64.7881	60.3854	56.3561	64.3217	60.0063	64.4798	61.9759	64.6259	63.0927	59.4372	60.2836	61.7611	60.469	64.0683	56.7876	65.9993	58.8897	62.1073
TAD1157	22	142	15.493	4.28355e-08	2.04104	6	13900000	15650000	TAD1157;cg26759954	13925420	13925420	RNF182|RNF182|RNF182	transcript|promoter|intron	2	96.3329	94.2922	80.7478	95.4835	96.0198	78.3578	95.4449	95.3073	95.9172	95.3712	95.6142	94.8319	94.07	95.9286	95.3753	95.326	92.9963	95.6719	95.1744	95.4104	95.4394	88.0066	96.3198	95.2736	87.4313	94.5099	93.8416	94.542	94.8471	95.5174	95.5783	92.3234	95.504	96.0379	95.4595
TAD1157	22	142	15.493	4.28355e-08	2.04104	6	13900000	15650000	TAD1157;cg22570970	15401067	15401067	JARID2|JARID2|JARID2	transcript|promoter|intron	2	41.3967	10.1077	95.1244	95.3796	48.6232	7.94749	97.6231	94.6179	95.5793	96.8114	58.0549	53.0189	8.95818	96.8592	57.1889	46.3388	22.4719	50.813	10.0601	95.5008	40.3181	94.813	94.7304	78.5487	5.70404	9.12761	11.4852	97.5207	9.87651	4.34485	38.4098	42.9298	86.8681	40.6394	91.2216
TAD1157	22	142	15.493	4.28355e-08	2.04104	6	13900000	15650000	TAD1157;cg05368595	14755316	14755316	NA	intergenic	2	96.3096	95.3478	94.8836	34.5344	37.7969	83.8874	94.9389	96.8147	94.7476	95.8451	96.3264	94.1991	49.7082	96.7653	39.932	96.9355	53.6437	96.1636	23.1316	97.4231	96.7599	84.2496	95.7601	15.5369	24.9075	55.4839	92.246	94.8476	95.6223	95.1274	96.5955	45.662	95.8349	73.3243	94.704
TAD1157	22	142	15.493	4.28355e-08	2.04104	6	13900000	15650000	TAD1157;cg06047828	15245231	15245231	JARID2|NA	promoter|intergenic	2	96.562	96.141	95.7389	97.099	96.678	96.477	97.1738	96.7749	97.3797	93.6887	96.4054	95.3766	96.1514	96.8605	96.8141	96.6252	96.6367	95.5447	96.2058	96.7668	93.7283	96.6711	97.7615	97.0983	96.8174	96.9763	96.4204	96.531	96.5746	96.1963	95.554	94.0239	95.8373	95.637	95.3815
TAD1157	22	142	15.493	4.28355e-08	2.04104	6	13900000	15650000	TAD1157;cg04505252	15244745	15244745	JARID2|NA	promoter|intergenic	2	35.2728	23.8981	51.4962	19.4767	46.8952	46.274	27.9816	28.4663	52.5874	19.9872	48.2921	51.2088	5.23864	94.6534	61.6248	48.8105	10.3176	80.7659	56.7149	50.3475	7.35808	27.5799	48.8412	68.968	8.07683	48.8604	3.4766	54.6324	50.8017	14.7005	44.7087	52.5358	89.913	49.461	46.672
TAD1157	22	142	15.493	4.28355e-08	2.04104	6	13900000	15650000	TAD1157;cg04573845	14785321	14785321	NA	intergenic	2	14.2277	11.1963	16.2062	11.5613	16.0211	15.487	10.6591	11.9931	11.109	15.8681	13.4478	14.27	16.5267	19.9476	11.8579	13.3088	13.6665	13.7652	13.2287	15.2057	17.0397	13.2331	9.95462	18.4017	16.0126	10.9879	16.1659	14.6851	13.5194	15.8695	12.3291	12.207	10.658	18.1911	16.6029
TAD1157	22	142	15.493	4.28355e-08	2.04104	6	13900000	15650000	TAD1157;ch,6,14670643R	14562664	14562664	NA	intergenic	2	97.5588	96.2356	96.6638	97.9836	96.6905	97.3332	97.6489	97.6791	97.437	96.5293	97.6665	96.7716	97.3647	97.4622	97.8852	97.3427	97.608	96.8349	97.2935	97.2345	96.9861	96.8648	98.261	97.7026	97.7233	97.2217	97.0608	97.2427	97.0318	97.46	96.1661	95.9941	97.307	96.7788	97.1632
TAD1157	22	142	15.493	4.28355e-08	2.04104	6	13900000	15650000	TAD1157;cg09571082	14549941	14549941	NA	intergenic	2	95.8199	92.3369	95.1734	60.8365	92.1483	95.6971	94.7936	95.1934	95.1799	90.9456	96.9288	64.9342	92.5822	96.6444	96.6159	88.5285	50.0195	96.6235	48.6609	96.8333	81.6853	92.5619	96.2932	74.5059	95.5863	91.2155	49.2998	97.1078	57.3637	43.6399	92.7585	54.8407	95.7232	76.698	94.1304
TAD1157	22	142	15.493	4.28355e-08	2.04104	6	13900000	15650000	TAD1157;cg15109221	15245772	15245772	JARID2|JARID2|JARID2|JARID2	transcript|promoter|exon|fiveUTR	2	96.0369	94.7736	95.2222	94.6716	95.117	95.1276	94.361	95.1183	94.6656	94.6239	95.3622	93.1404	95.3361	94.4214	95.7384	95.4509	95.9299	96.5286	95.2486	96.2525	94.9452	95.0367	95.9181	96.4988	96.4963	95.8565	95.4194	95.7515	95.4739	95.1003	96.1297	94.3597	94.0319	95.0656	95.7829
TAD1157	22	142	15.493	4.28355e-08	2.04104	6	13900000	15650000	TAD1157;cg18961234	15248611	15248611	JARID2|NA|JARID2|NA|JARID2	transcript|transcript|promoter|intron|intron	2	98.1298	98.2173	97.373	98.0966	98.201	98.1178	97.829	98.0735	97.9214	97.7992	97.4987	97.6739	98.1223	98.1484	97.8956	98.2867	98.5796	97.9194	98.0687	97.8734	97.6589	98.0727	98.1843	97.6983	98.3063	97.8557	97.6464	98.5356	97.8135	98.1618	98.1817	97.8837	97.9137	97.447	97.8134
TAD1157	22	142	15.493	4.28355e-08	2.04104	6	13900000	15650000	TAD1157;cg16587567	14018236	14018236	NA	intergenic	2	49.8723	45.8108	50.6785	56.8521	41.0154	46.7804	47.7923	51.0242	52.9333	43.692	47.4061	51.3937	44.4549	52.2133	47.3865	49.5102	42.7882	47.3112	40.0657	42.4618	49.4123	52.4303	48.7363	41.994	38.2866	54.5839	47.5795	48.6734	49.4849	42.8669	39.8862	49.5329	45.5601	47.09	49.5637
TAD1157	22	142	15.493	4.28355e-08	2.04104	6	13900000	15650000	TAD1157;cg24060538	14024568	14024568	NA	intergenic	2	14.0314	70.7834	14.1021	10.5394	14.3534	11.0754	14.2278	28.2841	15.626	11.9275	15.527	16.27	11.5388	21.4081	9.59662	36.8093	12.1047	12.1935	9.677	12.5741	11.5217	15.1971	11.1876	12.7877	14.2041	11.5553	18.7861	9.04946	8.91474	11.7031	11.8584	11.8095	11.7026	11.5448	12.64
TAD1157	22	142	15.493	4.28355e-08	2.04104	6	13900000	15650000	TAD1157;cg04603184	13924929	13924929	RNF182|RNF182|RNF182	transcript|promoter|intron	2	96.9897	48.2239	53.4252	96.9916	97.1663	91.7995	97.4938	96.9659	97.2711	96.7531	97.0789	92.9818	97.2871	74.9674	97.2489	95.045	97.2174	96.4363	95.0345	94.4057	96.6659	53.722	97.2845	96.8958	96.7682	93.539	95.5666	95.9486	96.468	94.8286	95.3498	96.3513	95.8022	87.228	97.2106
TAD1157	22	142	15.493	4.28355e-08	2.04104	6	13900000	15650000	TAD1157;cg20218040	14369697	14369697	NA	intergenic	2	95.9822	78.8931	95.7772	96.7201	93.594	95.7498	96.9245	96.6295	96.4507	96.5935	95.8415	96.0086	32.7286	97.1402	83.4384	92.0835	33.2816	96.1938	95.9288	97.3563	95.5081	95.6159	96.3321	19.2062	96.6742	95.9349	92.2666	96.9583	78.1784	78.0368	96.8098	64.6598	96.5255	83.7608	95.1667
TAD1157	22	142	15.493	4.28355e-08	2.04104	6	13900000	15650000	TAD1157;cg08301211	14195031	14195031	NA	intergenic	2	8.79574	32.1206	10.3155	7.74263	10.1498	8.13887	6.12214	7.62927	8.53002	8.87556	7.77616	8.48947	9.35967	8.20259	4.6539	8.52123	40.6583	8.60092	7.28677	9.42647	8.39581	8.31528	6.78548	9.02188	39.5117	7.02363	18.1176	7.43259	7.16557	8.81879	9.06998	8.29056	7.04215	8.55437	7.36893
TAD1157	22	142	15.493	4.28355e-08	2.04104	6	13900000	15650000	TAD1157;ch,6,15091466F	14983487	14983487	NA	intergenic	2	95.3166	96.2801	97.8895	97.2265	94.6139	95.5373	99.6629	99.8636	93.9843	99.257	99.6488	97.9442	99.6004	95.0192	98.5146	95.5918	95.7948	99.6947	99.1137	95.9997	98.1284	99.9683	99.2873	96.6138	98.6475	94.3861	95.3804	96.1793	93.0864	96.8667	93.3495	96.9912	92.9096	93.5469	92.45
TAD1157	22	142	15.493	4.28355e-08	2.04104	6	13900000	15650000	TAD1157;cg07601598	14541800	14541800	NA	intergenic	2	42.1701	16.6821	85.1809	44.5717	62.3496	8.86838	40.0346	11.5163	18.1482	18.0761	11.6262	22.9035	9.85133	48.9445	8.48275	11.7501	13.4076	89.372	8.7995	72.9036	12.5005	13.6598	44.7462	20.9	14.2932	11.5556	67.8401	15.7718	8.72827	10.4921	9.50616	10.7784	11.6206	24.3518	10.697
TAD1157	22	142	15.493	4.28355e-08	2.04104	6	13900000	15650000	TAD1157;cg22880757	13925042	13925042	RNF182|RNF182|RNF182	transcript|promoter|intron	2	97.8317	97.6698	79.0735	97.9802	98.0918	97.5962	98.2641	98.1236	97.7539	97.2353	97.5971	96.8214	97.8257	97.7572	98.1847	98.3364	98.0579	97.7516	98.0425	98.2747	97.9217	97.701	97.7327	98.1133	98.1905	97.7282	96.9554	97.2622	97.8882	97.6511	97.8932	97.6752	98.0825	97.8357	97.9121
TAD1157	22	142	15.493	4.28355e-08	2.04104	6	13900000	15650000	TAD1157;cg26787894	14117621	14117621	CD83|CD83|CD83	transcript|promoter|intron	2	97.7226	97.9082	96.9942	97.6506	97.8999	97.498	97.7823	97.9636	97.9235	97.4777	97.5761	96.9771	97.6618	97.3407	98.1108	97.6535	97.9407	97.1816	97.6791	97.7145	97.3058	97.9733	98.1087	97.9408	97.9151	97.63	96.7597	98.0377	97.2907	97.8704	97.7547	97.6247	97.9027	97.8922	97.5874
TAD1157	22	142	15.493	4.28355e-08	2.04104	6	13900000	15650000	TAD1157;cg08643359	14831341	14831341	NA	intergenic	2	14.993	16.1618	18.8246	14.5591	18.0606	14.8709	14.0308	51.0712	16.5362	16.4648	16.5197	19.4384	52.482	51.5708	12.299	16.6412	16.6737	16.1754	14.652	17.2707	17.7279	18.7242	15.1339	15.3802	18.9409	13.3325	12.3409	16.5941	16.5569	18.1252	16.1961	51.1864	14.0991	11.2461	16.5303
TAD1157	22	142	15.493	4.28355e-08	2.04104	6	13900000	15650000	TAD1157;cg18630125	14677373	14677373	NA	intergenic	2	37.7326	19.0755	23.7722	24.0559	17.8817	18.6247	17.4706	23.7476	24.0364	17.6359	20.9971	22.8246	22.8437	18.4806	18.9554	16.5997	16.2833	21.9814	19.477	18.9091	16.7309	19.8229	21.57	18.4589	15.8895	22.4103	19.868	15.6407	18.3827	18.7968	18.4494	16.7319	23.8473	18.2134	17.9575
TAD1157	22	142	15.493	4.28355e-08	2.04104	6	13900000	15650000	TAD1157;cg15893295	14277043	14277043	NA	intergenic	2	98.4729	97.7732	97.601	97.2951	97.0751	97.4031	97.8339	97.9013	97.5011	97.0106	97.9072	96.1959	97.6972	96.9682	97.9001	97.8051	98.3378	95.5869	96.5032	98.1831	97.6751	97.506	98.3258	97.1433	98.4019	97.5988	97.0304	97.7564	96.9875	97.4291	97.2891	97.5378	97.1671	95.0928	96.8376
TAD1157	22	142	15.493	4.28355e-08	2.04104	6	13900000	15650000	TAD1157;cg19945263	14706041	14706041	NA	intergenic	2	10.1042	10.5592	15.7926	9.44757	11.681	7.426	6.96294	10.4842	46.9683	9.94664	9.34176	10.9318	9.62812	26.8578	5.31437	45.0992	11.2195	20.1076	8.28487	9.93267	9.23013	9.50411	8.18461	9.13282	9.52123	8.47541	11.8424	7.58195	7.10088	37.3666	8.12563	8.411	8.4433	8.19684	36.109
TAD1157	22	142	15.493	4.28355e-08	2.04104	6	13900000	15650000	TAD1157;cg10134799	14001972	14001972	NA	intergenic	2	12.7672	8.07096	10.8773	6.42591	10.7129	6.63312	7.11592	14.3437	9.29255	8.48781	7.12433	8.54933	8.96642	27.1097	6.43753	52.5909	8.4878	7.98167	49.4685	10.9207	44.6164	12.6773	9.01663	10.4086	7.16377	48.4106	10.4153	8.42705	10.515	40.4066	7.76921	51.848	10.4136	11.457	50.7351
TAD1157	22	142	15.493	4.28355e-08	2.04104	6	13900000	15650000	TAD1157;cg06333421	13989869	13989869	NA	intergenic	2	49.389	76.5045	40.2555	35.1258	41.2864	35.4274	30.6824	39.746	43.9436	43.2112	19.2856	38.8528	45.3812	38.0136	7.43114	83.5947	19.5996	26.9842	36.7459	41.4194	39.7471	42.758	79.6093	42.9402	48.9269	18.177	41.1393	21.7406	18.5068	71.3015	40.1766	72.7239	12.624	17.9373	74.751
TAD1157	22	142	15.493	4.28355e-08	2.04104	6	13900000	15650000	TAD1157;cg17079858	15248932	15248932	JARID2|JARID2|NA|JARID2	transcript|promoter|promoter|intron	2	96.743	97.0798	94.5957	96.515	97.2924	96.6414	97.0323	96.5232	97.2084	95.9938	96.5843	94.0846	97.1519	96.066	95.9714	97.0174	97.6653	96.7427	97.1442	96.9132	96.1463	96.4033	97.3649	96.9494	97.7127	95.823	96.3787	97.6299	96.2182	96.2228	96.9173	95.6565	96.0943	96.279	97.1502
TAD1157	22	142	15.493	4.28355e-08	2.04104	6	13900000	15650000	TAD1157;cg03159883	14215435	14215435	NA	intergenic	2	91.2539	89.3951	51.7857	91.1565	56.257	90.2163	90.3356	47.294	91.2922	58.8681	46.8528	48.2479	46.2578	92.7566	24.9409	90.8719	12.1229	90.946	91.5847	53.3756	51.025	90.1731	90.8099	84.7373	47.6948	89.7058	87.3023	42.9928	13.9287	48.4188	46.0553	73.6744	41.2696	46.0123	90.6264
TAD1157	22	142	15.493	4.28355e-08	2.04104	6	13900000	15650000	TAD1157;ENSG00000180537	13924677	13980533	RNF182|NA|RNF182|NA|RNF182|RNF182|RNF182|RNF182|RNF182|NA	transcript|transcript|promoter|promoter|intron|exon|cds|fiveUTR|threeUTR|intergenic	1	8.10553	0	0	0	16.4962	13.2341	13.6089	0	0	16.809	13.0859	12.9106	5.13922	13.2978	11.4842	0	0	34.0092	8.14492	0	15.438	20.8783	5.13693	8.05242	13.4165	16.103	0	9.89987	27.3098	15.5723	14.8253	0	20.1846	14.1079	17.898
TAD1157	22	142	15.493	4.28355e-08	2.04104	6	13900000	15650000	TAD1157;cg15703426	14409427	14409427	NA	intergenic	2	14.5088	13.1884	20.644	12.1354	51.1337	35.4618	15.0699	13.7597	15.1841	15.2416	13.3326	14.5619	15.6182	90.0949	8.91852	14.5669	17.3597	18.4068	13.8044	14.3057	14.9142	16.2567	13.4373	46.244	19.4908	36.8935	79.1123	9.60827	42.5678	12.9995	14.5219	14.7847	12.8339	12.0408	36.995
TAD1157	22	142	15.493	4.28355e-08	2.04104	6	13900000	15650000	TAD1157;cg06154005	14842813	14842813	NA	intergenic	2	13.3766	11.5031	18.7074	13.3116	13.5001	33.9518	8.60313	12.709	16.1937	15.2771	14.1469	17.7619	35.5521	30.1436	32.1083	29.4366	32.6961	14.5633	10.7341	38.7805	30.982	15.3047	10.6229	16.6743	34.1601	86.4734	72.4424	12.1305	29.972	15.4497	14.1136	35.0791	13.9472	14.9619	13.9628
TAD1157	22	142	15.493	4.28355e-08	2.04104	6	13900000	15650000	TAD1157;cg01487468	14622793	14622793	NA	intergenic	2	16.8199	9.53531	49.4986	9.66843	34.4455	8.80344	9.64738	11.7352	9.64634	10.3009	53.8696	13.2454	8.84207	21.8347	8.53637	8.55625	10.5775	10.3747	7.67438	11.4417	46.7788	15.9529	47.6897	17.7099	10.3097	6.91066	8.6081	53.4397	7.72404	11.6845	10.1068	8.18085	7.51501	9.51916	13.0708
TAD1157	22	142	15.493	4.28355e-08	2.04104	6	13900000	15650000	TAD1157;cg02068596	14068147	14068147	NA	intergenic	2	8.73968	6.96592	10.7304	41.1921	9.42176	7.4811	5.85763	7.33868	6.94125	41.1291	7.93167	11.9472	50.4349	41.8117	5.04766	7.54842	42.3182	8.7756	7.69841	44.525	9.07857	93.0561	40.3795	43.8058	43.2747	31.3745	13.1395	42.6222	6.94108	43.71	8.16577	33.3815	6.86868	10.5372	38.7125
TAD1157	22	142	15.493	4.28355e-08	2.04104	6	13900000	15650000	TAD1157;cg09550127	14456911	14456911	NA	intergenic	2	8.69032	6.49589	21.8857	7.69052	9.58969	8.60441	9.71735	11.2747	47.3143	9.73791	7.81177	10.3964	8.80251	13.8916	46.185	9.00729	9.82093	8.52268	49.5506	10.1183	43.4797	11.4027	19.6228	10.1978	8.73644	7.09007	94.6646	46.1353	8.03463	8.50399	9.47524	46.6168	5.44668	9.51577	8.01269
TAD1157	22	142	15.493	4.28355e-08	2.04104	6	13900000	15650000	TAD1157;cg05483105	14300656	14300656	NA	intergenic	2	18.3977	29.7569	26.6114	35.3914	16.5449	16.4261	12.8367	24.132	18.7335	18.5529	21.5469	20.1438	18.0774	18.5807	27.897	17.8431	21.8471	14.9759	45.4045	14.9318	18.7973	37.9786	14.4081	29.1395	16.6296	15.2405	35.5683	17.4397	44.6647	16.5793	17.3596	42.9419	15.342	20.8913	15.509
TAD1157	22	142	15.493	4.28355e-08	2.04104	6	13900000	15650000	TAD1157;cg09770389	15038358	15038358	NA	intergenic	2	37.5582	34.62	42.2163	41.0649	38.8743	40.6422	38.8193	38.7958	35.3394	32.7435	47.9579	40.3249	42.7381	44.4854	36.5879	32.2605	36.1749	37.4918	40.2607	33.0289	35.2126	35.8829	42.5426	35.2834	31.7795	37.381	45.6016	46.5083	37.8479	35.2182	37.9213	34.0728	36.2866	34.2835	35.9545
TAD1157	22	142	15.493	4.28355e-08	2.04104	6	13900000	15650000	TAD1157;cg12201961	14117617	14117617	CD83|CD83|CD83	transcript|promoter|intron	2	94.6994	93.6857	93.3532	92.7117	93.9806	92.363	90.9644	93.4074	94.1347	94.0919	92.8481	91.8416	93.8792	91.4331	89.2987	96.0098	94.7924	94.8956	95.1884	94.8722	93.3398	94.3257	91.7638	91.3628	95.0977	91.558	93.3661	91.4236	92.727	94.0263	91.3325	91.7582	93.1978	92.968	92.4671
TAD1157	22	142	15.493	4.28355e-08	2.04104	6	13900000	15650000	TAD1157;cg07886581	14475789	14475789	NA	intergenic	2	45.7393	5.8131	9.39268	6.03958	7.81295	6.10767	6.66789	5.99257	6.49116	7.67707	48.113	7.19098	8.22098	8.22108	5.27663	8.08439	6.10368	7.68725	5.44698	7.05641	8.57098	48.0054	6.37983	6.36583	6.90228	5.41895	8.74247	4.95326	5.66919	7.29912	6.4779	6.53729	6.08548	6.36736	6.17455
TAD1157	22	142	15.493	4.28355e-08	2.04104	6	13900000	15650000	TAD1157;cg22996742	14017603	14017603	NA	intergenic	2	52.0388	9.30391	48.6588	65.9508	10.8348	8.57696	7.95428	9.09487	44.3202	8.87194	9.31874	12.1239	43.3301	47.984	6.01674	9.86614	9.22593	10.713	9.89374	9.31726	10.0956	11.2506	39.7984	14.6053	44.0746	38.9382	85.025	93.1479	9.11071	10.4061	8.69125	40.9579	7.95494	35.9452	8.71791
TAD1157	22	142	15.493	4.28355e-08	2.04104	6	13900000	15650000	TAD1157;cg03516599	14382336	14382336	NA	intergenic	2	91.8381	90.6936	42.7341	90.9288	22.8427	93.9862	7.61574	41.3873	36.5896	94.3749	93.2224	91.9091	94.1685	94.3067	95.8445	94.1853	94.7892	25.1233	92.7576	45.2748	89.6997	95.2928	39.4513	89.8565	92.4626	87.218	88.6793	93.8563	94.3136	74.9608	95.3179	93.7272	7.23022	18.3955	93.2883
TAD1157	22	142	15.493	4.28355e-08	2.04104	6	13900000	15650000	TAD1157;cg15176839	14035622	14035622	NA	intergenic	2	24.4545	22.4028	23.4788	15.0362	16.1441	17.028	11.4823	16.9426	33.2014	18.0053	29.287	18.4682	67.7463	36.8698	8.93836	17.6968	26.0652	18.9448	12.585	14.1479	16.8842	16.5022	12.606	13.7574	17.8052	18.2675	24.7854	14.687	14.9929	14.7372	15.3989	17.3511	13.1805	15.2038	13.275
TAD1157	22	142	15.493	4.28355e-08	2.04104	6	13900000	15650000	TAD1157;cg18830013	14082604	14082604	NA	intergenic	2	8.8307	8.57173	9.57266	6.76818	48.0458	7.08627	5.43332	5.69158	7.9531	7.65615	7.73052	10.7415	7.70041	50.6957	42.9017	8.8467	8.38959	7.23787	43.2144	44.202	7.83095	11.7405	8.1359	83.8389	40.0567	42.7519	8.66195	6.52354	7.42922	7.069	43.5137	41.7862	6.19458	7.50444	7.44497
TAD1157	22	142	15.493	4.28355e-08	2.04104	6	13900000	15650000	TAD1157;ENSG00000047579	15523032	15663289	DTNBP1|DTNBP1|DTNBP1|DTNBP1|DTNBP1|DTNBP1	transcript|intron|exon|cds|fiveUTR|threeUTR	1	58.4153	55.5631	60.587	54.7619	55.8851	54.7514	58.7361	57.8192	55.8522	55.2798	56.6055	53.9612	52.1159	56.8855	52.8986	59.3229	59.518	57.4267	55.5335	56.8084	57.357	55.5202	57.5446	56.4403	56.0591	57.509	54.8803	55.1748	55.7872	55.7616	52.9514	54.9011	55.5889	56.1704	57.0405
TAD1157	22	142	15.493	4.28355e-08	2.04104	6	13900000	15650000	TAD1157;cg16169475	14407532	14407532	NA	intergenic	2	51.2615	54.6323	47.9307	37.298	49.1021	14.4931	93.2247	89.9415	76.2823	26.8797	18.1972	63.0417	17.8727	63.8679	10.9208	18.2954	13.8637	22.3736	44.879	64.3151	46.3751	59.2376	22.9349	40.9923	17.7352	18.2517	35.4231	19.3061	13.3187	16.0338	59.4478	15.7499	18.2446	15.2368	73.0712
TAD1157	22	142	15.493	4.28355e-08	2.04104	6	13900000	15650000	TAD1157;cg14683055	14480474	14480474	NA	intergenic	2	24.0845	25.2728	25.4892	21.5741	21.0862	23.5906	18.5561	22.0029	24.1719	19.8862	24.5289	22.3129	20.3626	32.4299	21.9277	21.1612	23.8405	22.5261	22.9459	20.5458	20.4956	26.1224	24.6296	20.1903	17.4149	22.9782	22.2834	19.4955	24.4175	23.5708	23.1163	21.8031	21.8608	22.564	22.1878
TAD1157	22	142	15.493	4.28355e-08	2.04104	6	13900000	15650000	TAD1157;cg02761568	13924934	13924934	RNF182|RNF182|RNF182	transcript|promoter|intron	2	94.036	37.8383	46.9308	92.9782	93.6787	41.505	92.5242	89.9194	92.8721	90.9974	93.4057	51.7298	91.1885	52.5821	89.1972	50.1321	85.7736	76.4669	47.6682	47.165	89.3365	49.7002	91.1708	82.4955	90.7945	51.4772	94.736	51.7354	91.4481	46.1735	53.0083	88.1119	80.423	76.6069	87.6584
TAD1157	22	142	15.493	4.28355e-08	2.04104	6	13900000	15650000	TAD1157;cg09637963	14798944	14798944	NA	intergenic	2	95.0672	91.9875	57.8323	62.7424	63.6386	91.0235	62.6158	80.2891	94.0821	27.905	93.6562	59.767	90.7749	72.6677	95.6053	95.5287	94.9259	47.9908	90.8581	62.2159	63.5643	56.26	55.7101	60.3081	66.4914	61.4611	94.1721	37.1984	64.6076	91.8861	63.2925	94.837	27.4094	61.2351	31.6583
TAD1157	22	142	15.493	4.28355e-08	2.04104	6	13900000	15650000	TAD1157;cg15348319	14282571	14282571	NA	intergenic	2	41.0629	35.6803	7.10152	5.68466	40.8723	46.3852	6.26273	39.1154	7.41887	39.6236	46.4189	8.32914	72.8023	12.379	67.5294	13.1623	34.5942	7.83684	41.0374	6.86715	40.137	9.04066	8.88135	40.3699	61.4652	69.9751	58.4008	42.2753	38.1397	7.1943	41.7721	73.4293	8.71839	12.8616	39.2381
TAD1157	22	142	15.493	4.28355e-08	2.04104	6	13900000	15650000	TAD1157;cg24219974	14729722	14729722	NA	intergenic	2	95.435	95.3718	95.554	96.7799	92.1933	96.0484	96.6972	96.8836	96.6831	96.0503	96.0029	95.0489	95.5763	96.4616	97.2016	96.5288	96.3745	96.5133	94.8721	97.5034	95.9173	95.1858	96.6279	91.6251	96.2998	95.8438	95.5445	95.9828	95.7881	94.0345	95.9536	96.5174	96.0915	82.9089	94.2021
TAD1157	22	142	15.493	4.28355e-08	2.04104	6	13900000	15650000	TAD1157;cg20797528	14218193	14218193	NA	intergenic	2	28.2902	14.035	20.5483	13.3186	18.7331	12.8644	13.4381	13.4637	22.7871	21.8622	13.9451	16.3093	15.7299	27.0646	7.50901	13.7139	17.5874	19.8928	12.431	24.8458	12.3335	13.4042	13.3913	18.5644	20.383	17.4047	24.0882	17.7013	11.7287	12.4997	18.5919	13.2766	12.388	14.9469	15.2433
TAD1157	22	142	15.493	4.28355e-08	2.04104	6	13900000	15650000	TAD1157;cg01527307	14500441	14500441	NA	intergenic	2	10.3426	7.56259	14.2927	11.3138	10.0182	10.3874	9.66086	11.3723	10.8867	10.0959	13.7909	12.9963	11.0613	14.5178	10.5753	10.0833	11.336	13.1138	11.0837	12.5737	13.1558	11.1528	11.5815	11.33	12.7316	11.9091	6.8893	9.1415	8.64555	8.5677	9.79788	11.5687	8.87613	10.9429	7.83516
TAD1157	22	142	15.493	4.28355e-08	2.04104	6	13900000	15650000	TAD1157;cg19355462	15248936	15248936	JARID2|JARID2|NA|JARID2	transcript|promoter|promoter|intron	2	96.6239	97.0838	96.3585	97.0998	97.1095	95.0366	95.9034	96.6391	96.8188	96.0951	96.3817	94.7361	96.8312	96.1545	95.9133	97.3289	97.6179	96.77	96.6472	97.0504	96.1607	97.2813	97.0499	96.9238	97.4454	96.2234	95.8856	96.7883	95.8306	95.9812	96.8394	96.7409	97.2935	97.3312	97.213
TAD1157	22	142	15.493	4.28355e-08	2.04104	6	13900000	15650000	TAD1157;cg11053062	13924544	13924544	RNF182|NA	promoter|intergenic	2	97.1264	89.4925	96.5437	96.8707	97.8405	51.5831	96.6703	96.1238	97.2639	84.7449	97.381	98.1229	54.6771	95.9409	93.7811	97.0097	56.4098	92.9883	95.7654	97.2019	96.403	97.5396	56.736	95.1534	19.2874	97.1178	95.3886	95.3359	97.0379	96.2003	96.459	96.7733	97.1736	95.9908	65.1125
TAD1157	22	142	15.493	4.28355e-08	2.04104	6	13900000	15650000	TAD1157;cg08074805	15077721	15077721	NA	intergenic	2	91.6311	90.6769	84.0572	55.2706	86.1192	93.0917	86.1315	62.8982	50.7872	72.962	66.6891	91.5709	85.8234	93.3603	10.3276	92.8824	80.0699	23.3115	43.634	50.3005	20.5623	90.3016	82.2005	87.4718	52.2971	91.2713	83.2938	94.8779	93.024	89.6704	84.1391	46.4754	87.902	41.0943	61.3035
TAD1157	22	142	15.493	4.28355e-08	2.04104	6	13900000	15650000	TAD1157;cg14911766	14001633	14001633	NA	intergenic	2	16.7489	49.505	11.4935	9.18464	9.87117	13.768	12.736	54.9456	25.0416	18.9924	50.9567	51.9634	12.0789	40.6263	8.36308	14.1989	10.6005	23.2396	11.4256	11.6439	12.5142	23.8104	11.3894	9.08802	13.4345	81.1138	8.19535	11.3135	14.8007	9.97728	45.5268	8.27433	7.62548	9.27192	50.5256
TAD1157	22	142	15.493	4.28355e-08	2.04104	6	13900000	15650000	TAD1157;cg14862454	15245723	15245723	JARID2|NA	promoter|intergenic	2	95.9214	95.7038	95.8084	95.1989	96.6472	94.6554	94.7859	95.2173	95.9058	92.5753	94.6773	94.0277	95.9982	93.04	94.169	94.7812	94.8752	95.5205	95.2248	96.0468	95.5735	96.5784	93.5864	95.6104	95.2771	94.2052	93.8684	95.2064	94.5532	95.3318	96.5043	94.799	95.6154	95.595	94.6594
TAD1157	22	142	15.493	4.28355e-08	2.04104	6	13900000	15650000	TAD1157;cg01469818	14860926	14860926	NA	intergenic	2	21.4633	13.0295	26.001	14.4153	35.0632	14.5495	12.1553	21.7762	44.3207	17.5761	60.2994	19.1256	41.3286	81.8751	10.729	14.6058	14.9741	32.4012	13.0411	41.8186	17.8422	28.4842	29.0845	16.559	21.4473	14.2466	45.3465	35.7264	14.895	15.5556	15.9306	16.4958	13.2928	16.8394	15.62
TAD1157	22	142	15.493	4.28355e-08	2.04104	6	13900000	15650000	TAD1157;ENSG00000271888	15244154	15245231	JARID2|NA	promoter|intergenic	1	28.5616	16.6265	16.0467	15.5387	19.257	5.11966	27.0038	19.3741	17.5395	16.809	15.1869	11.5968	22.2113	10.2886	17.7312	19.5827	19.4682	27.7765	13.2838	17.4253	19.0425	23.8072	20.0694	22.982	12.0513	22.3127	7.97287	12.7954	19.5435	13.7912	20.9922	11.6773	21.4357	11.6685	4.99251
TAD1157	22	142	15.493	4.28355e-08	2.04104	6	13900000	15650000	TAD1157;cg26433322	15143233	15143233	NA	intergenic	2	10.8057	9.01999	8.67715	8.01514	17.2117	9.93828	20.9357	23.0151	14.3349	55.2093	92.4101	11.5763	9.32106	65.3614	6.98672	11.3828	6.06287	46.1997	8.84994	10.7029	10.196	19.5499	31.2653	16.9924	11.2135	7.45374	9.8018	57.4416	56.3829	13.6766	12.9601	53.3136	10.2194	11.5958	92.7105
TAD1157	22	142	15.493	4.28355e-08	2.04104	6	13900000	15650000	TAD1157;cg06755262	14824437	14824437	NA	intergenic	2	34.1503	92.2313	7.67505	20.0629	7.9256	11.9377	6.50676	6.66855	7.29212	7.05828	6.00802	6.64682	8.52064	9.77579	4.35582	7.25758	5.60346	7.73516	7.06393	7.7997	6.30072	7.09694	6.12512	7.66281	7.61811	37.545	10.4242	37.3343	6.34306	6.54586	7.47308	7.98056	5.72514	6.67031	8.98337
TAD1157	22	142	15.493	4.28355e-08	2.04104	6	13900000	15650000	TAD1157;cg16891075	15170709	15170709	NA	intergenic	2	48.0561	8.78218	8.66513	5.98947	40.3996	7.257	5.77946	7.78646	7.0639	7.59652	7.10711	8.51572	8.76207	47.6901	5.26695	6.37232	6.21899	7.67832	6.12173	6.36114	7.50213	7.97583	42.7338	8.30258	44.303	6.37512	11.0638	7.18779	7.30286	8.06441	7.43685	7.96542	6.54343	7.00387	7.06285
TAD1157	22	142	15.493	4.28355e-08	2.04104	6	13900000	15650000	TAD1157;cg00932808	14211322	14211322	NA	intergenic	2	95.1903	96.2119	96.5046	92.9564	95.391	97.1036	93.3853	96.0794	96.6391	95.1997	96.9803	92.5648	95.6038	94.5323	95.9159	96.1549	96.4296	96.3083	95.0266	97.2511	94.0541	95.5516	97.1532	96.9731	97.896	96.8068	92.4521	98.2384	94.7005	96.8362	94.3005	97.8158	96.2231	97.4712	92.7897
TAD1157	22	142	15.493	4.28355e-08	2.04104	6	13900000	15650000	TAD1157;cg00416492	14211855	14211855	NA	intergenic	2	94.4895	93.0516	91.7551	91.972	93.5036	92.7223	94.4702	93.7449	92.6018	92.8314	93.533	90.2968	93.5679	92.4978	94.4429	92.7782	94.3968	93.7926	93.8168	93.7457	92.0781	95.9458	93.1953	94.7766	96.4677	91.6108	94.6403	94.1734	92.3758	94.1183	91.9174	93.6385	92.5637	94.1974	92.1872
TAD1157	22	142	15.493	4.28355e-08	2.04104	6	13900000	15650000	TAD1157;ENSG00000112149	14117872	14137149	CD83|CD83|CD83|CD83|CD83|CD83|NA	transcript|intron|exon|cds|fiveUTR|threeUTR|intergenic	1	76.0056	79.8925	81.573	80.2549	77.7205	80.0257	75.5485	76.1691	78.921	78.5512	90.1635	79.2421	82.6489	71.1405	79.0023	77.1533	81.3071	80.5739	70.9687	73.2107	84.9816	73.2679	77.2893	84.2498	83.3313	80.7682	76.6004	84.8585	85.1486	81.4965	78.2104	83.1266	80.3353	78.0092	78.7596
TAD1157	22	142	15.493	4.28355e-08	2.04104	6	13900000	15650000	TAD1157;ENSG00000229646	14597745	14599921	NA	intergenic	1	27.0296	32.3617	37.5024	5.17956	24.1665	5.11966	22.3638	5.0886	21.5372	18.14	17.5127	26.3979	10.2784	30.7488	17.1103	15.4302	0	25.5945	11.9321	24.7284	23.2783	5.00688	24.1458	5.08051	13.4165	35.5021	14.1219	9.89987	11.615	11.4065	11.4744	5.02912	39.0305	16.6939	23.1845
TAD1157	22	142	15.493	4.28355e-08	2.04104	6	13900000	15650000	TAD1157;cg00290033	14640562	14640562	NA	intergenic	2	49.3556	10.2903	76.1327	9.13434	11.6129	8.86293	44.0575	10.5939	10.0925	16.192	38.8653	19.1645	8.31789	43.2593	9.44962	8.9648	7.71791	15.144	6.74259	36.128	21.4486	8.89957	50.7712	11.9523	9.57499	43.3909	7.77476	19.8991	6.76888	7.48855	47.8339	8.25388	51.7203	8.35339	67.6629
TAD1157	22	142	15.493	4.28355e-08	2.04104	6	13900000	15650000	TAD1157;cg21009520	13921205	13921205	NA	intergenic	2	10.5083	43.6343	10.9293	7.80602	14.2317	31.7759	9.64495	48.2766	11.9661	20.3728	44.8363	10.093	43.1791	75.2399	7.29404	37.5597	47.3709	13.2263	9.65802	10.918	11.6139	10.6544	9.53582	11.2299	20.4166	8.1445	83.7846	9.37107	7.95083	8.67081	10.7982	11.3337	7.01892	12.0286	12.6944
TAD1157	22	142	15.493	4.28355e-08	2.04104	6	13900000	15650000	TAD1157;ENSG00000235488	15248046	15248865	JARID2|NA|JARID2|NA|JARID2	transcript|transcript|promoter|intron|intron	1	29.8295	21.8715	26.982	24.0531	20.8159	16.2289	24.4482	29.2843	22.6095	21.869	32.0035	16.5913	29.7117	21.0271	19.784	19.5827	23.1304	31.4799	22.2098	18.5063	23.8973	21.6394	27.3384	33.6805	19.761	27.3927	21.7407	21.027	26.6219	23.6162	29.3082	20.5564	27.035	17.3849	26.9212
TAD1157	22	142	15.493	4.28355e-08	2.04104	6	13900000	15650000	TAD1157;cg14239366	14661635	14661635	NA	intergenic	2	97.633	97.6103	95.6277	96.1223	97.135	96.4916	97.4587	96.2865	95.8932	97.6319	95.7609	94.158	97.5784	95.7866	98.091	97.2429	97.9158	97.3991	97.4725	97.849	97.6173	97.7361	96.2381	97.8924	97.9886	96.2397	96.9649	96.6009	95.8897	97.3075	97.3739	97.5417	96.0398	96.3618	97.7404
TAD1157	22	142	15.493	4.28355e-08	2.04104	6	13900000	15650000	TAD1157;cg16273597	14117480	14117480	CD83|NA	promoter|intergenic	2	95.7247	95.6438	94.141	96.0445	94.1904	95.7993	94.7506	95.8178	95.4012	95.2379	95.7914	93.8168	95.2181	95.7407	95.8288	97.0706	96.1493	95.6118	95.9324	96.2168	94.4592	95.361	94.8749	93.7874	97.301	95.0248	95.7906	95.902	96.2432	94.6987	95.3593	94.9436	94.4851	92.1873	94.0879
TAD1157	22	142	15.493	4.28355e-08	2.04104	6	13900000	15650000	TAD1157;ENSG00000230631	14230006	14231801	NA	intergenic	1	34.1229	5.24507	10.6978	10.3591	20.3313	11.8875	24.1382	20.7995	11.7723	19.7689	15.1869	16.5913	22.918	16.307	9.89199	8.15208	10.2266	22.8274	10.2777	7.70397	13.3022	5.00688	20.5477	11.7966	22.4318	13.1315	14.1219	17.7453	19.5435	4.91251	18.2867	15.0874	18.673	0	19.0083
TAD1157	22	142	15.493	4.28355e-08	2.04104	6	13900000	15650000	TAD1157;cg06617414	14211210	14211210	NA	intergenic	2	95.6632	95.7206	94.9992	95.1658	95.3797	95.8877	96.3621	95.4797	96.0318	95.2035	95.1236	93.8586	94.9928	95.3118	96.837	96.1153	96.669	95.0394	95.4049	95.2494	95.5939	95.086	95.8041	95.9627	96.9192	95.1263	96.7158	95.4686	94.3717	95.6347	95.4233	95.8854	95.8163	95.5241	95.5212
TAD1157	22	142	15.493	4.28355e-08	2.04104	6	13900000	15650000	TAD1157;cg09319695	13976724	13976724	RNF182|NA|RNF182	transcript|promoter|intron	2	23.6788	45.3706	22.4486	15.4115	46.1261	80.2569	10.7674	90.1711	21.8293	41.7919	40.3239	41.5038	16.8551	30.8892	93.8475	48.6796	44.6574	20.1105	43.0104	33.8164	16.0955	19.781	82.9953	19.3387	19.2806	20.4337	96.0606	38.8004	35.457	19.0055	13.7104	41.2369	12.6344	15.9351	45.1751
TAD1157	22	142	15.493	4.28355e-08	2.04104	6	13900000	15650000	TAD1157;cg12564349	14917221	14917221	NA	intergenic	2	8.25823	7.97271	9.68216	8.43087	7.04264	8.37802	7.44938	8.74208	47.0321	7.59831	9.49705	9.78524	13.2346	16.0728	9.95733	8.2116	7.71877	6.9167	7.84423	8.81035	43.5526	10.5637	8.2405	9.15534	7.71615	8.4558	9.20641	45.9358	8.0809	7.64016	39.3487	9.41344	6.58468	8.08704	12.92
TAD1157	22	142	15.493	4.28355e-08	2.04104	6	13900000	15650000	TAD1157;cg14103336	14561099	14561099	NA	intergenic	2	20.2075	10.6934	12.6979	12.2989	13.3128	11.0334	11.6435	11.5994	11.2536	11.6731	12.3601	13.1359	13.9	11.162	11.7967	11.814	14.5115	9.51413	15.4148	12.4879	13.8568	15.0107	13.0435	11.0358	11.9173	10.1379	7.04175	12.9289	12.952	11.361	10.0252	9.32365	10.135	9.11528	11.8513
TAD1157	22	142	15.493	4.28355e-08	2.04104	6	13900000	15650000	TAD1157;cg23985209	15066115	15066115	NA	intergenic	2	49.6378	20.2715	12.9322	12.2389	11.67	49.7197	11.4347	13.8626	50.7438	23.3613	44.8294	12.8391	50.3035	25.1761	25.4517	12.1896	9.0847	9.16656	12.5945	12.9849	14.8467	18.8717	45.9393	20.7621	10.7284	26.0156	10.0331	16.601	11.9986	12.3543	10.1012	10.7549	45.5383	10.8319	42.3006
TAD1157	22	142	15.493	4.28355e-08	2.04104	6	13900000	15650000	TAD1157;cg01061480	14321559	14321559	NA	intergenic	2	52.1564	15.5173	83.5938	82.2536	77.299	12.2468	91.9506	84.0689	28.7756	82.1865	42.8463	82.1451	15.3522	87.5526	83.6568	17.7938	19.7299	89.9552	18.8805	67.0616	16.229	79.8656	35.9024	63.3371	35.0642	41.5308	38.6631	40.0555	20.7641	17.1815	28.957	24.9075	61.6965	67.2584	39.4574
TAD1157	22	142	15.493	4.28355e-08	2.04104	6	13900000	15650000	TAD1157;cg04357789	14933411	14933411	NA	intergenic	2	17.9903	7.27844	26.9434	7.91075	8.27217	6.00442	21.5223	17.7243	15.3053	6.63333	7.3617	16.6965	6.57792	57.7653	4.56946	7.73423	9.4431	27.1947	5.90045	15.4054	7.65453	62.0698	18.4957	4.49295	6.71893	5.48109	6.90152	44.7268	6.46884	5.51481	21.0835	6.37826	6.17486	6.99808	56.1176
TAD1157	22	142	15.493	4.28355e-08	2.04104	6	13900000	15650000	TAD1157;cg01559597	14716193	14716193	NA	intergenic	2	91.7211	67.6592	87.4388	68.9114	87.864	35.3817	93.528	89.9684	92.3951	84.8097	66.7147	91.8888	31.7632	95.0654	46.6878	58.998	56.941	91.0979	56.7675	94.5253	69.0316	62.6399	93.4792	59.3075	39.4727	72.2589	31.8691	87.5099	34.7267	42.6031	25.72	62.9719	69.8047	63.9265	90.1277
TAD1157	22	142	15.493	4.28355e-08	2.04104	6	13900000	15650000	TAD1157;cg07187202	14917345	14917345	NA	intergenic	2	54.3169	35.0668	35.9585	16.2601	27.7863	54.8355	36.4525	26.6556	53.3199	42.9076	46.3619	41.4434	66.7375	31.0897	27.1281	41.6554	50.3795	53.7502	75.8192	47.4693	43.1018	44.3841	28.1353	22.6531	61.5715	16.043	70.924	49.4797	22.2621	47.6073	48.3641	18.8706	59.0536	41.731	19.3854
TAD1157	22	142	15.493	4.28355e-08	2.04104	6	13900000	15650000	TAD1157;cg27629753	14211985	14211985	NA	intergenic	2	96.8972	94.3174	48.6059	97.4097	94.459	95.6782	97.714	97.1796	95.3683	96.3229	97.3766	96.3993	85.4043	97.326	97.1152	96.3026	97.1859	97.2232	62.8071	96.7439	95.0841	95.7488	97.534	93.5025	96.2593	97.1131	96.9871	97.6411	96.4987	95.7584	89.9526	97.1606	97.0978	88.0502	97.1119
TAD1157	22	142	15.493	4.28355e-08	2.04104	6	13900000	15650000	TAD1157;cg27413430	13925136	13925136	RNF182|RNF182|RNF182|RNF182|RNF182	transcript|promoter|intron|exon|fiveUTR	2	97.875	96.8238	91.3438	97.337	97.7291	97.7144	97.2844	96.6141	97.1407	97.4453	97.4274	96.8876	97.1139	97.6965	97.1324	98.0354	97.9989	97.2073	95.9641	97.4351	97.4714	96.6302	97.0733	97.4577	97.2156	97.1351	96.0472	97.8681	96.2562	96.9952	97.6513	97.342	96.8911	97.3945	98.0827
TAD1157	22	142	15.493	4.28355e-08	2.04104	6	13900000	15650000	TAD1157;cg08136020	14735175	14735175	NA	intergenic	2	96.3597	96.3265	95.6998	96.9557	95.0264	95.6585	96.0082	97.5249	95.9593	96.6493	95.6805	95.5961	96.4489	96.456	95.2565	96.988	97.1242	96.9009	96.3705	97.1334	96.9811	96.8336	96.2638	96.6641	97.3034	96.3614	95.5922	97.0266	95.9455	96.2899	95.8699	96.2854	96.5142	95.8329	95.9687
TAD1157	22	142	15.493	4.28355e-08	2.04104	6	13900000	15650000	TAD1157;cg08076532	14783038	14783038	NA	intergenic	2	23.0371	25.1885	30.1096	22.5806	25.8855	26.106	27.8014	25.4853	23.3042	25.2609	25.7081	29.6218	18.3097	36.6579	20.8363	23.9732	18.4254	24.7568	21.1965	23.38	18.7201	25.309	23.8465	18.6308	15.255	21.428	24.7158	16.1312	27.024	21.1441	21.3074	13.846	25.0209	19.538	19.8856
TAD1157	22	142	15.493	4.28355e-08	2.04104	6	13900000	15650000	TAD1157;cg26076724	15090163	15090163	NA	intergenic	2	97.2864	91.3564	96.3334	93.6515	51.2336	94.9698	98.0744	98.2004	97.9336	96.9303	96.8846	90.2697	75.6462	97.6387	54.1109	97.6275	60.961	57.6661	89.9342	97.1582	95.6512	94.6123	97.813	46.717	49.2962	31.4128	93.9602	97.6997	54.7159	37.9676	96.8875	50.614	97.2518	66.7437	94.9368
TAD1157	22	142	15.493	4.28355e-08	2.04104	6	13900000	15650000	TAD1157;cg05168368	14209372	14209372	NA	intergenic	2	91.3405	91.8758	89.6369	80.5349	90.1056	80.9484	93.9315	91.7901	92.0378	93.7893	92.6381	92.4509	88.5499	94.7193	44.2252	91.7053	78.0371	91.8649	74.7164	94.4437	93.6235	92.351	94.3984	87.0566	90.3947	90.1139	89.0984	93.4057	92.7068	90.5636	91.3662	87.3739	90.4433	73.3969	91.5535
TAD1157	22	142	15.493	4.28355e-08	2.04104	6	13900000	15650000	TAD1157;cg22792479	14784306	14784306	NA	intergenic	2	10.4391	12.1122	23.3938	21.2024	10.921	20.5799	10.4958	26.1848	21.7984	14.5376	26.0161	21.388	12.1589	20.6674	23.3668	11.9392	9.90425	14.2535	17.1801	14.2197	15.1474	24.0081	22.3557	13.6327	14.316	17.8609	18.7236	15.0361	23.0032	17.7072	12.2411	13.9926	19.6476	23.8758	13.3304
TAD1157	22	142	15.493	4.28355e-08	2.04104	6	13900000	15650000	TAD1157;cg03446062	14477353	14477353	NA	intergenic	2	37.9048	80.7373	45.6444	44.5027	89.4995	40.6517	43.4924	86.104	45.6919	95.7727	33.2635	93.2945	45.6967	89.9731	84.7639	7.06418	6.33619	68.3029	5.6618	49.9807	10.4861	89.0849	91.5348	49.1989	49.6576	81.1399	9.48664	92.0728	7.97311	30.7257	7.72316	39.5343	31.6187	48.0548	6.64954
TAD1157	22	142	15.493	4.28355e-08	2.04104	6	13900000	15650000	TAD1157;cg20031349	14273354	14273354	NA	intergenic	2	10.1465	12.2496	12.9585	10.1235	13.1844	10.563	11.392	12.4284	12.2947	10.7052	13.3979	10.662	12.1546	15.0972	12.5667	11.9936	13.4081	11.7268	14.3509	12.5653	11.9847	12.654	10.9014	10.4507	11.9466	8.25474	9.77994	10.3944	9.10371	12.6926	11.9576	11.4511	11.4017	10.4127	11.0103
TAD1157	22	142	15.493	4.28355e-08	2.04104	6	13900000	15650000	TAD1157;cg14462418	14004536	14004536	NA	intergenic	2	44.8248	7.88217	17.557	9.6061	10.8791	7.79879	9.22152	9.74965	46.2407	13.7186	10.3939	11.2394	9.51532	53.5701	5.91416	12.1488	86.7478	12.263	8.04654	9.04897	46.756	47.6379	8.10519	19.6383	44.5453	8.83814	12.2978	7.31011	7.62814	7.94078	8.32923	9.69966	7.90968	8.17469	7.58772
TAD1157	22	142	15.493	4.28355e-08	2.04104	6	13900000	15650000	TAD1157;cg00530015	14755359	14755359	NA	intergenic	2	96.5796	95.3249	96.1405	37.7073	55.1506	88.1718	96.3721	96.5143	96.4337	95.9101	96.52	96.1531	54.8044	96.7689	52.7338	96.532	59.0545	96.3246	25.1793	97.0587	95.9772	89.5424	96.7603	20.4205	33.3064	68.2051	93.4226	96.6491	96.6979	94.9408	95.9964	50.237	96.1756	71.0766	95.5811
TAD1157	22	142	15.493	4.28355e-08	2.04104	6	13900000	15650000	TAD1157;cg21552063	14212256	14212256	NA	intergenic	2	12.188	11.2403	13.7932	11.9288	14.1584	13.6985	15.3693	13.6553	14.0637	14.5278	14.8518	12.2438	11.8131	30.7837	82.2318	12.9422	10.7764	30.9672	14.0937	12.3458	16.8785	12.8705	10.9428	64.2376	14.9552	12.3919	17.5657	29.6557	12.5488	12.1954	11.3519	11.0049	11.6911	12.9726	18.5172
TAD1157	22	142	15.493	4.28355e-08	2.04104	6	13900000	15650000	TAD1157;cg12028466	14212591	14212591	NA	intergenic	2	8.51374	7.60767	10.6119	8.3295	11.0026	9.19154	8.11874	9.57486	9.81723	8.93652	8.97884	8.41993	8.21198	19.7112	6.96702	46.7018	9.52516	9.73937	6.27644	7.74087	9.0982	11.1195	33.8267	8.73814	7.01126	10.5583	93.3985	45.7803	7.49614	8.19356	47.2427	35.4128	41.3749	7.83736	39.5652
TAD1157	22	142	15.493	4.28355e-08	2.04104	6	13900000	15650000	TAD1157;cg25513610	14657090	14657090	NA	intergenic	2	95.867	96.1332	94.9603	96.2598	95.2709	94.6593	95.9076	95.8856	95.739	95.8303	95.6268	94.6514	95.7574	95.8278	96.2843	95.057	95.894	95.4407	95.35	96.0694	96.1027	96.0617	96.348	95.8647	95.3381	95.8401	94.1836	96.235	94.9768	95.3626	96.2321	95.6577	96.4097	91.805	96.1995
TAD1157	22	142	15.493	4.28355e-08	2.04104	6	13900000	15650000	TAD1157;cg12222460	14211743	14211743	NA	intergenic	2	97.4324	96.1507	95.3333	97.0799	97.119	97.1087	96.0155	97.5044	97.435	95.6829	96.5557	96.1068	96.409	96.2469	97.4415	96.918	96.5851	96.5489	96.7777	97.2869	96.1001	97.4696	97.9107	96.5665	96.9807	96.7382	96.7555	97.0744	96.9426	97.3233	96.3731	94.2877	96.7875	96.3936	96.6246
TAD1157	22	142	15.493	4.28355e-08	2.04104	6	13900000	15650000	TAD1157;cg15274294	14884128	14884128	NA	intergenic	2	51.0395	50.7386	55.2874	50.4551	54.4476	51.982	49.6982	97.688	96.818	50.9464	6.06274	53.0468	5.45205	95.2776	54.0819	48.8272	51.9484	41.4449	83.407	54.9154	84.0035	48.868	25.1206	84.5385	6.34188	95.4397	94.2462	97.4495	89.8992	45.5363	93.2612	50.8434	96.6547	10.4279	54.2819
TAD1157	22	142	15.493	4.28355e-08	2.04104	6	13900000	15650000	TAD1157;cg07876223	14839147	14839147	NA	intergenic	2	7.1098	6.60407	9.28006	7.12546	8.33655	7.22243	6.05079	7.51477	9.66794	8.5214	8.8167	7.79182	7.92223	13.3758	5.08503	6.57916	7.42637	9.10491	6.41563	9.4407	8.18223	10.8783	8.82064	8.29119	7.64695	7.42745	11.5977	7.73989	6.87048	8.83403	6.97938	7.59065	7.10251	6.95487	7.31423
TAD1157	22	142	15.493	4.28355e-08	2.04104	6	13900000	15650000	TAD1157;cg09148630	14492164	14492164	NA	intergenic	2	6.62116	5.60975	7.24245	7.06066	7.89526	6.74128	6.75998	7.70332	6.45112	6.51863	8.21122	7.23363	6.91194	51.9301	5.4208	6.10238	6.30246	8.52293	48.6902	7.23093	7.43336	47.7091	47.7962	28.3383	6.78204	45.4473	8.35886	6.28802	6.30962	6.74024	6.46021	6.27403	5.06395	7.63774	6.43115
TAD1157	22	142	15.493	4.28355e-08	2.04104	6	13900000	15650000	TAD1157;cg20605134	15400462	15400462	JARID2|JARID2|JARID2	transcript|promoter|intron	2	6.44767	6.43581	49.0585	65.2431	29.8092	28.1767	42.8184	12.2508	7.19869	50.8091	49.9256	87.9408	28.9606	9.57149	40.4248	41.0095	4.70933	65.7633	7.08129	23.8164	40.3473	87.5751	12.8821	38.1427	5.43061	5.46675	67.6188	4.1971	8.85778	6.57934	66.8149	48.5486	70.6825	59.5327	44.692
TAD1157	22	142	15.493	4.28355e-08	2.04104	6	13900000	15650000	TAD1157;cg08756885	14178192	14178192	NA	intergenic	2	8.53922	42.2211	11.5182	6.99707	9.43989	7.86693	7.36814	20.3789	8.63288	9.48093	8.88912	9.47289	44.5035	10.3455	14.362	8.4603	41.1118	9.25978	7.49338	10.7344	9.92745	9.40311	8.33666	11.2032	8.6243	9.0423	87.1416	8.23043	7.40005	8.29578	40.5135	8.30317	7.40975	8.92162	8.01657
TAD1157	22	142	15.493	4.28355e-08	2.04104	6	13900000	15650000	TAD1157;cg15799072	15248335	15248335	JARID2|NA|JARID2|JARID2	transcript|transcript|promoter|intron	2	98.2738	98.2236	97.6346	98.2291	98.2665	97.6247	98.3904	98.275	98.3819	97.5487	97.4997	97.5108	98.2134	96.992	97.9471	98.4904	98.4985	97.9727	98.4523	98.2189	97.6668	98.3421	98.5255	98.3653	98.4852	97.7511	97.5636	98.4425	97.7484	97.885	98.0903	97.68	98.338	98.1233	98.2595
TAD1157	22	142	15.493	4.28355e-08	2.04104	6	13900000	15650000	TAD1157;cg26890706	13924425	13924425	RNF182|NA	promoter|intergenic	2	11.298	40.7583	8.30318	43.3108	8.65048	42.2816	47.4196	6.99678	6.3274	6.80629	6.59735	41.25	41.3071	10.436	6.15471	48.4698	7.05919	92.1242	6.76446	8.24741	7.40812	6.47965	5.92115	40.0427	7.89271	41.0518	9.71097	44.0703	90.8546	93.5111	38.102	88.5096	4.59476	8.5095	38.5641
TAD1157	22	142	15.493	4.28355e-08	2.04104	6	13900000	15650000	TAD1157;ch,6,14534615F	14426636	14426636	NA	intergenic	2	94.0063	93.5083	98.3702	94.7487	92.8008	98.5147	99.8219	98.3292	98.7199	93.8123	95.8275	93.4347	99.9843	94.0282	96.3385	98.4313	94.4834	92.609	94.8326	94.8063	97.9031	98.1368	95.6065	94.2782	94.1574	92.4516	99.8535	95.5895	98.1894	93.6448	94.6231	98.0035	93.0169	93.2797	97.0045
TAD1157	22	142	15.493	4.28355e-08	2.04104	6	13900000	15650000	TAD1157;cg15578250	14844922	14844922	NA	intergenic	2	49.9079	51.7442	21.8772	26.797	21.896	50.3885	21.4384	29.348	26.5086	23.7649	26.7156	26.2479	23.2391	24.2819	20.5555	20.2957	20.8982	22.1924	22.2265	20.5828	22.9164	51.0654	22.6952	24.3616	51.9093	24.125	19.9944	21.1967	20.5476	22.0904	21.6111	50.7741	25.9433	21.9262	21.7646
TAD1157	22	142	15.493	4.28355e-08	2.04104	6	13900000	15650000	TAD1157;cg07437384	14359513	14359513	NA	intergenic	2	11.519	8.64682	16.5782	10.2271	47.9404	8.53748	11.4735	10.0821	13.0253	50.8636	10.2034	43.8587	10.6579	16.6101	8.33794	10.1855	9.89053	12.8659	9.01958	12.8258	12.1299	12.0376	9.04255	12.7185	11.3307	43.6268	11.5416	9.0593	9.34441	9.65889	10.2476	9.91425	6.57052	11.0747	10.9179
TAD1157	22	142	15.493	4.28355e-08	2.04104	6	13900000	15650000	TAD1157;cg03422446	14696081	14696081	NA	intergenic	2	16.3742	32.6622	8.86124	6.36421	10.7158	9.81528	6.63459	7.29119	8.50323	11.2053	7.46616	9.06884	11.0623	9.76197	5.27039	8.61745	29.7717	11.168	7.86913	10.5079	28.4973	9.57514	7.32716	10.2389	12.0604	7.99204	12.1831	8.91186	7.9309	9.56354	9.40158	9.62757	6.39	9.46804	9.13104
TAD1157	22	142	15.493	4.28355e-08	2.04104	6	13900000	15650000	TAD1157;ENSG00000226673	14280358	14285376	NA	intergenic	1	24.3166	17.4237	20.8976	8.20941	16.4962	0	17.4887	17.6037	14.2334	8.01994	14.2117	11.5968	20.5569	11.9447	9.89199	11.9426	11.8728	15.3567	0	7.70397	5.146	11.6256	19.0089	10.161	5.19022	11.7953	5.03032	13.8962	10.0046	0	9.8835	5.02912	28.9039	0	9.98502
TAD1157	22	142	15.493	4.28355e-08	2.04104	6	13900000	15650000	TAD1157;cg25338254	15245798	15245798	JARID2|JARID2|JARID2|JARID2	transcript|promoter|exon|fiveUTR	2	95.9712	96.0137	94.9044	95.6609	95.4413	95.1484	95.79	96.2477	96.0221	95.1104	95.3659	95.4001	96.0076	94.8846	96.1165	96.3691	96.3915	96.5657	96.4267	96.6119	96.429	95.8493	96.4211	96.3186	96.6688	96.1844	93.6208	96.5325	95.6189	95.8042	95.5965	96.0039	95.8719	94.4658	95.7403
TAD1157	22	142	15.493	4.28355e-08	2.04104	6	13900000	15650000	TAD1157;cg11405200	14212128	14212128	NA	intergenic	2	33.017	3.2001	4.78974	5.41433	12.2784	3.40129	25.0424	51.0394	9.03048	25.1664	12.2342	21.8963	2.90693	54.1569	28.594	3.41688	2.55147	53.6324	2.41035	4.54195	3.13136	20.8885	34.0147	45.2152	14.6549	4.07947	4.01166	25.9836	3.71965	2.72433	10.1049	12.89	6.92472	5.71895	64.4514
TAD1157	22	142	15.493	4.28355e-08	2.04104	6	13900000	15650000	TAD1157;cg23626546	13924355	13924355	RNF182|NA	promoter|intergenic	2	48.6301	12.253	13.1726	50.1659	44.7062	72.3313	60.2254	36.6661	12.9848	11.3124	54.3043	50.0274	12.4081	51.4366	48.3896	10.6866	8.34904	25.9492	48.7996	51.4484	11.482	59.8099	44.2905	16.592	10.3498	11.4123	11.7428	51.2852	44.1908	47.9028	11.5218	80.5115	13.7717	14.6009	46.9613
TAD1157	22	142	15.493	4.28355e-08	2.04104	6	13900000	15650000	TAD1157;cg24313756	14913283	14913283	NA	intergenic	2	14.8783	11.7613	15.0632	12.7211	15.3553	15.249	10.571	14.2235	13.5667	13.1898	13.8678	15.0186	18.1872	11.5321	6.23571	15.56	15.0473	13.2569	11.2048	11.4443	13.0942	12.4627	10.9827	11.6455	19.8288	11.7361	25.0413	15.4374	10.3289	12.4637	17.8002	12.8942	10.6693	13.6395	18.8648
TAD1157	22	142	15.493	4.28355e-08	2.04104	6	13900000	15650000	TAD1157;cg09134314	13924570	13924570	RNF182|NA	promoter|intergenic	2	96.9483	93.115	93.9866	96.917	96.9237	52.3359	97.3397	96.4435	97.1199	92.284	92.6053	61.8202	96.0691	96.3883	97.0557	54.6974	46.2606	97.0479	95.039	96.4185	92.9485	97.2016	52.0275	96.0418	55.3128	97.3546	96.6682	97.3065	96.8462	96.7831	96.3998	96.7526	84.9806	94.903	94.8532
TAD1157	22	142	15.493	4.28355e-08	2.04104	6	13900000	15650000	TAD1157;cg17593342	14037614	14037614	NA	intergenic	2	93.6206	93.6793	88.3805	9.25865	44.7566	94.7895	95.6659	51.1603	47.8937	92.0536	94.7016	93.5098	94.8208	93.7802	95.8846	94.5962	94.0827	43.866	94.6835	94.1996	93.3605	94.3228	94.0206	92.2307	93.824	93.3013	86.3517	95.2001	93.0809	92.6294	93.2845	92.0356	92.8174	38.7993	92.2478
TAD1157	22	142	15.493	4.28355e-08	2.04104	6	13900000	15650000	TAD1157;cg18860301	13977167	13977167	RNF182|NA|RNF182|RNF182	transcript|promoter|exon|fiveUTR	2	10.7277	43.5844	28.5541	8.6042	12.292	26.7389	6.61085	9.23637	10.0406	10.6732	8.68002	9.64325	12.2765	44.6912	6.48109	9.78297	11.3997	12.37	8.14427	9.69988	39.2237	43.8175	31.322	11.9902	12.3777	7.79379	14.7866	8.15675	8.88132	11.3013	10.3191	36.1966	8.10681	9.64514	10.0166
TAD1157	22	142	15.493	4.28355e-08	2.04104	6	13900000	15650000	TAD1157;cg05031917	14417087	14417087	NA	intergenic	2	10.6656	7.70081	12.3582	7.83363	11.0396	8.4191	5.99764	7.69874	9.59114	12.5676	8.14997	9.92385	11.0744	7.4165	6.26319	40.9733	32.1978	10.6219	38.185	9.25471	8.75445	29.5726	8.02834	10.6288	11.8826	8.44217	16.8546	7.59096	10.7193	9.20268	9.11627	10.7078	8.16296	9.00716	9.60674
TAD1157	22	142	15.493	4.28355e-08	2.04104	6	13900000	15650000	TAD1157;cg02770252	14450312	14450312	NA	intergenic	2	22.9979	8.14377	14.5347	8.2716	10.7447	11.2361	7.56566	8.47867	11.2632	10.7829	9.69859	10.156	8.10955	10.5432	7.01088	10.0683	9.16052	10.8819	6.93694	10.2686	10.8394	35.0672	10.2002	9.96728	12.0422	9.08407	80.2	7.42075	7.05049	10.6032	8.76009	30.2795	7.95404	9.47522	10.1646
TAD1157	22	142	15.493	4.28355e-08	2.04104	6	13900000	15650000	TAD1157;ENSG00000237346	14391462	14393519	NA	intergenic	1	24.5849	25.2149	34.8096	0	14.6094	5.11966	28.2056	11.8154	18.7614	10.12	8.02356	22.2726	10.2784	24.9908	0	10.2868	5.11332	13.2322	0	17.4253	17.0947	7.93572	20.997	5.08051	5.19022	22.3127	5.03032	0	11.615	7.78614	4.94175	5.02912	36.0787	5.02535	18.4745
TAD1157	22	142	15.493	4.28355e-08	2.04104	6	13900000	15650000	TAD1157;cg22684570	15249150	15249150	JARID2|NA|JARID2|JARID2|JARID2	transcript|promoter|intron|exon|fiveUTR	2	98.3865	98.4728	97.0361	98.5195	98.372	97.9962	98.5864	98.41	98.3533	98.0583	98.2697	97.8757	98.4708	98.4649	97.7828	98.4592	98.7875	98.2133	98.5032	98.3879	98.3501	98.2605	98.6168	98.4262	98.4624	97.9769	98.3984	98.436	98.0759	98.4601	98.1527	98.1879	98.2303	98.1667	98.5365
TAD1157	22	142	15.493	4.28355e-08	2.04104	6	13900000	15650000	TAD1157;cg12646820	13924406	13924406	RNF182|NA	promoter|intergenic	2	6.6528	34.9353	8.52531	6.50255	8.05403	7.25316	5.44731	6.23181	7.15018	8.6296	6.82521	36.9684	41.7067	73.3492	36.9824	41.1608	75.1717	35.4585	6.19024	38.3353	8.40395	8.46865	6.8153	6.3873	7.19848	6.52588	9.76493	7.50304	45.5344	90.7754	6.44812	35.7964	5.83112	30.9821	6.89483
TAD1157	22	142	15.493	4.28355e-08	2.04104	6	13900000	15650000	TAD1157;cg26362263	14664927	14664927	NA	intergenic	2	97.4981	97.3614	96.6994	62.8681	95.4997	97.4123	97.5864	96.7136	97.0045	64.5542	97.2753	95.7327	96.7652	97.6397	67.1899	71.3518	97.4022	97.2382	97.7274	98.0333	97.0667	96.8106	97.5594	96.4291	97.7019	96.4333	76.4085	97.7533	96.6508	97.3225	96.8435	96.9054	96.5087	91.8883	96.9148
TAD1157	22	142	15.493	4.28355e-08	2.04104	6	13900000	15650000	TAD1157;cg19403021	14597715	14597715	NA	intergenic	2	88.0301	87.7478	45.3535	37.7658	36.1379	88.4758	90.3623	10.1587	87.6655	35.2263	38.8855	40.0538	37.0123	51.704	47.6852	41.6682	87.2844	38.4433	10.4483	13.2946	85.402	42.821	11.7716	86.5436	45.8148	87.1203	83.0719	90.7763	32.129	89.4809	38.2939	12.8713	29.8086	37.2437	39.7021
TAD1157	22	142	15.493	4.28355e-08	2.04104	6	13900000	15650000	TAD1157;cg26472684	14763072	14763072	NA	intergenic	2	59.507	28.8156	48.8845	39.8508	13.348	67.2932	31.6551	30.8579	97.5064	21.3775	17.9379	48.3718	11.4891	83.0143	12.688	53.7689	12.8641	52.6292	8.53201	32.3748	16.4387	23.3297	51.2856	11.8005	11.5821	12.3029	10.6939	19.3965	16.7667	15.7082	14.0617	15.0055	15.3104	46.1071	36.1774
TAD1179	7	45	15.5556	0.000583345	2.98076	6	35450000	35750000	TAD1179;cg16717398	35464939	35464939	TEAD3|NA	promoter|intergenic	2	96.7256	96.32	93.6532	95.8982	96.4083	93.0659	94.7235	96.1928	95.8661	95.6456	95.3172	94.578	96.3613	94.1496	94.7478	97.2366	97.555	96.2859	96.6713	97.0907	95.3452	96.6199	96.3772	96.2036	97.2283	95.6978	95.2516	96.7698	94.9553	94.1994	95.9517	96.1388	95.2662	95.4384	96.3848
TAD1179	7	45	15.5556	0.000583345	2.98076	6	35450000	35750000	TAD1179;cg01294490	35656906	35656906	FKBP5|FKBP5|FKBP5	transcript|promoter|intron	2	92.3052	91.7383	94.359	96.2061	91.6845	92.3938	94.1151	94.5269	95.3541	91.7957	95.7556	93.1949	92.6378	92.1099	94.6028	93.9699	94.7198	90.8495	94.6267	92.1924	91.9583	94.7855	96.4717	94.8757	94.3076	93.4164	90.7814	93.3366	91.8502	93.7575	91.8522	92.8411	93.8894	92.8765	90.9691
TAD1179	7	45	15.5556	0.000583345	2.98076	6	35450000	35750000	TAD1179;cg10780318	35704149	35704149	LOC285847|ARMC12|LOC285847	transcript|promoter|intron	2	95.9248	95.059	95.7259	94.913	95.6624	96.027	96.6457	96.683	96.0924	93.3953	96.1521	94.5935	96.9503	96.003	95.6824	96.5644	96.5754	95.5868	96.7295	96.2911	95.9502	96.2563	95.4998	96.0356	95.6502	95.5218	95.6213	96.931	95.9493	94.9531	95.3379	96.1374	94.2752	94.6542	94.3457
TAD1179	7	45	15.5556	0.000583345	2.98076	6	35450000	35750000	TAD1179;cg10492791	35747831	35747831	CLPSL1|NA	promoter|intergenic	2	9.21712	8.83245	9.19585	50.6181	8.50116	8.38515	8.52047	12.9969	14.0128	51.7544	50.3948	13.6062	8.92632	49.7309	8.16142	10.9972	10.2806	10.9304	7.34358	7.84534	11.3032	11.7143	17.8053	10.3864	50.7022	46.8614	51.4467	47.177	8.08469	8.55388	41.9836	7.05947	45.3796	9.24897	9.07604
TAD1179	7	45	15.5556	0.000583345	2.98076	6	35450000	35750000	TAD1179;cg03846240	35723021	35723021	NA	intergenic	2	11.6326	9.66401	14.4681	10.5343	12.638	16.3263	10.9579	47.6692	15.4781	12.127	12.2425	15.0665	11.6261	18.6286	16.5947	10.3697	12.3224	9.82826	10.8121	9.29274	13.3535	11.2332	11.0371	11.9218	13.2598	39.2113	12.7697	11.5114	10.8837	14.4764	11.9323	10.4251	11.2299	11.7231	14.154
TAD1179	7	45	15.5556	0.000583345	2.98076	6	35450000	35750000	TAD1179;cg05593667	35490744	35490744	NA	intergenic	2	95.0766	92.1013	92.3074	94.4482	93.8862	94.5888	90.9838	95.6381	96.3596	93.5229	95.6992	92.706	93.6481	95.4141	88.5735	93.1434	93.8903	94.8015	94.2203	93.7831	94.1428	95.187	95.0178	90.1195	95.0809	92.2045	69.2887	94.5057	92.6597	94.3643	80.7832	90.0243	93.0381	93.0135	94.3884
TAD1179	7	45	15.5556	0.000583345	2.98076	6	35450000	35750000	TAD1179;cg01109227	35480779	35480779	TULP1|NA	promoter|intergenic	2	94.7918	44.8642	24.6963	50.4464	59.6487	53.227	16.5793	72.1723	20.9236	13.8555	53.3362	17.6649	95.4904	61.7311	55.0141	11.2418	11.7452	18.0627	93.3626	9.52884	45.8568	28.3638	57.3858	13.2274	89.2119	44.6184	52.7595	54.0538	14.5136	48.4054	46.1383	54.6468	14.1402	48.2374	49.5933
TAD1179	7	45	15.5556	0.000583345	2.98076	6	35450000	35750000	TAD1179;cg18468088	35490818	35490818	NA	intergenic	2	84.5475	61.1048	37.9046	56.8049	78.1046	79.61	69.6944	78.3674	82.6875	59.9964	48.9937	77.7815	45.8627	60.6738	54.7498	54.7143	36.782	83.4726	62.1544	64.7221	84.2971	97.1939	60.0693	51.7259	50.1463	52.1695	47.7996	49.2108	53.592	67.0386	55.8635	44.9607	56.4849	55.869	49.7225
TAD1179	7	45	15.5556	0.000583345	2.98076	6	35450000	35750000	TAD1179;cg00130530	35657202	35657202	FKBP5|FKBP5|FKBP5	transcript|promoter|intron	2	93.4766	93.661	93.4349	93.6939	90.7373	92.6276	93.6693	94.2672	94.2534	92.2989	95.0025	95.1301	92.0042	92.4039	95.4958	93.5536	92.7336	95.6106	89.6605	93.6691	93.8388	93.2804	94.7551	88.2566	92.5629	95.9307	92.9833	92.8972	94.1767	91.2334	94.2607	94.4329	94.5332	78.6328	90.6201
TAD1179	7	45	15.5556	0.000583345	2.98076	6	35450000	35750000	TAD1179;cg04293930	35465845	35465845	TULP1|TEAD3|TULP1|TULP1	transcript|promoter|exon|threeUTR	2	92.2321	86.4734	90.3724	92.8749	91.3248	92.2601	92.2168	92.7147	92.5043	68.7447	93.912	89.5994	90.3748	91.2667	91.4064	92.765	86.357	89.8368	83.621	92.5696	90.2957	92.4697	92.7681	89.6284	83.5081	92.4576	89.7684	91.6516	87.4455	86.6764	88.7734	83.8488	88.2111	91.157	93.3301
TAD1179	7	45	15.5556	0.000583345	2.98076	6	35450000	35750000	TAD1179;cg08129761	35743705	35743705	CLPSL2|NA	promoter|intergenic	2	50.0529	37.5771	89.3087	13.3031	51.0398	42.62	16.47	51.0655	53.5043	49.8105	14.9519	48.9804	14.9683	67.6525	17.9708	13.0865	70.5537	48.3876	46.9433	17.9753	67.0533	55.3809	47.0451	45.1961	50.2261	44.8797	11.4663	57.0674	50.5714	11.2992	45.9023	38.3292	46.6395	22.0479	90.8298
TAD1179	7	45	15.5556	0.000583345	2.98076	6	35450000	35750000	TAD1179;cg20027419	35734095	35734095	NA	intergenic	2	8.45465	9.90646	13.8956	9.55911	11.7972	10.5226	10.2846	11.0904	10.0053	12.3163	10.6195	10.9551	14.0891	10.1405	9.14093	11.9203	12.1839	10.3036	8.14888	11.9861	9.77167	9.79025	8.99574	13.2973	27.6141	9.50551	12.3377	11.1499	10.1997	11.599	12.8449	12.9389	9.09934	9.54597	12.3119
TAD1179	7	45	15.5556	0.000583345	2.98076	6	35450000	35750000	TAD1179;cg09009770	35502336	35502336	NA	intergenic	2	40.7474	60.3821	34.7084	89.7355	86.5413	60.7019	90.2118	70.9267	65.3098	31.5117	61.705	86.283	62.1409	65.1977	26.0983	62.5024	71.8268	36.9944	62.3121	64.0198	63.8215	86.6544	62.1385	63.7734	62.2254	34.4055	65.397	33.045	39.2731	63.3949	61.2812	61.4108	86.1766	83.9995	34.8212
TAD1179	7	45	15.5556	0.000583345	2.98076	6	35450000	35750000	TAD1179;cg07843056	35656848	35656848	FKBP5|FKBP5|FKBP5	transcript|promoter|intron	2	97.6906	97.6248	96.8074	97.575	97.0417	97.1668	97.6191	97.8942	97.6968	97.5392	97.6201	96.9768	97.6645	96.8414	99.4852	97.7959	97.536	97.299	97.8709	97.7675	96.9018	97.3057	98.1033	97.6119	97.3491	97.5784	97.31	96.7242	97.4061	97.368	96.9991	97.2314	97.9194	97.5532	97.2188
TAD1179	7	45	15.5556	0.000583345	2.98076	6	35450000	35750000	TAD1179;cg19226017	35697185	35697185	LOC285847|FKBP5|LOC285847	transcript|promoter|exon	2	67.6728	42.3695	87.539	39.2312	91.4152	42.2937	94.9758	52.3347	94.9972	36.4965	61.8629	68.9327	11.773	94.6398	9.46242	55.3637	15.993	94.099	17.2319	60.0083	23.2242	67.1094	78.3198	23.6209	12.9534	9.73251	16.527	89.7365	16.3611	16.3508	32.242	13.2287	23.3514	43.5428	94.4571
TAD1179	7	45	15.5556	0.000583345	2.98076	6	35450000	35750000	TAD1179;cg03063928	35490164	35490164	NA	intergenic	2	53.8833	45.8738	55.4234	24.8813	15.4301	19.5521	15.7907	35.0204	27.1366	13.4051	13.4784	15.7985	10.8097	76.4028	24.6845	14.8711	12.376	28.6314	11.5093	13.687	14.87	18.9414	20.4111	10.6039	11.6598	52.3879	17.3663	51.2088	13.6142	14.0178	45.2643	12.1362	10.3038	11.6579	13.3689
TAD1179	7	45	15.5556	0.000583345	2.98076	6	35450000	35750000	TAD1179;cg07194798	35528127	35528127	NA	intergenic	2	35.6445	87.1149	85.5754	91.3408	80.6413	46.076	50.906	91.1191	93.6595	76.3883	91.5164	46.0876	89.6255	90.5113	92.3005	89.8353	89.8792	48.5874	75.735	91.0193	81.3446	88.1304	69.1532	77.8111	90.075	94.0767	89.4732	86.8322	93.5555	78.61	19.3417	54.0142	48.3303	46.3038	87.4009
TAD1179	7	45	15.5556	0.000583345	2.98076	6	35450000	35750000	TAD1179;cg04192760	35523735	35523735	NA	intergenic	2	39.3751	33.4908	43.9497	25.3796	16.0737	33.9698	24.7537	37.2184	42.7895	38.7332	33.2073	36.1423	41.1555	37.5848	33.2523	39.7758	44.2974	39.6748	38.1881	45.5465	52.629	52.4917	36.3025	44.041	39.1783	44.9625	38.7062	35.6535	37.0975	35.8043	35.2876	34.4543	27.4164	24.8158	38.4898
TAD1179	7	45	15.5556	0.000583345	2.98076	6	35450000	35750000	TAD1179;cg25847633	35744230	35744230	CLPSL2|NA	promoter|intergenic	2	75.8716	79.5448	79.2499	80.6564	80.8542	79.8188	74.0922	78.5927	80.0587	76.4543	78.1875	69.6009	75.9331	78.6154	73.4763	82.0882	81.3401	77.6521	77.0001	61.064	77.2294	79.1766	75.3782	77.1481	75.9655	78.9038	77.9337	81.6966	77.0536	81.8427	68.2182	80.8475	80.4324	78.9562	73.537
TAD1179	7	45	15.5556	0.000583345	2.98076	6	35450000	35750000	TAD1179;cg01321308	35704224	35704224	LOC285847|ARMC12|LOC285847	transcript|promoter|intron	2	95.4071	95.8302	94.5169	96.2729	95.2123	94.8469	95.8566	95.7842	96.0898	95.4865	94.8126	94.2649	94.838	94.5422	94.7659	95.4223	96.5626	96.1741	96.1013	95.6127	96.2616	97.3837	95.3598	95.8391	96.1561	96.314	94.6891	95.8641	95.5581	96.3836	95.8793	94.6902	93.2747	94.859	95.2816
TAD1179	7	45	15.5556	0.000583345	2.98076	6	35450000	35750000	TAD1179;cg05946694	35732268	35732268	NA	intergenic	2	97.0423	97.6919	58.6457	64.8992	87.8292	97.0115	40.4025	74.9807	54.6543	74.0577	96.0682	54.1339	96.8853	79.6454	97.7614	58.6635	92.7631	45.7156	97.3192	88.0803	95.912	97.007	97.6604	84.3972	96.674	96.1462	97.1941	97.1282	95.7352	93.7763	96.8337	97.2009	97.0582	94.2081	85.3889
TAD1179	7	45	15.5556	0.000583345	2.98076	6	35450000	35750000	TAD1179;cg11615268	35748676	35748676	CLPSL1|NA	promoter|intergenic	2	10.3411	7.33429	10.3927	9.29206	10.0831	9.43805	6.63118	9.18148	7.33172	10.5629	9.44914	10.3537	9.91501	8.6856	7.014	8.69035	11.3424	8.48541	6.9298	8.10293	9.06835	8.55823	9.51896	10.4211	8.27628	7.99343	8.54549	6.89891	8.95162	13.1185	8.76682	46.3753	6.89667	8.6971	7.32665
TAD1179	7	45	15.5556	0.000583345	2.98076	6	35450000	35750000	TAD1179;cg09736440	35732287	35732287	NA	intergenic	2	87.5133	86.6709	54.224	50.3136	71.8579	74.5027	33.8215	57.6122	50.6292	71.3375	84.6518	52.6846	88.5229	57.5213	71.2646	54.3573	87.4774	50.7374	85.3208	43.3151	79.3568	86.6175	78.5693	78.2381	88.5117	55.341	78.4944	79.5595	73.1472	70.5902	83.192	77.0964	67.1114	66.612	64.2281
TAD1179	7	45	15.5556	0.000583345	2.98076	6	35450000	35750000	TAD1179;cg01705131	35732480	35732480	NA	intergenic	2	94.7388	89.5367	52.76	38.6927	79.3417	92.8667	57.1814	90.7289	62.2482	45.9417	88.3598	50.6646	91.4451	63.4124	92.9749	48.0702	91.3321	23.5145	92.6371	90.5288	86.8822	92.1834	80.2486	80.3921	88.8984	90.4314	89.102	95.756	86.4421	85.9477	80.9043	92.4344	78.2986	63.7161	89.8799
TAD1179	7	45	15.5556	0.000583345	2.98076	6	35450000	35750000	TAD1179;cg22715021	35744355	35744355	CLPSL2|NA	promoter|intergenic	2	98.5987	98.5835	98.1992	98.4516	98.4016	98.258	98.5078	98.4639	98.3581	98.5984	98.3845	98.1644	98.7239	98.1486	98.1802	98.7852	98.8271	98.3408	98.5601	98.6564	98.5008	98.5169	98.6131	98.6733	97.9719	98.1237	98.4009	98.7212	98.3168	98.5224	98.4455	98.1356	98.3165	98.1243	98.0997
TAD1179	7	45	15.5556	0.000583345	2.98076	6	35450000	35750000	TAD1179;cg00231771	35748776	35748776	CLPSL1|NA	promoter|intergenic	2	60.597	56.6373	59.2893	22.1372	53.3177	93.2884	23.8767	95.1406	58.2315	43.9363	56.2259	27.9461	54.6199	60.2198	23.7987	94.4313	18.601	34.4441	51.6628	88.656	53.199	60.4521	96.0116	63.3737	94.6744	95.2317	16.5685	94.2134	49.306	55.5871	95.0505	48.276	48.9179	18.6065	26.7726
TAD1179	7	45	15.5556	0.000583345	2.98076	6	35450000	35750000	TAD1179;cg25114611	35696870	35696870	LOC285847|FKBP5|LOC285847	transcript|promoter|intron	2	96.1728	76.5502	93.0872	95.2862	91.709	93.1632	96.0782	96.367	95.5231	94.1417	91.9799	91.1634	23.1409	95.6442	94.7965	66.1248	25.511	96.1354	37.4578	96.6066	45.4279	93.4382	95.5829	89.5461	32.7037	55.9937	62.0992	93.6811	38.3911	90.4512	96.3832	65.3122	93.1728	86.2254	94.4769
TAD1179	7	45	15.5556	0.000583345	2.98076	6	35450000	35750000	TAD1179;cg20288331	35732234	35732234	NA	intergenic	2	95.1379	94.1198	84.137	87.274	94.2605	95.0595	88.562	95.2848	93.2578	95.2867	95.3535	84.596	94.07	91.6355	92.2775	90.7648	91.9484	86.37	96.0382	96.2177	96.0651	95.8402	94.5424	90.8223	96.4209	95.2847	91.3408	93.7463	93.0173	95.3045	94.5006	95.4163	95.2591	95.3314	93.687
TAD1179	7	45	15.5556	0.000583345	2.98076	6	35450000	35750000	TAD1179;ENSG00000232909	35701644	35704724	LOC285847|ARMC12|LOC285847|LOC285847	transcript|promoter|intron|exon	1	41.1392	28.6351	25.7141	25.1622	28.2381	25.1216	32.4824	34.0958	31.6773	27.1093	19.7779	29.7382	21.831	32.5218	14.838	26.7942	17.6892	35.4169	25.9225	24.5191	26.3953	34.5215	28.2113	26.0594	16.4526	19.8468	22.755	26.6916	26.0593	16.319	31.4174	20.9711	29.5602	22.0729	29.4902
TAD1179	7	45	15.5556	0.000583345	2.98076	6	35450000	35750000	TAD1179;cg23713875	35523658	35523658	NA	intergenic	2	10.3253	12.3676	18.3188	20.0054	18.3678	13.5773	13.5048	18.9711	26.0005	14.6611	18.474	17.4033	16.562	35.9008	11.4994	15.1082	11.1869	13.5234	12.6873	15.2593	16.6043	12.3887	15.3951	18.6994	13.5037	12.1683	12.3025	14.0075	13.6519	14.9925	13.5855	18.5273	15.2438	13.3195	13.6475
TAD1179	7	45	15.5556	0.000583345	2.98076	6	35450000	35750000	TAD1179;cg09082921	35744226	35744226	CLPSL2|NA	promoter|intergenic	2	79.4621	72.5938	78.6769	75.8913	69.6912	71.2305	75.7535	73.7149	74.5223	77.0996	76.9824	71.8722	41.9569	72.4688	73.6517	78.525	73.8023	78.3812	79.5193	42.1285	81.1224	78.6248	74.9379	77.7613	66.7154	78.1007	76.3991	76.6539	73.2613	70.3871	57.6879	76.0148	71.5691	73.5143	74.8065
TAD1179	7	45	15.5556	0.000583345	2.98076	6	35450000	35750000	TAD1179;cg02086355	35743107	35743107	NA	intergenic	2	38.5897	16.5889	15.3791	76.1604	11.2847	23.9735	22.7126	40.3695	30.8684	52.3863	16.859	13.8546	77.9992	56.514	6.82878	36.5903	11.2529	15.5603	79.8786	35.98	10.8887	46.281	74.564	15.7326	13.1212	11.3754	38.6584	47.4978	10.8563	9.64726	42.6374	9.67124	11.2887	13.4131	86.9613
TAD1179	7	45	15.5556	0.000583345	2.98076	6	35450000	35750000	TAD1179;cg09304014	35737336	35737336	NA	intergenic	2	12.539	43.5202	7.51323	5.76062	7.95182	6.48452	5.88861	6.05584	6.18084	6.20757	7.04292	8.36863	7.14461	7.26744	4.78399	5.64853	5.42242	9.75831	4.83658	5.85001	6.34518	9.38247	6.94144	6.96628	5.74402	6.18461	5.87453	6.00104	43.5734	44.4175	6.44616	5.60611	5.37423	5.91238	5.96442
TAD1179	7	45	15.5556	0.000583345	2.98076	6	35450000	35750000	TAD1179;cg16637776	35465342	35465342	TEAD3|NA	promoter|intergenic	2	95.5018	96.0532	94.078	96.1765	95.4998	95.4592	96.1019	95.9477	95.8365	93.2932	95.1865	92.433	94.955	95.8542	95.5651	96.2704	96.1193	95.0902	96.3818	96.6841	95.4661	95.9409	96.3819	96.0285	96.3302	95.8931	95.5413	95.8582	95.4661	96.0824	96.4316	78.5277	96.3274	94.9286	96.6677
TAD1179	7	45	15.5556	0.000583345	2.98076	6	35450000	35750000	TAD1179;cg27447918	35482667	35482667	NA	intergenic	2	15.7091	11.8938	17.6761	29.3182	19.3947	10.4008	25.8721	60.2636	12.1798	13.1846	12.4427	12.4989	31.2362	32.5515	28.1418	36.2851	14.5035	14.7846	29.6504	14.9698	74.8777	36.5902	9.36203	14.6903	17.4714	12.3993	13.6722	13.7452	9.80025	11.2125	13.4881	12.4736	9.34148	19.8	23.8548
TAD1179	7	45	15.5556	0.000583345	2.98076	6	35450000	35750000	TAD1179;ENSG00000157343	35704809	35716856	ARMC12|ARMC12|LOC285847|ARMC12|ARMC12|ARMC12|ARMC12|ARMC12|NA|NA	transcript|promoter|promoter|intron|exon|cds|fiveUTR|threeUTR|intergenic|intergenic	1	44.9748	36.1638	39.6774	32.0606	31.3402	33.1535	38.1076	38.5968	34.5136	33.1663	30.5985	32.8131	25.6961	38.2028	22.9685	30.2567	30.4457	38.5922	32.5797	40.6018	30.6403	37.0553	35.7233	36.919	27.2379	33.6023	31.1368	30.5407	33.6551	25.3973	35.579	32.7285	36.6693	34.8294	38.1979
TAD1179	7	45	15.5556	0.000583345	2.98076	6	35450000	35750000	TAD1179;cg16012111	35656758	35656758	FKBP5|FKBP5|FKBP5	transcript|promoter|intron	2	95.3332	95.3731	95.2283	95.8934	95.7206	95.6006	95.1655	95.62	96.0362	96.205	95.2422	94.1787	95.865	94.0816	94.9928	96.1179	96.4827	95.7747	95.8346	96.0905	96.2191	96.4019	95.8806	95.8844	96.0789	95.3916	95.9338	95.026	94.1202	95.6592	95.7161	94.6837	95.157	95.3202	95.4133
TAD1179	7	45	15.5556	0.000583345	2.98076	6	35450000	35750000	TAD1179;cg20813374	35657180	35657180	FKBP5|FKBP5|FKBP5	transcript|promoter|intron	2	97.0784	95.6338	96.8072	96.4985	93.9965	95.5748	96.616	97.4464	96.8226	96.9873	97.0327	95.3875	94.5659	96.2011	96.5925	97.1517	96.4223	96.7406	95.4926	97.5267	96.446	96.2276	96.6261	93.3857	97.3175	96.9688	96.8264	96.7815	96.232	95.8334	96.7346	96.731	96.4821	89.223	95.7459
TAD1179	7	45	15.5556	0.000583345	2.98076	6	35450000	35750000	TAD1179;cg13848711	35482035	35482035	NA	intergenic	2	42.0329	21.7752	21.3081	16.393	60.8804	60.7715	22.691	60.796	39.131	17.3486	82.826	52.8197	56.444	54.2945	48.2936	19.1976	57.0444	58.4432	21.6621	53.7664	21.373	41.179	51.4895	18.7065	58.4271	49.799	20.4511	20.659	51.4387	56.6439	51.6065	20.2745	46.3579	23.3876	30.4799
TAD1179	7	45	15.5556	0.000583345	2.98076	6	35450000	35750000	TAD1179;cg05628366	35744188	35744188	CLPSL2|NA	promoter|intergenic	2	94.7412	89.3077	77.9897	86.0956	92.9916	95.0218	96.8076	76.1929	65.8037	96.3559	89.0276	93.0999	93.3976	82.0519	56.7415	96.6673	96.9187	96.7298	53.6712	85.4438	95.4472	93.5464	97.0542	75.2787	90.6447	95.209	94.7331	96.2832	94.9751	93.9508	56.5017	94.7037	95.9919	95.2939	97.1374
TAD1179	7	45	15.5556	0.000583345	2.98076	6	35450000	35750000	TAD1179;ENSG00000219023	35523650	35524041	NA	intergenic	1	36.7689	35.9051	39.4484	35.6491	36.2497	38.2316	34.9775	36.7846	34.1109	35.8627	40.3544	35.7599	38.7851	37.9839	39.6786	37.3276	40.8487	37.1498	39.7824	41.9266	36.4721	37.3894	39.9046	40.4114	37.0559	40.0122	40.157	40.9663	42.4387	38.7235	39.4781	40.0899	40.2256	40.6423	39.1058
TAD1179	7	45	15.5556	0.000583345	2.98076	6	35450000	35750000	TAD1179;ENSG00000096060	35541362	35696360	FKBP5|MIR5690|LOC285847|FKBP5|MIR5690|FKBP5|LOC285847|MIR5690|FKBP5|LOC285847|FKBP5|FKBP5|FKBP5	transcript|transcript|transcript|promoter|promoter|intron|intron|exon|exon|exon|cds|fiveUTR|threeUTR	1	63.497	57.4935	62.6446	55.3604	60.848	56.9318	60.0858	62.5463	65.8676	55.347	51.4706	58.1776	47.7434	71.8889	46.4967	58.6583	54.8292	65.3208	62.2308	52.9117	60.0913	61.3919	57.2461	59.7863	51.6946	59.7438	51.2891	55.793	55.1408	50.6118	62.4962	61.5168	66.3427	53.0453	54.5014
TAD1179	7	45	15.5556	0.000583345	2.98076	6	35450000	35750000	TAD1179;cg02837122	35490787	35490787	NA	intergenic	2	97.4216	96.5918	69.4168	97.1714	96.6219	96.4084	97.3203	97.5928	96.5962	96.6591	97.2845	96.3032	96.3668	96.951	97.0526	97.1627	94.8566	97.1868	97.1816	97.2917	97.0046	97.4894	97.3837	96.7366	97.515	95.9699	96.2141	97.2549	96.5823	96.4902	96.1664	95.6012	97.1636	96.8365	96.9625
TAD1179	7	45	15.5556	0.000583345	2.98076	6	35450000	35750000	TAD1179;cg22211300	35704822	35704822	ARMC12|LOC285847|NA	promoter|promoter|intergenic	2	23.1604	23.1575	20.3976	19.7528	23.0481	18.3327	17.2603	19.4526	20.516	27.7464	21.6386	22.6745	21.3887	25.3967	15.1991	22.8647	25.2972	48.3956	21.5536	25.7459	23.3874	28.0663	19.0162	20.0876	23.577	57.25	20.6023	54.4181	20.6334	21.8935	23.8772	55.4198	14.826	20.5486	23.4834
TAD1179	7	45	15.5556	0.000583345	2.98076	6	35450000	35750000	TAD1179;cg20719122	35523700	35523700	NA	intergenic	2	8.53987	6.37862	16.0681	14.468	17.0656	14.9694	10.6473	16.9515	18.7587	18.1306	17.256	17.2229	10.1083	13.0373	14.2552	8.12002	9.46048	8.14292	8.95503	5.92823	16.778	10.5651	14.4855	10.1915	8.77532	15.4727	8.27847	12.662	14.6258	9.70062	10.5701	10.6945	12.1541	15.3615	10.6633
TAD123	5	30	16.6667	0.00149667	5.93634	1	97400000	98550000	TAD123;cg24440854	98386913	98386913	DPYD|NA	promoter|intergenic	2	96.1993	96.1486	95.685	95.6698	96.8331	94.66	96.1798	95.7222	95.8762	96.2094	95.1362	94.8494	96.8535	95.1356	95.5382	96.1261	98.1282	96.4421	97.1998	97.2574	96.225	96.6193	95.442	96.987	96.4113	95.119	95.7429	96.5124	95.8055	95.7761	96.3439	94.9315	95.3969	97.0516	96.8032
TAD123	5	30	16.6667	0.00149667	5.93634	1	97400000	98550000	TAD123;cg00252408	98389381	98389381	NA	intergenic	2	48.3424	85.7543	33.8162	34.8512	27.4054	66.4626	46.3675	18.7722	19.9832	28.3331	90.0943	18.8447	89.1338	91.8101	10.8432	88.3886	16.2146	33.5413	91.6329	16.9194	69.0329	89.6176	55.4895	23.7581	36.4471	83.704	55.5257	47.0055	68.3402	28.5755	45.8337	45.0094	32.172	20.661	21.9258
TAD123	5	30	16.6667	0.00149667	5.93634	1	97400000	98550000	TAD123;cg19869971	97542201	97542201	NA	intergenic	2	89.2276	90.5676	75.5748	18.4035	17.9242	93.3453	9.13195	93.832	12.5646	24.2961	92.9107	37.3588	91.1335	50.3288	39.3298	55.615	12.8095	33.9896	88.7669	16.505	47.3622	89.9888	83.8317	19.3497	46.5964	53.5154	92.2683	89.7676	56.7699	71.871	43.4119	38.5655	8.66125	13.2923	33.0936
TAD123	5	30	16.6667	0.00149667	5.93634	1	97400000	98550000	TAD123;cg14035771	98515272	98515272	MIR137HG|NA	promoter|intergenic	2	97.1049	82.422	91.8748	93.2011	96.4493	93.79	93.3602	70.9947	97.8017	72.5046	95.2112	60.3691	55.7494	97.9784	97.3176	97.6404	52.7537	97.2857	96.2411	97.6859	97.4389	63.1693	97.952	96.3297	97.3931	61.5373	97.0541	94.839	95.2453	97.2263	90.7677	96.1283	96.8506	96.8596	92.1729
TAD123	5	30	16.6667	0.00149667	5.93634	1	97400000	98550000	TAD123;cg06323897	98386683	98386683	DPYD|NA	promoter|intergenic	2	97.8005	94.1342	97.643	98.3179	98.2748	89.8405	98.4183	98.5227	98.2883	98.1942	98.1329	97.687	70.6561	98.4674	98.2183	98.427	98.4638	97.9873	98.4016	98.5485	98.3567	98.2223	98.46	98.3885	98.549	97.5581	89.2665	98.3853	92.5537	97.2572	98.4304	97.5999	98.3524	98.4427	98.2668
TAD123	5	30	16.6667	0.00149667	5.93634	1	97400000	98550000	TAD123;cg01566312	97418099	97418099	NA	intergenic	2	42.3418	20.0483	90.8795	37.9515	83.4417	44.1014	87.4231	93.2576	91.3453	91.2577	13.744	91.3505	43.9782	91.7576	31.4377	89.5254	54.7244	86.4128	92.11	90.9589	23.0895	91.7446	93.3741	38.5452	62.2403	52.0744	23.0251	16.2712	14.8077	14.6206	92.2469	14.759	89.5042	39.7278	15.1623
TAD123	5	30	16.6667	0.00149667	5.93634	1	97400000	98550000	TAD123;cg20062737	98519906	98519906	NA	intergenic	2	90.269	81.4723	52.709	58.0993	65.0024	87.5703	42.2037	89.4918	42.8723	58.2907	91.0006	89.9031	80.1559	44.5216	83.2808	94.5559	85.7295	90.0097	94.7538	84.0784	74.403	75.0254	90.4702	75.8128	71.3991	77.3544	90.7767	86.9336	90.8542	88.1621	28.5478	89.8804	87.9179	89.4203	92.9646
TAD123	5	30	16.6667	0.00149667	5.93634	1	97400000	98550000	TAD123;cg06347996	98386915	98386915	DPYD|NA	promoter|intergenic	2	97.5709	96.8378	95.9336	97.4405	98.3329	95.7128	97.4896	97.3967	97.0121	96.2909	96.2097	95.9545	97.9984	96.9923	97.675	96.7753	98.2955	97.4658	97.3955	98.235	97.7927	97.2436	97.3361	97.7181	97.7949	96.4896	97.4046	97.7582	96.6257	95.9733	97.5813	97.2559	96.66	97.8413	97.5189
TAD123	5	30	16.6667	0.00149667	5.93634	1	97400000	98550000	TAD123;cg22333214	98511789	98511789	MIR137HG|MIR2682|MIR137|MIR137HG	transcript|promoter|promoter|exon	2	95.6441	95.2464	94.3994	93.9323	95.5304	89.0142	79.7709	94.4162	94.3692	93.9723	91.0782	94.1102	75.7607	96.604	95.7891	95.873	96.3758	93.5112	19.8405	96.4214	77.7432	95.7385	95.4633	94.915	94.9531	91.0105	95.7636	20.0398	94.3478	95.7071	76.4732	94.801	94.4995	95.7747	92.2237
TAD123	5	30	16.6667	0.00149667	5.93634	1	97400000	98550000	TAD123;cg00091285	98511031	98511031	MIR137HG|MIR2682|MIR137HG	transcript|promoter|intron	2	86.7088	84.8664	77.3427	78.7177	98.0477	65.0537	94.4331	94.4936	98.2619	97.772	96.0843	97.9816	91.2689	97.8604	96.549	96.295	63.0454	97.7396	91.6937	92.9355	63.0365	91.3346	98.6437	96.7572	91.3511	94.46	85.2768	96.5222	85.2259	94.6505	79.864	89.2032	97.2235	93.553	94.3237
TAD123	5	30	16.6667	0.00149667	5.93634	1	97400000	98550000	TAD123;cg14378231	98404032	98404032	NA	intergenic	2	89.3834	53.336	31.539	10.3468	10.6639	27.9908	46.3226	28.1891	43.6954	10.5231	49.2533	14.4793	42.9374	50.4626	5.42624	85.7642	8.52014	33.4921	51.1426	8.44333	79.6029	69.4477	27.1448	27.1821	8.3615	79.807	53.3832	47.7814	46.7468	18.8629	38.9678	49.6893	37.5301	15.4569	14.4258
TAD123	5	30	16.6667	0.00149667	5.93634	1	97400000	98550000	TAD123;cg04293733	98511629	98511629	MIR137HG|MIR137|MIR2682|MIR137HG|MIR137	transcript|transcript|promoter|exon|exon	2	87.4639	86.1458	87.8057	81.3464	96.4207	89.8707	95.9671	96.6708	97.3181	97.1841	94.3577	96.2451	88.3328	97.8704	90.3898	96.9227	91.5493	94.6399	93.6541	94.2536	42.5355	68.7612	97.2829	90.8421	79.2953	95.1493	90.14	39.3534	93.3505	95.7267	56.4945	61.3412	95.0954	96.1617	91.0011
TAD123	5	30	16.6667	0.00149667	5.93634	1	97400000	98550000	TAD123;ENSG00000188641	97543299	98386605	DPYD-AS1|DPYD|DPYD-AS1|DPYD-AS1|DPYD|DPYD-AS1|DPYD|DPYD|DPYD|DPYD|NA	transcript|transcript|promoter|intron|intron|exon|exon|cds|fiveUTR|threeUTR|intergenic	1	33.9027	24.6541	25.7141	29.8078	45.2406	22.4872	51.2675	46.7255	48.235	42.2671	20.692	47.1523	26.3605	49.5362	40.1047	38.1094	48.2742	45.3112	34.9156	41.581	41.0805	43.8011	47.9896	42.7456	48.5449	31.3429	28.2438	22.6953	21.2495	31.5691	45.4746	30.1747	40.6481	45.7472	44.8761
TAD123	5	30	16.6667	0.00149667	5.93634	1	97400000	98550000	TAD123;cg21525592	98519504	98519504	NA	intergenic	2	95.2815	91.2252	48.5696	90.1037	95.9933	74.2415	94.1547	93.3552	96.5386	92.03	87.0216	93.548	44.9794	95.9327	95.8697	87.2884	98.0012	97.4034	91.0485	96.1232	83.1181	94.6612	97.2806	90.7519	95.5323	92.4625	85.6064	97.1255	93.1552	92.9967	88.4676	89.5142	96.2188	97.3219	95.8412
TAD123	5	30	16.6667	0.00149667	5.93634	1	97400000	98550000	TAD123;cg10695831	98519324	98519324	NA	intergenic	2	78.1162	55.8524	78.9984	78.9377	90.4409	75.1261	80.6931	88.3538	87.2065	68.6012	83.7103	89.0901	81.7976	83.7604	85.7228	89.5619	86.5564	90.9586	73.6218	90.7166	82.5795	84.5368	86.5142	80.2629	84.4059	85.7271	81.5934	81.8632	89.4382	87.4939	56.1974	78.9507	89.9055	87.8512	87.1408
TAD123	5	30	16.6667	0.00149667	5.93634	1	97400000	98550000	TAD123;cg04763554	98511258	98511258	MIR137HG|MIR2682|MIR137HG	transcript|promoter|intron	2	44.6193	83.532	86.5631	82.8704	95.7264	71.1485	87.7313	89.9859	94.3827	89.7574	89.6684	93.5369	90.0801	94.1678	85.0919	58.2829	77.0033	94.1734	93.5614	91.7929	88.6197	93.9985	94.1275	77.7945	76.7887	52.2188	77.2769	92.1664	63.462	89.6517	64.7228	86.7701	88.074	93.5958	92.7827
TAD123	5	30	16.6667	0.00149667	5.93634	1	97400000	98550000	TAD123;cg26836456	98387605	98387605	DPYD|NA	promoter|intergenic	2	11.2042	31.0943	11.039	8.29527	12.8276	38.2472	7.0103	8.12207	9.43773	26.5085	9.06792	9.32901	13.1657	8.74943	6.76742	12.2735	10.5431	22.162	13.3664	9.99805	12.2327	39.466	8.1939	21.7611	14.4483	8.69951	26.8056	8.43671	9.70157	11.7709	10.8045	12.1827	17.0419	28.1972	27.1808
TAD123	5	30	16.6667	0.00149667	5.93634	1	97400000	98550000	TAD123;cg04282138	98511226	98511226	MIR137HG|MIR2682|MIR137HG	transcript|promoter|intron	2	48.5907	95.0563	95.2215	94.3026	96.6966	93.8492	96.3168	96.3064	95.9622	94.2644	95.8802	95.4333	95.6575	96.9393	94.5176	84.4734	94.5743	96.861	96.5732	96.2628	92.3678	95.7505	96.8202	95.4887	91.9195	91.1652	61.3317	97.316	94.2231	94.4735	91.3793	94.8778	95.9768	96.3873	95.7847
TAD123	5	30	16.6667	0.00149667	5.93634	1	97400000	98550000	TAD123;cg05423529	98511908	98511908	MIR137HG|MIR137|MIR137HG	transcript|promoter|exon	2	90.8996	89.7365	91.3631	90.7048	94.4917	86.5622	91.6676	94.6805	94.2829	83.4021	85.746	93.5953	92.084	93.8794	89.487	93.9497	92.3637	91.8886	90.6773	94.7165	91.7358	90.473	90.038	84.1891	93.9309	92.8715	94.0653	89.3325	83.2724	92.803	92.2893	88.7843	90.5377	93.0475	93.3842
TAD123	5	30	16.6667	0.00149667	5.93634	1	97400000	98550000	TAD123;cg09022943	98511210	98511210	MIR137HG|MIR2682|MIR137HG	transcript|promoter|intron	2	22.7549	26.1931	62.314	70.6995	97.2871	65.2759	79.63	87.5236	95.2358	83.5898	55.2337	97.3252	54.5412	85.4707	63.2748	58.9781	68.6808	96.176	71.7573	83.4316	50.5193	65.2186	94.8761	71.3484	55.9966	63.8902	12.295	51.701	58.5369	70.5805	53.2844	43.3339	82.8291	93.6665	45.1031
TAD123	5	30	16.6667	0.00149667	5.93634	1	97400000	98550000	TAD123;cg21856005	98386766	98386766	DPYD|NA	promoter|intergenic	2	96.3302	96.1311	96.4122	97.0475	97.2281	95.7976	96.728	97.0832	96.3614	96.0255	96.7768	96.389	83.6852	96.654	96.3962	95.8108	97.5437	97.3292	95.8525	96.9448	96.7865	95.7178	96.6875	97.2035	97.5383	95.9277	95.8585	95.8235	95.6909	96.0736	97.254	95.8607	96.5231	96.8655	97.3726
TAD123	5	30	16.6667	0.00149667	5.93634	1	97400000	98550000	TAD123;cg10489614	98512194	98512194	MIR137HG|MIR137HG|MIR137|MIR137HG	transcript|promoter|promoter|intron	2	91.5761	92.0158	88.4399	94.5881	94.0748	93.8955	95.3392	96.1997	93.8183	93.9105	95.4947	92.8175	93.6555	96.12	95.5763	95.5357	91.4667	66.7733	95.228	95.6286	94.0143	78.1385	95.9497	93.9604	95.3461	93.8106	42.4975	42.8143	66.9764	91.2146	95.0174	92.0348	59.533	38.2279	94.5003
TAD123	5	30	16.6667	0.00149667	5.93634	1	97400000	98550000	TAD123;cg09011883	98519661	98519661	NA	intergenic	2	76.518	79.4852	74.5245	79.5211	85.5157	54.2124	51.5718	74.2824	83.6889	52.6457	78.9291	91.5455	88.3782	87.0185	81.9882	91.7284	83.83	95.073	61.8939	83.7396	59.5887	85.7695	88.5884	70.0615	82.517	79.4152	77.4296	86.4388	87.1183	77.1742	53.5919	80.4794	78.9622	89.4422	75.9764
TAD123	5	30	16.6667	0.00149667	5.93634	1	97400000	98550000	TAD123;cg11983196	98518557	98518557	NA	intergenic	2	87.5242	89.615	89.6603	13.2335	14.0844	51.8565	41.9284	29.6978	43.4049	13.178	88.267	14.3873	87.8382	47.8971	93.1559	92.0278	89.264	48.947	90.3553	12.2106	85.8754	88.2904	12.9043	46.052	16.7156	85.3254	46.5337	38.3542	89.1182	20.7167	12.2467	84.5981	47.5238	36.6855	87.6777
TAD123	5	30	16.6667	0.00149667	5.93634	1	97400000	98550000	TAD123;cg10202113	98520089	98520089	NA	intergenic	2	16.6508	44.42	45.2693	21.274	24.1862	48.3391	14.9139	50.1129	47.5196	37.804	23.0182	46.6386	37.3132	46.6468	45.2579	52.8544	38.948	34.4424	51.4027	21.7194	72.5738	50.6571	17.4034	19.5665	35.5462	48.6726	17.5181	30.7231	13.5242	13.0576	17.2727	45.4411	16.7225	31.6879	24.942
TAD123	5	30	16.6667	0.00149667	5.93634	1	97400000	98550000	TAD123;ENSG00000228057	98011257	98012514	DPYD|DPYD	transcript|intron	1	23.4476	26.2253	27.2124	23.7481	25.7815	24.612	24.4482	24.9692	29.3118	26.7442	22.2352	28.0426	25.6961	27.7396	27.0023	30.3814	25.5666	28.7411	28.7004	25.6906	25.9585	26.4634	27.8744	31.6456	28.8296	27.5651	25.5916	29.9194	26.6219	27.4362	24.2486	26.9438	25.8831	27.2689	26.7476
TAD123	5	30	16.6667	0.00149667	5.93634	1	97400000	98550000	TAD123;cg09896412	98519101	98519101	NA	intergenic	2	16.3777	46.7022	54.6806	64.6302	62.1308	72.0789	98.1238	64.8119	25.1034	50.614	18.1653	88.5848	27.5129	61.2718	86.6632	91.4348	68.25	87.127	19.1775	96.361	90.5977	88.6535	68.5018	53.2014	90.5601	13.6494	59.6845	5.41099	70.5005	75.1501	84.7128	82.2974	97.3983	92.9736	79.4858
TAD123	5	30	16.6667	0.00149667	5.93634	1	97400000	98550000	TAD123;cg15991546	98386723	98386723	DPYD|NA	promoter|intergenic	2	85.9116	82.3485	92.8044	91.2523	89.3347	81.966	87.5115	91.6705	92.4702	85.4193	91.8907	93.1167	43.5504	85.8895	91.8533	86.2349	88.3722	91.1497	88.9397	88.1324	87.9924	83.7876	93.275	87.8873	84.4764	93.1246	80.191	78.2229	85.02	77.3903	85.4073	81.0105	91.4839	86.743	83.2556
TAD123	5	30	16.6667	0.00149667	5.93634	1	97400000	98550000	TAD123;cg19050990	98511523	98511523	MIR137HG|MIR2682|MIR137HG	transcript|promoter|intron	2	83.6894	81.4786	75.8237	92.1936	96.4045	81.7712	82.9606	94.0684	96.3655	91.968	85.9182	96.3944	55.5289	90.033	72.7796	89.6449	85.3129	75.3461	52.1369	83.33	84.9822	90.717	89.8691	89.4314	62.5288	84.9494	87.7165	82.1988	80.4774	89.4043	80.7154	49.8451	83.7321	92.1698	74.161
TAD123	5	30	16.6667	0.00149667	5.93634	1	97400000	98550000	TAD123;cg13693260	98386697	98386697	DPYD|NA	promoter|intergenic	2	96.7328	89.7154	96.0227	96.9422	96.9461	94.9645	97.1884	96.8915	96.9064	95.7888	96.194	96.1656	92.278	96.8983	96.2326	96.96	96.8489	96.7013	97.0523	97.1586	96.7366	96.585	97.5575	97.1168	97.2939	96.6692	93.3703	97.1483	88.7471	96.4635	96.753	95.9865	97.211	97.4239	96.8286
TAD1329	16	92	17.3913	3.47168e-07	4.79109	7	10000	200000	TAD1329;cg25149888	81075	81075	NA	intergenic	2	23.6616	54.2382	16.9766	6.5408	8.89604	32.5042	45.7986	21.7487	20.4541	18.6827	46.6256	50.0558	15.5963	76.4351	14.0181	14.4375	54.9206	30.0603	54.5299	10.2222	49.7487	54.0233	46.7371	9.48551	17.592	45.2399	50.4366	13.5735	17.2596	19.5055	19.1893	9.71565	9.09526	8.07183	50.9556
TAD1329	16	92	17.3913	3.47168e-07	4.79109	7	10000	200000	TAD1329;cg19711949	80907	80907	NA	intergenic	2	40.3741	16.2826	10.2851	11.1444	11.5962	13.1141	13.8226	44.6236	15.2441	11.8143	11.1953	11.3418	13.1347	21.5214	54.4824	14.5664	14.1961	11.7273	11.435	12.0298	13.2161	19.7462	38.0395	23.8483	12.4528	12.1822	13.7287	17.8505	14.2041	11.151	15.2646	9.46321	8.02377	11.4122	19.6597
TAD1329	16	92	17.3913	3.47168e-07	4.79109	7	10000	200000	TAD1329;cg04650322	119499	119499	NA	intergenic	2	56.8272	34.982	26.5752	68.4266	54.1761	55.1681	54.7255	44.9782	56.0211	55.4342	63.2494	24.9731	55.1493	60.9889	16.5892	57.9221	24.7828	83.7251	52.574	25.4352	77.0157	42.6521	67.7494	69.3536	30.1301	53.6421	52.2722	65.4307	24.7408	53.9898	86.3831	30.8806	21.1479	47.3316	51.7346
TAD1329	16	92	17.3913	3.47168e-07	4.79109	7	10000	200000	TAD1329;cg16061761	89127	89127	NA	intergenic	2	40.74	17.5334	16.336	34.8021	19.0354	53.8345	50.9815	17.0835	12.107	18.6312	19.2939	15.5574	14.4667	53.8177	12.8635	15.0435	38.8606	20.0573	16.9526	14.3183	16.6971	19.4258	26.1409	16.9601	14.5533	11.5711	21.2039	13.5778	20.8436	16.3711	13.7248	14.7927	9.81245	39.3535	20.5399
TAD1329	16	92	17.3913	3.47168e-07	4.79109	7	10000	200000	TAD1329;cg00718539	74122	74122	NA	intergenic	2	95.6233	95.2688	78.5381	61.3446	74.8812	96.451	96.8166	97.7409	97.4488	71.4855	96.8736	64.7001	82.6828	96.3109	96.7369	85.9749	82.776	82.45	93.9406	67.8997	95.0823	96.0012	85.0458	46.8044	97.0413	93.5813	90.8275	95.8345	90.4142	94.8375	96.949	95.7525	61.034	71.1098	96.0766
TAD1329	16	92	17.3913	3.47168e-07	4.79109	7	10000	200000	TAD1329;cg20485191	162838	162838	NA	intergenic	2	38.6334	75.8139	23.6031	15.5233	20.7782	46.986	45.779	27.0858	54.3266	43.5863	18.7814	75.2531	16.3284	55.2873	14.5688	19.9856	12.6776	23.5602	20.5517	17.9104	52.1871	57.7878	20.7357	45.1793	77.0839	17.3057	22.7223	51.0281	15.1312	50.5397	24.9779	50.2614	14.7087	15.3851	25.7185
TAD1329	16	92	17.3913	3.47168e-07	4.79109	7	10000	200000	TAD1329;cg00793227	159314	159314	NA	intergenic	2	16.9276	10.5467	16.5071	10.7277	9.52263	12.4046	63.6289	37.1281	11.0964	9.55966	10.9159	11.8814	10.2327	13.2174	55.8744	8.80708	9.75218	10.4099	9.63947	10.8261	10.3853	62.576	12.0654	10.3657	11.4844	56.8615	59.1274	21.1	8.55635	9.89539	8.92644	56.9212	9.29868	10.3683	9.67484
TAD1329	16	92	17.3913	3.47168e-07	4.79109	7	10000	200000	TAD1329;cg00772257	115891	115891	NA	intergenic	2	75.7755	88.026	22.8028	10.453	18.2667	59.7173	19.2112	90.2065	69.4168	29.8086	34.3397	11.8155	89.3168	94.3604	9.89762	91.4022	94.4166	51.9309	50.5365	11.606	70.0838	76.7313	47.2232	38.4013	50.3163	24.3413	17.1351	60.7605	58.239	13.8006	16.0526	83.4663	11.4358	14.9864	60.0945
TAD1329	16	92	17.3913	3.47168e-07	4.79109	7	10000	200000	TAD1329;cg00476243	150023	150023	NA|NA	transcript|intergenic	2	96.7192	23.802	95.6063	97.418	95.9566	86.2265	96.4087	95.189	96.7155	96.7456	81.2961	96.148	41.0083	92.924	60.9984	97.8119	95.6426	69.3048	91.3804	97.3268	94.9392	96.2038	44.0714	90.352	94.7027	95.0914	40.2331	94.4454	81.7256	89.1979	30.0485	96.5581	97.3785	94.6628	51.6519
TAD1329	16	92	17.3913	3.47168e-07	4.79109	7	10000	200000	TAD1329;cg15535638	31467	31467	NA	intergenic	2	56.7257	55.2036	59.7786	19.8156	44.5052	36.6984	35.6163	7.10859	44.4601	47.1465	20.7464	62.3464	84.7321	46.0438	31.0219	41.8194	53.2353	32.8686	45.4967	29.9986	20.6059	45.3729	60.1326	53.0813	8.09693	47.6301	34.5842	24.8388	54.7991	57.1985	40.1598	48.3739	53.4785	27.0827	49.3592
TAD1329	16	92	17.3913	3.47168e-07	4.79109	7	10000	200000	TAD1329;cg20000107	85832	85832	NA	intergenic	2	6.28532	7.54463	7.82445	6.90073	8.36281	7.40229	9.44908	46.2264	12.2336	7.69617	8.17585	10.2597	7.77294	12.8079	9.60269	8.48517	6.91904	10.0877	51.6172	7.58633	7.387	9.51086	8.56768	6.04686	7.42506	6.33307	6.7883	9.58233	6.75859	49.607	7.43198	7.6717	4.73089	6.31961	6.20342
TAD1329	16	92	17.3913	3.47168e-07	4.79109	7	10000	200000	TAD1329;cg22336162	120740	120740	NA	intergenic	2	48.607	18.382	16.8622	12.5182	42.2205	12.5595	12.3994	28.2534	24.9442	12.8428	10.8463	35.2978	12.0061	29.1731	25.248	12.8927	11.7818	11.9238	18.1955	13.3079	13.4231	18.9023	14.8242	16.0791	14.8955	45.3922	28.01	45.1693	14.3069	18.519	13.9672	11.9959	7.96929	14.0901	13.5747
TAD1329	16	92	17.3913	3.47168e-07	4.79109	7	10000	200000	TAD1329;cg15920750	162457	162457	NA	intergenic	2	27.862	41.7507	8.09324	11.6633	12.2121	12.6909	10.8791	12.5967	10.9209	10.2495	10.1377	11.0626	12.3279	21.6734	9.96137	11.8288	10.959	16.5297	12.1821	11.6967	13.3915	17.7994	10.9941	9.95307	13.4172	8.68096	10.4751	13.0157	12.5718	9.02022	10.6546	11.2817	9.36331	9.88249	12.4325
TAD1329	16	92	17.3913	3.47168e-07	4.79109	7	10000	200000	TAD1329;cg01433527	82541	82541	NA	intergenic	2	12.4941	14.194	12.4287	11.425	43.3138	10.8786	10.27	11.6742	10.6013	12.9492	10.8743	12.3309	9.87919	13.1838	6.96741	11.5078	11.5017	12.1179	9.43315	13.7235	13.0193	12.471	9.99334	8.84968	47.1669	8.10934	11.3593	11.4707	10.7674	11.2568	9.18811	12.9423	8.49127	14.224	10.2644
TAD1329	16	92	17.3913	3.47168e-07	4.79109	7	10000	200000	TAD1329;cg23568068	31409	31409	NA	intergenic	2	30.8126	31.9087	40.9069	23.1541	34.492	29.1234	28.2028	13.7786	31.0336	29.5389	25.7594	34.5887	47.5514	25.9925	26.6024	24.0877	34.4116	28.3566	23.4226	25.159	8.10928	32.8468	37.1041	37.4861	19.6667	34.3499	35.0451	20.2954	36.7298	38.0873	25.03	33.6126	36.0425	22.8391	33.9616
TAD1329	16	92	17.3913	3.47168e-07	4.79109	7	10000	200000	TAD1329;cg15736220	183875	183875	NA	intergenic	2	24.4204	48.0101	21.1203	13.2486	59.4459	15.1557	12.2332	37.8115	18.6771	83.4029	57.4816	41.1658	35.7714	34.755	9.45808	10.6801	26.2487	19.5683	17.9331	17.5348	40.6177	46.584	17.338	46.6581	43.394	13.7711	15.2609	37.4925	48.5946	13.2638	11.2676	18.0661	63.5553	22.1612	68.933
TAD1329	16	92	17.3913	3.47168e-07	4.79109	7	10000	200000	TAD1329;cg13098082	149290	149290	NA|NA	promoter|intergenic	2	97.7949	97.7619	97.3589	97.803	97.9678	97.5459	97.8371	98.0151	97.6835	97.6473	97.65	97.3133	97.9418	97.8412	98.0085	97.972	98.1184	97.6408	97.3821	97.8797	98.0337	97.7766	98.0319	99.9519	98.0106	97.3942	97.3369	97.628	97.5267	97.9633	98.0835	98.1528	97.6723	97.6671	99.5985
TAD1329	16	92	17.3913	3.47168e-07	4.79109	7	10000	200000	TAD1329;cg01367328	162351	162351	NA	intergenic	2	20.6501	54.5357	17.68	37.8888	52.9192	15.9159	32.392	19.4366	18.9139	10.8768	14.8655	48.6116	12.3196	90.6099	89.9021	12.6557	12.1736	14.7409	55.7201	12.244	13.6995	57.3237	18.1976	20.191	55.6389	7.50032	14.4324	14.5493	12.8962	19.7973	16.3446	11.8503	14.4745	16.9186	51.6445
TAD1329	16	92	17.3913	3.47168e-07	4.79109	7	10000	200000	TAD1329;cg05698763	91685	91685	NA	intergenic	2	80.4552	95.5702	21.4691	13.1262	23.2082	95.6628	96.3145	96.6663	45.0522	12.4701	96.7688	57.3483	96.495	96.206	96.8673	62.4709	63.5237	73.8998	96.2603	23.0045	94.8256	96.903	64.8574	53.6067	96.29	95.3632	96.7403	61.2129	69.2064	57.5526	62.987	13.0899	22.8085	21.3948	66.666
TAD1329	16	92	17.3913	3.47168e-07	4.79109	7	10000	200000	TAD1329;cg14074389	156465	156465	NA	intergenic	2	15.8386	49.6317	14.9239	11.247	13.016	15.2793	9.932	37.6151	9.10863	11.3767	23.4344	12.2264	18.8853	73.5489	13.9404	12.5142	14.7585	22.8165	32.5053	9.31225	13.3836	41.9381	9.04645	11.5666	15.3063	53.3694	21.7996	8.61604	24.6722	13.4284	11.464	13.0333	6.20676	12.2259	21.251
TAD1329	16	92	17.3913	3.47168e-07	4.79109	7	10000	200000	TAD1329;cg07627726	93495	93495	NA	intergenic	2	15.9784	14.1955	19.3992	14.2016	15.0877	18.9928	15.4471	17.7193	15.7181	16.3851	17.4646	17.7807	16.7209	16.8076	16.5154	12.8737	13.3283	16.2545	16.8758	15.5111	16.1114	13.907	15.8444	13.9779	14.7275	17.2746	19.6057	14.3418	17.5014	15.6207	17.2439	17.0509	15.8481	17.7632	13.2515
TAD1329	16	92	17.3913	3.47168e-07	4.79109	7	10000	200000	TAD1329;cg12853656	179032	179032	NA	intergenic	2	15.3489	46.7885	16.9819	12.0906	12.2939	46.0141	8.64544	14.7895	19.1523	9.48934	9.74443	11.0776	51.2146	28.1695	7.61838	15.8077	9.52685	15.7396	13.5643	12.6748	12.5221	53.3653	9.58446	13.8527	10.9144	8.13142	14.2642	9.48983	13.4841	11.8289	15.4349	10.4672	7.51363	9.03466	14.2025
TAD1329	16	92	17.3913	3.47168e-07	4.79109	7	10000	200000	TAD1329;cg20044143	31497	31497	NA	intergenic	2	47.7396	52.7839	50.2214	42.155	41.5833	48.1897	40.5663	29.3141	41.4942	51.117	31.4527	47.74	56.8107	47.6833	28.8389	42.2059	49.253	42.6558	54.6958	49.0768	33.52	55.0555	55.8011	52.9263	26.5861	54.7008	44.862	43.0605	54.3718	49.9075	45.8871	39.8728	47.3691	34.5077	50.7333
TAD1329	16	92	17.3913	3.47168e-07	4.79109	7	10000	200000	TAD1329;cg05107246	31441	31441	NA	intergenic	2	73.6826	40.8995	51.2674	18.8366	57.657	32.1437	37.5693	8.68819	68.2999	59.5472	17.0626	70.4077	88.2453	53.4587	7.70057	38.9182	14.6204	23.3257	65.7472	44.7223	13.168	52.76	77.5294	78.1511	32.2779	18.5469	36.1712	39.2125	49.2377	51.4425	49.3267	48.8036	58.8441	32.5218	79.063
TAD1329	16	92	17.3913	3.47168e-07	4.79109	7	10000	200000	TAD1329;cg00936722	101713	101713	NA	intergenic	2	17.9269	18.7186	14.7364	7.54983	10.1468	57.7478	16.1128	43.6994	13.2663	8.68771	51.2837	11.7708	12.2226	60.6467	8.03705	16.0445	9.59745	23.5992	48.6639	10.8003	45.7521	17.5635	10.7164	8.30458	51.9373	12.4917	17.9491	30.9669	16.3347	28.8285	14.2324	9.30602	5.93447	6.65506	47.3835
TAD1329	16	92	17.3913	3.47168e-07	4.79109	7	10000	200000	TAD1329;cg17384733	148274	148274	NA	intergenic	2	10.6244	11.961	16.9872	15.4236	13.8599	12.5683	8.31377	17.7534	15.4885	12.8454	18.0483	16.9715	12.6098	13.1876	11.7003	16.763	9.10205	10.8085	14.9406	13.4354	13.1228	11.9741	13.2881	11.6687	10.4324	13.1885	13.7345	9.30093	11.7931	14.0977	13.8009	12.3277	13.7732	11.9183	11.4838
TAD1329	16	92	17.3913	3.47168e-07	4.79109	7	10000	200000	TAD1329;cg04446575	160780	160780	NA	intergenic	2	10.1088	13.0291	11.1572	8.04263	8.89163	9.44601	11.6687	10.7548	13.3129	10.8409	9.34556	11.3454	9.86088	13.7613	10.5545	9.9864	9.47668	10.9998	12.0424	11.5481	12.052	36.8715	12.3264	9.34838	8.05052	8.31725	12.6406	7.82642	14.4657	11.379	11.394	8.6135	9.02495	13.1794	12.3136
TAD1329	16	92	17.3913	3.47168e-07	4.79109	7	10000	200000	TAD1329;cg02351160	159774	159774	NA	intergenic	2	57.9278	25.3341	29.7172	18.378	23.6221	20.897	25.8416	26.9595	20.5642	22.2059	51.6002	25.114	32.3977	49.9708	17.3061	23.7886	27.3134	29.0345	25.0586	22.7432	24.3747	39.8473	17.979	25.4302	26.7103	21.716	27.824	61.8304	47.0461	25.4049	24.763	65.6573	14.9364	27.3744	52.145
TAD1329	16	92	17.3913	3.47168e-07	4.79109	7	10000	200000	TAD1329;cg25042710	175423	175423	NA	intergenic	2	21.1024	20.5222	29.3707	13.1446	16.482	26.7288	53.874	25.8544	22.9439	14.1344	50.8642	19.0395	30.8065	61.0892	17.3252	22.7392	47.4918	29.9895	55.0872	17.7523	24.0611	37.927	19.8717	29.7934	23.063	45.3343	37.4728	18.9115	24.8875	18.6176	24.6474	14.7807	14.3416	20.4073	27.4378
TAD1329	16	92	17.3913	3.47168e-07	4.79109	7	10000	200000	TAD1329;cg26552477	143029	143029	NA	intergenic	2	12.366	8.06573	11.4742	13.238	10.9824	9.67975	9.20227	10.0008	9.69528	11.62	38.1677	10.127	37.6708	13.2367	5.61608	36.9515	9.33672	9.00027	9.28714	9.98238	9.27853	14.5663	8.36749	12.1153	43.1097	8.39788	11.1368	10.3521	7.72884	9.36613	10.2549	9.03606	8.63873	9.19357	8.75112
TAD1329	16	92	17.3913	3.47168e-07	4.79109	7	10000	200000	TAD1329;cg07341788	181842	181842	NA	intergenic	2	15.0048	10.9826	11.1001	8.27056	12.3565	8.82001	8.14448	10.3302	14.053	7.58727	7.33551	7.67522	12.7964	15.5319	6.95699	9.55923	6.61964	23.8166	38.5628	8.07963	7.4437	49.1555	8.95711	9.22794	9.05389	9.56863	10.5378	6.43222	7.49409	44.1116	10.6417	7.47755	6.46052	6.50822	9.2899
TAD1329	16	92	17.3913	3.47168e-07	4.79109	7	10000	200000	TAD1329;cg01156747	120659	120659	NA	intergenic	2	11.5133	14.7564	93.9513	59.8536	62.2939	61.9542	8.59729	9.55858	7.08925	59.4222	58.5836	54.9443	8.27134	59.5818	8.32648	9.92467	40.1232	57.3297	8.43045	7.71558	7.93255	94.5633	95.9283	28.8469	11.576	58.0262	61.6198	84.4216	9.25496	47.562	9.24373	9.11541	55.7002	7.605	8.66848
TAD1329	16	92	17.3913	3.47168e-07	4.79109	7	10000	200000	TAD1329;cg00725145	31006	31006	NA	intergenic	2	46.6729	44.5871	53.0398	31.8618	51.6372	32.6704	42.4872	2.71412	42.9724	46.023	33.7449	50.7172	50.191	31.2069	3.80847	45.2527	42.5691	33.4815	8.08865	35.9366	3.29723	45.8245	51.3621	52.1477	3.50241	36.4768	40.1471	39.1156	58.1872	51.6078	42.6806	45.8585	39.3428	33.9094	40.8351
TAD1329	16	92	17.3913	3.47168e-07	4.79109	7	10000	200000	TAD1329;cg10569238	181401	181401	NA	intergenic	2	49.7771	58.6218	23.4276	15.496	35.4569	57.2627	53.7915	54.9477	34.9087	17.4358	18.637	16.5908	19.9053	56.8247	16.9478	24.1078	19.9656	44.7054	60.0068	23.6198	21.0367	37.6943	54.1789	24.8052	24.2107	16.9571	28.5802	21.6766	28.54	21.9491	27.1702	18.0389	15.6893	18.0584	79.257
TAD1329	16	92	17.3913	3.47168e-07	4.79109	7	10000	200000	TAD1329;cg23884358	184010	184010	NA	intergenic	2	10.4975	10.5186	12.5021	8.75834	13.0738	6.96011	7.57305	12.9146	13.0213	10.421	9.00874	8.80912	9.59477	12.6456	8.11634	8.83709	7.03031	13.7658	38.2964	11.4732	13.4037	12.8657	9.30816	8.55545	46.0271	7.60791	11.1397	9.30635	7.13412	7.48798	11.6732	9.2946	7.61723	8.63514	10.0051
TAD1329	16	92	17.3913	3.47168e-07	4.79109	7	10000	200000	TAD1329;cg02919368	143012	143012	NA	intergenic	2	6.67437	11.2397	9.23346	6.97902	6.54829	30.4511	5.57668	6.16516	6.46051	26.2035	9.31539	7.79363	41.4682	19.254	4.60661	35.9802	6.79142	9.94499	8.70546	6.31451	8.42785	36.6327	6.07267	8.58251	7.80695	7.50781	10.3232	5.9208	6.63991	6.30571	6.06282	7.09388	6.04323	7.24162	6.78431
TAD1329	16	92	17.3913	3.47168e-07	4.79109	7	10000	200000	TAD1329;cg00084019	176739	176739	NA	intergenic	2	33.9051	57.1386	38.8386	12.1757	57.8374	37.1949	50.4182	85.0787	35.844	16.2233	85.3933	25.3289	82.0322	91.3294	11.2069	23.6109	55.6843	63.2895	21.2548	22.4483	27.3988	44.5773	59.538	20.69	22.2494	44.3612	46.857	61.0168	22.7214	33.3371	56.3663	41.2875	11.4028	16.3861	49.8907
TAD1329	16	92	17.3913	3.47168e-07	4.79109	7	10000	200000	TAD1329;cg09462806	150084	150084	NA|NA	transcript|intergenic	2	89.6959	65.9514	94.2457	95.9323	93.3451	63.6809	96.1209	92.0855	96.6049	96.51	82.2924	96.1618	74.9754	76.3313	46.5828	96.19	78.7073	82.0874	79.3804	95.3229	90.9189	85.1751	49.4095	82.078	85.2329	52.0365	42.9828	74.694	64.1969	87.7172	71.8282	83.2606	95.4276	89.7909	53.2435
TAD1329	16	92	17.3913	3.47168e-07	4.79109	7	10000	200000	TAD1329;cg08152504	170085	170085	NA	intergenic	2	10.5765	7.28918	10.0388	20.955	7.6768	10.6395	8.8149	25.9835	11.205	8.61127	6.69049	10.0218	8.41912	63.0324	5.41903	10.1197	8.67601	15.2746	6.74055	9.52305	9.34355	9.29954	6.27118	8.68805	7.50742	6.75172	9.41485	7.14103	8.34304	9.5824	8.25856	7.18021	7.06819	7.96118	9.81778
TAD1329	16	92	17.3913	3.47168e-07	4.79109	7	10000	200000	TAD1329;cg00846539	161985	161985	NA	intergenic	2	28.1959	18.4748	18.9381	12.4821	18.278	17.4112	16.0299	31.5698	53.0388	26.2856	16.1969	15.2097	18.2721	58.9113	14.0802	19.5373	11.269	28.5631	19.363	27.152	19.2171	54.333	19.2664	13.1119	61.2432	13.2537	45.8565	13.8453	42.8339	50.6947	52.2235	27.3163	13.1211	45.5299	22.4651
TAD1329	16	92	17.3913	3.47168e-07	4.79109	7	10000	200000	TAD1329;ENSG00000177706	192969	300711	FAM20C|NA|FAM20C|NA|FAM20C|FAM20C|FAM20C|FAM20C|FAM20C	transcript|transcript|promoter|promoter|intron|exon|cds|fiveUTR|threeUTR	1	22.4624	12.1787	10.6978	35.9592	27.6952	5.11966	5.26464	16.1305	11.7723	35.5333	5.0623	40.2591	13.2847	11.9447	24.73	17.086	23.4444	33.5523	14.4266	33.6302	29.1903	31.7429	28.9921	21.1854	15.5707	11.7953	17.4021	18.3169	11.615	16.319	16.4161	28.3836	32.6775	39.7046	20.4067
TAD1329	16	92	17.3913	3.47168e-07	4.79109	7	10000	200000	TAD1329;cg18990588	175713	175713	NA	intergenic	2	51.6548	72.2673	32.0827	28.5066	25.9659	83.3254	60.3662	56.9639	40.9145	36.9514	85.4273	22.2667	56.7356	63.5083	54.4902	87.1027	87.4024	42.7101	56.7215	53.4359	57.5713	77.0974	60.0829	54.0587	86.5241	54.8262	41.9557	59.9604	28.2572	55.758	37.5061	21.0096	36.0572	24.2961	65.4611
TAD1329	16	92	17.3913	3.47168e-07	4.79109	7	10000	200000	TAD1329;cg09511351	160687	160687	NA	intergenic	2	9.59865	9.77903	7.98079	6.86909	9.6869	11.7329	11.1475	34.7764	41.0938	5.99889	8.74846	7.84492	56.0493	21.0491	6.60699	8.08248	7.2059	12.3283	8.02931	11.5521	11.2931	49.4127	12.7386	8.55593	6.8776	5.47345	8.00955	44.3124	47.9008	37.1378	10.91	6.6509	6.87921	8.48342	42.5654
TAD1329	16	92	17.3913	3.47168e-07	4.79109	7	10000	200000	TAD1329;cg26990406	178829	178829	NA	intergenic	2	16.6667	14.8166	13.9725	12.5706	13.6056	11.8897	10.9466	11.5902	15.04	13.774	12.5191	13.2089	11.4452	31.7218	7.17262	12.1056	9.99189	16.2321	12.0753	10.3195	11.6571	48.5621	9.50217	13.9287	52.7996	8.71177	10.9693	12.0503	13.2803	10.7727	12.8509	10.6142	7.99017	12.1446	11.1703
TAD1329	16	92	17.3913	3.47168e-07	4.79109	7	10000	200000	TAD1329;cg16998831	187686	187686	NA	intergenic	2	21.8482	17.5677	4.95775	3.29892	4.28393	4.56661	37.4796	35.3203	31.0521	2.89519	2.92739	39.7685	18.9402	71.6408	33.4402	4.40587	13.8506	4.17181	34.6305	12.8906	6.50482	8.32147	3.7745	4.56929	13.7882	2.72999	4.45956	5.90667	31.4995	3.55519	29.0563	4.03577	3.17332	3.42655	3.23822
TAD1329	16	92	17.3913	3.47168e-07	4.79109	7	10000	200000	TAD1329;cg19755314	143220	143220	NA	intergenic	2	36.4476	22.2366	12.6054	13.1373	8.83277	51.6013	39.6221	8.82533	10.7058	22.2034	18.8431	16.9972	26.0863	48.7526	59.297	10.1233	24.3555	15.1464	32.7022	45.7067	16.1046	64.4914	37.1966	8.17205	16.8077	38.8025	28.9075	38.8394	18.4161	11.9729	17.1382	12.724	41.6353	12.6065	22.4262
TAD1329	16	92	17.3913	3.47168e-07	4.79109	7	10000	200000	TAD1329;cg06693411	184273	184273	NA	intergenic	2	14.61	17.7501	15.6278	9.11696	15.8389	16.2455	12.3994	14.2314	11.9033	12.6995	9.88677	13.275	14.0925	66.7113	11.6537	14.0647	15.3613	15.4434	14.7896	10.9083	15.4582	18.9108	11.3583	14.5072	14.7758	12.2293	17.0701	13.3981	14.8526	13.7077	15.5168	11.8981	8.85131	12.377	14.4141
TAD1329	16	92	17.3913	3.47168e-07	4.79109	7	10000	200000	TAD1329;cg18291014	93658	93658	NA	intergenic	2	68.6594	72.4294	69.7514	55.8824	75.2525	76.797	61.4119	84.1593	63.16	52.0362	78.2981	41.614	86.6188	75.11	58.1377	82.6437	73.6296	61.5972	59.996	59.2539	57.462	60.6864	54.8787	57.4102	81.4828	58.5248	74.7544	77.0417	54.4239	44.1662	73.2716	75.7468	55.3709	61.4829	72.2289
TAD1329	16	92	17.3913	3.47168e-07	4.79109	7	10000	200000	TAD1329;cg00514616	149172	149172	NA|NA	promoter|intergenic	2	97.3953	94.1563	96.5184	97.0542	97.5612	94.7964	96.9216	97.558	97.256	96.9046	96.7575	96.2047	83.2015	97.603	92.752	97.7836	94.2457	96.1038	84.4549	97.4172	97.1087	61.8759	97.6542	97.4608	97.5036	69.607	88.6624	97.4877	91.9861	97.1218	97.518	97.5199	97.4762	97.1347	97.6017
TAD1329	16	92	17.3913	3.47168e-07	4.79109	7	10000	200000	TAD1329;cg21507153	189357	189357	NA	intergenic	2	13.4677	13.4087	33.2501	8.58728	54.1473	11.2475	9.76556	10.81	10.884	8.94439	10.6562	49.2481	11.5376	50.8381	11.6738	11.6376	8.4316	14.4485	12.0572	13.1246	12.4339	51.2729	9.25019	11.8249	12.8962	7.57061	12.7421	14.8031	18.6858	10.4191	9.87195	9.85558	6.54252	11.9067	15.31
TAD1329	16	92	17.3913	3.47168e-07	4.79109	7	10000	200000	TAD1329;cg16382077	171543	171543	NA	intergenic	2	33.7291	13.7456	55.223	15.6378	57.6868	36.9067	57.8396	41.4477	24.8789	13.7741	13.9169	21.4261	16.7957	71.0069	9.80037	15.6415	9.81635	20.2874	13.5006	21.4198	19.6151	59.7372	22.9807	10.4585	18.7172	11.6066	19.5607	11.4466	61.1816	19.1501	18.192	13.8085	12.8857	24.0994	56.2034
TAD1329	16	92	17.3913	3.47168e-07	4.79109	7	10000	200000	TAD1329;cg01727625	35373	35373	NA	intergenic	2	55.3516	66.8941	55.1091	40.874	46.976	47.9954	61.9256	58.1861	61.5902	50.0668	58.3122	52.3252	58.7045	78.5107	50.1414	57.5787	54.4347	63.4551	59.4469	46.6697	58.3546	65.3455	62.1113	26.96	43.7093	56.8913	56.5552	52.3244	49.6708	55.6818	50.7059	56.343	49.8507	35.7576	57.967
TAD1329	16	92	17.3913	3.47168e-07	4.79109	7	10000	200000	TAD1329;cg07314530	162691	162691	NA	intergenic	2	26.5202	8.93218	10.4796	7.4416	10.2363	12.7843	7.80279	10.4001	13.6978	8.83877	8.5648	10.5192	9.15172	23.0413	5.49852	9.99392	8.42538	10.7227	49.2773	10.7762	11.3795	14.2446	7.34912	10.7106	10.486	7.87212	7.98532	6.5085	9.51378	8.50145	12.1721	8.86335	6.65893	8.475	8.35437
TAD1329	16	92	17.3913	3.47168e-07	4.79109	7	10000	200000	TAD1329;cg10129470	169606	169606	NA	intergenic	2	15.4987	10.5811	31.2086	10.7366	47.304	22.8151	8.12273	9.50548	10.7533	10.5147	12.5132	13.0656	15.1301	22.3363	11.4159	14.9397	11.7448	17.8915	13.8521	13.6512	13.1151	46.68	11.837	14.2583	11.527	11.863	12.9858	12.8424	14.7324	14.0109	13.4482	11.6653	9.44826	10.6221	12.9374
TAD1329	16	92	17.3913	3.47168e-07	4.79109	7	10000	200000	TAD1329;cg05962487	177525	177525	NA	intergenic	2	35.0353	15.1878	28.4946	8.96021	10.2673	14.4063	13.9238	31.9507	53.3536	24.8326	13.0947	28.7081	11.8411	57.2867	36.1489	13.5937	41.4675	29.1639	45.9131	9.06183	42.0336	32.6165	12.4242	13.7272	12.2631	11.4801	18.9847	27.3213	13.719	15.4161	41.6467	9.92106	26.5264	9.63455	35.3647
TAD1329	16	92	17.3913	3.47168e-07	4.79109	7	10000	200000	TAD1329;cg19894980	175967	175967	NA	intergenic	2	30.093	15.6034	17.382	15.1388	18.5758	14.6836	11.9092	38.565	16.952	16.3718	17.754	18.0541	19.6408	18.4843	13.3191	19.351	16.8866	21.7866	17.5594	16.339	17.9741	18.124	15.3877	17.5733	20.5723	14.6626	18.524	12.93	16.737	14.254	18.373	18.3767	11.6554	14.8028	15.1176
TAD1329	16	92	17.3913	3.47168e-07	4.79109	7	10000	200000	TAD1329;cg02992544	191856	191856	NA	intergenic	2	95.0028	95.244	91.341	91.0969	95.1347	87.0945	92.3455	92.4667	91.3957	91.6473	90.7926	89.08	94.3619	93.3464	94.3671	95.1744	33.433	95.1988	94.8677	94.7608	92.5342	94.6077	91.9786	94.4146	92.9098	91.1381	92.4704	93.4994	92.6265	93.2012	94.1085	93.5395	92.7965	92.0306	94.4937
TAD1329	16	92	17.3913	3.47168e-07	4.79109	7	10000	200000	TAD1329;ENSG00000240859	149597	155465	NA|NA|NA|NA	transcript|promoter|intron|intergenic	1	25.5701	5.24507	26.982	25.8978	23.2067	8.11447	21.9532	20.3544	23.5446	19.7689	11.7543	27.1014	5.13922	0	25.5704	32.4228	17.6892	36.4941	18.4227	28.7114	18.4482	23.8072	20.997	25.4026	12.0513	8.05152	7.97287	9.89987	12.9308	16.9945	15.665	26.3925	24.5141	22.7325	14.0158
TAD1329	16	92	17.3913	3.47168e-07	4.79109	7	10000	200000	TAD1329;cg13872065	191704	191704	NA	intergenic	2	93.1803	88.5003	89.0015	94.4711	92.6013	54.7478	94.1896	91.1803	94.0791	92.5632	92.1176	94.4864	90.5433	92.0682	92.4913	93.3465	59.7615	93.526	92.0425	90.256	58.201	45.393	92.6265	90.0508	88.6805	92.5405	92.6301	91.547	53.2818	92.7301	91.5238	91.4034	92.7306	89.4324	92.4045
TAD1329	16	92	17.3913	3.47168e-07	4.79109	7	10000	200000	TAD1329;cg24380207	168517	168517	NA	intergenic	2	64.9913	69.5463	63.7277	56.9603	61.8358	71.1153	62.5166	65.9077	61.572	61.7536	70.1124	53.2374	71.4098	83.152	61.0401	75.8117	64.5609	62.3869	64.1601	64.2909	68.668	70.2098	62.8962	53.4858	62.9863	58.2794	71.037	62.1784	62.8108	56.9651	66.2459	64.3047	51.7145	56.1516	61.2875
TAD1329	16	92	17.3913	3.47168e-07	4.79109	7	10000	200000	TAD1329;cg09089118	82501	82501	NA	intergenic	2	15.2083	13.0373	10.4583	9.66222	8.25061	12.6753	9.1264	10.923	11.1927	12.5074	10.5706	52.5565	13.7647	25.0981	8.58854	10.1359	8.50459	15.4527	10.5969	10.6659	11.5472	53.3218	12.8651	10.3681	10.9973	50.4018	54.8388	10.7458	11.9267	15.4656	10.7955	9.96004	7.85489	10.3063	12.1374
TAD1329	16	92	17.3913	3.47168e-07	4.79109	7	10000	200000	TAD1329;cg05405483	120757	120757	NA	intergenic	2	88.5198	67.9197	62.4976	35.8544	34.2344	49.0336	65.222	65.4291	86.8964	40.9995	82.2073	30.6505	61.4464	87.0035	82.0411	71.7899	81.5115	77.1095	84.7137	61.0321	39.0052	58.2419	65.2723	76.1527	65.6503	85.1952	59.5793	52.9079	64.5436	61.6551	58.489	58.9989	45.9081	54.3705	47.3472
TAD1329	16	92	17.3913	3.47168e-07	4.79109	7	10000	200000	TAD1329;cg01314306	181309	181309	NA	intergenic	2	43.8114	71.1723	53.3838	7.1526	13.8618	84.1769	44.3605	37.5746	20.7503	24.9517	89.0689	43.3784	9.56201	89.6586	42.4192	8.55447	27.9156	31.915	81.0598	10.9642	11.0946	72.6145	48.9626	26.3561	76.759	46.6649	81.3627	40.633	19.4191	78.2679	47.3469	68.4801	34.327	39.5789	35.8445
TAD1329	16	92	17.3913	3.47168e-07	4.79109	7	10000	200000	TAD1329;cg07926758	192015	192015	FAM20C|NA	promoter|intergenic	2	92.0404	87.7013	91.2377	92.8175	93.6915	56.0551	92.7829	88.4974	93.6202	92.5155	79.3287	92.5182	51.0459	92.6613	91.3081	92.4263	86.93	92.3208	85.2567	94.1839	91.7483	78.6451	94.0494	94.3238	88.0326	86.5631	85.3573	77.7877	89.1254	85.7697	89.9806	88.6699	92.4685	91.7292	81.7417
TAD1329	16	92	17.3913	3.47168e-07	4.79109	7	10000	200000	TAD1329;cg21509978	169560	169560	NA	intergenic	2	9.05846	7.74902	9.63735	6.78647	8.97987	9.41367	43.8259	7.63666	10.5451	10.1448	8.13129	6.61281	10.0827	19.6738	5.0936	13.4046	8.44943	6.46869	9.81765	8.8937	50.1664	14.4746	12.0927	7.5492	6.47964	7.63825	49.596	5.62438	10.4678	8.50063	7.701	6.92164	10.6893	5.40684	8.12597
TAD1329	16	92	17.3913	3.47168e-07	4.79109	7	10000	200000	TAD1329;cg09041644	120801	120801	NA	intergenic	2	18.8983	54.9245	21.737	11.0825	14.4496	15.5318	55.0175	20.6322	18.0178	41.2174	55.2794	15.2683	17.9629	48.7707	10.7657	15.9125	31.5964	15.9105	56.573	13.3262	13.323	19.6541	10.1495	14.4844	16.2636	8.71566	17.7588	16.0705	17.4291	17.5013	55.0528	20.1201	10.1772	14.2598	18.1504
TAD1329	16	92	17.3913	3.47168e-07	4.79109	7	10000	200000	TAD1329;cg07834321	159531	159531	NA	intergenic	2	14.3616	13.4318	11.0561	10.1582	12.1618	11.4863	46.1948	12.5361	11.7648	10.1164	13.2538	20.6096	12.2429	18.056	12.3729	16.8301	13.2475	16.5508	14.4242	14.2019	14.8271	16.6992	9.99953	13.5151	15.1944	9.90648	11.7939	8.28621	13.0475	9.60901	11.9126	10.4311	10.4968	9.1407	12.2584
TAD1329	16	92	17.3913	3.47168e-07	4.79109	7	10000	200000	TAD1329;cg22368281	82270	82270	NA	intergenic	2	64.2111	88.2159	48.0504	72.357	70.6094	88.861	70.2384	87.8146	60.7561	80.7004	71.4909	86.4403	58.7603	93.012	67.7162	89.0692	64.3002	65.4726	87.4812	65.9034	57.726	86.6035	63.7916	64.999	67.776	49.9196	57.6744	86.3201	61.0456	72.6134	63.6356	86.4089	66.0005	64.9667	89.0528
TAD1329	16	92	17.3913	3.47168e-07	4.79109	7	10000	200000	TAD1329;cg12057156	162052	162052	NA	intergenic	2	6.82409	29.6659	7.64826	6.26175	15.0197	29.6445	3.39018	25.1193	5.85722	16.4496	7.30546	7.01336	5.45545	50.239	61.7276	19.9197	6.29824	7.45681	7.77988	3.72877	4.03341	61.6427	33.1768	5.05628	3.55926	5.38891	5.14876	3.19638	5.78385	14.6147	4.02288	2.81634	4.96101	17.0114	13.2097
TAD1329	16	92	17.3913	3.47168e-07	4.79109	7	10000	200000	TAD1329;cg04577718	149795	149795	NA|NA	transcript|intergenic	2	92.7923	82.8243	94.6889	95.1474	96.1147	55.5189	95.8047	93.3219	94.4691	95.0262	85.6815	95.5289	83.7893	89.7358	71.3346	95.7773	87.6242	93.8766	85.1794	96.0628	91.7722	91.2846	92.9369	95.6916	88.9098	84.5669	48.7696	92.4815	86.4725	91.9575	92.0938	93.9733	96.1618	93.7684	93.5688
TAD1329	16	92	17.3913	3.47168e-07	4.79109	7	10000	200000	TAD1329;cg11983939	153574	153574	NA|NA	transcript|intergenic	2	35.4233	80.1096	29.2828	6.3754	7.62266	72.6473	63.1425	45.7517	73.7205	6.87244	10.2599	20.1645	93.8193	95.65	5.98211	7.38098	37.6131	5.7236	22.0934	6.39228	67.3062	18.5682	60.821	4.50228	5.68978	13.3941	23.7872	9.65973	93.6727	6.59923	7.11867	40.0175	4.39677	12.6613	6.87065
TAD1329	16	92	17.3913	3.47168e-07	4.79109	7	10000	200000	TAD1329;cg07290739	149629	149629	NA|NA|NA	transcript|promoter|intergenic	2	96.0581	90.1379	95.6409	95.7349	96.7047	91.6434	95.6834	96.0123	95.9929	96.0669	93.4102	93.8418	94.8178	94.2309	77.4259	96.8202	94.6827	94.1453	94.1827	96.9736	95.857	96.4435	95.6601	96.3398	96.027	94.2517	94.8966	95.9764	90.7655	95.6183	95.9836	96.3353	93.6596	95.9436	95.59
TAD1329	16	92	17.3913	3.47168e-07	4.79109	7	10000	200000	TAD1329;cg16131866	79231	79231	NA	intergenic	2	47.7912	19.6569	21.2335	15.2027	52.5359	45.6522	13.4854	22.3083	45.9182	36.3168	17.0733	11.9424	25.7133	61.4394	8.7072	53.2086	15.2898	25.6789	82.1207	47.6752	47.7268	55.7258	22.3389	15.8356	44.8816	52.207	26.8407	15.1236	31.9487	20.0741	21.0939	42.7188	42.6242	11.9332	21.5868
TAD1329	16	92	17.3913	3.47168e-07	4.79109	7	10000	200000	TAD1329;cg03095778	182203	182203	NA	intergenic	2	26.9002	30.722	32.4556	39.7169	15.8051	21.5813	20.3987	39.9963	52.3763	34.3586	9.54082	20.3522	10.2383	91.6052	7.724	36.0799	8.43255	21.9841	40.7327	33.8107	39.6326	87.9924	38.1857	23.3793	32.5308	8.9958	17.6708	12.7786	77.4707	13.758	25.8912	10.1903	70.3767	17.3999	19.4978
TAD1329	16	92	17.3913	3.47168e-07	4.79109	7	10000	200000	TAD1329;cg16694365	114300	114300	NA	intergenic	2	14.3322	91.5033	40.5581	7.24188	10.2956	92.782	51.8929	52.9956	15.7049	7.83477	93.3154	8.80512	12.444	94.5891	42.6084	15.0398	43.0415	47.5317	45.0137	73.8581	87.1561	63.9856	7.75225	11.3297	41.9598	76.6159	53.9322	44.429	14.4135	38.9973	44.5523	37.5456	16.9348	9.10102	42.8041
TAD1329	16	92	17.3913	3.47168e-07	4.79109	7	10000	200000	TAD1329;cg27487860	181972	181972	NA	intergenic	2	48.7699	22.4065	25.2194	23.5507	59.8033	51.1241	17.1847	28.3632	62.0286	9.40462	17.6012	15.2226	21.2198	84.9913	13.0343	21.8562	12.8276	40.4762	57.7992	17.117	24.4041	67.9401	13.7518	15.2254	53.9496	15.8609	22.8902	22.1617	27.2034	18.4063	19.398	13.2905	8.43553	14.2279	74.1713
TAD1329	16	92	17.3913	3.47168e-07	4.79109	7	10000	200000	TAD1329;cg16080333	31288	31288	NA	intergenic	2	63.8684	50.4836	65.4831	28.5629	59.0447	59.9658	48.6433	39.5296	65.4708	52.82	28.3968	63.6043	88.6429	71.5214	13.8286	52.5366	37.852	39.2569	33.6169	42.768	27.9278	53.7486	69.0988	49.1517	11.9999	48.2933	36.9235	36.637	57.1102	59.984	47.4842	74.4042	58.7642	41.696	56.638
TAD1329	16	92	17.3913	3.47168e-07	4.79109	7	10000	200000	TAD1329;cg09199562	182369	182369	NA	intergenic	2	71.2823	81.2586	21.0662	7.2763	38.1232	40.8074	12.1115	47.8772	48.139	34.9354	14.2391	11.0244	85.0824	91.5614	88.2104	79.1488	76.8431	17.4632	43.5977	38.4718	17.7009	55.8805	45.0571	15.277	43.0658	29.4121	85.374	51.0872	44.8804	45.7713	41.8527	45.8937	9.31096	8.9348	41.1079
TAD1329	16	92	17.3913	3.47168e-07	4.79109	7	10000	200000	TAD1329;cg03836621	124503	124503	NA	intergenic	2	42.48	33.884	26.1128	40.7506	11.9381	23.2901	6.93569	21.0484	9.07407	6.49708	34.861	39.8017	23.6457	22.6379	34.1819	15.3017	13.6274	15.4874	39.7711	24.042	5.62852	63.581	9.5183	16.8889	18.4401	33.3301	19.5156	8.13977	7.63531	39.0739	9.3406	81.5134	8.72093	15.9472	12.5086
TAD1329	16	92	17.3913	3.47168e-07	4.79109	7	10000	200000	TAD1329;cg27222644	163293	163293	NA	intergenic	2	15.4988	12.8351	13.6736	6.83253	19.0588	14.0474	9.64894	13.8307	12.8563	11.7754	8.55326	10.2366	16.5179	22.2682	9.19739	15.2982	14.8255	15.0102	10.7544	16.2838	14.2429	48.5467	14.1636	11.7045	12.2715	8.82264	10.8689	10.3309	10.286	18.2139	13.7876	11.4076	24.1448	11.4123	10.029
TAD1329	16	92	17.3913	3.47168e-07	4.79109	7	10000	200000	TAD1329;cg25377220	192609	192609	FAM20C|NA	promoter|intergenic	2	97.5062	97.1647	96.1646	97.2242	97.411	96.1922	97.1982	97.5103	97.7592	97.0111	96.7503	96.0027	97.4713	97.1729	97.0403	97.8891	94.5489	97.7133	57.647	97.6995	97.1617	97.6279	97.9144	97.7256	97.0053	97.3234	97.3282	97.3833	97.3558	96.9643	96.9655	97.6286	97.6115	97.5133	97.4028
TAD1329	16	92	17.3913	3.47168e-07	4.79109	7	10000	200000	TAD1329;cg08322978	180140	180140	NA	intergenic	2	36.9049	4.70389	7.22058	6.3348	4.83584	25.2197	4.7405	29.1619	6.3556	3.90285	26.1675	6.73671	46.4549	48.5715	5.38066	5.23424	3.35246	5.93433	13.3846	4.69397	6.64631	37.1294	5.0712	4.85562	19.297	41.9587	7.79025	3.7965	37.4648	5.0729	6.9387	3.42826	4.42119	4.71494	7.72768
TAD1329	16	92	17.3913	3.47168e-07	4.79109	7	10000	200000	TAD1329;cg02232641	185487	185487	NA	intergenic	2	53.5384	80.9229	10.9484	31.4977	13.3709	48.0085	41.5379	37.7553	16.7355	16.1671	44.3665	10.2783	89.4463	83.4416	37.8928	46.7978	45.251	14.79	43.4853	14.4503	46.8049	55.8096	38.389	33.1572	91.5672	87.6703	45.9867	89.3002	82.4019	44.5333	11.6802	91.0567	10.7928	10.0567	43.4701
TAD1329	16	92	17.3913	3.47168e-07	4.79109	7	10000	200000	TAD1329;ENSG00000242474	135853	149466	NA|NA	promoter|intergenic	1	30.4499	8.31324	26.4995	31.4197	26.2509	20.0019	33.9198	27.0812	23.8314	27.2852	16.0471	29.5019	0	10.2886	20.6244	35.4001	23.7455	36.5466	0	30.9019	22.9483	22.3278	20.5477	28.0625	18.6068	8.05152	5.03032	30.8322	24.0479	23.3584	22.9488	26.3925	24.7609	27.9137	22.5839
TAD1329	16	92	17.3913	3.47168e-07	4.79109	7	10000	200000	TAD1329;cg13828236	80970	80970	NA	intergenic	2	39.5385	35.9385	49.2053	50.0657	53.7876	48.6797	52.4699	65.9551	65.4855	49.5149	19.8511	30.9226	51.2581	66.9301	15.4029	26.157	21.7759	33.2238	52.274	33.0914	53.4179	79.8789	53.4591	35.5895	54.4859	17.7199	58.3096	51.3926	27.1368	53.9651	32.7198	24.8472	29.956	19.7543	56.0786
TAD1329	16	92	17.3913	3.47168e-07	4.79109	7	10000	200000	TAD1329;cg23190268	186559	186559	NA	intergenic	2	8.39411	37.2826	70.9313	13.0072	6.27828	6.35833	7.11861	7.88888	9.50021	10.6409	9.40657	8.44887	41.3179	32.1644	37.2116	9.24929	10.9692	10.84	43.5861	8.66874	10.0079	14.3858	35.5028	10.4549	9.04023	6.67629	7.17913	7.15397	6.49117	7.90122	8.23746	44.9393	7.32287	9.41612	8.40426
TAD1329	16	92	17.3913	3.47168e-07	4.79109	7	10000	200000	TAD1329;cg12845006	82380	82380	NA	intergenic	2	46.5555	14.4348	8.36572	13.7553	12.6487	14.2718	12.5296	33.9216	14.0755	15.901	14.7098	14.2996	11.6479	32.4316	7.52335	13.4069	10.3697	13.7625	12.1708	15.4026	11.726	18.6069	16.8996	19.4949	18.013	12.07	15.7423	60.9802	12.4438	14.2928	32.442	12.3942	43.5642	17.0666	10.7942
TAD1329	16	92	17.3913	3.47168e-07	4.79109	7	10000	200000	TAD1329;cg07884352	143152	143152	NA	intergenic	2	16.868	16.6422	17.5253	16.9182	19.4942	15.681	16.2835	17.6194	16.7965	15.8781	15.7195	20.721	19.6314	16.4222	17.0833	18.2289	19.2841	15.1988	18.3919	15.2876	16.752	20.0623	15.4386	18.0415	17.6019	16.1291	13.8779	14.4931	19.2386	17.1709	16.2145	14.5561	10.646	15.2849	16.6834
TAD1329	16	92	17.3913	3.47168e-07	4.79109	7	10000	200000	TAD1329;cg04410838	168579	168579	NA	intergenic	2	16.7636	14.863	11.3227	7.84294	14.9529	9.84992	10.2041	8.33379	9.33809	10.9963	12.5179	11.8459	12.8957	15.0662	10.948	13.6723	12.3469	15.7498	10.251	11.3349	9.73211	12.4375	12.6524	9.83557	14.295	11.0572	11.9195	9.11844	13.1477	11.121	11.3688	14.0835	7.94934	9.8866	12.0164
TAD1329	16	92	17.3913	3.47168e-07	4.79109	7	10000	200000	TAD1329;cg09304803	149976	149976	NA|NA	transcript|intergenic	2	97.4411	74.0967	96.3375	97.1819	97.829	94.3384	97.5458	97.3286	97.5235	97.5562	96.3461	96.4985	69.1097	70.0699	76.7712	97.8168	95.5624	93.8543	96.9815	97.7522	96.5965	96.4416	84.8395	96.2203	95.0676	93.5303	79.4804	96.5805	77.4507	96.5844	55.5397	97.4545	97.5604	96.8532	91.7008
TAD1329	16	92	17.3913	3.47168e-07	4.79109	7	10000	200000	TAD1329;cg06684088	119131	119131	NA	intergenic	2	45.0666	6.98427	7.07171	16.1392	18.0945	9.81048	13.8582	8.75776	7.59206	23.152	8.38347	12.2735	6.79705	18.2145	41.3185	5.39182	6.45142	18.8253	48.1669	7.7204	9.28272	17.2667	7.3904	6.00505	7.37569	5.73568	7.6209	8.89292	7.33316	7.19147	9.1992	5.82195	16.4599	6.03276	13.6956
TAD1329	16	92	17.3913	3.47168e-07	4.79109	7	10000	200000	TAD1329;cg13412283	65280	65280	NA	intergenic	2	40.299	61.2976	38.6774	43.3418	32.2717	44.7916	37.4108	92.2072	93.3632	22.8578	32.8836	23.4772	52.5024	91.6331	55.5571	72.1386	54.8599	54.1992	88.8601	22.2697	58.4395	66.113	30.5095	41.2942	49.7518	64.6427	48.7948	44.3057	48.1283	33.9335	58.5002	38.2099	46.3477	46.5823	63.0208
TAD150	9	58	15.5172	0.000161884	2.22774	1	117100000	117600000	TAD150;cg19319928	117317982	117317982	NA	intergenic	2	8.93299	20.7337	12.6433	5.33114	6.59621	7.7614	5.58701	22.3076	9.67981	6.18387	6.82831	9.92424	55.2656	9.80629	7.2239	45.0254	7.64203	7.44955	6.6601	6.62626	5.96929	7.29836	6.7844	5.4438	5.76305	5.27217	6.0972	5.42077	7.66406	5.46847	5.27921	7.31994	44.5084	6.48459	6.55796
TAD150	9	58	15.5172	0.000161884	2.22774	1	117100000	117600000	TAD150;cg20632224	117214228	117214228	MIR320B1|NA	promoter|intergenic	2	16.1813	27.446	20.3602	12.3089	15.1766	15.5536	14.1544	13.8331	16.3725	11.3511	13.4794	55.2919	11.8452	21.013	15.9311	11.5643	15.2266	12.859	11.0557	10.26	13.0316	20.2327	15.1664	13.1689	14.7509	10.6829	16.5873	14.1876	13.9153	13.738	14.8223	15.0082	12.4249	9.45143	14.801
TAD150	9	58	15.5172	0.000161884	2.22774	1	117100000	117600000	TAD150;cg09312904	117281442	117281442	NA	intergenic	2	89.5325	95.9544	93.697	94.8876	94.3156	95.5168	94.1904	96.4372	95.4466	95.8494	74.4641	95.1341	39.776	95.7085	49.1435	97.1377	73.6892	95.3085	92.6279	96.1933	94.5857	95.5809	94.7203	70.4074	87.9917	93.921	93.9956	94.9308	95.2211	96.0269	96.8536	65.6849	95.3959	92.5108	95.7025
TAD150	9	58	15.5172	0.000161884	2.22774	1	117100000	117600000	TAD150;cg08936785	117452320	117452320	PTGFRN|NA	promoter|intergenic	2	80.7421	55.9318	59.9383	72.1168	58.168	23.7029	66.6532	63.0963	38.2592	59.688	61.395	87.7386	34.2711	55.4575	19.9145	86.4335	19.047	38.6058	57.642	84.4583	78.1416	62.288	79.4232	50.6048	19.3971	11.4192	63.9091	61.979	31.1929	24.5118	34.3578	24.6941	29.9121	34.5001	78.4917
TAD150	9	58	15.5172	0.000161884	2.22774	1	117100000	117600000	TAD150;ENSG00000116824	117297007	117311850	CD2|CD2|CD2|CD2|CD2|CD2|CD2|NA	transcript|promoter|intron|exon|cds|fiveUTR|threeUTR|intergenic	1	41.9833	36.7155	38.4577	17.9183	50.9952	36.5521	28.7419	43.6854	40.8954	39.7929	32.6161	28.3309	37.629	37.8945	31.1785	43.8198	45.2778	38.0143	48.5685	40.1134	47.0977	44.2883	44.5859	51.1886	40.9759	45.662	38.5233	29.3568	25.0116	43.2026	24.0069	40.3455	62.4859	40.5888	40.1617
TAD150	9	58	15.5172	0.000161884	2.22774	1	117100000	117600000	TAD150;cg17215278	117114263	117114263	CD58|NA	promoter|intergenic	2	95.713	91.0451	94.7713	95.2591	92.4912	91.0865	95.2998	94.787	95.7325	94.3128	95.4303	94.8701	88.9479	94.5809	95.3214	95.9774	95.4423	95.0029	89.937	95.6463	92.43	93.9925	94.8734	86.5951	91.2773	95.3997	93.6924	95.1266	94.7594	92.7729	96.7081	94.1188	94.4592	75.6415	92.992
TAD150	9	58	15.5172	0.000161884	2.22774	1	117100000	117600000	TAD150;cg22129549	117210557	117210557	IGSF3|NA	promoter|intergenic	2	96.1101	96.4227	95.2333	94.163	96.5856	94.9106	95.2503	96.1689	96.221	96.0079	95.2779	94.2227	95.8564	96.3846	96.3947	96.8311	96.9488	95.6964	96.617	95.9146	95.9787	95.9227	96.3191	96.0209	96.5359	95.3517	95.582	95.8784	96.1819	96.8199	96.033	94.7716	96.51	95.3154	97.0296
TAD150	9	58	15.5172	0.000161884	2.22774	1	117100000	117600000	TAD150;cg17908602	117317903	117317903	NA	intergenic	2	7.74109	4.39659	10.8046	6.81585	6.28034	8.48954	5.09139	5.06015	9.69234	10.9749	5.02038	9.7703	49.2589	14.8158	7.67818	47.8722	5.04563	5.64459	6.97048	5.68935	5.86595	62.2877	6.02813	4.32843	21.9165	4.6262	7.7788	4.78188	5.59305	7.05487	7.90012	5.72222	41.2527	5.32473	5.01521
TAD150	9	58	15.5172	0.000161884	2.22774	1	117100000	117600000	TAD150;cg21167563	117114916	117114916	NA	intergenic	2	95.9111	95.5622	69.937	32.9795	54.3599	30.6124	53.8158	96.574	95.534	50.0397	96.1521	91.4922	9.63972	96.9139	46.728	36.8831	96.5344	94.8296	16.4006	93.5904	51.1841	96.7613	56.6355	45.7034	22.0608	96.0413	96.2899	96.2327	54.9103	23.3635	55.1739	56.3999	65.9977	47.827	57.283
TAD150	9	58	15.5172	0.000161884	2.22774	1	117100000	117600000	TAD150;cg17907003	117533414	117533414	NA	intergenic	2	6.59029	29.629	8.18016	5.28511	7.40961	5.66011	6.27943	17.0387	7.72691	30.7974	7.44289	9.27704	6.57463	28.9631	4.66078	6.98814	46.0098	9.81373	6.25271	6.59791	36.8126	9.45564	38.5296	6.94857	6.9576	5.56115	7.27196	14.9281	6.36089	6.79665	7.69796	6.31142	5.60586	6.46377	5.56593
TAD150	9	58	15.5172	0.000161884	2.22774	1	117100000	117600000	TAD150;cg04390865	117214010	117214010	MIR320B1|NA	promoter|intergenic	2	11.0865	37.096	9.77578	29.6112	11.3844	9.07106	7.69817	9.1762	9.49811	8.76985	8.25149	11.5127	46.8815	9.58638	6.72954	46.478	9.37111	10.0689	42.1889	8.95634	41.4412	11.6874	7.96784	9.73184	12.4512	8.57369	45.933	39.404	9.90436	10.4119	8.0482	9.48536	9.02195	10.6884	9.65195
TAD150	9	58	15.5172	0.000161884	2.22774	1	117100000	117600000	TAD150;cg12205047	117209954	117209954	IGSF3|IGSF3|IGSF3	transcript|promoter|intron	2	97.4445	96.9932	97.1238	97.0472	97.3899	96.7097	96.7173	97.2333	97.0669	97.4139	97.0184	96.3449	97.6227	97.3311	97.1977	97.9492	97.8806	97.0926	97.6312	97.8961	97.7957	97.5548	96.9785	97.4637	97.9115	96.222	97.3398	97.1666	96.1311	97.7257	97.3803	97.0486	96.4948	96.8768	97.4324
TAD150	9	58	15.5172	0.000161884	2.22774	1	117100000	117600000	TAD150;cg08058560	117544206	117544206	CD101|NA	promoter|intergenic	2	97.318	97.1135	96.718	96.9603	96.3359	96.9602	97.373	97.4531	96.6965	97.1547	96.7706	96.1268	96.9206	97.1193	97.2742	97.5406	97.9614	96.9021	97.2472	96.9238	97.4302	97.1986	97.2496	96.4818	97.9124	96.6585	96.9624	97.0003	97.0403	97.0968	97.5242	96.682	96.703	95.7492	97.2741
TAD150	9	58	15.5172	0.000161884	2.22774	1	117100000	117600000	TAD150;cg17759605	117210817	117210817	IGSF3|NA	promoter|intergenic	2	13.2679	14.3806	20.4851	9.37528	15.7452	11.6532	10.712	17.901	46.1656	16.776	16.3629	12.9884	15.0561	18.0234	9.9649	19.7172	15.1664	26.9167	15.8343	15.9573	15.328	19.5004	12.977	14.8961	16.4724	11.4386	15.7914	12.2005	11.0884	13.0882	11.7576	12.6105	15.3832	28.8959	14.0246
TAD150	9	58	15.5172	0.000161884	2.22774	1	117100000	117600000	TAD150;cg16023400	117286539	117286539	NA	intergenic	2	16.528	20.0036	25.7818	27.8565	14.2247	25.872	17.4767	30.6174	28.3913	23.4472	30.4826	28.6494	20.315	47.3261	41.3514	22.6473	19.8792	17.466	20.4164	22.772	19.236	22.3153	28.0434	15.9846	45.5209	17.1978	37.672	51.453	48.9548	20.6059	22.5281	16.7074	21.6446	19.669	18.7962
TAD150	9	58	15.5172	0.000161884	2.22774	1	117100000	117600000	TAD150;cg16719404	117296242	117296242	CD2|NA	promoter|intergenic	2	94.0556	94.2353	92.9618	94.0908	92.0073	92.9348	96.1465	94.085	92.9306	92.6488	94.5447	92.2603	93.2435	94.1731	95.0584	94.036	94.7414	93.0991	94.7916	94.3917	92.79	94.1215	93.9262	93.4749	94.3208	92.6915	93.0785	93.7676	93.1541	91.0615	93.6904	90.0263	93.308	91.3284	92.5185
TAD150	9	58	15.5172	0.000161884	2.22774	1	117100000	117600000	TAD150;cg24695972	117113752	117113752	CD58|NA	promoter|intergenic	2	91.5017	93.9248	90.113	92.5764	93.9482	90.3424	92.2238	92.4539	91.1752	87.408	92.2875	88.7779	93.2632	93.1766	90.448	92.6902	95.4326	93.1266	93.4448	91.0745	89.305	94.3989	94.5476	92.715	92.1919	90.5711	91.7257	93.6741	91.281	91.1236	88.3268	91.9465	91.3694	90.452	91.2867
TAD150	9	58	15.5172	0.000161884	2.22774	1	117100000	117600000	TAD150;cg22448232	117451543	117451543	NA	intergenic	2	21.1152	9.98021	10.2905	8.85045	8.40751	7.33426	9.78644	10.5431	9.21289	7.58325	11.7577	14.6924	8.28612	21.57	8.23504	10.2584	9.60595	12.9457	10.8389	12.9161	45.4233	18.5129	13.8822	8.0751	9.77648	6.48899	8.05712	50.8455	9.59946	9.85767	12.0218	8.72346	6.73434	8.23462	9.44978
TAD150	9	58	15.5172	0.000161884	2.22774	1	117100000	117600000	TAD150;cg25744552	117368140	117368140	NA	intergenic	2	65.7816	89.2642	71.1285	66.1399	62.4583	60.3292	37.7567	61.3552	67.4935	87.8706	92.2896	60.8767	93.9931	92.8394	89.0292	96.2437	88.6514	69.7207	90.9718	86.0402	88.5032	90.9129	41.4862	62.0379	92.2543	92.6651	93.8084	93.1622	93.362	57.3572	71.7922	92.8005	79.483	81.6832	62.3063
TAD150	9	58	15.5172	0.000161884	2.22774	1	117100000	117600000	TAD150;cg15485700	117421329	117421329	NA	intergenic	2	96.9155	94.3709	94.9574	96.7502	95.5806	95.2497	96.5315	96.8466	95.9659	96.2337	96.338	96.3398	96.5205	95.2525	96.2794	96.9687	96.8059	94.6726	95.1108	96.6708	95.7247	96.415	97.3234	69.0956	97.1561	47.3456	51.9772	96.6126	97.2756	64.1934	95.7425	95.0468	95.1467	88.8685	95.8695
TAD150	9	58	15.5172	0.000161884	2.22774	1	117100000	117600000	TAD150;cg11528995	117210575	117210575	IGSF3|NA	promoter|intergenic	2	95.0804	92.2167	90.3307	88.9736	91.3333	87.4304	95.0376	90.0599	90.0297	82.7499	91.8029	88.9104	89.5414	89.0113	91.5053	92.488	91.6928	94.7321	93.2987	92.2363	85.2365	91.9177	92.4631	92.6305	95.5194	89.4522	91.6747	90.6052	89.8816	90.4116	87.1342	86.6987	89.473	86.1273	89.1786
TAD150	9	58	15.5172	0.000161884	2.22774	1	117100000	117600000	TAD150;cg04878826	117398001	117398001	NA	intergenic	2	94.2906	93.5556	94.2621	68.8017	47.2166	63.1199	95.981	95.3527	96.4056	94.7602	65.3381	94.7936	93.1777	95.8766	57.0305	60.4455	43.8248	93.9295	92.8899	90.8167	91.7484	94.5861	96.3685	88.471	96.7714	95.357	71.9455	96.2658	95.137	92.113	95.8298	56.5282	96.221	81.8631	94.7813
TAD150	9	58	15.5172	0.000161884	2.22774	1	117100000	117600000	TAD150;cg10489672	117296494	117296494	CD2|NA	promoter|intergenic	2	21.0317	10.5133	17.5247	8.23432	14.7473	12.5274	2.93742	14.1009	15.1391	13.8014	11.8853	14.8332	15.7034	10.7542	5.94739	12.2593	15.4613	12.4863	10.8838	11.5548	12.4773	13.9807	10.357	37.77	17.9704	11.0876	16.0154	12.7988	8.74556	11.6616	12.1822	12.9858	10.3909	14.5183	11.1437
TAD150	9	58	15.5172	0.000161884	2.22774	1	117100000	117600000	TAD150;cg03898845	117114009	117114009	CD58|NA	promoter|intergenic	2	95.5381	96.5646	95.2655	94.8905	95.8952	95.0101	96.4944	95.4951	95.8775	95.7918	95.7045	95.4442	96.5756	92.889	96.718	94.6201	96.955	95.4842	95.8928	95.6166	94.7426	97.1557	93.8291	95.4983	96.2229	95.2531	96.4173	96.6823	95.8074	96.3957	95.1469	95.2535	96.5127	94.6138	95.2636
TAD150	9	58	15.5172	0.000161884	2.22774	1	117100000	117600000	TAD150;ENSG00000225079	117317726	117318245	NA	intergenic	1	10.228	13.5583	15.0163	0	22.4912	5.11966	0	21.9926	20.7236	14.2053	8.02356	4.99449	5.13922	0	0	22.9366	17.6892	10.2378	20.5555	7.70397	20.1049	23.2512	18.4157	24.9295	14.5708	23.5905	13.0032	4.94993	0	18.7037	0	7.97097	25.8831	15.93	14.0158
TAD150	9	58	15.5172	0.000161884	2.22774	1	117100000	117600000	TAD150;cg01932843	117113824	117113824	CD58|NA	promoter|intergenic	2	93.9666	93.1861	92.9536	94.4086	93.3088	91.1463	94.0822	93.4041	93.7825	91.2703	92.8737	88.8253	94.8803	90.3089	93.0999	94.385	93.895	94.7331	94.5681	93.9914	92.4207	94.1968	93.9901	93.5761	92.4555	93.2791	92.382	92.351	91.705	92.5742	93.3444	93.8217	94.2524	91.8871	92.4847
TAD150	9	58	15.5172	0.000161884	2.22774	1	117100000	117600000	TAD150;cg25030515	117284802	117284802	NA	intergenic	2	78.6515	12.7686	15.9893	14.0232	13.7687	14.9557	9.58718	12.331	12.166	10.2818	11.4643	14.5896	15.8672	41.5414	10.2398	12.5456	78.0456	15.9267	13.1828	11.0397	14.382	50.4383	19.4915	13.4823	11.9547	7.8883	13.2606	53.1217	49.5695	10.5676	12.7626	11.3138	46.3617	10.964	16.4115
TAD150	9	58	15.5172	0.000161884	2.22774	1	117100000	117600000	TAD150;cg00157755	117209641	117209641	IGSF3|IGSF3|IGSF3	transcript|promoter|intron	2	95.4428	95.7312	95.1053	96.0431	96.8252	95.4347	95.6273	96.3708	97.379	94.9905	95.1586	94.9324	96.6492	95.5718	93.5465	95.3715	96.8058	96.4734	97.2952	96.5088	96.5961	95.9447	97.0285	93.3418	95.5496	95.455	95.0009	95.7044	95.3849	95.2308	94.8768	95.927	94.2907	96.0109	95.0534
TAD150	9	58	15.5172	0.000161884	2.22774	1	117100000	117600000	TAD150;cg13112946	117284260	117284260	NA	intergenic	2	14.406	18.0164	16.2679	11.7559	15.9068	13.4709	13.3361	12.1793	12.2993	14.6145	14.8221	13.3872	16.6255	13.1316	10.1682	15.03	14.1345	17.6954	14.2823	15.675	10.4854	51.6131	12.359	12.4401	14.9987	13.7359	15.2917	16.7721	13.2804	13.1747	22.1707	14.4114	10.1051	14.1585	17.2723
TAD150	9	58	15.5172	0.000161884	2.22774	1	117100000	117600000	TAD150;cg12643502	117151711	117151711	IGSF3|IGSF3|IGSF3	transcript|promoter|intron	2	93.5776	94.3969	88.8366	95.001	86.6966	93.7618	95.0036	95.0355	96.1948	92.717	94.1279	93.064	94.6865	94.9252	94.6634	93.278	93.736	89.7507	94.2	94.6751	94.0538	94.8213	94.8872	93.6755	91.3607	92.4266	95.457	94.4368	92.7442	94.0441	94.5896	92.8632	93.3018	89.7346	92.8378
TAD150	9	58	15.5172	0.000161884	2.22774	1	117100000	117600000	TAD150;ENSG00000143061	117117031	117210375	IGSF3|NA|IGSF3|NA|IGSF3|IGSF3|IGSF3|IGSF3|IGSF3	transcript|transcript|promoter|promoter|intron|exon|cds|fiveUTR|threeUTR	1	50.8237	38.5446	58.0491	60.4236	60.4975	48.9944	61.7701	59.8159	62.4927	53.7478	40.0574	59.8401	54.1531	57.6709	55.7428	59.3976	55.2202	64.2779	60.7894	62.2218	52.4242	57.9289	56.5783	29.6341	54.6804	53.8043	53.7345	57.1157	53.3735	55.138	52.3083	51.1206	57.5332	58.5619	37.7546
TAD150	9	58	15.5172	0.000161884	2.22774	1	117100000	117600000	TAD150;cg24002653	117240504	117240504	NA	intergenic	2	14.7053	36.4722	14.0248	11.531	14.6107	10.2603	9.02427	13.2637	14.7926	14.1327	11.0753	13.7911	13.0419	11.1616	7.15825	12.2269	46.6228	16.2676	10.5606	16.8227	15.081	12.2404	9.50773	12.8128	15.0777	11.4634	12.5685	11.3111	10.301	10.668	14.0378	12.089	11.9633	12.2233	12.8318
TAD150	9	58	15.5172	0.000161884	2.22774	1	117100000	117600000	TAD150;cg26111265	117210620	117210620	IGSF3|NA	promoter|intergenic	2	96.1346	94.923	95.0723	96.3429	95.824	93.8655	96.9249	96.8023	96.3431	95.2845	95.9508	94.2787	84.0303	95.957	91.1754	96.3453	85.6397	95.9601	96.3392	97.5736	95.7407	96.7199	95.7443	93.407	97.3911	95.0731	59.891	85.1075	90.2348	91.0016	96.8949	44.9654	95.7652	89.1757	96.2762
TAD150	9	58	15.5172	0.000161884	2.22774	1	117100000	117600000	TAD150;cg24047400	117452415	117452415	PTGFRN|NA	promoter|intergenic	2	94.2756	94.8	95.2013	96.7332	96.0772	94.4363	96.4712	87.9252	96.0186	95.3297	40.0363	94.8946	40.9221	95.0993	97.4459	95.6838	5.11849	90.284	95.0993	96.3136	94.8339	96.202	96.5155	90.3947	94.4553	49.6259	95.7298	96.3268	70.2373	55.813	91.0033	93.766	57.8688	72.5021	95.7881
TAD150	9	58	15.5172	0.000161884	2.22774	1	117100000	117600000	TAD150;cg21859337	117210332	117210332	IGSF3|IGSF3|IGSF3|IGSF3	transcript|promoter|exon|fiveUTR	2	97.7813	97.9578	96.9888	97.9079	98.0401	97.1628	97.7468	99.3145	97.9167	98.694	97.6227	96.8554	98.1297	97.2377	97.5063	98.2586	98.2727	97.9258	97.9994	98.1878	97.7091	98.1923	97.95	98.1455	98.2228	97.5241	97.6428	97.4205	97.7977	97.9544	97.9438	97.951	97.979	98.7788	97.8764
TAD150	9	58	15.5172	0.000161884	2.22774	1	117100000	117600000	TAD150;cg26029682	117452580	117452580	PTGFRN|NA	promoter|intergenic	2	96.7352	91.27	95.3568	96.6156	97.2552	51.4555	96.7326	96.8466	96.5506	95.5508	94.4982	95.3996	96.5655	96.5125	97.1928	96.5936	82.4216	96.9435	93.4315	97.0584	96.2902	97.2215	96.6047	96.4285	72.2331	96.4178	93.3245	95.751	96.3774	96.0878	96.444	95.027	96.6216	96.1875	96.5628
TAD150	9	58	15.5172	0.000161884	2.22774	1	117100000	117600000	TAD150;cg07570898	117280833	117280833	NA	intergenic	2	96.9802	94.2949	95.7036	95.7403	94.0452	95.5955	96.867	96.0911	95.512	96.2168	96.3289	94.3105	93.2522	95.602	80.6584	96.8537	95.6632	95.3681	92.5716	97.3875	90.8703	95.8536	96.7793	91.3595	95.1726	94.889	96.596	96.9674	96.2873	95.9987	96.2957	78.4472	97.155	86.0028	95.4898
TAD150	9	58	15.5172	0.000161884	2.22774	1	117100000	117600000	TAD150;cg08361238	117452304	117452304	PTGFRN|NA	promoter|intergenic	2	18.4171	15.6675	15.9967	49.6608	48.6721	9.34933	47.4575	47.547	60.1888	17.1085	10.1771	34.3821	41.53	13.9596	45.5289	16.191	13.6253	52.2785	11.8268	14.2301	49.5466	18.3814	35.9823	17.5896	38.6421	9.4477	13.136	13.3471	15.1413	12.0814	13.0148	13.2845	10.6822	13.9945	14.303
TAD150	9	58	15.5172	0.000161884	2.22774	1	117100000	117600000	TAD150;cg18274788	117214163	117214163	MIR320B1|NA	promoter|intergenic	2	48.548	46.4392	16.9313	27.4184	49.4879	10.1083	10.0221	9.68854	10.4913	9.44724	10.9961	12.0259	7.74557	41.5141	8.32698	8.49092	9.14304	11.1938	7.12199	15.0844	12.583	53.4103	93.4448	12.155	10.6458	8.6437	45.9551	9.01681	8.13185	92.4314	9.60903	44.3901	45.2677	10.1122	9.85526
TAD150	9	58	15.5172	0.000161884	2.22774	1	117100000	117600000	TAD150;cg15891991	117396695	117396695	NA	intergenic	2	96.874	94.8961	95.4839	96.2506	94.786	95.0674	96.4567	96.049	96.2419	96.6893	96.8951	96.3575	94.4967	96.9148	93.9356	96.9357	95.9172	96.9508	94.4497	97.8423	96.7079	97.199	96.5749	90.1657	96.3461	95.0914	96.5929	96.8598	96.7321	94.9181	97.636	96.9581	96.1476	85.9318	96.2454
TAD150	9	58	15.5172	0.000161884	2.22774	1	117100000	117600000	TAD150;ch,1,117057666F	117256143	117256143	NA	intergenic	2	97.0912	96.8143	97.1225	97.4455	96.0135	97.4047	97.9742	97.4773	97.3479	96.4778	97.403	96.3428	97.8359	97.3012	97.5455	96.0782	96.5569	97.3891	97.0023	96.767	96.7356	97.2908	97.1654	95.5363	96.7848	96.9477	96.5886	95.8996	97.3701	96.6713	96.5822	96.3195	97.6243	97.1114	96.6092
TAD150	9	58	15.5172	0.000161884	2.22774	1	117100000	117600000	TAD150;ENSG00000116815	117057157	117113661	CD58|CD58|CD58|CD58|CD58|CD58|CD58	transcript|promoter|intron|exon|cds|fiveUTR|threeUTR	1	46.5945	44.8088	47.9262	51.9402	48.7307	39.6681	54.0817	50.0838	48.1545	46.4127	41.1268	51.8397	48.6351	49.2301	47.1132	55.4864	53.5086	52.8657	56.022	49.6954	50.7612	48.5167	42.5139	42.483	48.1693	45.3375	44.6979	49.0903	47.7275	46.2653	43.1648	45.6752	45.6943	49.6637	41.365
TAD150	9	58	15.5172	0.000161884	2.22774	1	117100000	117600000	TAD150;cg18943969	117209947	117209947	IGSF3|IGSF3|IGSF3	transcript|promoter|intron	2	98.4197	98.4876	97.9722	98.4477	98.5346	98.2646	98.5136	98.1779	98.2206	98.5378	98.3277	97.8221	98.5934	98.2684	98.6029	98.4821	98.6146	98.3043	98.4261	98.4618	98.5466	98.4809	98.6324	98.4126	98.47	98.2316	98.3801	98.5876	98.0173	98.6168	98.4264	98.1747	99.3942	98.5103	98.4604
TAD150	9	58	15.5172	0.000161884	2.22774	1	117100000	117600000	TAD150;cg03016153	117296954	117296954	CD2|NA	promoter|intergenic	2	38.834	33.8562	83.985	13.2611	32.7038	65.0273	91.2711	49.005	90.2081	88.6489	48.3906	86.8808	12.2922	92.8624	11.3698	17.4589	13.4548	14.2705	8.14611	94.4044	15.5593	76.0615	88.4748	47.0946	25.2696	88.2081	41.2546	22.5621	15.8352	19.8501	43.2737	40.7518	90.6851	47.651	28.4059
TAD150	9	58	15.5172	0.000161884	2.22774	1	117100000	117600000	TAD150;cg05156532	117213382	117213382	MIR320B1|NA	promoter|intergenic	2	63.5232	9.41897	13.0303	27.8845	19.2869	6.89099	9.81936	8.52917	48.7523	32.8932	7.77962	51.0035	10.2452	10.8155	49.8392	50.5471	94.313	15.9804	49.961	17.1143	10.3934	15.2826	14.7616	15.4474	8.85198	7.89596	8.17164	51.3764	10.0348	26.2158	47.6639	7.90624	8.3618	32.4136	48.9066
TAD150	9	58	15.5172	0.000161884	2.22774	1	117100000	117600000	TAD150;cg14211332	117255389	117255389	NA	intergenic	2	57.435	48.1718	56.2764	92.229	24.8297	94.1427	55.7832	52.5349	29.1256	59.9711	58.499	30.9765	92.077	66.7988	57.9401	53.5201	95.62	58.7752	91.769	67.977	58.1018	95.2799	95.4581	58.0866	28.1238	57.2695	59.2934	94.2716	77.17	93.0927	54.0912	19.4246	18.114	30.8838	32.7957
TAD150	9	58	15.5172	0.000161884	2.22774	1	117100000	117600000	TAD150;cg17469019	117452517	117452517	PTGFRN|NA	promoter|intergenic	2	76.2288	82.727	89.0379	89.5326	87.5363	70.6137	88.0236	65.3075	89.6859	85.9702	87.5727	88.522	89.8655	89.5092	83.0485	78.2244	83.0648	80.9203	62.1586	91.2985	88.9778	88.7564	90.7365	80.6632	78.8913	84.6975	24.561	82.653	88.5176	86.6747	87.6515	72.5854	88.0221	88.8128	85.1223
TAD150	9	58	15.5172	0.000161884	2.22774	1	117100000	117600000	TAD150;cg21541341	117542916	117542916	NA	intergenic	2	12.4007	14.0259	19.8465	13.6638	12.6342	11.8048	12.7176	14.6191	18.2993	54.6217	14.325	53.8916	13.5396	15.7684	16.6503	12.761	15.4628	12.8358	11.0023	18.3626	17.6889	20.781	48.4938	13.5557	11.9468	13.0912	15.9089	13.728	12.6635	10.0664	13.5151	11.6319	16.9671	12.5229	50.3025
TAD150	9	58	15.5172	0.000161884	2.22774	1	117100000	117600000	TAD150;ENSG00000236137	117568104	117602112	CD101|TTF2|CD101|CD101|CD101|CD101|NA	transcript|promoter|intron|exon|cds|threeUTR|intergenic	1	18.3336	5.24507	15.0163	12.0266	18.656	10.2393	22.3638	10.1772	19.3035	13.08	5.0623	19.0158	21.831	5.14429	12.7852	20.0947	14.3549	21.3454	19.0161	19.4426	18.4482	15.0206	11.9276	11.7966	8.22631	13.1315	15.091	12.7954	21.2495	9.82501	9.8835	10.0582	15.9959	12.9903	4.99251
TAD150	9	58	15.5172	0.000161884	2.22774	1	117100000	117600000	TAD150;cg16644764	117210276	117210276	IGSF3|IGSF3|IGSF3|IGSF3	transcript|promoter|exon|fiveUTR	2	97.54	97.8551	96.4749	97.465	97.7528	96.8581	97.3507	97.4837	97.2711	97.5555	96.7732	96.606	97.8269	97.4212	97.8366	97.8793	99.3893	97.626	97.525	97.817	97.3152	97.4056	97.3927	97.7868	98.0666	97.2948	97.6654	97.1116	96.9429	97.6303	97.8839	97.569	97.469	97.5849	97.7732
TAD150	9	58	15.5172	0.000161884	2.22774	1	117100000	117600000	TAD150;cg07239004	117449463	117449463	NA	intergenic	2	11.2161	41.5738	17.7633	9.11846	11.0832	9.02811	8.12464	11.0443	21.888	9.67137	8.96642	11.4771	11.5674	10.7632	5.79835	11.792	13.309	11.433	9.59127	42.3544	31.7657	10.2958	9.05664	10.5131	14.6975	9.60412	10.4288	9.11132	7.74834	10.4612	9.6632	9.63527	8.1478	9.97231	9.89208
TAD150	9	58	15.5172	0.000161884	2.22774	1	117100000	117600000	TAD150;cg16096717	117375409	117375409	NA	intergenic	2	93.7209	91.9026	90.6687	66.5767	93.2449	58.1355	51.6413	95.0221	94.6302	93.8869	93.6519	92.4305	12.0705	84.5562	90.0139	95.4314	95.3991	92.8358	47.6754	94.1423	94.0147	49.5399	89.2987	66.8815	94.2038	93.0985	44.2146	94.0486	93.0466	90.9641	19.0436	51.7049	47.2722	52.2274	81.4143
TAD150	9	58	15.5172	0.000161884	2.22774	1	117100000	117600000	TAD150;cg22736787	117452530	117452530	PTGFRN|NA	promoter|intergenic	2	90.9899	85.2714	91.2567	93.8768	93.8892	39.6811	95.2677	88.2329	94.0606	91.1351	93.0475	92.9199	90.2519	94.1221	93.1935	92.4138	34.5749	91.5483	72.1495	92.8393	91.1471	93.4146	95.1427	91.7421	77.3687	93.6132	34.3211	93.1331	92.8139	91.9352	94.2037	90.5815	94.3257	92.062	94.5093
TAD150	9	58	15.5172	0.000161884	2.22774	1	117100000	117600000	TAD150;ch,1,2740682R	117424854	117424854	NA	intergenic	2	96.7738	96.5352	96.3113	97.2978	96.6718	97.3487	97.1223	97.5603	96.5561	96.673	97.1739	96.263	97.4217	95.9667	97.2095	97.1062	97.9137	97.0298	96.9069	97.0877	96.8265	96.8641	97.2731	97.3785	97.7675	96.9562	96.8942	97.4936	96.7189	97.0194	96.9536	96.2756	96.7128	97.2083	97.0269
TAD150	9	58	15.5172	0.000161884	2.22774	1	117100000	117600000	TAD150;cg21861305	117295987	117295987	NA	intergenic	2	44.8469	41.0966	17.2076	12.2035	26.8719	14.3024	12.4706	12.9338	14.2948	19.4377	38.7589	14.3711	18.5902	38.8278	31.0123	19.1485	44.7146	21.444	16.9277	17.8328	17.8857	16.1012	12.391	20.8694	30.1388	13.9197	18.2982	11.0303	14.0164	14.1222	14.9103	17.3946	10.8683	18.1826	17.179
TAD150	9	58	15.5172	0.000161884	2.22774	1	117100000	117600000	TAD150;cg12406825	117452407	117452407	PTGFRN|NA	promoter|intergenic	2	94.7912	96.3265	94.0566	94.8423	96.3606	95.3311	96.5435	82.7312	94.6539	95.9096	42.6999	94.4912	45.6794	95.9251	96.6474	96.5016	8.01483	94.4135	95.8083	96.0497	95.1307	96.5402	96.292	91.7941	95.2144	68.9998	95.2941	96.4504	58.5333	93.0164	95.5238	95.0929	88.9333	90.7686	95.6201
TAD150	9	58	15.5172	0.000161884	2.22774	1	117100000	117600000	TAD150;cg15481370	117421221	117421221	NA	intergenic	2	96.2351	65.3421	94.0823	94.6373	93.6585	93.4927	97.015	96.1337	91.1494	95.1293	94.6714	95.5335	94.6532	92.6306	95.7943	95.8352	63.7022	94.2248	94.7848	95.7521	94.092	96.0423	94.7335	91.3642	90.6712	94.9979	95.9908	96.8589	95.4525	91.5004	93.5417	95.367	95.3296	89.6162	94.8249
TAD150	9	58	15.5172	0.000161884	2.22774	1	117100000	117600000	TAD150;ENSG00000134256	117544382	117579167	CD101|CD101|CD101|CD101|CD101|CD101	transcript|intron|exon|cds|fiveUTR|threeUTR	1	21.724	19.9698	26.982	25.1622	26.0199	23.1591	23.4773	20.7995	46.3896	27.1093	13.0859	32.8131	30.4793	24.1804	23.2483	35.9455	27.3949	20.9233	40.694	35.5012	34.1147	34.6419	31.3791	21.9576	25.9511	24.6783	32.6561	17.7453	35.9657	24.3375	25.9339	32.7285	27.035	25.7764	17.898
TAD1505	11	60	18.3333	7.66425e-06	13.5537	8	18750000	20000000	TAD1505;cg07263235	19796394	19796394	LPL|NA	promoter|intergenic	2	80.3865	97.1102	96.321	97.0571	13.1587	95.2665	97.7764	97.4261	96.8363	96.9435	94.139	96.1189	94.5563	86.5473	92.7581	96.0536	95.5685	95.502	13.665	97.5669	97.1966	91.789	96.9532	48.1646	11.6629	19.2924	95.0417	48.0752	43.7806	96.297	55.9092	39.7086	96.312	94.6489	42.2027
TAD1505	11	60	18.3333	7.66425e-06	13.5537	8	18750000	20000000	TAD1505;cg08970649	18905201	18905201	NA	intergenic	2	50.8619	51.6455	21.745	51.1298	6.22122	58.2032	55.2512	7.11523	61.4633	9.97657	17.9936	17.1963	23.6961	55.2794	8.52769	94.0608	57.3395	23.6492	71.3691	10.6348	39.0596	35.4611	52.0906	12.5508	22.6608	11.166	54.7204	12.0271	31.5333	26.2992	31.8114	9.79644	13.9128	10.6876	13.2898
TAD1505	11	60	18.3333	7.66425e-06	13.5537	8	18750000	20000000	TAD1505;cg24056567	18871909	18871909	PSD3|NA	promoter|intergenic	2	80.8157	71.5111	53.1838	81.5549	63.6208	66.7839	78.7706	93.0813	60.6767	76.6234	47.9056	88.5931	81.8338	92.3355	73.1346	82.2131	74.0083	84.245	79.3445	55.8941	81.1027	70.324	85.2736	68.7606	51.166	79.259	68.8193	79.3605	37.6621	81.902	46.328	75.6134	68.2755	84.504	77.7537
TAD1505	11	60	18.3333	7.66425e-06	13.5537	8	18750000	20000000	TAD1505;cg08677347	19615514	19615514	CSGALNACT1|NA	promoter|intergenic	2	77.2619	88.6473	87.4622	89.0936	89.0638	85.2809	47.9036	88.861	91.8244	49.3205	87.5625	89.5689	52.6572	90.0358	75.2585	58.106	87.4314	94.7915	53.2004	91.5607	88.6575	85.9399	80.9433	85.3165	92.3474	91.8391	88.0442	88.8912	80.8395	89.7975	88.0643	82.0537	89.3469	88.3393	90.8175
TAD1505	11	60	18.3333	7.66425e-06	13.5537	8	18750000	20000000	TAD1505;ENSG00000156011	18384811	18942240	PSD3|PSD3|PSD3|PSD3|PSD3|PSD3|PSD3|NA|NA	transcript|promoter|intron|exon|cds|fiveUTR|threeUTR|intergenic|intergenic	1	57.5645	26.4582	41.4084	43.1272	53.4036	41.7499	53.2657	53.8099	51.0763	25.0683	5.0623	50.3486	10.2784	42.0798	0	33.4721	5.11332	47.8778	11.9321	47.0998	44.9139	31.3771	41.3515	40.5577	25.7134	23.2913	5.03032	34.5935	0	37.515	37.52	33.485	28.0293	51.1638	44.4677
TAD1505	11	60	18.3333	7.66425e-06	13.5537	8	18750000	20000000	TAD1505;cg03649589	19460935	19460935	CSGALNACT1|CSGALNACT1|CSGALNACT1	transcript|promoter|intron	2	39.0416	50.3844	46.6609	31.5625	23.7367	55.5969	40.6469	41.4647	58.3379	20.3496	15.4576	28.6001	21.3192	60.405	23.5985	22.9858	56.5486	36.812	27.1664	55.0068	54.8839	44.2404	63.0678	19.7695	56.023	20.2327	36.6043	18.2393	55.3066	26.825	74.319	45.0163	16.1351	46.0228	59.2975
TAD1505	11	60	18.3333	7.66425e-06	13.5537	8	18750000	20000000	TAD1505;cg08416720	19962716	19962716	NA	intergenic	2	51.5285	93.4359	36.9147	73.0067	42.1043	95.5336	94.4718	96.2176	30.3485	13.7907	95.9408	59.889	94.3659	93.4354	64.4087	70.0513	66.4182	25.808	71.1151	92.9647	43.7913	91.1309	46.9042	47.3645	71.7118	28.051	95.7945	43.768	72.3429	46.978	58.819	25.6369	52.8302	64.1591	93.4524
TAD1505	11	60	18.3333	7.66425e-06	13.5537	8	18750000	20000000	TAD1505;ENSG00000104611	19171128	19253729	SH2D4A|SH2D4A|SH2D4A|SH2D4A|SH2D4A|SH2D4A|SH2D4A	transcript|promoter|intron|exon|cds|fiveUTR|threeUTR	1	36.5639	0	0	0	27.5051	0	33.9198	47.6726	0	0	0	4.99449	0	0	0	0	0	0	11.9321	21.9875	31.7505	10.0138	0	8.05242	0	0	0	0	0	0	9.8835	0	23.9939	40.6954	22.8905
TAD1505	11	60	18.3333	7.66425e-06	13.5537	8	18750000	20000000	TAD1505;cg23089425	19034837	19034837	NA	intergenic	2	7.66339	11.1944	9.72495	7.12931	8.67503	10.4789	10.4591	8.50486	50.1353	8.17018	8.34336	8.6566	28.1173	12.9013	5.25069	10.513	11.9174	9.58647	50.8719	6.68386	7.96674	11.8708	9.49581	12.0256	8.7044	7.2338	8.40144	6.31216	15.7768	9.17084	11.02	6.47281	6.6291	7.1845	6.9608
TAD1505	11	60	18.3333	7.66425e-06	13.5537	8	18750000	20000000	TAD1505;cg25627341	18992572	18992572	NA	intergenic	2	30.7344	55.7619	33.3119	27.7749	33.1032	53.4351	32.3258	29.4189	66.6903	30.0814	30.8243	42.7433	38.1402	89.8605	28.8743	62.8543	41.7272	38.4297	38.4076	36.914	36.2697	86.2547	27.1949	34.4408	58.0333	28.4574	52.7724	28.5838	52.7847	83.2235	39.0915	60.9028	24.917	46.4476	37.5121
TAD1505	11	60	18.3333	7.66425e-06	13.5537	8	18750000	20000000	TAD1505;cg11505841	19540576	19540576	CSGALNACT1|CSGALNACT1|CSGALNACT1	transcript|promoter|intron	2	15.7128	76.6168	15.8609	24.9312	10.8546	45.0369	47.7482	66.1507	53.283	8.92508	7.14883	31.9842	19.4362	76.1936	6.43004	15.9933	13.202	14.3011	15.1028	10.5719	8.40888	27.5714	44.0966	14.2659	9.2286	7.71226	12.7581	13.0854	12.9803	13.2241	47.9576	12.6836	5.91855	7.67959	45.4492
TAD1505	11	60	18.3333	7.66425e-06	13.5537	8	18750000	20000000	TAD1505;cg05800416	19460097	19460097	CSGALNACT1|CSGALNACT1|CSGALNACT1	transcript|promoter|intron	2	26.4521	7.23748	24.2445	11.9974	5.74727	9.43218	7.92197	6.96386	26.1889	39.9794	10.3163	10.9837	7.39055	13.5052	11.394	5.66101	5.58444	6.84109	5.09597	6.35452	7.62227	5.58504	6.38256	7.70658	5.30889	44.3344	10.3167	7.52493	7.4325	7.87409	6.26684	16.1781	55.3479	37.5519	16.7352
TAD1505	11	60	18.3333	7.66425e-06	13.5537	8	18750000	20000000	TAD1505;cg19414122	18896631	18896631	NA	intergenic	2	21.5509	52.6508	23.5494	14.052	8.21931	50.1034	47.8654	7.30685	68.3772	11.9167	15.0108	16.8067	15.1185	26.6458	10.3626	22.2472	47.6012	15.4053	24.0041	49.6656	16.0872	21.0036	16.9153	12.6809	12.2198	60.5473	21.1936	26.8594	18.097	17.0727	68.2972	9.95828	9.34618	9.57123	12.0416
TAD1505	11	60	18.3333	7.66425e-06	13.5537	8	18750000	20000000	TAD1505;cg14936266	19170080	19170080	NA	intergenic	2	87.6555	58.8914	70.4922	53.799	17.6252	72.7041	52.7941	96.3648	96.7014	22.0946	58.8507	31.163	67.2426	93.7729	64.0734	45.3924	70.744	81.9089	95.1581	28.9158	27.0226	95.6227	51.8417	23.8863	24.4377	95.6268	70.9236	26.9982	46.5182	58.5258	94.8305	49.506	27.0195	14.3124	50.6116
TAD1505	11	60	18.3333	7.66425e-06	13.5537	8	18750000	20000000	TAD1505;ENSG00000147408	19261672	19615540	CSGALNACT1|NA|CSGALNACT1|NA|CSGALNACT1|CSGALNACT1|CSGALNACT1|CSGALNACT1|CSGALNACT1|NA	transcript|transcript|promoter|promoter|intron|exon|cds|fiveUTR|threeUTR|intergenic	1	27.5764	50.5257	25.1422	5.17956	32.1081	18.945	20.5684	34.2357	25.5753	29.3853	46.5839	14.9835	31.1749	22.2332	24.2695	32.1355	29.6949	16.2265	36.7936	11.2861	61.4957	30.791	40.0727	39.0514	38.0025	26.2629	23.3601	25.7864	21.2495	29.3634	14.8253	23.6391	23.4336	24.413	29.246
TAD1505	11	60	18.3333	7.66425e-06	13.5537	8	18750000	20000000	TAD1505;cg08268388	19980910	19980910	NA	intergenic	2	39.7887	8.44886	9.81899	6.82116	8.57314	7.75747	7.50055	9.23669	7.08767	8.26511	8.11719	8.59947	33.058	11.8331	5.33196	90.4451	7.51768	17.8269	8.13595	8.225	8.93773	18.023	10.7852	10.1879	8.05841	9.58213	9.04148	7.45334	7.55668	7.62571	7.9719	7.67351	17.6426	7.82506	23.4122
TAD1505	11	60	18.3333	7.66425e-06	13.5537	8	18750000	20000000	TAD1505;cg16125291	19796335	19796335	LPL|NA	promoter|intergenic	2	90.5726	37.7196	92.7921	86.4605	91.4052	92.2574	95.1417	94.1461	92.6908	94.6667	92.0108	92.7232	91.8231	89.6854	94.586	49.4443	40.4621	87.7266	63.8914	95.6917	50.7801	89.7224	92.7504	44.5093	45.8817	91.4722	92.4588	10.6856	44.9408	92.7253	93.3282	31.3507	91.9595	88.0841	34.1766
TAD1505	11	60	18.3333	7.66425e-06	13.5537	8	18750000	20000000	TAD1505;cg15379858	19540466	19540466	CSGALNACT1|CSGALNACT1|CSGALNACT1	transcript|promoter|intron	2	22.6168	13.0678	20.6295	15.7488	24.1887	43.9178	28.8445	16.2036	57.2667	22.0789	15.0193	18.8898	36.3791	35.8347	13.8911	25.9091	22.6593	23.3689	21.4567	15.7106	17.1334	22.3288	55.2778	16.6209	31.566	11.0663	24.8204	12.9084	19.2841	24.8688	42.8743	15.1498	13.0606	15.2001	19.7984
TAD1505	11	60	18.3333	7.66425e-06	13.5537	8	18750000	20000000	TAD1505;cg01460276	18871817	18871817	PSD3|NA	promoter|intergenic	2	82.7734	74.8157	82.8041	62.6032	79.0889	82.6673	86.3318	90.6486	86.8586	76.399	81.7461	88.5076	70.5797	91.9903	67.5445	79.9642	69.4426	67.4274	80.9098	71.3357	78.1678	80.2767	86.7201	73.6547	75.4362	85.8102	84.5313	80.6854	78.9079	73.5071	73.3293	77.217	82.1777	81.8704	80.263
TAD1505	11	60	18.3333	7.66425e-06	13.5537	8	18750000	20000000	TAD1505;cg01411142	19674711	19674711	INTS10|NA	promoter|intergenic	2	97.6856	97.8197	95.5773	96.4107	97.1149	97.5674	97.2702	95.3813	95.0089	97.2534	95.7301	95.8101	97.4672	96.3831	97.6827	98.0138	98.0954	97.1043	98.173	97.7723	97.6398	95.6282	97.3036	97.9049	97.8887	96.0192	97.9383	97.5999	97.4797	96.7376	97.3977	97.9266	96.0159	97.7995	96.5975
TAD1505	11	60	18.3333	7.66425e-06	13.5537	8	18750000	20000000	TAD1505;cg00471141	19796299	19796299	LPL|NA	promoter|intergenic	2	19.9805	40.8601	91.6369	81.7385	35.4319	45.4403	94.4849	93.8619	92.5769	62.0884	91.7206	90.1081	45.4013	86.8146	41.7704	42.6992	27.5989	84.0313	90.8445	93.3797	27.0026	85.7927	79.8923	24.7499	87.661	12.7361	53.2835	9.76468	42.936	89.3203	91.2135	36.8649	89.0926	82.7365	39.3705
TAD1505	11	60	18.3333	7.66425e-06	13.5537	8	18750000	20000000	TAD1505;cg27064337	18925266	18925266	NA	intergenic	2	92.8292	92.6874	90.3923	55.6854	87.0387	88.6129	94.9127	94.7801	96.3416	92.5492	94.6752	93.2775	93.2217	95.8916	68.9514	93.0907	92.8714	70.1763	92.9372	93.8559	93.2007	94.5886	95.6322	90.1249	93.7856	95.1267	94.2926	90.9178	92.5175	58.4487	58.9315	92.485	54.0816	85.8041	92.0529
TAD1505	11	60	18.3333	7.66425e-06	13.5537	8	18750000	20000000	TAD1505;cg17786042	19125368	19125368	NA	intergenic	2	89.593	34.0703	75.9422	82.5236	81.8	73.9205	39.4935	94.6404	89.522	59.9182	85.2012	89.9583	89.5761	86.7754	29.9751	91.9112	87.1452	83.3563	41.7032	85.579	86.3212	11.8988	90.7134	30.9006	88.5478	88.1331	87.0382	81.54	37.4008	74.6177	69.1008	84.2642	80.9982	90.8162	87.4178
TAD1505	11	60	18.3333	7.66425e-06	13.5537	8	18750000	20000000	TAD1505;cg04066265	19460243	19460243	CSGALNACT1|CSGALNACT1|CSGALNACT1	transcript|promoter|intron	2	27.1613	6.00813	9.04076	45.8763	8.81799	8.97242	5.94268	24.0593	29.6518	32.647	6.87245	19.7013	30.5117	37.3749	5.70546	8.06342	36.0752	9.72145	7.79221	43.0533	7.92228	13.0541	8.28932	31.2501	8.81325	51.6512	7.58382	29.6593	7.31323	38.3668	9.10309	40.0343	5.68479	6.43926	7.5747
TAD1505	11	60	18.3333	7.66425e-06	13.5537	8	18750000	20000000	TAD1505;cg03894339	19674705	19674705	INTS10|NA	promoter|intergenic	2	96.983	97.3873	95.2307	96.8226	94.6381	96.7326	96.5678	97.1923	96.9116	96.964	96.3143	99.0189	97.2099	95.6077	96.9904	97.2535	97.1569	96.705	96.9135	96.2535	96.8466	90.7468	97.092	97.203	96.9828	95.8313	96.727	95.0581	96.9101	96.3327	96.4281	98.3295	97.3124	99.6233	94.1003
TAD1505	11	60	18.3333	7.66425e-06	13.5537	8	18750000	20000000	TAD1505;cg00128601	19615412	19615412	CSGALNACT1|NA	promoter|intergenic	2	92.2487	89.4094	87.3746	90.0277	90.7015	87.6693	88.8264	86.6202	52.9317	92.1944	92.0507	55.0638	92.3868	53.6465	90.7567	94.1759	89.1435	92.943	92.4857	57.7782	89.9726	70.9766	77.3943	79.9457	91.6835	92.3261	89.0383	92.0512	83.5775	82.8567	87.4184	87.9166	86.3873	84.704	89.7828
TAD1505	11	60	18.3333	7.66425e-06	13.5537	8	18750000	20000000	TAD1505;ENSG00000104613	19674651	19709594	INTS10|INTS10|INTS10|INTS10|INTS10|INTS10|INTS10|NA|NA	transcript|promoter|intron|exon|cds|fiveUTR|threeUTR|intergenic|intergenic	1	57.2816	59.1684	61.4231	60.2184	61.6578	57.9874	60.3271	59.267	60.5324	61.5594	59.207	58.1956	57.7258	50.4849	58.7336	62.1688	62.3337	56.8029	62.867	60.3654	64.479	55.8951	63.4856	63.2585	59.9159	57.0326	59.2165	60.3434	59.5826	59.1665	57.704	60.4147	59.1313	59.1931	53.6855
TAD1505	11	60	18.3333	7.66425e-06	13.5537	8	18750000	20000000	TAD1505;cg14408927	18875728	18875728	NA	intergenic	2	21.0958	47.9161	21.982	16.6297	21.7427	22.8778	12.5076	15.855	29.8329	19.0197	40.4854	19.8042	23.551	32.7046	9.18283	36.7375	39.0352	28.3751	18.3423	15.7238	21.9637	31.7287	17.7116	18.291	22.0839	22.1014	22.7299	18.8316	15.7853	20.9065	19.8466	32.6924	14.3016	15.955	25.4167
TAD1505	11	60	18.3333	7.66425e-06	13.5537	8	18750000	20000000	TAD1505;cg20203136	19674775	19674775	INTS10|NA	promoter|intergenic	2	97.0488	97.3169	96.8072	97.3997	96.5447	96.8518	97.4074	97.7389	97.3735	96.5084	97.2223	97.0302	96.3918	96.6918	97.7662	96.3835	97.6792	96.9463	97.0277	96.663	95.5249	96.6443	97.8548	97.1918	96.7925	97.0296	97.1317	97.7639	96.7437	97.1415	97.0461	96.9157	97.6577	96.3327	96.5026
TAD1505	11	60	18.3333	7.66425e-06	13.5537	8	18750000	20000000	TAD1505;cg14860917	18871440	18871440	PSD3|NA	promoter|intergenic	2	61.6223	74.7399	70.7903	54.8032	67.5292	54.4693	56.34	50.3586	60.0533	62.4261	55.4563	59.2498	69.9865	65.7617	52.0884	67.0218	73.0743	65.862	73.6632	63.7577	61.9827	72.2926	55.0586	71.0061	69.7587	53.0108	58.928	59.1316	60.6943	65.5419	65.2625	60.1146	57.3751	63.8693	58.898
TAD1505	11	60	18.3333	7.66425e-06	13.5537	8	18750000	20000000	TAD1505;cg10941916	19615741	19615741	CSGALNACT1|NA	promoter|intergenic	2	42.9083	9.16026	11.559	7.58346	11.0578	11.1427	10.0293	39.6908	52.9744	8.16991	8.26608	48.9859	9.13448	66.658	45.8112	10.5975	56.3209	8.26821	11.8173	7.71163	36.6249	15.7338	14.0279	13.1724	10.6127	9.43994	11.0766	85.2779	58.8827	11.9631	8.87369	60.0153	44.2539	9.11855	9.51871
TAD1505	11	60	18.3333	7.66425e-06	13.5537	8	18750000	20000000	TAD1505;cg08092966	19009591	19009591	NA	intergenic	2	92.1569	11.7353	14.8261	94.0358	81.665	50.2899	16.8844	93.8054	16.9203	94.3585	7.97393	9.66343	9.98808	93.1078	37.6926	13.1641	17.695	11.6641	49.7311	94.5075	92.2639	89.4955	11.2267	46.8022	91.0819	92.959	47.888	36.805	52.661	10.0452	11.8327	93.1294	94.1339	15.4894	35.9198
TAD1505	11	60	18.3333	7.66425e-06	13.5537	8	18750000	20000000	TAD1505;cg20435463	19796533	19796533	LPL|NA	promoter|intergenic	2	91.6282	92.1288	93.069	92.9927	90.648	93.7846	93.416	93.2555	94.3079	92.3723	49.7729	92.3264	86.1957	94.9767	89.5139	92.1642	92.6481	92.7518	49.8507	93.3217	91.8594	89.9883	93.2602	89.3269	90.8283	89.7541	93.4367	92.248	86.0293	89.8474	46.2846	91.6296	93.0151	88.9484	90.1392
TAD1505	11	60	18.3333	7.66425e-06	13.5537	8	18750000	20000000	TAD1505;cg22708914	19170890	19170890	SH2D4A|NA	promoter|intergenic	2	96.496	67.5194	87.0137	92.3377	96.2192	91.417	96.2999	96.7788	94.2625	73.657	95.0639	55.04	93.1015	96.3426	48.1947	95.0464	86.7271	79.8371	94.04	94.4149	94.7196	96.0944	93.5932	90.7677	94.5785	95.3748	91.8044	87.1292	93.8013	90.5927	93.5528	84.1426	94.5372	86.6507	96.3918
TAD1505	11	60	18.3333	7.66425e-06	13.5537	8	18750000	20000000	TAD1505;cg08002746	19961386	19961386	NA	intergenic	2	17.1771	17.5914	24.7601	14.6996	27.7534	17.4214	11.8839	15.6769	20.9434	23.3148	18.1758	19.3458	29.6817	26.5338	8.36172	7.46878	41.225	34.3151	16.7669	23.8638	23.5922	16.7928	15.7413	21.4988	28.8116	16.686	18.8526	22.4264	15.0935	20.3765	20.3334	21.9242	15.0052	17.7438	22.3595
TAD1505	11	60	18.3333	7.66425e-06	13.5537	8	18750000	20000000	TAD1505;cg16998718	19674847	19674847	INTS10|NA	promoter|intergenic	2	92.5225	93.9009	93.8006	94.054	92.6275	93.609	90.9187	94.828	93.5816	92.8299	93.9104	94.6072	94.9065	92.5792	94.0866	93.0141	94.6403	93.8052	93.487	91.1024	93.1785	93.5522	93.6549	93.6261	94.0988	93.053	94.4236	93.6957	93.7473	93.3324	91.731	93.9518	93.5079	92.2192	92.3643
TAD1505	11	60	18.3333	7.66425e-06	13.5537	8	18750000	20000000	TAD1505;cg18325192	19540396	19540396	CSGALNACT1|CSGALNACT1|CSGALNACT1	transcript|promoter|intron	2	25.0188	19.4243	27.2313	23.7608	29.1685	23.6552	22.9161	56.7579	28.2283	22.0651	16.4171	22.4005	24.0689	40.4007	14.6219	27.4732	20.4861	30.8761	56.1807	20.9558	20.6168	69.9484	58.9974	26.8377	25.059	15.9878	29.438	18.2156	25.8332	22.4752	58.8204	20.4068	14.6387	24.1856	25.2807
TAD1505	11	60	18.3333	7.66425e-06	13.5537	8	18750000	20000000	TAD1505;cg26286961	19460208	19460208	CSGALNACT1|CSGALNACT1|CSGALNACT1	transcript|promoter|intron	2	8.9565	8.35593	11.4922	9.9396	9.48496	24.4369	9.83213	8.44551	48.3314	45.0891	11.0803	12.0107	8.0839	68.3994	13.3394	8.1766	9.26039	14.3309	6.41655	8.35747	7.7308	58.7937	10.0099	7.19558	9.74007	12.0946	14.154	15.4647	14.5548	10.5756	7.622	46.6213	12.7392	10.2352	9.92215
TAD1505	11	60	18.3333	7.66425e-06	13.5537	8	18750000	20000000	TAD1505;cg01426169	19670979	19670979	NA	intergenic	2	94.6992	95.571	95.3431	95.6283	95.4807	96.3433	96.5166	95.7577	95.0194	95.3508	95.168	95.3992	96.4334	92.9122	95.955	96.0393	96.6687	94.7995	96.6199	95.9348	96.0924	93.6814	96.0474	96.4098	96.5317	93.1151	96.2907	96.1005	95.4385	96.2347	95.5207	94.8135	95.9931	95.8274	96.1976
TAD1505	11	60	18.3333	7.66425e-06	13.5537	8	18750000	20000000	TAD1505;cg06386478	19460136	19460136	CSGALNACT1|CSGALNACT1|CSGALNACT1	transcript|promoter|intron	2	14.2034	10.6313	60.367	49.0779	16.1307	61.9495	15.1864	51.1709	75.0597	61.8611	10.0342	51.3587	16.6591	56.9949	39.6279	20.171	46.9369	53.5158	21.1692	13.3114	47.5711	28.0232	18.5856	70.8747	15.2577	77.2512	25.8454	26.7623	14.5967	17.3787	79.4609	51.9094	18.4079	20.759	87.8035
TAD1505	11	60	18.3333	7.66425e-06	13.5537	8	18750000	20000000	TAD1505;cg24804106	18872143	18872143	PSD3|NA	promoter|intergenic	2	95.399	40.4462	41.9983	87.2547	9.67456	38.0798	89.8729	95.8878	44.721	7.61295	5.60123	43.0873	36.3591	94.5101	4.16311	6.30634	31.0616	20.3102	33.7709	9.83014	43.7564	80.1152	43.8724	76.1801	47.6363	5.79909	39.7776	36.9658	6.30732	6.8519	5.55887	39.539	4.60604	33.637	6.89999
TAD1505	11	60	18.3333	7.66425e-06	13.5537	8	18750000	20000000	TAD1505;cg15587955	19026658	19026658	NA	intergenic	2	6.54118	10.4576	11.6569	6.30556	5.91268	8.12534	22.0413	4.36939	6.78469	10.8977	5.1417	12.3741	5.54445	33.1759	3.11248	25.4468	24.1991	24.9418	94.5365	4.09608	13.2877	69.5485	13.2943	5.27019	6.66868	4.95607	93.1786	6.6472	36.6243	27.6483	14.6963	5.21184	7.24507	5.354	5.86864
TAD1505	11	60	18.3333	7.66425e-06	13.5537	8	18750000	20000000	TAD1505;cg00609148	19156146	19156146	NA	intergenic	2	8.68271	10.7291	24.3164	40.6084	9.218	25.9395	6.61823	7.88341	39.771	9.22157	8.51354	10.8642	9.79747	35.118	5.75351	10.1355	7.27051	11.7939	9.64057	44.9238	8.01042	14.9422	7.99311	8.26141	10.4574	8.16661	10.9404	30.7384	9.96332	9.14922	9.86928	7.88242	7.47323	7.47375	7.95297
TAD1505	11	60	18.3333	7.66425e-06	13.5537	8	18750000	20000000	TAD1505;cg12794421	19171191	19171191	SH2D4A|SH2D4A|SH2D4A|SH2D4A	transcript|promoter|exon|fiveUTR	2	91.8553	96.7408	96.3458	70.8636	96.3864	81.2367	76.9866	99.327	98.1448	69.1318	96.7297	97.5617	95.1396	64.5879	98.1742	98.5127	42.7807	98.1506	47.0243	98.5895	98.3834	96.6568	98.2145	96.0787	92.3831	95.3169	98.4847	97.1463	97.1195	98.0355	70.0274	98.3817	98.4163	99.7042	98.6473
TAD1505	11	60	18.3333	7.66425e-06	13.5537	8	18750000	20000000	TAD1505;cg17834443	19674713	19674713	INTS10|NA	promoter|intergenic	2	96.7632	96.8897	95.2394	96.6487	96.1162	96.0394	96.8632	97.3057	96.3396	97.122	96.025	94.4197	96.7439	95.5374	96.8684	96.7299	96.9827	95.6399	97.3965	95.6091	96.4265	94.0266	95.5138	97.3826	97.2412	95.1042	96.9064	97.02	96.6039	95.8619	97.0686	96.772	95.8526	96.2315	96.0386
TAD1505	11	60	18.3333	7.66425e-06	13.5537	8	18750000	20000000	TAD1505;cg05701478	19029020	19029020	NA	intergenic	2	17.3434	12.9123	20.786	14.5686	19.8528	13.9557	10.6867	11.487	16.6589	19.5144	14.993	18.2196	17.0383	23.2452	8.37717	16.5496	12.2755	32.0787	13.3357	15.3813	19.089	27.1928	13.8152	21.4011	21.1378	18.8865	15.5807	9.08896	13.389	12.3465	17.1819	10.1563	17.0682	17.3319	16.8145
TAD1505	11	60	18.3333	7.66425e-06	13.5537	8	18750000	20000000	TAD1505;cg18449136	19866173	19866173	NA	intergenic	2	28.8683	91.5084	17.9393	23.3532	65.6172	67.5554	36.1083	37.6669	13.7019	15.0685	90.5225	14.7944	91.7799	75.3564	12.0947	62.9984	89.5948	17.431	91.9116	14.4558	13.2334	69.5229	10.9361	21.667	93.4294	26.5417	89.8001	56.38	61.7633	90.6909	87.6898	50.4145	12.0565	14.1842	90.4619
TAD1505	11	60	18.3333	7.66425e-06	13.5537	8	18750000	20000000	TAD1505;cg26133091	18998811	18998811	NA	intergenic	2	60.9001	95.2674	95.5378	94.0991	94.9101	90.7327	93.9584	73.6436	86.9045	95.9354	82.2187	72.492	75.2649	96.5739	90.4094	96.8912	92.6689	96.9576	95.892	63.5378	91.4905	96.0684	95.9017	94.9839	96.0801	95.1949	96.5538	94.1684	94.5378	78.8926	85.0185	96.2461	70.0824	50.5224	95.8561
TAD1505	11	60	18.3333	7.66425e-06	13.5537	8	18750000	20000000	TAD1505;cg04793826	19615394	19615394	CSGALNACT1|NA	promoter|intergenic	2	89.547	85.7745	78.5057	74.7556	90.4502	81.4125	81.438	68.3484	87.1952	89.567	85.5845	78.0321	88.0464	73.165	81.6801	85.2218	83.1543	86.7268	88.2344	82.6396	86.8753	25.2714	90.4304	63.2518	86.454	82.8541	87.0584	86.1061	46.9429	68.3655	80.8292	71.0943	49.8855	54.0088	87.2976
TAD1505	11	60	18.3333	7.66425e-06	13.5537	8	18750000	20000000	TAD1505;cg17294237	18871478	18871478	PSD3|NA	promoter|intergenic	2	88.5683	73.2626	38.6152	62.6164	89.5316	79.2342	54.3544	97.9202	58.1152	74.8457	75.691	92.3595	56.6748	96.0812	65.5027	88.4936	75.2129	77.9993	83.5934	59.0562	81.0811	45.9858	89.6638	73.121	79.0888	78.3198	73.5286	52.0657	63.6825	76.2849	77.6235	82.3178	89.437	95.3636	91.4341
TAD1505	11	60	18.3333	7.66425e-06	13.5537	8	18750000	20000000	TAD1505;cg19895047	19460197	19460197	CSGALNACT1|CSGALNACT1|CSGALNACT1	transcript|promoter|intron	2	12.4847	48.8002	17.3973	8.27987	12.1401	13.7738	10.9168	9.66184	59.3855	24.7279	11.0242	12.4084	13.4139	36.4514	7.9258	11.5435	15.0755	18.3169	9.76687	36.6364	11.1136	50.3223	9.22868	13.2514	13.1453	11.2317	38.4743	33.0175	12.5154	11.2666	12.2942	69.8927	31.0632	32.2608	12.0212
TAD1505	11	60	18.3333	7.66425e-06	13.5537	8	18750000	20000000	TAD1505;cg22105545	19659718	19659718	NA	intergenic	2	84.7791	88.1944	8.62813	6.51169	9.04509	89.8259	6.96035	41.5165	18.3125	10.0446	7.68977	9.44819	42.4599	15.7292	36.37	12.9759	40.9371	12.9556	7.46927	7.77734	8.36654	12.4179	67.1315	16.9896	9.48182	8.48068	40.9414	37.3214	37.0622	8.95603	38.29	34.1886	5.78116	7.30041	9.27947
TAD1505	11	60	18.3333	7.66425e-06	13.5537	8	18750000	20000000	TAD1505;ENSG00000175445	19759228	19824769	LPL|LPL|LPL|LPL|LPL|LPL|LPL|NA	transcript|promoter|intron|exon|cds|fiveUTR|threeUTR|intergenic	1	41.7555	43.3106	56.5371	54.5277	5.20397	18.3538	63.2934	58.2021	56.2408	48.4811	14.2117	64.4896	8.14547	0	4.94599	28.7256	10.2266	58.2775	0	61.5468	53.8925	23.2512	56.7903	32.7335	0	13.1315	0	22.3913	11.615	0	25.9339	5.02912	47.7749	54.4032	9.98502
TAD1505	11	60	18.3333	7.66425e-06	13.5537	8	18750000	20000000	TAD1505;cg13337658	19796561	19796561	LPL|NA	promoter|intergenic	2	78.9115	75.4942	81.3833	85.3906	22.1433	79.952	84.9802	84.524	78.5101	82.0522	17.2155	76.4051	33.4701	72.125	72.0069	83.4701	76.8322	70.1385	32.1001	81.7887	84.4028	72.0658	81.623	79.28	75.5991	76.2336	71.3752	73.7162	30.0693	71.7179	39.9406	77.7593	82.9226	81.4412	70.5415
TAD1505	11	60	18.3333	7.66425e-06	13.5537	8	18750000	20000000	TAD1505;cg14854503	19540272	19540272	CSGALNACT1|CSGALNACT1|CSGALNACT1	transcript|promoter|intron	2	10.4694	12.4263	12.773	33.6046	12.7706	12.5793	10.0853	14.2291	14.709	10.9365	9.11368	11.1579	11.8334	68.042	6.63961	44.9047	39.5941	13.8252	11.584	10.667	8.46256	22.0569	11.3919	11.7814	46.7645	58.841	13.3515	8.59944	10.5659	13.0565	43.284	9.79887	8.28558	16.3412	11.2008
TAD1505	11	60	18.3333	7.66425e-06	13.5537	8	18750000	20000000	TAD1505;cg21451378	19171354	19171354	SH2D4A|SH2D4A|SH2D4A	transcript|promoter|intron	2	95.2	89.4626	91.3157	92.005	96.5071	93.4369	95.2323	95.8589	94.7913	83.8189	94.5796	94.9877	95.7991	95.1306	92.1501	94.5805	90.4191	94.0225	93.4751	95.6735	95.0325	92.1197	95.2439	94.9125	94.113	94.067	95.5414	93.4786	93.0647	94.8949	90.939	91.8583	91.377	95.6814	94.1102
TAD1505	11	60	18.3333	7.66425e-06	13.5537	8	18750000	20000000	TAD1505;cg20450123	19540210	19540210	CSGALNACT1|CSGALNACT1|CSGALNACT1|CSGALNACT1	transcript|promoter|intron|exon	2	25.7206	72.1237	45.1842	55.926	28.1881	55.2932	53.7176	25.6274	26.9152	46.7677	55.2631	22.4361	27.2306	46.9496	47.1292	61.2226	21.5583	45.1057	29.9236	17.4358	35.0543	36.3206	72.8817	35.87	23.2446	23.8141	29.3996	21.7403	24.4113	25.8405	26.8016	53.0338	17.332	36.7056	42.1722
TAD1505	11	60	18.3333	7.66425e-06	13.5537	8	18750000	20000000	TAD1505;cg04035597	19794539	19794539	NA	intergenic	2	52.0485	19.1675	47.7812	41.948	37.2289	39.1049	93.7801	92.8483	94.8271	95.3691	78.313	93.9234	9.22885	8.40199	42.0018	41.503	7.12635	36.0068	9.18979	96.316	92.7544	89.2653	95.7498	9.96371	8.83722	35.935	16.7069	90.9453	9.69529	34.0069	43.8396	35.088	47.149	38.7389	31.7742
TAD1505	11	60	18.3333	7.66425e-06	13.5537	8	18750000	20000000	TAD1505;cg09140851	19170432	19170432	SH2D4A|NA	promoter|intergenic	2	92.2863	87.4125	47.9011	8.3553	67.2809	55.7456	90.8989	97.1639	29.268	90.144	52.201	92.0919	57.8516	40.3514	46.5757	16.4048	53.7515	65.2324	19.1368	56.3525	56.5621	36.6381	56.9601	34.4661	11.147	69.4289	18.6635	87.8498	44.6912	49.0305	47.4395	8.32023	94.2685	75.3381	91.3788
TAD1505	11	60	18.3333	7.66425e-06	13.5537	8	18750000	20000000	TAD1505;cg01513086	19617535	19617535	NA	intergenic	2	21.1107	53.1926	30.4367	16.7862	46.8545	46.8828	20.8522	76.1564	57.8852	20.5356	49.905	86.5101	47.0249	81.3687	9.91524	54.6923	48.2521	43.4906	19.1778	41.9981	27.8722	75.0754	86.7031	22.9393	46.535	26.7283	46.055	18.5699	33.8266	87.2479	47.0957	19.4602	31.1885	19.0814	42.0516
TAD1796	11	70	15.7143	3.91965e-05	5.40965	10	200000	850000	TAD1796;cg01263942	695859	695859	DIP2C|DIP2C-AS1|DIP2C	transcript|promoter|intron	2	5.54607	8.2474	9.39036	5.36949	6.24483	6.41256	8.61194	4.94979	5.24573	5.99156	9.34041	7.80295	5.40874	86.028	5.68081	4.57188	31.1142	6.59375	4.96857	29.1408	6.00347	6.0013	39.4179	5.8255	5.42983	7.92302	17.4701	19.3303	39.6279	5.73016	4.81914	20.0172	6.05903	8.60154	23.4654
TAD1796	11	70	15.7143	3.91965e-05	5.40965	10	200000	850000	TAD1796;cg23446641	844186	844186	NA	intergenic	2	9.68822	7.77404	11.9212	9.94382	11.2563	9.92046	8.03837	12.481	9.9974	11.3988	9.60628	12.5354	10.307	8.52906	8.41135	10.3904	11.3182	10.5399	9.84248	9.65152	10.3241	9.34516	7.68631	9.56174	10.9605	10.4666	10.5904	10.7537	9.9825	10.9738	10.1338	8.77544	8.36397	9.65356	8.45778
TAD1796	11	70	15.7143	3.91965e-05	5.40965	10	200000	850000	TAD1796;cg06439603	531465	531465	DIP2C|DIP2C|DIP2C	transcript|promoter|intron	2	94.0079	92.7098	97.4314	53.9145	93.6713	93.285	94.4585	94.5557	65.4642	62.6302	94.5246	58.7395	63.9537	92.8641	85.0318	96.4865	98.4173	91.4239	63.1208	89.8462	91.7686	93.4481	67.5236	96.5838	97.4519	95.7426	61.3348	90.1521	81.5195	52.5564	94.4513	62.5301	97.4159	92.978	69.7334
TAD1796	11	70	15.7143	3.91965e-05	5.40965	10	200000	850000	TAD1796;cg04117433	783591	783591	NA	intergenic	2	36.3907	55.0539	25.4895	17.729	25.5364	28.9546	21.4259	28.1932	26.3141	19.7162	29.5408	25.7201	40.2627	56.3907	18.4452	46.1011	23.259	44.2919	39.4176	24.9985	24.8744	36.4209	45.1712	25.055	29.8409	44.2423	28.7659	24.3784	40.3985	22.4387	44.2835	32.8031	23.8732	21.0664	46.9019
TAD1796	11	70	15.7143	3.91965e-05	5.40965	10	200000	850000	TAD1796;cg17240934	695301	695301	DIP2C|DIP2C-AS1|DIP2C	transcript|promoter|intron	2	25.2996	28.2836	17.0702	9.60548	14.5925	28.2636	17.252	26.5119	23.472	16.4733	19.1103	12.483	20.0427	39.69	14.7076	24.2333	18.8746	18.2331	22.9469	21.6565	14.2648	43.7134	14.0124	16.307	24.3341	10.6009	18.7614	14.1674	19.3463	12.9325	23.1542	22.9515	8.75131	17.8996	24.6603
TAD1796	11	70	15.7143	3.91965e-05	5.40965	10	200000	850000	TAD1796;cg19901101	766431	766431	NA	intergenic	2	23.4004	24.1237	45.7294	28.9413	49.2207	25.9319	14.4366	23.3905	16.7695	13.3932	14.4979	49.8385	22.4539	36.1415	13.5396	22.4357	60.8242	27.7506	17.4509	57.2207	17.6488	41.8299	50.2703	44.8531	18.0826	43.0364	45.543	16.9636	43.6248	17.6054	15.4797	11.3061	9.08536	16.7346	44.2319
TAD1796	11	70	15.7143	3.91965e-05	5.40965	10	200000	850000	TAD1796;cg18205883	821718	821718	NA	intergenic	2	46.1187	4.20738	3.64298	3.17601	4.22801	8.75132	42.7467	30.4072	15.4833	6.70126	8.88682	7.25645	5.85244	18.8823	16.495	2.58247	9.59741	4.94183	12.4248	56.8467	50.3852	14.0248	34.3921	54.5969	45.9514	3.67142	9.10096	50.9036	4.9	3.19599	6.42329	3.03886	11.8871	2.97546	6.00432
TAD1796	11	70	15.7143	3.91965e-05	5.40965	10	200000	850000	TAD1796;cg03528710	833290	833290	NA	intergenic	2	24.6246	11.1305	12.5313	9.48957	11.8446	10.233	8.36479	8.98886	9.88517	9.95184	9.49207	12.023	13.7122	10.2433	7.8025	14.1921	8.64885	10.5231	9.99039	10.4512	11.0258	14.7949	7.58151	50.3836	10.9772	8.84657	15.0603	39.5316	52.0409	11.7981	10.7579	10.7443	7.44271	11.0631	10.8839
TAD1796	11	70	15.7143	3.91965e-05	5.40965	10	200000	850000	TAD1796;cg11722581	695853	695853	DIP2C|DIP2C-AS1|DIP2C	transcript|promoter|intron	2	18.6581	43.776	16.0745	10.3728	15.1753	11.8089	11.1127	22.7832	11.1196	11.8835	13.4415	40.0306	13.0668	70.606	7.72343	13.8075	42.0507	16.1468	42.0641	48.1347	10.5397	38.9835	46.8347	10.6787	15.5986	10.962	42.164	20.9461	34.5705	12.2359	11.0911	33.3616	11.9527	13.9216	34.7007
TAD1796	11	70	15.7143	3.91965e-05	5.40965	10	200000	850000	TAD1796;cg10017260	834428	834428	NA	intergenic	2	11.2699	7.78196	26.3404	6.76347	8.93131	5.73443	43.7988	31.4368	10.492	13.8662	8.1508	10.0458	14.2643	14.3871	6.76501	9.96958	10.897	12.7566	8.83398	11.2669	7.11905	11.9721	24.8193	9.32371	51.5304	6.77289	8.14426	7.47701	6.86961	44.2658	9.44309	9.09552	7.24943	10.2597	8.45112
TAD1796	11	70	15.7143	3.91965e-05	5.40965	10	200000	850000	TAD1796;cg25012583	783312	783312	NA	intergenic	2	17.4417	29.8479	21.0368	16.7252	16.1691	28.3929	16.3767	25.6282	26.1649	17.8753	20.8316	18.2873	16.9451	36.7204	18.2457	25.7433	16.048	23.1478	19.2575	15.1917	21.7696	21.5251	29.1229	15.6481	16.798	23.4218	19.0513	15.633	26.8423	19.7824	26.7651	18.8065	15.704	13.7033	28.0057
TAD1796	11	70	15.7143	3.91965e-05	5.40965	10	200000	850000	TAD1796;cg26116937	531152	531152	DIP2C|DIP2C|DIP2C	transcript|promoter|intron	2	56.5304	54.2079	96.0495	17.1918	57.1137	53.3963	54.9528	61.0748	22.5435	61.2843	54.031	18.4865	79.5309	56.7921	47.0173	83.8376	96.8756	57.1477	55.0621	58.7724	60.0626	71.2353	49.4849	92.7916	96.8422	51.5512	21.6242	39.0623	12.4854	25.6757	81.0972	13.6928	96.3691	90.1694	47.7824
TAD1796	11	70	15.7143	3.91965e-05	5.40965	10	200000	850000	TAD1796;cg02646251	821124	821124	NA	intergenic	2	20.7278	48.3023	28.6566	14.2922	18.1353	13.7346	17.3582	21.2666	21.5984	16.2467	17.8071	20.5323	54.2841	21.5491	13.2583	17.0221	18.0998	19.131	19.7937	17.1676	18.7114	27.7628	50.1853	18.3289	16.3822	14.6438	42.5884	17.5226	17.5066	15.4208	17.5309	23.4031	17.0607	17.1056	18.9028
TAD1796	11	70	15.7143	3.91965e-05	5.40965	10	200000	850000	TAD1796;cg00081439	743761	743761	NA	intergenic	2	95.5275	90.8433	85.2837	52.4792	56.9629	94.9074	87.9521	96.3456	64.2953	95.5724	93.9303	19.7767	57.5929	95.6467	94.5543	53.0872	54.0568	44.5215	94.3738	53.3716	90.9335	91.8281	74.0154	64.5824	94.764	63.2118	95.5773	94.2082	16.7636	55.1399	94.7593	95.2903	94.3124	28.2565	95.9882
TAD1796	11	70	15.7143	3.91965e-05	5.40965	10	200000	850000	TAD1796;cg13686013	740190	740190	NA	intergenic	2	32.1687	16.9418	24.7058	41.3213	27.2838	15.2062	37.1935	42.439	22.0308	16.8623	44.0668	17.3646	20.0226	17.7486	4.74437	40.8294	53.1199	21.2131	38.1124	20.6342	20.2567	18.4168	13.225	25.4807	27.1564	20.0493	23.9148	37.8303	14.7672	20.2668	17.6961	14.8259	16.7594	18.2478	18.2193
TAD1796	11	70	15.7143	3.91965e-05	5.40965	10	200000	850000	TAD1796;cg05495790	743286	743286	NA	intergenic	2	50.0061	81.3447	52.4499	48.5707	50.6375	4.38755	46.9206	98.9528	28.4739	63.907	19.0538	36.4695	44.5113	95.0032	90.0689	57.7516	15.1985	58.5104	46.032	83.1148	80.1314	13.4147	52.7831	7.58529	49.1493	96.853	96.7008	98.2942	47.5534	23.6908	45.8487	51.0941	98.2696	69.6434	94.828
TAD1796	11	70	15.7143	3.91965e-05	5.40965	10	200000	850000	TAD1796;cg18337170	742858	742858	NA	intergenic	2	59.5918	64.4931	27.3778	14.3932	27.374	85.5995	42.9381	51.9687	46.1377	40.2385	43.6605	38.9595	61.5614	71.9621	36.7824	46.0432	66.2433	33.1316	46.2688	22.3106	40.3003	57.2283	53.9778	23.4682	38.0436	34.4787	45.483	44.8631	55.805	52.1246	51.0691	37.8813	39.5261	31.0302	39.5225
TAD1796	11	70	15.7143	3.91965e-05	5.40965	10	200000	850000	TAD1796;cg00617691	743931	743931	NA	intergenic	2	42.3911	56.7653	57.9339	29.5688	58.1097	36.384	59.4266	83.4381	91.6119	49.6341	27.3708	26.6921	60.1567	87.5116	53.2975	60.9949	25.3429	57.71	60.9113	54.0151	58.5094	66.6618	55.8447	55.1045	85.7827	33.2951	67.5882	29.167	32.1731	56.9945	58.4389	60.0114	30.6137	33.9722	79.7352
TAD1796	11	70	15.7143	3.91965e-05	5.40965	10	200000	850000	TAD1796;cg17470449	769945	769945	NA	intergenic	2	50.5807	47.0614	34.3859	34.6275	36.3786	35.8369	32.7034	46.342	33.8621	37.2066	38.4344	29.3382	36.3489	54.9445	29.7539	28.2218	41.2659	30.8007	44.7347	38.9747	32.5824	55.8298	27.2143	35.9716	44.4813	32.1433	41.9532	49.8958	35.4032	40.1961	30.4687	28.9118	52.3317	37.1517	40.0917
TAD1796	11	70	15.7143	3.91965e-05	5.40965	10	200000	850000	TAD1796;cg04390488	820321	820321	NA	intergenic	2	47.3658	50.9778	28.5868	65.2647	17.8214	53.3287	19.5434	55.4954	28.566	52.6076	17.9387	51.8486	12.523	70.6022	9.30965	88.3019	13.5093	25.5596	49.6267	51.0336	15.5109	57.4504	56.6535	16.2653	55.4418	13.0421	28.0712	14.754	50.9081	14.5127	55.2711	48.4263	10.2489	16.2257	18.6469
TAD1796	11	70	15.7143	3.91965e-05	5.40965	10	200000	850000	TAD1796;cg03979024	419189	419189	DIP2C|DIP2C|DIP2C	transcript|promoter|intron	2	66.4288	88.5777	88.9313	29.5375	24.8096	90.6376	52.4389	93.1477	95.1265	54.7082	94.7117	53.8044	59.7465	75.7655	89.0217	58.419	54.2646	32.995	90.983	63.6482	56.9986	92.6913	75.5051	23.0222	90.4293	93.9822	26.5021	56.2702	53.5328	48.7981	92.0189	90.2466	29.7153	25.8222	90.4483
TAD1796	11	70	15.7143	3.91965e-05	5.40965	10	200000	850000	TAD1796;cg06713760	738683	738683	NA	intergenic	2	44.6956	50.5125	48.5181	24.3331	48.4798	61.2545	12.6473	91.2856	20.9779	20.5336	44.1487	17.2617	45.489	88.6758	13.6771	44.971	16.9808	24.4883	50.9559	16.0715	18.4543	52.8723	20.4549	16.5379	52.9182	17.9718	48.2837	36.544	22.3796	93.4289	64.5173	50.673	12.2797	19.0125	17.0896
TAD1796	11	70	15.7143	3.91965e-05	5.40965	10	200000	850000	TAD1796;cg17198320	695877	695877	DIP2C|DIP2C-AS1|DIP2C	transcript|promoter|intron	2	6.92407	10.0062	9.29459	6.35391	10.7401	6.38308	9.69994	6.93149	7.09816	8.66899	8.26243	25.1699	9.82493	41.2924	4.62394	8.10671	25.854	8.46084	6.48264	37.1371	8.1614	8.56406	12.9354	9.23155	10.1324	7.59389	9.13571	37.4238	29.4935	7.51941	6.76859	9.04356	6.64771	9.38001	39.5469
TAD1796	11	70	15.7143	3.91965e-05	5.40965	10	200000	850000	TAD1796;cg00025991	736625	736625	NA	intergenic	2	23.2026	22.8639	25.4236	56.8701	56.6042	18.1804	14.3871	24.6592	30.6799	20.344	21.4505	22.6474	23.8208	33.1006	15.0205	23.5719	55.3694	41.9587	81.0926	30.019	21.5476	25.8186	31.2488	52.437	23.5986	17.8038	25.8613	19.0922	52.0872	20.7945	22.0731	56.0652	26.0066	40.8621	57.3092
TAD1796	11	70	15.7143	3.91965e-05	5.40965	10	200000	850000	TAD1796;cg10435618	838112	838112	NA	intergenic	2	14.1902	35.718	7.81025	10.8702	10	7.21903	13.648	16.5947	12.4789	21.68	9.88963	49.911	8.93642	34.7268	36.7048	37.0868	11.2203	20.2444	49.5524	46.9621	8.95253	13.3658	40.8947	10.8635	44.7471	7.70658	43.0208	12.1864	31.5485	6.59486	8.76325	9.04061	10.8641	11.0268	10.576
TAD1796	11	70	15.7143	3.91965e-05	5.40965	10	200000	850000	TAD1796;cg19683608	695403	695403	DIP2C|DIP2C-AS1|DIP2C	transcript|promoter|intron	2	15.8895	14.7917	18.5093	10.7897	15.3897	85.9756	10.1408	42.4278	87.8328	52.2026	12.6211	12.5627	92.33	92.6707	92.0201	90.6584	84.5459	24.9561	37.8713	12.0017	37.1275	32.7889	87.5109	39.7904	40.9393	11.1715	22.4719	35.9504	37.3492	50.6694	39.0941	32.2625	10.3753	13.3669	37.3774
TAD1796	11	70	15.7143	3.91965e-05	5.40965	10	200000	850000	TAD1796;cg11580028	819603	819603	NA	intergenic	2	17.5421	45.3336	16.2232	14.1611	18.8488	41.8333	14.5622	25.652	22.3965	51.4258	50.2506	14.1281	49.7317	51.2652	48.5637	16.2418	15.5719	19.9066	51.0333	16.8301	48.1123	52.9314	18.7321	17.073	15.3547	13.6395	13.8434	47.1835	46.441	51.7262	14.5682	15.8217	10.9989	45.1745	55.1826
TAD1796	11	70	15.7143	3.91965e-05	5.40965	10	200000	850000	TAD1796;ENSG00000015171	180405	300577	ZMYND11|ZMYND11|ZMYND11|ZMYND11|ZMYND11|ZMYND11|ZMYND11	transcript|promoter|intron|exon|cds|fiveUTR|threeUTR	1	58.4207	61.9935	62.0964	63.2946	64.45	60.1703	62.5979	62.0902	63.9665	62.7554	57.1096	62.6678	55.64	61.7187	64.0317	64.5694	62.4012	63.8451	65.21	62.3696	61.0192	63.2348	56.0665	60.0221	65.0584	59.5251	61.474	63.8125	61.6283	61.4239	60.5453	63.4212	53.1133	60.9117	54.8398
TAD1796	11	70	15.7143	3.91965e-05	5.40965	10	200000	850000	TAD1796;cg17836247	772969	772969	NA	intergenic	2	21.551	12.6421	19.0133	11.2224	11.9978	13.6691	11.5432	17.3715	23.3592	8.79912	14.0943	12.0306	10.7343	24.71	8.12682	7.59436	17.9273	17.439	12.0334	8.08211	11.2459	14.1613	13.8641	7.13987	39.2364	15.0697	34.0556	8.10716	14.4138	7.74563	32.3611	5.4442	11.4732	9.05018	13.2355
TAD1796	11	70	15.7143	3.91965e-05	5.40965	10	200000	850000	TAD1796;cg20262722	742727	742727	NA	intergenic	2	56.5834	58.9641	26.2017	19.4445	28.7212	82.6334	38.1406	50.1085	41.7271	40.2434	40.8878	38.3052	58.2879	67.9213	33.617	46.3077	56.1138	36.1593	48.1944	18.3635	37.9869	59.0187	47.4284	20.9998	33.394	29.4479	44.0388	40.1382	51.5902	50.4033	45.0979	33.3115	30.051	27.3463	39.4677
TAD1796	11	70	15.7143	3.91965e-05	5.40965	10	200000	850000	TAD1796;ENSG00000151240	320130	735683	DIP2C-AS1|DIP2C|NA|MIR5699|DIP2C-AS1|DIP2C|NA|MIR5699|DIP2C|DIP2C-AS1|MIR5699|DIP2C|DIP2C-AS1|DIP2C|DIP2C-AS1|DIP2C|DIP2C-AS1|DIP2C|DIP2C-AS1|NA	transcript|transcript|transcript|transcript|promoter|promoter|promoter|promoter|intron|intron|exon|exon|exon|cds|cds|fiveUTR|fiveUTR|threeUTR|threeUTR|intergenic	1	47.0095	35.4299	53.0391	40.472	45.5428	49.0138	46.5518	56.7881	43.677	47.2711	50.0906	42.6099	5.13922	27.9143	44.5971	46.0399	47.2876	48.1548	34.8485	50.3765	43.8623	36.1455	44.6758	43.7858	49.5204	45.8331	46.0262	40.8267	35.4537	26.144	45.8747	10.0582	48.2717	47.4853	46.7724
TAD1796	11	70	15.7143	3.91965e-05	5.40965	10	200000	850000	TAD1796;cg12521736	773141	773141	NA	intergenic	2	45.9705	32.4255	32.5836	45.6801	20.4803	51.8844	27.1036	45.1283	33.2575	22.0235	53.2332	46.2829	21.8034	74.1195	54.2062	60.3118	55.5712	37.9983	18.5645	53.2713	55.9977	63.4256	33.569	25.6845	80.3549	31.5223	26.5713	19.7299	23.6833	80.603	29.8639	18.3616	23.9328	28.5707	48.8713
TAD1796	11	70	15.7143	3.91965e-05	5.40965	10	200000	850000	TAD1796;cg25580864	743478	743478	NA	intergenic	2	51.4335	21.4974	14.018	9.89781	10.346	22.4919	17.0535	9.20936	20.0353	21.7354	17.9163	12.5935	52.8054	36.7915	9.42684	14.61	12.9832	12.0552	12.161	75.8306	12.6132	38.2352	12.4998	13.128	46.4075	8.67326	8.31026	13.099	55.9308	15.0994	46.5385	12.4508	49.6508	13.6289	30.1308
TAD1796	11	70	15.7143	3.91965e-05	5.40965	10	200000	850000	TAD1796;cg10556349	835070	835070	NA	intergenic	2	62.1047	17.0172	50.1451	38.053	56.2277	20.7848	48.0764	17.9538	18.277	81.3826	43.6181	86.1848	56.0797	53.5856	34.4004	25.8378	72.2872	55.3138	74.722	52.3085	18.7489	71.7446	88.5159	51.2009	27.0769	58.7835	17.6945	63.101	59.1243	19.486	61.0293	43.795	52.1503	44.3652	80.2726
TAD1796	11	70	15.7143	3.91965e-05	5.40965	10	200000	850000	TAD1796;cg02961196	822873	822873	NA	intergenic	2	18.0373	14.1612	54.8535	11.3417	16.5586	13.2309	11.6153	14.5963	55.5205	15.3204	10.7579	13.7374	14.8333	16.977	11.4547	15.055	13.0429	16.4589	12.9147	14.5053	12.7774	19.679	52.6658	12.8217	15.5085	10.3676	14.0482	13.3659	12.7185	13.0942	13.8583	13.4791	9.35791	12.1143	12.1547
TAD1796	11	70	15.7143	3.91965e-05	5.40965	10	200000	850000	TAD1796;cg11223286	694898	694898	DIP2C|DIP2C-AS1|DIP2C	transcript|promoter|intron	2	27.1543	39.6858	21.6741	14.953	18.2803	34.2919	24.2923	28.1596	26.4761	20.0832	27.415	15.5304	24.2298	44.7551	15.8482	28.0693	24.1351	24.9203	27.2458	18.0755	18.6845	50.7503	22.8116	20.761	29.3203	21.6663	24.9846	16.9475	25.0759	14.449	32.3213	30.7716	15.0416	16.9565	31.2033
TAD1796	11	70	15.7143	3.91965e-05	5.40965	10	200000	850000	TAD1796;cg25048816	778219	778219	NA	intergenic	2	33.6803	75.021	14.37	29.1614	8.07192	22.7311	10.2038	8.46414	22.8979	7.48241	9.57129	10.4219	14.0516	77.728	6.63009	50.395	10.7107	10.3622	52.046	9.74748	15.2393	21.5703	70.0935	9.13071	13.2599	9.95502	16.121	7.61826	21.0082	12.2427	43.1001	67.4307	7.47761	8.75388	11.882
TAD1796	11	70	15.7143	3.91965e-05	5.40965	10	200000	850000	TAD1796;cg12233833	830825	830825	NA	intergenic	2	90.8085	91.3557	90.6135	91.9334	89.1278	92.4105	89.5849	92.0149	94.5329	89.7354	93.1876	91.4472	87.3369	90.5019	94.8539	91.4302	91.2804	89.016	89.2573	91.0932	89.4018	90.5424	95.1128	91.1751	90.6619	93.2275	89.6852	93.644	93.5657	89.9956	89.6577	90.2226	93.6918	89.54	87.6858
TAD1796	11	70	15.7143	3.91965e-05	5.40965	10	200000	850000	TAD1796;cg20503657	835505	835505	NA	intergenic	2	81.201	45.3344	77.2361	78.3291	69.322	44.7369	41.497	73.0006	74.7025	79.5704	82.3628	74.6119	43.1283	44.9547	76.9489	43.7674	52.3685	77.3335	82.1462	79.54	46.3434	44.8971	45.4531	43.9303	40.8396	84.2638	43.8499	41.0372	31.7027	75.3295	33.8326	41.0261	42.1581	62.2462	44.2075
TAD1796	11	70	15.7143	3.91965e-05	5.40965	10	200000	850000	TAD1796;cg11725852	832765	832765	NA	intergenic	2	44.8537	48.3255	10.8093	8.58182	12.2631	12.5779	39.0522	13.5779	9.92705	9.59892	11.3117	9.98979	50.5306	44.211	7.37992	11.2258	10.2807	18.3653	7.79228	8.23076	13.333	71.4583	8.48454	21.9999	51.9373	7.39042	19.2205	7.84635	46.1366	7.92523	8.10557	49.0031	7.87254	9.83301	15.0372
TAD1796	11	70	15.7143	3.91965e-05	5.40965	10	200000	850000	TAD1796;cg06783380	831947	831947	NA	intergenic	2	12.5484	44.0705	11.5485	22.7928	8.81118	74.1368	37.1637	10.0124	14.3357	43.2593	11.0463	10.2736	48.4215	35.4088	8.20647	14.958	31.4624	9.89457	7.92163	8.37545	11.1466	17.1453	6.40132	11.7151	11.674	6.27691	9.7854	10.3039	9.31503	8.40846	16.5683	49.4975	6.0699	37.2432	9.24825
TAD1796	11	70	15.7143	3.91965e-05	5.40965	10	200000	850000	TAD1796;cg13856405	821395	821395	NA	intergenic	2	33.9486	52.0542	71.7568	15.0822	21.8005	78.2938	15.0799	20.2815	57.4163	19.516	55.0709	15.6519	58.7592	55.0047	12.029	16.5799	18.0594	22.9665	57.2037	18.146	53.9118	31.2812	56.4538	41.0415	56.4453	19.7066	56.0092	16.0684	53.7463	20.806	53.9086	16.4357	12.5437	23.8804	19.3829
TAD1796	11	70	15.7143	3.91965e-05	5.40965	10	200000	850000	TAD1796;cg22961815	782282	782282	NA	intergenic	2	31.8985	43.4146	31.7355	26.5602	27.1548	35.2754	29.0605	35.9792	35.113	27.5726	28.9763	25.6273	28.0728	42.8326	27.5611	35.3079	28.1579	34.7961	34.9512	25.8163	32.8648	35.0135	37.4447	25.9503	29.1224	37.5493	29.9417	24.9871	35.8906	29.9926	39.0937	26.2242	25.9133	23.4262	36.9598
TAD1796	11	70	15.7143	3.91965e-05	5.40965	10	200000	850000	TAD1796;cg10520405	820509	820509	NA	intergenic	2	33.9845	21.4789	28.1146	9.03006	9.89976	50.2631	48.6284	43.5118	57.3541	46.4982	43.8062	14.5155	49.4426	70.7252	35.6482	17.3851	38.2242	23.969	11.4714	10.7324	43.4504	67.5532	52.4457	13.7111	9.85981	15.665	53.5966	7.14417	52.0598	9.41875	15.0239	47.2181	48.4331	24.3016	60.0076
TAD1796	11	70	15.7143	3.91965e-05	5.40965	10	200000	850000	TAD1796;cg05585149	695844	695844	DIP2C|DIP2C-AS1|DIP2C	transcript|promoter|intron	2	16.9555	35.3553	14.0508	10.4353	12.7645	10.5125	9.78106	10.8409	59.1379	14.4875	37.3272	10.8489	11.4149	91.861	6.33664	10.6079	83.5459	11.1103	8.54439	12.1693	10.9069	12.0876	43.192	12.1294	11.9144	9.53677	36.6139	86.6829	85.653	11.4745	28.3872	39.3233	11.1967	12.8324	35.8348
TAD1796	11	70	15.7143	3.91965e-05	5.40965	10	200000	850000	TAD1796;cg10077985	833127	833127	NA	intergenic	2	28.7135	47.8287	18.211	10.8497	14.4517	11.5409	9.96408	20.3709	17.177	10.6398	12.5351	13.5121	51.4213	30.8569	11.6585	11.1066	14.6782	14.1498	50.6763	11.4017	51.104	22.5662	14.6277	11.6766	10.067	10.0513	11.8464	47.1651	13.8528	14.1547	51.185	14.0478	9.06487	12.8666	14.8682
TAD1796	11	70	15.7143	3.91965e-05	5.40965	10	200000	850000	TAD1796;cg25053142	775353	775353	NA	intergenic	2	34.646	50.5558	18.5309	14.6278	6.45017	38.8612	52.0675	77.0811	33.0989	28.0484	39.3493	38.6911	18.5484	50.4175	70.0139	26.6527	10.7684	27.5957	14.924	7.21488	14.0411	72.0069	13.762	10.6506	5.88334	8.37896	8.02937	12.4319	20.291	32.0633	15.3666	40.1126	15.7849	29.7485	12.2066
TAD1796	11	70	15.7143	3.91965e-05	5.40965	10	200000	850000	TAD1796;cg17358124	771624	771624	NA	intergenic	2	51.9215	25.7041	88.1486	13.3922	21.7204	58.8002	56.0662	32.436	28.4157	24.7842	20.7396	12.3149	91.2359	89.6287	72.7736	92.1086	27.988	56.4841	18.7182	12.0777	52.9735	90.1438	17.5941	16.5816	52.0575	50.2215	22.7942	44.825	87.0794	17.1799	19.6791	12.0635	20.5744	42.6679	31.5846
TAD1796	11	70	15.7143	3.91965e-05	5.40965	10	200000	850000	TAD1796;ENSG00000201861	327955	328065	DIP2C|NA|DIP2C	transcript|transcript|intron	1	18.9241	5.24507	12.4198	14.5409	0	10.2393	16.6885	26.5088	15.2101	10.12	19.7779	15.8322	0	5.14429	7.83922	8.15208	5.11332	15.3567	5.13887	11.2861	5.146	5.00688	15.4108	14.2628	15.5707	14.2612	18.6144	7.84546	11.615	4.91251	7.83249	0	19.7147	7.96499	14.9775
TAD1796	11	70	15.7143	3.91965e-05	5.40965	10	200000	850000	TAD1796;cg09361094	834503	834503	NA	intergenic	2	57.4597	52.9985	75.2648	53.6525	27.2237	22.3325	63.6781	86.7074	89.0518	64.4549	51.3078	48.8957	83.3573	89.831	52.7436	90.5485	83.5113	82.8708	86.5714	60.5171	52.2498	82.4932	90.553	33.3714	52.9895	83.7155	75.1316	59.6715	53.6361	57.0457	48.0981	67.8637	67.5394	74.6035	80.2823
TAD1796	11	70	15.7143	3.91965e-05	5.40965	10	200000	850000	TAD1796;cg06581033	766294	766294	NA	intergenic	2	11.8723	50.5818	14.0407	42.5456	43.7075	11.7921	92.2272	52.414	56.0779	12.3946	52.6586	10.7903	92.4533	58.9114	8.43372	10.1212	10.8279	22.0106	54.7175	56.7304	16.2535	87.1556	46.7635	11.691	12.1209	13.4672	12.3034	34.8369	16.8213	16.2307	16.5354	10.7765	42.1621	16.6264	50.304
TAD1796	11	70	15.7143	3.91965e-05	5.40965	10	200000	850000	TAD1796;cg01169559	831247	831247	NA	intergenic	2	97.6808	44.4541	37.6185	72.1996	73.9481	91.06	39.3116	97.2675	96.7512	35.8332	63.2003	51.4936	23.8018	92.4589	65.0773	71.7572	24.0166	95.0761	23.4561	97.6429	36.1181	87.0893	55.678	95.7046	65.2958	50.4702	43.301	97.2173	24.4243	91.6726	46.2103	97.2814	96.6317	75.3022	51.5605
TAD1796	11	70	15.7143	3.91965e-05	5.40965	10	200000	850000	TAD1796;cg17568266	319225	319225	NA	intergenic	2	50.1574	25.8889	11.9551	7.01893	9.96456	47.3062	10.1478	8.39982	8.12791	28.5366	15.5385	8.49636	24.0785	57.7043	45.4518	50.6184	8.28045	9.27756	17.6786	50.7753	11.3366	20.9276	6.70777	43.5424	10.1889	22.8633	53.6034	51.3671	13.8683	13.1839	12.0694	10.7697	6.03514	6.19386	48.0609
TAD1796	11	70	15.7143	3.91965e-05	5.40965	10	200000	850000	TAD1796;cg24024903	830689	830689	NA	intergenic	2	97.3251	42.7757	95.6383	97.6886	97.8348	80.3934	97.4609	97.7821	50.9196	95.6099	97.2982	96.2759	96.495	96.9401	56.8251	92.8101	97.4601	97.7533	47.6299	97.8482	96.7089	97.9248	97.8521	95.6472	96.6756	97.4751	63.0945	97.8563	81.4988	96.2814	97.6833	97.1073	97.6933	97.5965	97.7342
TAD1796	11	70	15.7143	3.91965e-05	5.40965	10	200000	850000	TAD1796;cg05611731	319128	319128	NA	intergenic	2	24.1735	18.1921	18.0506	18.3379	20.584	43.2945	18.4009	16.8423	16.9135	19.9809	21.133	20.0311	19.259	32.1883	17.9993	19.0991	49.0524	21.2018	20.6626	19.1039	52.4395	23.6453	31.6718	18.6969	22.3774	15.9346	20.0652	15.8097	19.2735	17.9956	18.9293	29.9544	16.5365	18.1826	19.0314
TAD1796	11	70	15.7143	3.91965e-05	5.40965	10	200000	850000	TAD1796;cg06111461	778123	778123	NA	intergenic	2	19.0334	50.1904	20.6186	14.5717	19.5491	41.2456	16.1689	45.3098	16.8334	15.5113	15.8688	19.0771	17.7281	22.7919	49.3597	51.4428	56.3379	25.649	18.723	15.7131	16.5219	22.7065	22.2082	18.8669	16.6657	14.7623	17.6624	17.0913	19.6536	50.3297	15.2092	12.6581	13.2196	17.8301	16.6427
TAD1796	11	70	15.7143	3.91965e-05	5.40965	10	200000	850000	TAD1796;cg08754967	736083	736083	DIP2C|NA	promoter|intergenic	2	60.583	46.8808	82.0815	61.6886	90.9829	62.4401	46.4827	79.9673	75.1686	63.4338	88.4865	65.0482	16.5115	51.9924	59.9386	92.6912	85.4817	67.5709	78.3956	91.3019	38.5265	49.7111	88.1546	49.4282	83.1932	79.8551	82.3997	49.1457	63.9292	82.5706	88.1661	79.7436	78.3683	59.356	73.3028
TAD1796	11	70	15.7143	3.91965e-05	5.40965	10	200000	850000	TAD1796;cg13775593	823151	823151	NA	intergenic	2	40.8383	50.1032	50.9722	17.3645	19.1533	55.2218	53.0911	51.5222	57.7723	33.3472	20.9645	46.6168	32.3268	46.6773	50.8724	22.3124	58.3089	17.9255	52.635	49.3584	51.7048	54.9781	33.4816	82.2587	21.5186	88.1983	19.2917	27.0255	52.1113	60.6885	49.428	52.5472	17.9402	13.1413	14.3195
TAD1796	11	70	15.7143	3.91965e-05	5.40965	10	200000	850000	TAD1796;cg18405079	820767	820767	NA	intergenic	2	13.6942	14.995	9.69054	8.54107	12.7627	10.8811	9.51789	52.1956	11.0767	8.24242	13.4651	10.1311	12.6902	22.6545	7.80997	10.7906	54.1466	41.8426	9.15192	11.934	16.0339	27.4681	48.0099	12.8333	52.342	9.15226	10.2282	10.1429	11.1354	10.7237	9.11027	7.66138	13.6761	9.69576	14.5447
TAD1796	11	70	15.7143	3.91965e-05	5.40965	10	200000	850000	TAD1796;cg26201596	766041	766041	NA	intergenic	2	85.078	91.6736	86.22	27.2065	43.8782	93.9696	94.3941	76.2668	95.0521	58.8832	94.228	34.4775	95.8946	94.9239	41.533	93.7268	94.9535	58.5665	95.1434	30.0989	92.257	95.6328	94.6506	54.9955	87.0997	91.0991	92.3511	94.4768	69.9715	91.3752	94.2615	83.852	55.0344	61.974	92.3917
TAD1796	11	70	15.7143	3.91965e-05	5.40965	10	200000	850000	TAD1796;cg25712088	531569	531569	DIP2C|DIP2C|DIP2C	transcript|promoter|intron	2	92.9877	55.3409	90.569	27.9458	53.0128	77.2433	95.4447	93.3779	44.1675	50.1065	49.558	32.3436	46.0927	62.4828	46.8935	51.3277	90.7295	56.1622	50.1141	55.5387	53.8539	92.9867	56.4641	88.8301	93.2139	70.7205	44.033	44.5665	44.2986	17.7222	86.147	48.5616	95.2303	79.5174	79.2966
TAD1796	11	70	15.7143	3.91965e-05	5.40965	10	200000	850000	TAD1796;cg19204958	415937	415937	DIP2C|DIP2C|DIP2C	transcript|promoter|intron	2	46.5447	49.3544	8.87833	8.20634	9.64886	44.632	12.8355	13.0869	47.7534	10.918	15.0173	48.5325	94.0114	66.0033	35.7681	44.9227	10.9241	26.5073	46.3196	10.16	37.9448	59.0668	46.8165	28.0897	6.74733	8.29251	40.137	21.2005	13.9045	11.2555	10.3003	38.7679	33.276	9.0548	39.1084
TAD1796	11	70	15.7143	3.91965e-05	5.40965	10	200000	850000	TAD1796;cg14429526	531562	531562	DIP2C|DIP2C|DIP2C	transcript|promoter|intron	2	95.0227	56.1011	95.7536	37.0658	58.6064	63.7788	93.803	93.235	36.3468	54.5204	52.9045	30.7239	58.0908	69.0905	48.5353	55.7822	92.1202	65.9361	54.555	61.3599	59.0372	92.5635	61.5267	89.3245	95.3478	51.8935	51.8901	42.7978	51.9298	31.1748	87.1359	71.1063	96.7572	83.6731	84.7288
TAD1796	11	70	15.7143	3.91965e-05	5.40965	10	200000	850000	TAD1796;cg12094942	225064	225064	ZMYND11|ZMYND11|ZMYND11	transcript|promoter|intron	2	48.7523	7.88153	19.5036	10.5557	18.0062	42.922	11.336	13.9875	15.5245	36.7568	14.5766	7.15441	23.6642	30.7009	7.0264	11.9561	23.7468	31.6455	6.73445	24.5726	22.4542	24.1322	6.51403	16.4479	45.7182	9.21625	24.6508	35.3759	15.9006	6.38588	7.85785	22.35	13.1978	19.8403	24.8954
TAD1796	11	70	15.7143	3.91965e-05	5.40965	10	200000	850000	TAD1796;cg22954052	743392	743392	NA	intergenic	2	18.9913	75.9435	10.2041	60.166	48.947	45.6215	41.2328	55.4336	16.2144	39.3548	10.3544	9.89385	8.60929	57.6946	43.7788	19.2649	10.1451	40.5591	17.4707	12.1784	80.9807	17.6413	12.6278	48.4375	17.6661	46.1783	60.0444	13.1311	9.83444	9.60668	39.4841	74.0491	54.2363	14.2821	44.4696
TAD1796	11	70	15.7143	3.91965e-05	5.40965	10	200000	850000	TAD1796;cg20472384	531584	531584	DIP2C|DIP2C|DIP2C	transcript|promoter|intron	2	91.9394	83.5093	90.8688	40.2782	46.8436	83.7709	92.8914	62.7711	87.5142	40.4526	39.2956	16.5983	40.8479	49.83	31.9881	44.5934	79.0004	50.2162	88.662	48.014	41.9375	88.6701	61.8893	88.9065	84.9637	32.6584	14.8716	21.7083	40.364	15.0645	46.5465	14.8842	89.8694	80.7691	49.1083
TAD1796	11	70	15.7143	3.91965e-05	5.40965	10	200000	850000	TAD1796;cg16713574	315732	315732	NA	intergenic	2	11.0167	46.5159	10.075	6.39689	9.39198	9.23149	6.24759	10.2122	7.68358	8.93036	8.16869	11.5509	8.68361	11.1265	7.64241	7.94018	8.81136	9.30548	7.80481	10.8226	9.9017	10.6156	11.7936	9.95892	9.00531	6.81022	50.1138	10.1727	11.1532	6.77162	7.08697	8.9065	7.20571	8.34742	8.69021
TAD1796	11	70	15.7143	3.91965e-05	5.40965	10	200000	850000	TAD1796;cg08892499	831779	831779	NA	intergenic	2	15.8424	58.469	10.9106	11.3833	52.7699	42.6716	48.3407	55.2919	49.2398	11.1854	48.2613	15.7148	89.5438	46.9898	11.4933	11.0068	55.0918	14.8627	51.7207	14.0396	45.9959	55.1165	49.1603	45.0181	51.8999	8.5086	13.3757	47.6826	51.4951	9.80458	12.583	50.577	45.5147	16.0825	47.5534
TAD1796	11	70	15.7143	3.91965e-05	5.40965	10	200000	850000	TAD1796;cg27568360	531320	531320	DIP2C|DIP2C|DIP2C	transcript|promoter|intron	2	90.8808	88.8401	94.0844	40.9096	91.689	90.8384	59.5386	62.2331	65.1792	62.313	62.483	58.6042	61.6137	85.4551	90.5469	68.3513	94.9571	66.9894	60.8282	61.3503	65.7884	88.9485	39.297	92.0023	95.2506	88.1039	54.9883	26.2955	28.448	62.3387	64.6788	27.2381	94.2535	84.2293	57.5021
TAD1796	11	70	15.7143	3.91965e-05	5.40965	10	200000	850000	TAD1796;cg15214801	744747	744747	NA	intergenic	2	32.4408	48.901	18.4408	11.0616	20.2604	65.4402	19.6781	89.3795	26.6353	13.4764	19.8306	47.7403	54.6847	91.3194	39.9537	57.662	51.6698	48.7886	51.233	56.1228	84.8129	65.1926	91.2926	17.8372	16.7862	49.1293	59.5144	49.9583	25.0442	32.1289	92.5737	14.4258	13.0707	23.7019	52.1614
TAD1812	6	20	30	1.2384e-05	6.59508	10	11550000	11800000	TAD1812;cg23960723	11783974	11783974	ECHDC3|NA	promoter|intergenic	2	95.581	93.2769	95.0753	95.7038	93.8232	95.9779	96.4745	95.3849	95.885	95.3468	96.5436	90.6494	94.9072	95.4564	96.3109	95.0453	97.3418	94.2503	94.4792	96.8774	94.3115	95.6159	95.5109	92.2036	95.9397	61.2325	96.6023	97.2101	94.8268	94.176	94.5896	93.9607	94.8702	94.7695	93.0394
TAD1812	6	20	30	1.2384e-05	6.59508	10	11550000	11800000	TAD1812;cg18766900	11574616	11574616	USP6NL|USP6NL|USP6NL	transcript|promoter|intron	2	7.5779	92.8915	7.91634	47.0975	9.16758	91.1119	5.75122	5.0328	6.90345	34.8226	90.6275	8.12044	92.4816	95.8594	96.8601	95.7485	95.5641	44.3258	94.2307	7.01854	85.7844	94.3068	41.8057	82.2947	95.1545	79.1553	94.195	94.7073	95.4488	92.7852	94.1883	93.0482	5.70967	9.07078	93.9831
TAD1812	6	20	30	1.2384e-05	6.59508	10	11550000	11800000	TAD1812;ENSG00000148429	11495945	11653753	USP6NL|USP6NL|USP6NL|USP6NL|USP6NL|USP6NL|USP6NL|NA|NA	transcript|promoter|intron|exon|cds|fiveUTR|threeUTR|intergenic|intergenic	1	59.6998	71.6089	65.7104	64.9473	66.2468	64.2654	60.4528	54.916	64.7677	62.4469	66.6089	62.0301	67.6871	53.5051	67.3126	72.6612	70.1319	64.8507	70.4989	54.3175	70.4958	66.2201	63.0046	66.6625	69.9578	70.1119	69.1852	72.2775	69.0465	69.1179	64.4368	68.7559	54.4291	61.5187	64.8594
TAD1812	6	20	30	1.2384e-05	6.59508	10	11550000	11800000	TAD1812;ENSG00000134463	11784365	11806069	ECHDC3|ECHDC3|ECHDC3|ECHDC3|ECHDC3|ECHDC3|NA	transcript|intron|exon|cds|fiveUTR|threeUTR|intergenic	1	26.0174	26.6841	40.6512	39.2868	37.364	35.1105	32.1592	28.2651	29.9482	38.0694	34.3954	35.4511	42.0127	17.7963	36.3904	35.5248	28.0816	34.7799	33.9161	27.5717	26.1801	22.9564	28.6896	27.0381	32.526	32.9782	38.1925	37.8366	43.1485	32.916	30.2894	34.17	24.7609	36.7498	28.5967
TAD1812	6	20	30	1.2384e-05	6.59508	10	11550000	11800000	TAD1812;cg17184704	11727286	11727286	NA	intergenic	2	93.3066	93.8795	93.6007	94.2499	91.5914	94.8555	93.1	94.256	94.0394	93.1496	94.3023	93.2827	93.4863	94.1847	95.5019	94.3688	92.9804	91.6941	93.0488	94.7796	93.3855	92.8163	94.3252	93.097	91.469	93.4774	92.9987	94.8511	94.7507	93.5867	92.97	93.3786	93.2691	93.5901	92.1731
TAD1812	6	20	30	1.2384e-05	6.59508	10	11550000	11800000	TAD1812;cg00673251	11784140	11784140	ECHDC3|NA	promoter|intergenic	2	97.8094	97.9781	98.1086	98.2833	97.9048	97.952	98.589	97.8275	98.536	98.0997	98.0289	97.9697	97.8921	97.501	98.5998	98.136	98.5284	98.075	97.9159	98.1801	93.4064	97.8032	98.4801	97.1522	98.3014	97.6064	98.2771	98.2429	97.8607	97.8676	98.081	97.9587	97.9972	97.5204	97.7313
TAD1812	6	20	30	1.2384e-05	6.59508	10	11550000	11800000	TAD1812;cg14264119	11783794	11783794	ECHDC3|NA	promoter|intergenic	2	7.90289	13.4422	25.2529	12.5527	11.8691	12.9167	14.4035	10.2297	19.9091	52.2267	13.9923	12.0539	13.375	13.146	11.7649	12.762	11.911	16.7298	11.942	12.1889	9.85357	14.6822	18.137	12.415	9.42005	7.61539	13.2084	20.3687	9.73912	10.2207	15.259	7.7725	7.56841	15.6036	11.4396
TAD1812	6	20	30	1.2384e-05	6.59508	10	11550000	11800000	TAD1812;cg03475172	11654177	11654177	USP6NL|NA	promoter|intergenic	2	96.4971	96.5799	96.0633	96.3084	95.337	96.4202	96.951	96.5003	96.2932	96.8466	96.7876	95.6144	96.6951	95.6471	95.9886	97.0681	96.4441	96.2161	96.5543	96.6044	96.505	96.6901	96.2225	96.8224	96.2264	96.0842	96.1781	96.802	95.5323	96.1578	94.9939	96.6986	96.272	94.1209	96.5673
TAD1812	6	20	30	1.2384e-05	6.59508	10	11550000	11800000	TAD1812;ENSG00000271046	11721674	11722513	NA	intergenic	1	16.2111	52.3988	22.7218	19.7204	18.656	26.4683	18.2127	10.1772	14.2334	15.1801	28.2728	17.2781	29.9765	0	27.473	28.4098	38.4302	14.3706	38.0322	11.2861	39.0322	25.0344	11.9276	29.3723	27.2379	40.8372	39.9534	41.4127	27.7858	23.8649	4.94175	32.4024	5.04615	11.6685	11.5922
TAD1812	6	20	30	1.2384e-05	6.59508	10	11550000	11800000	TAD1812;cg07318428	11653985	11653985	USP6NL|NA	promoter|intergenic	2	97.6339	98.1234	97.3112	97.8108	98.0594	97.8238	97.234	97.9926	98.0576	97.6498	97.7314	97.3243	98.0313	98.0452	98.1391	98.2577	98.0798	97.7108	98.1453	98.205	97.4796	97.984	98.3215	98.0597	98.0975	97.5905	98.1622	98.0242	97.9187	97.8333	97.9889	97.8651	98.0224	98.1257	98.1288
TAD1812	6	20	30	1.2384e-05	6.59508	10	11550000	11800000	TAD1812;cg10853431	11574300	11574300	USP6NL|USP6NL|USP6NL	transcript|promoter|intron	2	45.5274	95.7382	14.5594	22.8082	11.3131	94.6162	7.77	9.35984	7.97714	92.1428	13.213	9.7803	94.1926	94.6378	95.8914	95.5218	95.6999	43.948	93.3841	10.3465	79.5769	94.269	6.94788	88.91	93.7292	8.53901	94.3757	75.3761	95.2857	94.5332	10.6504	94.0665	33.5543	32.2451	93.289
TAD1812	6	20	30	1.2384e-05	6.59508	10	11550000	11800000	TAD1812;cg10607899	11653932	11653932	USP6NL|NA	promoter|intergenic	2	98.3307	98.334	97.3363	98.5092	98.2088	97.9957	98.5888	98.129	98.1474	98.0478	97.9997	97.7847	98.4482	98.3692	98.1948	97.8951	98.5229	98.3063	98.6677	98.1836	97.8456	97.869	98.4539	98.4061	98.3817	97.9148	98.0302	98.6199	98.1552	97.8923	97.8966	97.9594	98.263	98.3407	97.9583
TAD1812	6	20	30	1.2384e-05	6.59508	10	11550000	11800000	TAD1812;cg17782954	11783823	11783823	ECHDC3|NA	promoter|intergenic	2	88.7376	20.7728	83.7788	79.0462	27.6381	90.9457	92.657	93.9297	95.6717	45.3525	89.6852	77.0361	33.5097	94.1876	94.0398	91.9331	59.0115	20.0031	81.3264	86.441	70.8309	84.7156	4.51839	6.53955	10.0352	6.0244	82.0305	94.5356	8.13179	6.001	93.0605	9.95218	24.7495	72.8584	34.194
TAD1812	6	20	30	1.2384e-05	6.59508	10	11550000	11800000	TAD1812;cg07446677	11784190	11784190	ECHDC3|NA	promoter|intergenic	2	94.1739	94.1531	92.4679	92.1698	95.8389	92.0616	91.0588	93.7227	92.3372	91.2761	91.6663	84.7439	93.1554	91.8762	91.9583	95.0381	93.7268	94.0837	94.5065	95.1477	94.1526	93.672	91.3935	92.1867	93.7652	90.6412	94.3155	92.6689	94.0293	93.3415	92.6498	91.18	88.6207	93.1507	91.2455
TAD1812	6	20	30	1.2384e-05	6.59508	10	11550000	11800000	TAD1812;cg07317108	11575102	11575102	USP6NL|USP6NL|USP6NL	transcript|promoter|intron	2	15.9465	83.3046	18.0542	11.9808	19.7699	29.1566	8.30231	10.3867	33.6943	18.4207	12.3639	14.3756	46.6929	32.6087	31.9486	41.0375	79.9687	19.5532	12.0119	14.601	33.8566	36.41	11.0343	29.5637	70.9938	13.2121	83.7187	36.3841	28.6813	34.8011	28.6499	17.2745	11.2321	13.6443	13.4333
TAD1812	6	20	30	1.2384e-05	6.59508	10	11550000	11800000	TAD1812;cg06528737	11574303	11574303	USP6NL|USP6NL|USP6NL	transcript|promoter|intron	2	38.3155	93.298	35.6551	20.6	12.3662	93.3098	7.51432	7.38306	8.12974	85.9682	11.2092	8.50121	93.4482	93.59	95.4224	94.564	94.432	38.3434	92.9777	9.24783	55.8533	92.1947	7.82348	88.6436	90.826	8.53062	92.5226	84.0688	94.6172	92.1959	9.18669	91.5568	6.84228	10.758	92.7595
TAD1812	6	20	30	1.2384e-05	6.59508	10	11550000	11800000	TAD1812;cg00594191	11755103	11755103	NA	intergenic	2	94.6802	93.5633	93.089	93.2181	92.7217	94.0524	94.1206	94.1486	94.1908	94.4306	94.7385	92.45	77.9617	93.7139	91.264	68.7497	92.037	94.0485	91.2168	95.0596	95.1307	94.6187	94.2936	72.1261	49.0389	91.6013	94.9347	95.179	92.9824	91.7857	94.1067	94.2171	91.4028	82.5764	93.4915
TAD1812	6	20	30	1.2384e-05	6.59508	10	11550000	11800000	TAD1812;cg10543363	11784253	11784253	ECHDC3|NA	promoter|intergenic	2	91.4649	91.0196	94.578	95.8033	95.9466	94.4647	94.7877	94.8835	95.3594	95.0749	95.0111	92.0038	95.4457	93.6289	96.1387	95.5004	96.1737	95.9031	87.9847	95.5951	95.9095	95.3124	92.3585	87.6565	96.8706	93.561	96.3008	95.1293	95.5461	93.2757	95.8323	95.2724	95.1961	95.7508	96.5631
TAD1812	6	20	30	1.2384e-05	6.59508	10	11550000	11800000	TAD1812;cg17843891	11780853	11780853	NA	intergenic	2	15.7091	12.2897	18.982	10.7849	15.226	11.9383	13.6469	19.047	26.4042	12.6902	14.6188	13.2505	12.5548	14.5307	8.60224	13.7189	11.217	17.0047	9.45777	17.3723	16.4816	14.0567	20.2715	13.3264	16.2721	21.3934	18.3113	19.5711	9.98965	12.7507	14.7475	10.865	11.5547	12.7133	12.1891
TAD1812	6	20	30	1.2384e-05	6.59508	10	11550000	11800000	TAD1812;cg14743702	11784058	11784058	ECHDC3|NA	promoter|intergenic	2	94.6094	94.2483	92.3998	92.2849	94.5401	93.6874	94.8578	92.7245	92.6239	92.9925	92.2736	92.1946	93.7783	92.9477	94.3103	94.0391	94.3026	94.0232	94.917	95.5023	94.042	92.9244	94.2736	94.2344	94.2003	91.9879	94.0098	93.9735	93.5017	92.8769	92.5117	93.398	89.9684	93.077	93.924
TAD1823	6	38	15.7895	0.00102515	2.50483	10	18600000	18950000	TAD1823;cg00276826	18940907	18940907	NSUN6|NA	promoter|intergenic	2	97.0102	96.6981	96.746	96.6977	97.3076	97.2273	97.2075	97.0912	97.025	96.3417	97.1918	95.7331	97.3071	96.7772	96.9559	97.5299	98.1743	96.8016	97.4112	97.6055	96.9523	97.5809	97.186	97.2973	97.7585	97.0961	97.5461	96.7786	96.9494	97.3169	96.9844	97.0754	96.4946	97.0093	96.7534
TAD1823	6	38	15.7895	0.00102515	2.50483	10	18600000	18950000	TAD1823;cg07617147	18940625	18940625	NSUN6|NA	promoter|intergenic	2	97.0709	97.4517	96.788	97.4893	97.3327	97.3392	97.8814	97.5951	97.3278	97.0231	97.3926	96.9694	97.0635	97.2672	97.6322	97.604	97.8562	97.0193	97.5878	97.0785	97.3924	96.8868	97.7006	97.5518	97.447	97.2459	97.5809	97.4069	97.2772	97.4887	97.4232	97.3336	97.6537	97.2021	97.2107
TAD1823	6	38	15.7895	0.00102515	2.50483	10	18600000	18950000	TAD1823;ENSG00000240291	18802044	18834580	CACNB2|NA|NSUN6|NA|NA|CACNB2|NSUN6|CACNB2|CACNB2|NSUN6|CACNB2|NA	transcript|transcript|transcript|promoter|intron|intron|exon|exon|cds|threeUTR|threeUTR|intergenic	1	45.2199	46.4116	53.2596	50.5347	47.1516	42.6514	51.6491	47.4011	46.4153	46.5877	40.968	46.0933	44.4226	44.4106	44.9597	51.7945	50.9064	51.2393	53.4652	49.9261	42.9169	48.3843	48.1478	50.565	47.7611	46.2575	44.6053	49.3085	51.2574	48.763	41.6198	46.8811	45.5979	48.3817	40.2431
TAD1823	6	38	15.7895	0.00102515	2.50483	10	18600000	18950000	TAD1823;cg12289251	18689471	18689471	CACNB2|CACNB2|CACNB2	transcript|promoter|intron	2	90.0102	29.415	86.7142	92.3024	87.7557	30.3309	93.9232	92.1292	90.4049	91.4456	92.4078	88.9971	90.8715	93.6842	27.5861	30.5247	91.6655	84.7792	91.7669	92.6813	31.1067	77.1956	37.3174	90.0596	88.9982	86.5127	28.7899	39.5194	91.1866	92.2917	90.6522	89.3375	23.843	83.4835	24.3123
TAD1823	6	38	15.7895	0.00102515	2.50483	10	18600000	18950000	TAD1823;ENSG00000165995	18429606	18830798	CACNB2|NA|CACNB2|NA|CACNB2|CACNB2|CACNB2|CACNB2|CACNB2|NA	transcript|transcript|promoter|intron|intron|exon|cds|fiveUTR|threeUTR|intergenic	1	43.1985	37.3936	61.0589	60.0873	46.2884	35.5433	46.7639	47.059	57.8273	55.2798	31.5322	57.3985	34.506	43.3471	53.0392	45.0811	45.991	63.1092	55.6525	58.6262	42.589	53.9067	45.8156	53.7244	56.7598	47.491	51.363	39.2273	43.9761	51.7067	33.8287	40.7524	40.454	56.4619	33.0971
TAD1823	6	38	15.7895	0.00102515	2.50483	10	18600000	18950000	TAD1823;cg25334928	18689430	18689430	CACNB2|CACNB2|CACNB2	transcript|promoter|intron	2	80.3033	46.8628	87.1604	91.2709	81.8704	43.7786	83.2875	92.1752	93.0142	81.7794	60.1703	84.6936	80.692	88.7909	43.2138	9.03799	72.3251	81.2534	84.5006	86.704	44.5679	77.5098	48.2814	52.6865	83.936	62.7844	22.9674	71.6799	81.7685	63.064	42.9949	44.4253	48.1037	48.1448	43.1915
TAD1823	6	38	15.7895	0.00102515	2.50483	10	18600000	18950000	TAD1823;cg07464605	18940606	18940606	NSUN6|NA	promoter|intergenic	2	94.4286	95.3772	95.4632	95.272	93.8554	94.9769	93.9323	94.9789	95.4706	92.5974	95.0662	92.7409	95.4849	95.8558	95.5486	94.9989	96.0623	93.6311	95.1358	95.8291	94.5786	94.3705	96.0888	95.1588	94.9017	96.0013	95.0628	95.0466	95.3775	94.1474	93.321	94.9384	95.39	94.2168	93.6141
TAD1823	6	38	15.7895	0.00102515	2.50483	10	18600000	18950000	TAD1823;cg04923496	18940728	18940728	NSUN6|NA	promoter|intergenic	2	98.4537	98.1803	94.1021	95.685	98.3214	98.2033	98.5877	94.0831	95.3401	98.0931	95.2682	95.1065	98.3438	98.2667	98.5032	98.5029	98.4023	97.9783	98.3452	98.554	98.169	98.5815	98.0926	98.4729	98.5977	94.4833	97.9996	98.5525	98.1505	98.0212	98.2476	98.0712	96.5889	98.2699	98.4649
TAD1823	6	38	15.7895	0.00102515	2.50483	10	18600000	18950000	TAD1823;cg22858500	18629006	18629006	CACNB2|CACNB2|CACNB2	transcript|promoter|intron	2	94.0109	67.6595	91.3279	94.1118	92.7019	67.4857	96.2935	93.493	93.4852	94.147	94.5422	92.543	56.3982	94.2559	95.0891	64.4071	94.0855	93.3524	94.9686	95.8426	89.2182	95.3854	94.834	94.9705	93.3234	91.28	94.1791	92.8158	93.6617	93.9921	93.0261	92.4774	93.6927	90.2956	94.7346
TAD1823	6	38	15.7895	0.00102515	2.50483	10	18600000	18950000	TAD1823;cg19998294	18629497	18629497	CACNB2|CACNB2|CACNB2	transcript|promoter|intron	2	92.5624	15.421	89.4775	92.1443	82.1183	12.1087	93.7602	92.093	90.7193	95.0719	91.3696	90.3137	15.3015	89.6429	87.6007	25.0903	36.7169	92.9725	92.7631	92.0018	42.0267	89.9988	99.6658	87.5614	85.5222	32.7457	88.6692	16.046	38.3886	81.7491	85.6395	29.5529	89.8951	74.4013	85.9421
TAD1823	6	38	15.7895	0.00102515	2.50483	10	18600000	18950000	TAD1823;cg13529640	18948214	18948214	ARL5B|NA	promoter|intergenic	2	94.877	98.2169	95.0554	97.5459	97.6227	98.1331	98.3874	97.6751	98.2477	97.2426	94.8535	97.9554	97.3475	97.7222	98.2705	97.9291	98.1573	97.8458	98.3418	98.197	97.8312	98.2751	98.1058	97.4102	98.2036	97.843	97.5739	98.3586	97.7917	98.1483	97.8244	97.3964	98.1573	98.3694	97.7886
TAD1823	6	38	15.7895	0.00102515	2.50483	10	18600000	18950000	TAD1823;ENSG00000241058	18834490	18940551	NA|NSUN6|NA|NSUN6|NSUN6|NSUN6|NSUN6|NSUN6|NSUN6|NA	transcript|transcript|promoter|promoter|intron|exon|cds|fiveUTR|threeUTR|intergenic	1	53.2825	53.7011	58.8718	56.2396	52.2422	49.5556	58.1375	55.1604	52.9986	52.0968	49.4075	54.2301	51.2974	52.6877	50.6627	59.0838	56.6564	57.5221	57.7527	57.1568	53.035	55.6809	55.0692	55.7301	53.8149	55.6541	52.4475	55.7698	56.0396	53.506	48.5289	54.5591	52.8672	55.5088	52.1468
TAD1823	6	38	15.7895	0.00102515	2.50483	10	18600000	18950000	TAD1823;cg05018361	18940650	18940650	NSUN6|NA	promoter|intergenic	2	98.1926	98.1404	97.5871	97.948	98.0704	97.7543	98.2064	98.255	98.0323	97.8549	97.9893	97.4351	98.2475	97.9927	98.358	98.1701	98.3379	97.9513	98.425	98.3263	97.7921	98.1971	98.3585	98.412	98.4471	98.3047	98.0512	98.3668	97.9663	98.0341	97.6246	97.7087	98.2413	97.8976	97.9859
TAD1823	6	38	15.7895	0.00102515	2.50483	10	18600000	18950000	TAD1823;cg00572739	18948122	18948122	ARL5B|NA	promoter|intergenic	2	98.0387	97.5395	97.8384	97.9722	98.2814	97.9845	97.922	98.0186	98.0418	98.1469	97.5419	97.1982	98.3695	97.9391	97.8988	97.7852	98.1774	98.127	97.6823	97.7281	97.9866	97.9434	97.5846	98.2839	98.5617	97.612	97.7869	97.9124	97.5654	98.1158	97.671	97.7709	97.2566	97.9005	98.0255
TAD1823	6	38	15.7895	0.00102515	2.50483	10	18600000	18950000	TAD1823;cg03282336	18947857	18947857	ARL5B|NA	promoter|intergenic	2	96.6016	96.5331	96.3591	97.2447	96.6258	96.7313	97.4712	97.1165	95.7115	96.594	96.808	96.1963	96.879	96.7487	97.5368	97.2069	97.2364	95.9535	97.5663	97.0867	96.8215	96.4504	96.9912	97.7422	96.7642	96.5055	96.5086	96.8714	96.2377	97.03	95.7651	95.4659	96.3035	96.5544	98.8536
TAD1823	6	38	15.7895	0.00102515	2.50483	10	18600000	18950000	TAD1823;cg02432263	18943063	18943063	NA	intergenic	2	14.9691	11.9605	18.1216	10.2622	16.1977	10.9085	8.81516	10.2683	12.1769	15.4158	12.0942	13.3328	17.9324	11.4017	7.29882	13.5671	13.5555	12.0028	11.289	16.1377	16.2696	12.5359	10.9879	15.2337	13.2883	11.4378	12.3599	12.8189	11.5478	13.8151	13.2113	13.7493	10.2596	10.4678	13.7321
TAD1823	6	38	15.7895	0.00102515	2.50483	10	18600000	18950000	TAD1823;cg25868936	18628648	18628648	CACNB2|CACNB2|CACNB2	transcript|promoter|intron	2	86.4101	33.3552	56.9926	73.9253	26.928	28.7471	14.9668	88.1817	89.6639	75.1013	20.4876	88.5173	19.6749	91.8423	11.149	14.2793	18.6568	71.9151	18.8709	64.217	38.9339	86.4181	40.1764	26.8645	32.5309	74.2477	23.6629	87.8684	38.7499	14.0821	37.0696	17.5684	44.6553	17.875	52.3922
TAD1823	6	38	15.7895	0.00102515	2.50483	10	18600000	18950000	TAD1823;cg06199563	18940732	18940732	NSUN6|NA	promoter|intergenic	2	97.8382	98.08	97.4691	98.1709	97.8378	97.6653	98.1082	97.9359	98.0446	97.7885	97.7314	97.2923	97.9547	97.7039	98.2136	98.2991	98.0833	97.8418	98.2118	97.9675	97.5957	98.2684	98.2673	98.0777	98.4456	97.9195	97.767	98.3429	97.9539	98.0564	98.0307	98.0144	97.9747	97.7478	97.6329
TAD1823	6	38	15.7895	0.00102515	2.50483	10	18600000	18950000	TAD1823;cg16338816	18948217	18948217	ARL5B|NA	promoter|intergenic	2	97.9589	98.5324	97.2701	98.2314	98.0363	98.1436	98.5009	98.108	98.3625	97.9016	97.7314	97.7266	98.2502	98.1032	98.5889	98.3196	98.3503	98.0825	98.408	98.2651	98.0887	98.4643	98.5526	98.3448	98.2225	99.5054	97.9038	98.2845	98.1735	98.2939	98.0635	98.0514	98.236	98.2331	98.0837
TAD1823	6	38	15.7895	0.00102515	2.50483	10	18600000	18950000	TAD1823;cg03587042	18689035	18689035	CACNB2|CACNB2|CACNB2	transcript|promoter|intron	2	23.5003	27.2378	28.9667	16.1621	20.7693	14.4218	30.2994	33.6366	47.8371	34.0056	17.6977	22.3134	16.3277	72.0537	10.687	16.3943	14.9634	32.0896	33.1643	36.7122	15.7549	42.412	20.1626	15.7681	22.2886	12.2941	18.9381	15.6036	13.7916	15.3656	15.6353	15.4687	13.9269	15.0004	19.8536
TAD1823	6	38	15.7895	0.00102515	2.50483	10	18600000	18950000	TAD1823;cg18155632	18947959	18947959	ARL5B|NA	promoter|intergenic	2	97.1281	96.9173	95.9753	96.9129	97.4181	96.5541	97.6649	96.5298	96.5754	96.1613	96.8973	95.077	97.1734	97.2006	96.8868	96.7398	98.0392	96.0645	96.3684	96.3102	96.9707	96.5499	96.4576	96.3513	97.3228	95.7073	96.2564	95.4043	96.6332	96.3145	96.8021	96.2829	96.3045	96.399	96.5162
TAD1823	6	38	15.7895	0.00102515	2.50483	10	18600000	18950000	TAD1823;cg18012811	18940764	18940764	NSUN6|NA	promoter|intergenic	2	97.4576	97.2785	96.4096	97.2447	97.2837	96.9318	97.4041	97.4803	97.3155	96.4035	97.1361	96.8107	97.7554	97.1143	97.6576	97.6935	98.1315	97.7881	97.4934	97.5189	96.7798	97.9334	97.8008	97.3357	97.8185	97.0654	97.3346	97.5034	97.1586	96.6784	97.2379	96.7759	97.3602	97.1508	97.3519
TAD1823	6	38	15.7895	0.00102515	2.50483	10	18600000	18950000	TAD1823;ENSG00000165997	18948334	18970568	ARL5B|NA|NA|ARL5B|ARL5B|ARL5B|ARL5B|ARL5B|NA	transcript|transcript|promoter|intron|exon|cds|fiveUTR|threeUTR|intergenic	1	61.1321	60.0054	60.2367	61.838	61.2628	57.6911	63.0145	61.6187	60.6506	62.0316	69.2625	66.6195	61.1183	63.1504	58.7809	61.2861	54.5217	62.7714	58.466	55.1056	63.6245	56.7605	59.4919	58.6837	64.4733	57.8231	58.3138	63.7179	64.6928	55.8853	55.1118	56.306	60.9918	58.4072	58.9222
TAD1823	6	38	15.7895	0.00102515	2.50483	10	18600000	18950000	TAD1823;cg05719612	18629545	18629545	CACNB2|CACNB2|CACNB2	transcript|promoter|intron	2	95.7722	41.883	96.15	96.454	91.6406	48.8749	97.2639	96.8004	96.3819	95.2883	96.554	96.3871	50.4665	96.1471	95.4185	95.4002	61.8459	95.829	95.1513	97.294	64.1545	95.3714	96.413	92.8324	96.1237	60.1605	96.1787	58.629	95.1362	95.0545	95.9724	89.154	96.5054	79.2587	95.2999
TAD1823	6	38	15.7895	0.00102515	2.50483	10	18600000	18950000	TAD1823;cg07731871	18629568	18629568	CACNB2|CACNB2|CACNB2	transcript|promoter|intron	2	88.9386	24.0636	91.8119	95.2162	87.5958	44.1173	93.2499	94.588	91.4378	88.996	93.8089	92.2749	51.1247	93.5151	93.0774	91.6589	56.5811	89.3542	91.3717	94.2357	56.0005	91.3959	94.5765	89.6994	89.4509	59.9577	89.0018	60.4144	91.5057	90.1958	89.6897	85.877	94.1781	70.4694	87.9555
TAD1823	6	38	15.7895	0.00102515	2.50483	10	18600000	18950000	TAD1823;cg14902864	18948196	18948196	ARL5B|NA	promoter|intergenic	2	98.0411	98.1289	97.1996	98.0471	97.9522	97.4083	98.029	98.2054	97.7991	97.5913	97.6848	96.9883	97.8028	97.8617	97.9134	98.2678	98.2225	97.5067	98.0816	97.975	98.0101	98.1823	97.9267	98.1765	98.1578	97.9924	97.778	98.1809	97.5828	97.8372	97.9617	97.9692	97.8739	97.8551	98.0459
TAD1823	6	38	15.7895	0.00102515	2.50483	10	18600000	18950000	TAD1823;cg10601939	18948058	18948058	ARL5B|NA	promoter|intergenic	2	97.449	97.7401	96.7541	97.3349	98.2522	97.614	98.4138	97.8008	97.2649	97.4973	97.309	95.6237	97.5557	96.9775	97.888	97.8838	97.6172	97.6066	98.1264	98.2927	98.1452	97.7357	97.8521	97.8375	98.1848	97.1319	97.8746	98.2638	97.2638	97.659	97.8011	97.0149	96.6565	97.6072	97.9148
TAD1823	6	38	15.7895	0.00102515	2.50483	10	18600000	18950000	TAD1823;cg24128066	18689503	18689503	CACNB2|CACNB2|CACNB2	transcript|promoter|intron	2	97.1087	95.0698	96.9816	97.635	97.0809	95.2583	97.9458	97.469	96.9312	96.8241	96.9959	96.5298	96.8561	97.1814	96.7448	96.5593	97.2352	96.8697	97.2076	97.4598	53.6237	96.5163	90.5893	96.7425	96.5524	88.6951	94.338	97.6222	97.0869	97.1685	93.9178	96.6535	93.7146	95.8584	94.082
TAD1823	6	38	15.7895	0.00102515	2.50483	10	18600000	18950000	TAD1823;cg19874323	18948272	18948272	ARL5B|NA	promoter|intergenic	2	96.8067	97.1323	96.2388	96.9701	96.8683	96.8501	97.6558	97.0499	97.1512	96.4469	96.6076	96.0121	97.325	97.3385	97.4558	97.5731	97.7904	97.2523	97.3674	97.3409	96.5691	97.1809	96.9997	97.4422	96.9048	97.0761	96.8145	97.1799	97.4669	97.0911	96.6525	96.8415	97.1078	96.6911	96.587
TAD1823	6	38	15.7895	0.00102515	2.50483	10	18600000	18950000	TAD1823;ENSG00000152487	18940195	18948214	NSUN6|ARL5B|NSUN6|NSUN6|NSUN6|NA	transcript|promoter|promoter|exon|fiveUTR|intergenic	1	41.5204	38.6369	36.0595	44.2692	35.8171	31.7903	44.2947	43.232	41.4725	40.5933	31.5322	44.1944	34.6459	41.9507	32.7888	46.3194	35.9076	45.1332	43.7408	35.7626	41.5633	44.9482	41.626	37.856	40.1096	35.7294	36.4594	42.8043	41.7629	36.5227	32.9032	35.7497	38.0827	38.971	35.437
TAD1823	6	38	15.7895	0.00102515	2.50483	10	18600000	18950000	TAD1823;cg11713515	18940758	18940758	NSUN6|NA	promoter|intergenic	2	97.7081	97.4576	96.2143	97.2372	97.6044	96.5007	98.0584	96.9804	96.6634	96.0555	96.2495	94.1935	97.9228	97.1805	97.8095	97.8033	97.9881	97.7042	97.996	97.9945	96.778	97.1683	97.5123	97.7442	98.0352	96.7994	97.3232	97.6407	97.264	97.4139	97.2157	97.1081	96.2241	96.8898	97.6536
TAD1823	6	38	15.7895	0.00102515	2.50483	10	18600000	18950000	TAD1823;cg07262635	18689378	18689378	CACNB2|CACNB2|CACNB2	transcript|promoter|intron	2	76.6622	56.0121	95.0957	94.1087	94.7171	68.0094	95.4832	95.8114	96.7502	94.6349	94.7936	94.2788	56.9988	96.0583	85.2159	38.5317	82.5898	94.389	94.9192	96.4805	53.9497	95.0737	52.0348	61.6858	96.1203	65.8993	44.2421	57.856	55.4709	90.9251	50.4031	87.5945	49.7718	56.2412	53.4364
TAD1823	6	38	15.7895	0.00102515	2.50483	10	18600000	18950000	TAD1823;cg03122453	18940666	18940666	NSUN6|NA	promoter|intergenic	2	97.236	97.5916	96.8153	97.6545	97.5581	97.1636	97.7778	96.8989	97.1624	97.0123	96.8209	95.4489	97.7809	97.4862	97.2104	97.6016	97.7307	97.1936	97.169	97.415	96.8919	97.7878	96.9491	97.7483	97.8218	97.4757	97.7045	97.633	97.32	97.3673	97.482	97.8788	96.3593	97.3216	97.378
TAD1823	6	38	15.7895	0.00102515	2.50483	10	18600000	18950000	TAD1823;cg25327888	18689440	18689440	CACNB2|CACNB2|CACNB2	transcript|promoter|intron	2	94.1213	67.5788	93.5204	95.1774	92.6571	66.6169	96.2544	97.3566	94.6601	93.5118	93.9924	94.2417	94.0578	95.8698	43.6987	21.4162	93.7057	92.1571	95.1643	95.0112	57.2921	94.5528	59.0228	87.9159	95.0758	90.3662	62.3347	94.3291	94.1985	92.103	68.3906	89.2391	60.997	85.669	60.5345
TAD1823	6	38	15.7895	0.00102515	2.50483	10	18600000	18950000	TAD1823;cg06115318	18948173	18948173	ARL5B|NA	promoter|intergenic	2	97.5337	97.7629	96.9561	97.6402	97.1966	97.1918	98.0508	97.5835	97.1291	96.9538	97.8054	95.7392	97.4251	96.9066	97.737	97.3618	97.6142	97.2048	97.4728	96.8331	96.5685	97.6119	97.8848	97.4864	97.867	97.0588	97.3158	97.8813	97.5802	97.3929	96.9591	97.3448	97.5908	96.5771	97.5359
TAD1823	6	38	15.7895	0.00102515	2.50483	10	18600000	18950000	TAD1823;cg08550689	18688587	18688587	CACNB2|CACNB2|CACNB2	transcript|promoter|intron	2	15.2363	12.5815	16.8377	9.69302	16.0574	31.9507	10.9858	11.2134	11.4139	15.0414	35.7124	12.7061	16.0258	10.4238	6.66908	11.9634	13.8793	12.3205	10.6183	12.2521	12.876	12.861	9.94413	22.8295	15.3336	10.6883	12.7404	10.6696	10.4926	10.1159	15.0314	12.1622	8.39692	12.4169	86.5343
TAD1823	6	38	15.7895	0.00102515	2.50483	10	18600000	18950000	TAD1823;cg12385672	18940645	18940645	NSUN6|NA	promoter|intergenic	2	98.0771	98.4032	97.6465	97.7847	98.0452	97.9972	98.5066	98.141	98.0124	97.9385	97.9639	97.6412	98.3595	97.7705	98.1838	98.2908	98.2235	97.9473	97.7659	98.405	98.4293	98.1758	98.3494	98.0075	98.56	97.9309	98.012	98.398	97.8868	98.0033	98.2662	98.1577	97.5231	98.1591	97.7336
TAD1823	6	38	15.7895	0.00102515	2.50483	10	18600000	18950000	TAD1823;ENSG00000225527	18820778	18822265	CACNB2|NA|NA|CACNB2	transcript|transcript|intron|intron	1	26.0174	20.9803	34.6381	40.1669	23.5405	18.945	26.7837	24.1957	36.9373	32.517	19.7779	38.6647	18.4239	19.0361	28.9735	22.9366	22.0994	41.0372	30.1034	25.6906	24.7387	33.5483	22.2015	29.6341	31.4844	26.4637	31.8915	24.0467	7.92848	28.0035	12.7742	23.6391	18.0903	32.9391	12.9055
TAD1904	8	35	22.8571	1.22462e-05	3.79995	10	91500000	92650000	TAD1904;cg16339155	92622005	92622005	NA	intergenic	2	28.2402	48.5881	51.8779	13.5478	11.0686	47.8414	16.6784	86.3034	21.8093	16.8919	54.4743	17.8482	11.3178	48.9273	15.266	13.2327	11.1168	18.3086	53.7155	13.0933	22.238	26.9834	56.1617	21.126	13.4286	11.553	15.5534	23.7106	47.5339	14.5433	19.2615	88.029	13.8853	13.7242	15.0231
TAD1904	8	35	22.8571	1.22462e-05	3.79995	10	91500000	92650000	TAD1904;cg12371386	92631285	92631285	RPP30|RPP30|RPP30|RPP30	transcript|promoter|exon|fiveUTR	2	95.236	94.8333	94.4372	90.2108	95.4104	95.4043	95.341	96.2646	93.6306	48.4895	95.6924	95.4243	95.5945	95.9298	92.7807	96.6495	96.4392	95.101	94.5378	95.4178	95.1935	96.6091	79.4648	95.377	95.3117	94.9169	96.1217	95.6259	93.801	95.2528	92.2716	94.3627	95.0516	56.1032	96.3278
TAD1904	8	35	22.8571	1.22462e-05	3.79995	10	91500000	92650000	TAD1904;cg15861156	91737463	91737463	NA	intergenic	2	29.9639	51.0626	15.7413	53.4355	15.6591	31.6417	12.5244	49.0433	29.8495	14.1369	15.423	24.6627	62.2395	29.2517	14.393	14.6864	34.802	19.1687	11.9265	24.0525	12.2661	61.0175	53.2977	21.5712	24.2471	15.2127	21.417	20.9138	31.5766	39.233	12.1183	49.6369	45.2094	49.8482	15.5061
TAD1904	8	35	22.8571	1.22462e-05	3.79995	10	91500000	92650000	TAD1904;ch,10,1922786R	92367116	92367116	NA	intergenic	2	98.0344	97.4847	97.4924	97.4438	98.0534	97.5067	98.1067	97.9714	97.6698	97.233	97.8268	96.7201	98.0038	97.3331	98.0248	98.1506	98.3036	96.9488	97.7211	97.9208	97.2861	97.5284	97.7638	97.867	98.0679	96.5481	97.9556	97.3677	97.843	97.5933	97.3459	97.2056	98.0059	96.9594	97.7879
TAD1904	8	35	22.8571	1.22462e-05	3.79995	10	91500000	92650000	TAD1904;ENSG00000148688	92631473	92668312	RPP30|NA|RPP30|NA|RPP30|RPP30|RPP30|RPP30|RPP30	transcript|transcript|promoter|promoter|intron|exon|cds|fiveUTR|threeUTR	1	54.4651	55.6604	57.081	57.4966	59.7194	55.897	56.8543	58.165	55.9155	59.3003	55.5522	56.4452	55.4915	59.3433	54.8057	59.5932	57.9928	57.1488	58.4771	55.7846	57.2381	55.7712	57.5509	57.0145	57.33	55.9965	54.0415	59.2298	58.1668	54.5771	54.1329	55.8034	54.22	55.1718	53.2112
TAD1904	8	35	22.8571	1.22462e-05	3.79995	10	91500000	92650000	TAD1904;cg14483283	92631236	92631236	RPP30|NA	promoter|intergenic	2	95.2224	96.5206	94.8082	94.1425	96.0041	96.4383	96.4533	97.0232	95.4423	95.2157	96.0404	95.2415	97.2307	96.1488	96.7592	96.3251	96.671	95.1937	97.0964	95.896	95.7666	96.5905	96.235	96.1683	95.9482	95.5925	95.7842	96.9863	95.5302	94.923	96.4563	95.3246	95.2974	63.5666	96.4924
TAD1904	8	35	22.8571	1.22462e-05	3.79995	10	91500000	92650000	TAD1904;ENSG00000232229	91589267	91600618	LINC00865|LINC00865|LINC00865	transcript|intron|exon	1	36.919	27.7223	36.6827	30.9597	30.7393	5.11966	45.9493	38.041	32.3217	40.5652	16.8166	41.5638	0	37.0875	33.9195	48.2083	5.11332	46.9399	32.2042	35.0427	29.0433	27.1687	37.6584	8.05242	5.19022	18.2114	22.0948	7.84546	26.0593	4.91251	23.2284	19.6482	33.3041	31.2047	25.608
TAD1904	8	35	22.8571	1.22462e-05	3.79995	10	91500000	92650000	TAD1904;cg10390329	91919031	91919031	NA	intergenic	2	30.0129	30.9793	32.2782	22.9067	25.768	31.8573	29.8865	33.3459	37.6895	24.0602	31.664	27.9805	30.1119	39.9982	27.8188	28.0308	29.2788	30.3236	30.0786	29.4089	25.1202	34.3837	33.633	24.8317	23.2949	30.5898	30.712	25.6645	32.3847	27.0023	36.2561	26.4652	25.3215	27.717	26.0857
TAD1904	8	35	22.8571	1.22462e-05	3.79995	10	91500000	92650000	TAD1904;ch,10,91757602F	91767622	91767622	NA	intergenic	2	93.6741	93.8485	94.0703	95.4379	91.1	95.4965	97.3497	96.0394	94.5663	92.373	95.8649	94.5695	92.4456	95.0915	95.5909	93.6157	95.153	90.3461	95.5862	94.4314	94.2328	94.0661	95.8425	94.3044	92.5292	94.7755	92.2485	94.9021	94.9566	93.4395	93.7153	89.9351	95.0921	94.5968	93.0654
TAD1904	8	35	22.8571	1.22462e-05	3.79995	10	91500000	92650000	TAD1904;cg16273724	91738528	91738528	NA	intergenic	2	52.0187	22.887	5.96263	8.5126	6.65871	30.8337	24.8352	5.20133	24.0557	6.51301	6.2664	6.97569	33.3816	9.0501	6.60781	5.62707	44.0002	7.00278	7.68149	7.59832	46.3659	24.2316	6.48132	39.4872	14.762	23.1572	5.54019	52.0093	18.8807	22.2887	9.86552	31.458	5.49931	6.61916	5.29026
TAD1904	8	35	22.8571	1.22462e-05	3.79995	10	91500000	92650000	TAD1904;cg02878385	91858201	91858201	NA	intergenic	2	38.5351	36.7544	11.2698	8.44868	14.2159	69.2657	6.61737	8.40433	12.7977	11.88	8.50524	9.63829	49.9553	7.91666	5.7625	9.99933	46.9941	10.6736	8.01946	9.44544	39.8135	36.937	7.73265	14.4889	40.4842	10.232	34.1177	14.3466	13.4285	51.9782	9.17045	11.9495	8.06922	31.8511	9.54534
TAD1904	8	35	22.8571	1.22462e-05	3.79995	10	91500000	92650000	TAD1904;ENSG00000138182	91461367	91534700	KIF20B|NA|KIF20B|NA|KIF20B|KIF20B|KIF20B|KIF20B|KIF20B	transcript|transcript|promoter|promoter|intron|exon|cds|fiveUTR|threeUTR	1	52.2919	51.8191	58.1073	56.2113	57.1031	52.9194	48.8109	52.7723	54.2297	57.019	54.1601	54.3073	56.4403	56.1966	52.777	59.0683	53.8003	54.6401	54.4381	47.4395	55.6766	52.903	56.0511	54.2304	57.6354	55.9718	56.058	56.6341	59.6069	54.1814	59.0097	51.0826	54.996	51.1451	44.3008
TAD1904	8	35	22.8571	1.22462e-05	3.79995	10	91500000	92650000	TAD1904;ch,10,1915679F	91891840	91891840	NA	intergenic	2	94.7979	96.1402	93.8995	97.1902	97.6983	95.463	96.4319	95.9677	94.6227	94.7235	95.4627	96.1557	96.1036	96.053	96.7089	94.729	96.6728	95.2716	96.0665	96.5951	95.3365	95.2219	96.2105	95.8662	94.9724	94.3146	95.4598	96.0815	95.3869	95.2763	95.5039	93.5343	94.2808	99.5711	95.5632
TAD1904	8	35	22.8571	1.22462e-05	3.79995	10	91500000	92650000	TAD1904;cg06416034	92395206	92395206	NA	intergenic	2	97.8189	95.4686	95.2317	62.1151	65.0357	96.7813	97.1077	96.824	97.7217	95.9307	96.7203	94.7792	96.9444	96.6644	97.5316	97.5304	97.1237	97.2738	95.8323	88.0077	96.0005	96.3348	96.4309	93.7986	97.174	95.4256	95.7477	96.6301	96.6536	96.2502	97.0108	97.1617	96.0937	71.9619	96.1569
TAD1904	8	35	22.8571	1.22462e-05	3.79995	10	91500000	92650000	TAD1904;cg02703563	91852861	91852861	NA	intergenic	2	12.5323	80.9753	13.7681	17.4229	19.8406	78.4984	10.6703	11.5896	25.4753	19.067	12.1962	15.0107	73.2504	14.8434	7.77943	11.9421	43.8911	17.0484	9.03885	12.9693	35.6686	39.0787	10.8697	30.7737	60.7288	36.0022	62.4791	52.9334	20.7554	51.5998	46.4387	32.2189	16.1009	13.7666	32.4808
TAD1904	8	35	22.8571	1.22462e-05	3.79995	10	91500000	92650000	TAD1904;cg24908403	92493105	92493105	NA	intergenic	2	25.4186	30.7942	16.7176	11.1583	20.913	48.4025	13.6465	12.6757	17.0442	17.5164	42.608	12.8705	51.7548	22.8586	42.2234	16.8544	17.0079	23.7776	13.2004	16.9592	37.5451	89.8171	10.7765	23.7536	55.7261	14.0234	42.7242	17.1578	16.9028	40.2504	16.6809	50.3798	11.5797	13.0633	14.4711
TAD1904	8	35	22.8571	1.22462e-05	3.79995	10	91500000	92650000	TAD1904;cg25278353	91717815	91717815	NA|NA	promoter|intergenic	2	92.5164	92.6401	90.7614	92.8565	87.7425	90.6016	93.382	94.5283	91.9438	79.1961	93.6812	90.3751	88.116	93.8891	94.8294	86.8179	84.1254	90.1316	91.7606	94.3946	92.2624	92.5416	93.0537	81.1413	87.532	60.9678	90.8682	89.6457	89.9691	88.156	92.7652	91.1613	92.9639	76.8618	89.9407
TAD1904	8	35	22.8571	1.22462e-05	3.79995	10	91500000	92650000	TAD1904;cg17905462	92153495	92153495	NA	intergenic	2	66.3011	94.1731	65.7993	95.7644	61.0762	60.7713	96.0883	95.7897	94.523	93.6473	95.13	77.0595	53.6513	95.6333	45.035	93.8676	95.6463	87.3043	95.3111	36.6466	58.6828	82.293	92.6338	34.6373	95.7532	94.3935	95.4299	47.4021	95.1602	93.9248	51.9729	93.1652	94.6305	31.2882	94.8989
TAD1904	8	35	22.8571	1.22462e-05	3.79995	10	91500000	92650000	TAD1904;cg05163348	92631428	92631428	RPP30|RPP30|RPP30	transcript|promoter|intron	2	93.4283	94.655	91.3483	92.4737	92.9501	94.3729	94.9105	94.641	92.3124	90.0213	93.9024	92.6115	94.4565	95.3832	96.3911	95.2958	94.7047	92.3429	95.6896	96.0982	93.896	94.8674	93.7355	92.6446	94.7983	93.7856	94.5934	95.5882	93.1125	79.6569	94.2502	91.5092	93.9201	82.2255	93.2647
TAD1904	8	35	22.8571	1.22462e-05	3.79995	10	91500000	92650000	TAD1904;cg05844366	91738713	91738713	NA	intergenic	2	9.85761	9.73405	15.9131	11.9684	13.0838	13.9271	11.319	14.892	14.3306	10.8953	15.4685	18.9546	13.6175	13.4638	16.1738	9.66825	14.2072	10.9917	10.147	8.72232	13.6464	12.0181	19.0599	12.8415	9.83388	15.3114	13.0674	8.35183	13.5964	24.0097	10.5104	14.8751	11.9634	10.4153	11.3202
TAD1904	8	35	22.8571	1.22462e-05	3.79995	10	91500000	92650000	TAD1904;cg12127811	92079600	92079600	NA	intergenic	2	90.4139	14.741	20.9495	14.071	20.3553	19.0221	15.2952	18.2901	22.9796	16.7448	14.0199	43.5191	17.1434	75.0214	36.4343	87.8212	89.944	49.284	13.7837	17.9298	37.3128	46.6823	16.3671	78.9257	50.9356	87.2005	90.2391	16.1286	41.5794	50.4464	17.7908	41.0355	15.2597	14.9831	46.2632
TAD1904	8	35	22.8571	1.22462e-05	3.79995	10	91500000	92650000	TAD1904;cg05017154	92213236	92213236	NA|NA	promoter|intergenic	2	91.73	86.32	47.2108	89.1984	86.4932	85.9374	90.6022	48.3927	88.7547	9.37549	48.6651	11.49	12.2971	89.7067	39.4044	43.3475	53.2758	87.8538	88.9194	90.0985	11.5728	54.8486	47.633	58.6863	47.4126	40.326	44.9924	45.1158	46.682	85.791	12.89	48.496	10.3554	40.9536	86.1681
TAD1904	8	35	22.8571	1.22462e-05	3.79995	10	91500000	92650000	TAD1904;cg12583095	92618141	92618141	HTR7|NA	promoter|intergenic	2	96.3256	95.9462	96.0322	96.4195	96.9422	96.6994	96.3131	97.1254	96.5507	95.4947	96.7925	95.5101	96.7842	96.9975	96.8487	96.3166	97.6598	96.3795	96.2444	96.6388	93.9925	96.2899	96.7851	95.0032	96.0524	47.1162	96.7217	96.4994	96.1239	96.5464	96.7167	95.6771	95.988	94.1252	95.6629
TAD1904	8	35	22.8571	1.22462e-05	3.79995	10	91500000	92650000	TAD1904;cg26332534	92618063	92618063	HTR7|NA	promoter|intergenic	2	96.8491	96.6173	96.2043	96.7079	97.426	97.0541	97.0833	97.2669	95.921	96.9039	96.9579	94.4603	97.7136	97.4847	97.4945	96.8216	97.4433	96.6279	96.8303	97.2413	96.922	97.0193	97.0741	97.2338	97.1452	96.5607	96.5496	97.433	96.7069	96.6458	97.1256	96.5036	95.5366	97.1055	96.7163
TAD1904	8	35	22.8571	1.22462e-05	3.79995	10	91500000	92650000	TAD1904;cg22840234	92213389	92213389	NA|NA	promoter|intergenic	2	93.2057	46.9021	47.1022	47.4582	87.76	89.062	91.2797	10.5045	95.5538	5.88894	8.72048	49.3679	8.70409	22.1788	6.50378	48.2516	18.2578	49.2677	49.0625	52.591	7.33214	23.9923	7.59897	57.9343	49.4717	6.42435	47.499	7.43862	8.0174	91.9096	9.82514	7.65817	6.4418	7.6783	6.47551
TAD1904	8	35	22.8571	1.22462e-05	3.79995	10	91500000	92650000	TAD1904;ch,10,92313227R	92323247	92323247	NA	intergenic	2	92.2215	92.7989	91.6135	92.1066	88.6861	91.948	94.551	93.5884	92.6602	88.6504	92.5253	91.9626	92.2592	93.7941	95.3659	94.0104	93.0361	89.8449	94.8976	94.1556	91.3608	92.4765	93.4635	93.5399	92.413	90.6911	93.5585	93.8992	93.2441	92.0155	93.5068	89.5516	92.7174	92.3267	92.8557
TAD1904	8	35	22.8571	1.22462e-05	3.79995	10	91500000	92650000	TAD1904;cg00585558	92631152	92631152	RPP30|NA	promoter|intergenic	2	39.0769	92.6783	67.3281	53.0423	79.4144	90.9619	91.6153	95.1043	93.9975	44.4862	94.014	95.0964	94.3304	94.6697	89.0994	93.2661	84.8018	86.9607	93.6072	92.8424	82.1139	94.738	93.6184	85.8058	94.3966	91.7313	92.4234	80.9106	87.5884	41.2759	72.6208	89.4505	92.3458	70.3292	94.2039
TAD1904	8	35	22.8571	1.22462e-05	3.79995	10	91500000	92650000	TAD1904;cg04108061	92123669	92123669	NA	intergenic	2	8.77503	8.0295	10.0184	37.7578	12.0976	7.94451	6.37741	37.3619	93.2237	10.2088	39.7353	9.19576	93.8931	35.1065	5.32232	36.6598	11.2378	10.561	8.96843	7.50393	10.0717	10.5855	37.5438	9.78906	39.9173	7.54438	41.489	6.75053	7.63277	17.2909	9.60332	9.85276	7.54261	8.41458	28.0965
TAD1904	8	35	22.8571	1.22462e-05	3.79995	10	91500000	92650000	TAD1904;cg17888792	92631135	92631135	RPP30|NA	promoter|intergenic	2	33.8349	86.9371	52.3792	60.0814	74.9133	74.1134	75.278	95.8879	93.9108	48.7101	93.3338	95.0776	93.589	92.2418	85.9812	93.4774	75.4193	54.7652	90.5694	91.7502	72.1851	95.4183	82.405	72.2604	91.8083	90.6813	90.9619	63.1565	89.4036	63.9361	44.337	83.6626	88.8709	48.3108	93.7616
TAD1904	8	35	22.8571	1.22462e-05	3.79995	10	91500000	92650000	TAD1904;cg19666937	92631194	92631194	RPP30|NA	promoter|intergenic	2	93.0616	93.4158	94.7506	45.4712	93.1709	92.1011	93.1777	94.6376	95.5555	93.727	96.1003	95.4811	95.2198	94.946	94.6017	93.6594	94.5006	94.4914	95.9287	94.6791	94.0471	95.096	94.9896	93.7034	96.1424	90.7727	92.5556	95.0337	94.2341	94.3267	94.2128	93.0436	94.741	92.9624	94.1366
TAD1904	8	35	22.8571	1.22462e-05	3.79995	10	91500000	92650000	TAD1904;cg18066403	91605652	91605652	NA	intergenic	2	55.5381	50.3514	13.4748	11.5802	59.8446	52.7101	11.8859	14.9867	51.0063	24.5694	14.8837	59.7938	65.528	16.3568	50.9893	60.8911	94.2742	31.2912	54.1224	22.3421	13.3607	43.8626	54.9876	26.3212	26.7971	95.6652	58.4684	94.7068	94.695	55.5827	17.369	19.5938	11.4587	46.385	16.8206
TAD1904	8	35	22.8571	1.22462e-05	3.79995	10	91500000	92650000	TAD1904;cg20430496	92484088	92484088	NA	intergenic	2	9.00131	9.35221	9.12345	25.5865	9.66512	7.46639	39.8248	41.6978	9.61823	8.81922	11.1394	9.6318	44.1044	11.6212	7.0167	9.06645	7.92168	10.0052	9.15719	8.94586	9.47889	11.5738	48.2783	10.2016	8.68204	8.88131	9.34065	7.02184	7.81332	40.0618	8.7713	6.97258	7.75797	8.3583	8.2822
TAD1904	8	35	22.8571	1.22462e-05	3.79995	10	91500000	92650000	TAD1904;cg01274715	92618033	92618033	HTR7|NA	promoter|intergenic	2	94.2006	94.7549	94.1408	94.8855	96.1921	93.021	94.2442	94.8802	93.8636	94.1328	94.9762	94.1059	95.9615	95.3854	95.0766	96.0242	95.8806	94.4539	95.1973	95.8258	95.2636	95.8193	94.7246	96.0152	96.1135	93.1663	95.0234	95.3803	93.0626	95.6612	95.5035	94.0067	93.6572	95.3345	95.2923
TAD1904	8	35	22.8571	1.22462e-05	3.79995	10	91500000	92650000	TAD1904;cg25276848	92063013	92063013	NA	intergenic	2	13.9364	37.5729	9.82756	11.2885	9.72372	26.5441	62.352	38.357	23.8971	11.9138	14.6526	15.4678	15.0666	56.7511	42.2627	11.2379	34.0874	38.0697	17.5823	14.441	17.6861	46.9288	11.0445	11.3447	13.2404	10.7338	13.1262	11.6864	21.9965	32.5275	17.8299	37.846	33.6525	8.53495	42.6188
TAD1904	8	35	22.8571	1.22462e-05	3.79995	10	91500000	92650000	TAD1904;ENSG00000228938	91738474	91738827	NA	intergenic	1	16.2111	10.4901	17.7687	14.5409	18.0028	14.3727	12.2241	14.2855	13.1059	16.0399	11.7543	17.2781	8.14547	13.2978	13.8852	17.086	11.8728	0	13.2838	17.9866	11.9487	15.8714	13.2788	15.2415	12.0513	11.7953	19.1522	15.6909	12.9308	14.7375	13.8733	19.6482	18.673	23.041	11.5922
TAD1937	13	79	16.4557	6.1291e-06	15.2927	10	118400000	118950000	TAD1937;cg18646207	118897836	118897836	VAX1|NA	promoter|intergenic	2	90.9536	96.4836	63.2909	93.2767	96.895	86.4452	97.4219	51.9577	98.167	92.9617	92.1705	96.2253	57.5982	95.3714	90.9604	98.4794	20.3026	73.6072	85.0493	98.3988	46.2786	97.4064	98.3073	38.5755	94.599	97.709	98.3612	76.6671	70.4316	98.0294	86.8743	97.6837	98.0528	65.6472	82.4201
TAD1937	13	79	16.4557	6.1291e-06	15.2927	10	118400000	118950000	TAD1937;cg15317068	118927664	118927664	NA|MIR3663|NA|NA	transcript|promoter|intron|intergenic	2	46.1101	72.4885	60.6817	60.382	60.6344	73.5375	78.5818	18.345	51.6236	52.9994	82.9294	48.5414	54.8082	78.0528	72.2001	82.3427	73.2885	36.5166	76.0641	55.7094	77.2793	53.6745	79.0775	65.1874	57.5952	74.4891	74.5039	75.9783	47.5754	75.5975	52.1295	72.6638	68.1148	56.8762	80.3262
TAD1937	13	79	16.4557	6.1291e-06	15.2927	10	118400000	118950000	TAD1937;cg18921764	118923561	118923561	NA|NA|NA	transcript|intron|intergenic	2	95.4243	54.7089	85.6864	89.7368	82.2993	95.0657	89.1739	90.2415	97.3878	90.0147	96.494	94.3395	52.4493	76.7628	5.63187	86.06	89.9242	91.9495	90.3938	87.5088	80.3057	94.7817	91.7519	88.6617	57.9091	59.4955	51.8765	91.1362	50.4235	51.6509	92.5203	90.8428	46.9714	91.4501	50.3678
TAD1937	13	79	16.4557	6.1291e-06	15.2927	10	118400000	118950000	TAD1937;cg17677490	118608138	118608138	HSPA12A|ENO4|HSPA12A	transcript|promoter|intron	2	94.0478	95.1702	62.1728	74.8007	84.7681	94.6484	38.87	87.6899	92.1664	79.6595	95.817	93.3835	94.2251	89.7325	94.93	52.0899	95.1661	64.8086	92.5091	96.4271	95.151	95.5726	88.4496	93.522	92.1369	94.601	94.9597	94.6464	94.8961	85.8835	85.2912	93.8861	77.4017	83.8581	94.0159
TAD1937	13	79	16.4557	6.1291e-06	15.2927	10	118400000	118950000	TAD1937;cg11693581	118765597	118765597	SHTN1|SHTN1|SHTN1	transcript|promoter|intron	2	38.1773	39.5508	16.7401	9.06042	17.1977	9.58633	39.1756	14.0047	52.8917	9.3589	12.0829	11.5975	9.48691	16.007	7.62868	14.1459	36.8349	32.6291	37.6792	9.28626	10.1629	10.2711	37.1443	41.0024	11.7051	9.62361	9.65154	9.84054	9.91073	9.14672	9.79813	8.93793	8.9547	10.655	9.19208
TAD1937	13	79	16.4557	6.1291e-06	15.2927	10	118400000	118950000	TAD1937;ENSG00000165868	118430703	118502085	HSPA12A|C10orf82|HSPA12A|HSPA12A|HSPA12A|HSPA12A|HSPA12A	transcript|promoter|intron|exon|cds|fiveUTR|threeUTR	1	34.8785	16.6265	5.3489	0	12.0832	29.325	0	0	5.07005	0	17.5127	24.9725	30.3568	22.9406	24.0276	21.0234	30.5638	5.1189	15.4166	34.9473	17.8023	22.6489	8.14185	35.5061	13.4165	32.7298	28.0942	27.6452	34.6103	20.4848	32.9032	32.5673	0	26.9236	23.467
TAD1937	13	79	16.4557	6.1291e-06	15.2927	10	118400000	118950000	TAD1937;cg08833577	118899288	118899288	NA	intergenic	2	48.8389	6.61726	7.37987	36.3813	51.2978	5.9708	45.6037	19.4292	38.54	8.02105	17.0313	88.3808	14.818	6.91401	28.2589	44.2331	4.83339	50.858	18.8223	12.1905	4.41603	5.51396	36.7625	15.1395	47.3212	36.3964	12.1841	6.06294	4.23439	41.2887	47.654	14.0817	32.0777	55.5997	42.8362
TAD1937	13	79	16.4557	6.1291e-06	15.2927	10	118400000	118950000	TAD1937;cg27401945	118919088	118919088	NA|NA	transcript|intergenic	2	96.1402	26.7216	48.5127	40.9643	45.8678	95.0377	96.4425	96.6305	49.3013	93.4144	45.9054	93.6148	54.0095	59.2919	92.2641	51.8488	45.482	95.9515	87.457	95.2461	82.3936	56.1418	95.1452	46.5119	41.9542	95.1337	94.1857	95.305	44.7402	96.814	95.2521	90.9613	96.0251	94.6034	94.7509
TAD1937	13	79	16.4557	6.1291e-06	15.2927	10	118400000	118950000	TAD1937;cg13890451	118926475	118926475	NA|NA|NA	transcript|intron|intergenic	2	3.73639	56.5478	74.6016	81.8848	44.7603	3.87346	81.6889	45.8788	73.1581	62.4042	84.5575	73.7597	13.3267	73.4163	52.5415	71.4078	41.7563	58.2125	5.37899	81.6342	52.428	25.6446	76.1009	53.7792	5.74351	69.6183	45.4984	42.1469	79.4565	41.5069	56.3003	79.8537	73.0207	71.6204	82.3305
TAD1937	13	79	16.4557	6.1291e-06	15.2927	10	118400000	118950000	TAD1937;cg27551895	118935341	118935341	NA	intergenic	2	87.957	88.316	87.0541	90.3665	88.2077	87.3668	88.5575	86.9639	88.6663	86.5421	88.8964	85.5213	47.4227	89.2194	88.1029	88.3487	89.2555	86.3926	85.3409	88.6334	86.9824	86.7581	90.7204	89.6164	89.1238	88.6293	87.3273	91.6003	88.4852	87.3628	88.869	89.6886	89.053	87.7669	88.432
TAD1937	13	79	16.4557	6.1291e-06	15.2927	10	118400000	118950000	TAD1937;cg19425332	118898869	118898869	NA	intergenic	2	39.0569	76.9539	46.6581	88.0527	90.5849	80.9	93.0731	70.8983	93.4184	48.1692	53.0287	48.2668	87.2655	52.6508	85.1635	48.984	81.7942	55.2017	10.1748	91.9742	52.558	93.2556	95.5026	72.4946	80.4077	93.2365	86.7347	93.8757	92.7411	77.8316	86.6217	81.4463	51.1857	85.567	58.8901
TAD1937	13	79	16.4557	6.1291e-06	15.2927	10	118400000	118950000	TAD1937;cg03690956	118900324	118900324	NA	intergenic	2	46.3475	68.4478	73.9185	61.9529	86.9398	8.64795	82.3271	83.2932	84.2658	83.3262	40.5603	85.0242	47.7802	71.7194	83.4131	43.4767	45.9145	44.3996	39.858	45.9931	47.0163	11.6837	94.5659	77.5041	79.37	39.357	47.9839	84.2714	82.8185	89.7993	78.855	47.8381	90.8733	52.336	83.3642
TAD1937	13	79	16.4557	6.1291e-06	15.2927	10	118400000	118950000	TAD1937;cg05372730	118928025	118928025	NA|MIR3663|NA|NA	transcript|promoter|intron|intergenic	2	72.1868	47.039	47.1422	92.8927	93.3797	81.593	5.08502	61.6824	95.0405	95.0692	73.4682	58.1773	65.2333	69.4082	93.7842	36.523	84.7169	52.6887	42.3777	22.601	13.0698	59.2574	96.6493	61.3403	89.9729	43.8663	71.2158	81.6598	89.5707	41.534	68.1908	41.3892	92.1563	95.0527	91.8929
TAD1937	13	79	16.4557	6.1291e-06	15.2927	10	118400000	118950000	TAD1937;cg19998012	118923959	118923959	NA|NA|NA	transcript|intron|intergenic	2	47.5866	92.517	45.0158	48.9845	94.6928	48.5779	53.8509	59.7987	94.8747	9.70438	46.5602	47.7342	9.26885	94.9197	49.5739	10.7087	53.4972	54.929	93.0178	96.0404	46.2784	95.6639	49.7452	49.4336	94.4678	46.7632	96.4234	53.1596	46.2857	56.543	8.91589	5.61512	45.6014	88.743	41.3733
TAD1937	13	79	16.4557	6.1291e-06	15.2927	10	118400000	118950000	TAD1937;cg05508585	118900001	118900001	NA	intergenic	2	94.0597	83.1901	86.4347	89.531	92.2856	77.0241	92.2828	94.0555	94.5661	81.2419	90.935	60.7569	88.7769	87.7998	90.2491	95.6554	91.4789	93.4125	92.8483	88.7401	79.1737	62.9056	93.9552	89.0255	66.4764	90.921	92.0319	90.4723	91.0596	93.9571	87.8401	92.7764	87.9125	91.5213	95.9167
TAD1937	13	79	16.4557	6.1291e-06	15.2927	10	118400000	118950000	TAD1937;cg26595643	118899291	118899291	NA	intergenic	2	54.3316	5.80729	9.18977	58.9788	62.3243	4.79236	59.6275	21.356	45.1716	7.8019	18.3282	92.0674	10.5201	15.4432	46.0507	70.5331	5.76328	68.5334	8.24884	23.4755	3.11716	25.8716	66.2811	18.4218	62.5253	50.6668	49.2199	12.992	3.36839	44.5394	48.4533	35.2361	9.24865	48.3123	55.3783
TAD1937	13	79	16.4557	6.1291e-06	15.2927	10	118400000	118950000	TAD1937;cg10475928	118901190	118901190	NA	intergenic	2	97.2977	90.2874	49.2552	47.082	48.9182	93.3614	47.0436	48.0451	7.05827	6.42772	48.0965	9.59216	51.1877	58.4776	39.4015	27.3912	49.3266	7.51071	94.5083	52.6878	10.4761	93.2825	95.1711	8.80871	45.1822	91.584	44.8946	43.7009	95.874	10.2726	45.6661	42.7271	46.7503	43.2283	96.2594
TAD1937	13	79	16.4557	6.1291e-06	15.2927	10	118400000	118950000	TAD1937;cg16925499	118502705	118502705	HSPA12A|HSPA12A|HSPA12A	transcript|promoter|intron	2	95.9779	76.6053	59.062	66.1012	90.673	74.3541	53.6163	93.8436	11.5435	60.6753	75.9272	93.8035	77.6666	18.2352	78.4143	87.4072	80.6675	83.7624	48.7065	95.221	86.1261	53.9994	93.5127	72.1043	83.3668	55.3012	85.8488	94.1977	50.4088	77.6278	78.0303	87.8974	92.4274	84.8861	91.4651
TAD1937	13	79	16.4557	6.1291e-06	15.2927	10	118400000	118950000	TAD1937;cg14376106	118609842	118609842	ENO4|HSPA12A|ENO4	transcript|promoter|intron	2	90.2193	92.5589	25.0007	42.273	37.3341	91.8766	53.7775	33.3691	25.022	21.309	94.2966	51.6708	68.0754	89.1841	78.4796	53.6323	94.325	33.5609	66.8454	91.6508	62.2815	92.0499	39.5857	89.3861	57.6433	81.2241	66.9234	94.0576	66.6106	88.5297	55.7839	93.8241	16.4612	50.8555	90.6859
TAD1937	13	79	16.4557	6.1291e-06	15.2927	10	118400000	118950000	TAD1937;cg17816893	118934735	118934735	NA	intergenic	2	88.309	82.2896	68.9294	78.6713	73.3351	85.7759	69.2947	76.0108	82.902	74.7254	82.3237	50.8584	50.9634	46.492	63.8191	83.1692	84.3245	63.9045	79.4588	69.2958	85.1591	87.5751	64.9217	90.2454	75.3916	79.3954	79.3957	88.2783	69.7052	77.5783	83.6919	59.9057	72.5439	85.0781	87.348
TAD1937	13	79	16.4557	6.1291e-06	15.2927	10	118400000	118950000	TAD1937;cg16299747	118429952	118429952	C10orf82|NA	promoter|intergenic	2	92.4348	41.9031	49.023	30.0428	47.5234	43.1762	93.7165	44.697	93.4478	7.86612	93.8168	7.96028	93.1018	91.379	93.4184	94.3688	46.5087	89.1294	94.4145	94.0613	87.3442	44.388	94.0988	49.3386	96.171	92.7138	95.5539	40.5207	73.6924	93.7357	91.4201	92.2002	41.738	50.3467	88.0413
TAD1937	13	79	16.4557	6.1291e-06	15.2927	10	118400000	118950000	TAD1937;cg22546737	118934495	118934495	NA	intergenic	2	98.2514	98.093	94.9942	97.54	97.8712	97.4572	83.0169	97.826	97.5669	97.6304	97.3605	97.1478	97.9037	97.7946	97.9846	98.059	97.9528	97.8771	98.2934	97.875	98.1101	97.5134	98.2392	98.5818	98.1165	97.2594	97.9771	97.775	97.2471	98.045	97.6623	97.8035	97.5464	97.8397	98.4152
TAD1937	13	79	16.4557	6.1291e-06	15.2927	10	118400000	118950000	TAD1937;ENSG00000225302	118592512	118609716	ENO4|HSPA12A|ENO4|HSPA12A|ENO4|HSPA12A|ENO4|ENO4|HSPA12A|ENO4	transcript|transcript|promoter|intron|intron|exon|exon|cds|fiveUTR|fiveUTR	1	33.0337	30.46	0	0	0	29.0409	5.26464	0	0	0	28.5709	35.3983	27.5336	26.7989	36.7303	38.5746	34.402	0	35.8553	31.8596	40.2754	37.6302	0	34.7146	14.5708	28.3713	34.7439	37.2022	32.3121	25.1976	17.0956	34.9148	0	26.1793	24.7339
TAD1937	13	79	16.4557	6.1291e-06	15.2927	10	118400000	118950000	TAD1937;cg00464520	118903060	118903060	NA	intergenic	2	94.8672	61.128	25.3926	40.7442	73.7302	89.9116	68.4285	95.4355	65.7461	23.1977	47.7191	53.4021	51.1686	95.0627	43.6275	62.4869	12.0843	77.8146	94.0535	95.4511	91.5792	94.661	54.9559	76.6175	57.3391	48.6076	94.7064	43.2529	47.4848	51.7174	92.3036	46.8311	18.27	28.6858	34.881
TAD1937	13	79	16.4557	6.1291e-06	15.2927	10	118400000	118950000	TAD1937;cg25078150	118922841	118922841	NA|NA|NA	transcript|intron|intergenic	2	13.2463	82.0639	64.9518	85.5226	70.9919	84.8721	74.6218	73.1626	71.6655	81.6183	8.10815	88.0808	90.2552	29.8832	71.9687	84.0708	46.7839	71.7273	55.2685	90.9121	59.7895	46.8682	96.599	54.7917	89.9034	70.5881	87.8105	3.91047	91.43	85.1844	76.8497	84.9737	54.8838	92.275	47.236
TAD1937	13	79	16.4557	6.1291e-06	15.2927	10	118400000	118950000	TAD1937;cg24390913	118899788	118899788	NA	intergenic	2	94.6186	54.5832	65.0817	96.3114	92.9211	42.9124	84.6343	87.1548	79.9872	55.5579	83.1881	5.41634	57.7576	93.9463	80.0904	96.0805	91.0897	87.1858	86.4054	58.2329	31.8663	70.5222	74.1909	62.2756	55.2986	89.8604	61.9961	62.0427	62.0202	53.2918	83.4714	4.10002	96.4403	88.5263	93.8245
TAD1937	13	79	16.4557	6.1291e-06	15.2927	10	118400000	118950000	TAD1937;cg26423471	118925454	118925454	NA|NA|NA	transcript|intron|intergenic	2	69.4315	41.5184	50.8569	41.6833	65.0256	62.1163	68.8435	68.7024	70.0793	63.972	69.124	65.1442	66.0862	55.4528	67.2681	68.0238	69.1217	59.7945	40.4074	51.1348	55.3244	20.8708	68.4048	47.4688	47.0921	68.2397	65.7999	65.4371	45.1596	63.0248	69.447	65.9459	69.4265	68.0735	67.3248
TAD1937	13	79	16.4557	6.1291e-06	15.2927	10	118400000	118950000	TAD1937;cg03871675	118608841	118608841	HSPA12A|ENO4|HSPA12A	transcript|promoter|intron	2	96.1674	96.5531	95.4254	93.1872	95.2569	95.484	91.5421	94.3516	94.0271	93.8398	94.9146	93.0026	96.0978	94.7789	96.8696	94.8632	95.5872	93.9776	95.5028	96.0364	95.4238	94.9331	93.5592	96.2699	95.9039	95.0515	96.3267	95.4976	96.3085	94.7904	94.0063	94.719	94.2802	94.1472	95.6176
TAD1937	13	79	16.4557	6.1291e-06	15.2927	10	118400000	118950000	TAD1937;cg18425434	118429648	118429648	C10orf82|C10orf82|C10orf82|C10orf82	transcript|promoter|exon|fiveUTR	2	78.8497	74.701	55.5794	65.8379	48.0891	74.7588	70.2951	34.1457	81.1006	67.5764	73.56	78.3949	81.4425	84.5623	60.8662	67.2816	71.3503	53.5382	46.6506	65.3762	67.9514	71.42	68.3725	55.6837	32.2698	83.6716	40.1251	74.5371	83.4607	85.5033	68.854	70.108	78.7004	80.9445	69.6153
TAD1937	13	79	16.4557	6.1291e-06	15.2927	10	118400000	118950000	TAD1937;cg09923293	118928131	118928131	NA|MIR3663|NA|NA	transcript|promoter|intron|intergenic	2	91.2612	8.11561	43.96	91.7965	44.0221	87.0931	81.7503	86.6937	93.3335	83.1234	78.6158	42.9509	49.4105	93.2101	90.3654	43.8641	94.495	78.2459	88.2407	87.0162	44.3732	89.6437	92.3157	43.2151	92.0993	73.2437	92.8817	88.7175	91.9125	91.1495	40.4662	91.728	84.2774	91.9486	90.7728
TAD1937	13	79	16.4557	6.1291e-06	15.2927	10	118400000	118950000	TAD1937;cg25916172	118937897	118937897	NA	intergenic	2	67.9027	95.609	90.9801	63.2678	55.0222	96.2655	72.8825	71.0403	71.4603	38.2482	96.5596	59.5754	95.462	97.1824	97.3683	96.9411	96.1768	78.0522	95.4605	34.118	95.4587	95.401	66.1762	67.9312	63.7045	67.229	96.9767	36.0105	84.626	77.0439	63.5526	58.7114	64.1387	45.3621	94.6904
TAD1937	13	79	16.4557	6.1291e-06	15.2927	10	118400000	118950000	TAD1937;cg13964030	118926672	118926672	NA|NA|NA	transcript|intron|intergenic	2	62.2647	40.9654	56.2859	48.8751	66.2039	69.4816	41.9966	15.6534	13.3342	12.2314	51.7401	46.6629	47.5384	82.1828	41.4332	78.3254	70.6868	11.2	42.7801	82.7641	15.3816	52.3562	69.0923	42.8743	13.7195	74.3474	51.4329	49.7326	13.6959	39.168	67.3377	69.1895	45.2771	66.6777	44.7256
TAD1937	13	79	16.4557	6.1291e-06	15.2927	10	118400000	118950000	TAD1937;cg05837435	118609965	118609965	ENO4|HSPA12A|ENO4	transcript|promoter|intron	2	36.8351	63.0958	6.59501	6.13392	9.94978	51.0185	8.12046	9.30968	14.0766	45.3619	96.0279	51.7968	49.4482	38.3555	29.6543	33.5005	96.104	8.23001	21.5169	51.4728	45.9224	89.7133	50.1614	64.4524	7.46725	20.9194	18.6555	65.604	21.2376	9.16524	14.1867	37.2637	6.61607	24.7564	56.9444
TAD1937	13	79	16.4557	6.1291e-06	15.2927	10	118400000	118950000	TAD1937;cg09369792	118886279	118886279	SHTN1|NA	promoter|intergenic	2	16.8028	13.4363	18.2633	16.292	15.2186	12.2579	11.9077	20.3314	19.2201	15.3363	13.865	14.9675	13.3343	36.8575	9.54964	12.1084	13.6283	14.2901	12.3342	12.9894	13.9982	16.8573	26.3861	14.3073	16.5394	11.8962	14.6262	11.9654	13.4794	13.0243	14.9279	13.4377	10.8843	20.9542	15.8507
TAD1937	13	79	16.4557	6.1291e-06	15.2927	10	118400000	118950000	TAD1937;cg01035689	118608698	118608698	HSPA12A|ENO4|HSPA12A	transcript|promoter|intron	2	94.7584	94.777	42.6855	59.3318	75.7373	91.5889	29.049	66.8582	74.4817	36.1801	94.3392	85.5386	93.231	89.3187	93.7478	64.2405	96.7242	66.9325	93.8068	95.6574	87.9948	93.904	79.8475	90.025	79.6253	93.81	93.4893	90.2138	92.0224	75.4631	45.6823	93.1962	45.8877	68.5173	92.1406
TAD1937	13	79	16.4557	6.1291e-06	15.2927	10	118400000	118950000	TAD1937;cg24600706	118900464	118900464	NA	intergenic	2	87.0562	15.0489	91.5186	92.614	93.2293	56.3974	90.3091	85.696	89.0246	86.427	82.639	82.7274	53.0245	74.0261	81.6307	14.0659	53.944	48.2694	53.6272	56.6605	57.7044	55.1648	52.1776	85.9915	93.9578	8.43088	49.7997	90.3144	47.8187	47.4953	78.6761	46.9525	89.0361	55.5134	93.7816
TAD1937	13	79	16.4557	6.1291e-06	15.2927	10	118400000	118950000	TAD1937;cg16043357	118897904	118897904	VAX1|NA	promoter|intergenic	2	38.2649	32.1036	6.26279	39.6226	20.2513	12.3183	81.972	16.7496	47.8267	48.5588	45.8874	75.5663	38.4054	42.2535	40.8328	44.4084	5.80379	39.6721	72.4297	43.665	38.749	18.541	47.2379	31.2049	29.8588	38.7107	87.8596	30.1607	69.5004	44.0226	51.1109	47.127	65.5263	43.9131	38.8357
TAD1937	13	79	16.4557	6.1291e-06	15.2927	10	118400000	118950000	TAD1937;cg04843252	118927188	118927188	NA|NA|NA	transcript|intron|intergenic	2	81.9999	83.421	74.2006	82.863	80.7652	42.5502	89.684	86.969	89.2242	55.7172	81.8524	54.6638	54.3897	66.5083	80.5483	91.1555	54.5023	77.9124	60.9374	87.401	32.9426	62.2874	86.8526	60.2699	81.8579	88.3441	82.4014	87.934	86.0367	82.6085	88.9072	51.5904	78.2507	58.107	87.5329
TAD1937	13	79	16.4557	6.1291e-06	15.2927	10	118400000	118950000	TAD1937;cg26040903	118502872	118502872	HSPA12A|HSPA12A|HSPA12A	transcript|promoter|intron	2	97.324	20.3966	37.7899	50.5213	77.2208	72.5783	48.0512	81.662	51.49	83.5404	80.6377	8.758	51.7375	62.5945	3.31551	97.1667	90.9317	84.2382	24.6094	96.6837	39.2013	51.0781	37.3348	46.0278	80.0278	52.1328	95.0649	40.1152	22.7973	3.69401	63.4692	55.3855	44.1781	46.7744	93.6941
TAD1937	13	79	16.4557	6.1291e-06	15.2927	10	118400000	118950000	TAD1937;cg24234899	118922493	118922493	NA|NA|NA	transcript|intron|intergenic	2	44.1197	67.2778	69.2642	46.1842	43.3879	71.2883	47.971	59.8865	58.8618	71.8069	73.9953	97.7641	92.5597	86.9599	66.0914	97.3219	36.019	58.6563	31.9845	87.9018	45.0424	64.126	97.8815	37.8217	77.8807	82.356	47.4093	70.4188	61.6215	81.2927	71.6054	54.4869	75.0231	84.2248	47.0555
TAD1937	13	79	16.4557	6.1291e-06	15.2927	10	118400000	118950000	TAD1937;cg26339504	118897859	118897859	VAX1|NA	promoter|intergenic	2	86.208	89.8127	65.2858	74.0335	92.4552	82.8529	94.1883	69.3953	95.8816	91.0523	87.2348	90.8699	60.1056	93.325	86.2819	96.128	18.8599	82.0008	91.9183	91.9667	56.1095	81.0567	90.3566	66.7731	56.9118	93.3226	95.5802	52.56	54.6239	93.6594	92.7235	90.6905	93.4202	89.1431	51.6932
TAD1937	13	79	16.4557	6.1291e-06	15.2927	10	118400000	118950000	TAD1937;cg25496678	118899407	118899407	NA	intergenic	2	56.5162	22.7314	65.6063	30.323	48.3228	14.4269	38.802	35.4313	81.0999	53.3081	44.2006	77.2008	43.9731	6.90023	38.9758	49.0913	46.4375	48.5769	39.1622	64.3589	30.7486	78.3763	81.6529	63.5936	50.2216	40.4503	76.6407	42.8695	44.4566	62.1198	23.5804	40.6645	52.0619	56.2374	45.1599
TAD1937	13	79	16.4557	6.1291e-06	15.2927	10	118400000	118950000	TAD1937;cg03968911	118734132	118734132	SHTN1|SHTN1|SHTN1	transcript|promoter|intron	2	90.7319	82.88	92.8174	70.2743	64.218	75.3847	91.7739	77.2479	80.2448	88.9716	84.0593	90.934	89.6763	96.8002	83.4248	91.6669	21.7884	94.6997	87.0442	54.7192	84.3519	89.6308	90.5977	82.3871	88.4848	88.6701	75.0308	49.4423	74.1358	89.2813	92.6447	57.5234	66.9056	73.4932	89.7562
TAD1937	13	79	16.4557	6.1291e-06	15.2927	10	118400000	118950000	TAD1937;ENSG00000187164	118643742	118886097	SHTN1|NA|SHTN1|NA|SHTN1|SHTN1|SHTN1|SHTN1|SHTN1	transcript|transcript|promoter|promoter|intron|exon|cds|fiveUTR|threeUTR	1	31.0221	32.8697	16.0467	8.20941	18.0028	29.325	8.34425	11.8154	5.07005	14.2053	32.3599	39.3392	25.6961	11.9447	44.0979	27.3727	36.7132	0	36.3117	40.6658	39.6621	35.1044	29.2828	41.1154	8.22631	26.2629	28.0942	45.4153	43.7107	28.7774	30.2894	47.1154	28.1825	35.9808	26.7476
TAD1937	13	79	16.4557	6.1291e-06	15.2927	10	118400000	118950000	TAD1937;cg07945733	118429485	118429485	C10orf82|C10orf82|C10orf82	transcript|promoter|intron	2	79.2348	12.3995	18.2797	43.8877	5.96277	18.5281	14.6325	4.64575	56.7918	4.16247	7.70859	8.44709	52.0792	63.5207	36.631	45.0395	38.5898	4.6804	51.5136	61.0697	8.64908	13.8696	75.5551	14.3179	4.82383	34.2666	4.7243	3.0676	40.6628	50.4569	37.3414	89.324	44.4215	9.86003	5.78782
TAD1937	13	79	16.4557	6.1291e-06	15.2927	10	118400000	118950000	TAD1937;cg17500587	118922194	118922194	NA|NA|NA	transcript|intron|intergenic	2	35.1022	79.1178	43.7138	92.5222	81.0292	84.5687	80.2969	65.266	93.3583	62.0922	88.7528	90.6505	48.3543	91.0553	80.7819	49.6711	81.062	89.2872	90.8441	91.3091	83.5957	92.1996	89.8816	71.0932	87.4573	90.663	44.5007	64.5682	88.7422	84.5498	72.9665	76.0606	87.8775	80.5498	81.8721
TAD1937	13	79	16.4557	6.1291e-06	15.2927	10	118400000	118950000	TAD1937;cg07303968	118502243	118502243	HSPA12A|HSPA12A|HSPA12A	transcript|promoter|intron	2	98.9596	92.6431	75.1409	97.8831	59.9907	98.6595	65.4167	97.2964	93.2848	95.6237	98.5836	98.379	93.5457	96.865	98.624	98.9753	99.0959	89.2933	98.6238	98.8639	95.172	98.8955	98.5795	98.7809	96.0926	98.7067	98.483	98.9103	98.2075	97.1299	92.2414	97.8279	96.8686	92.856	98.8983
TAD1937	13	79	16.4557	6.1291e-06	15.2927	10	118400000	118950000	TAD1937;ENSG00000188316	118609023	118671299	ENO4|HSPA12A|SHTN1|NA|HSPA12A|NA|HSPA12A|ENO4|SHTN1|HSPA12A|ENO4|SHTN1|ENO4|SHTN1|HSPA12A|ENO4|ENO4|SHTN1	transcript|transcript|transcript|transcript|promoter|promoter|intron|intron|intron|exon|exon|exon|cds|cds|fiveUTR|fiveUTR|threeUTR|threeUTR	1	22.1024	18.8034	0	0	5.20397	22.1268	0	0	0	0	23.2105	19.978	16.2909	19.5861	28.5946	21.4475	26.8343	0	22.9164	27.4329	22.2407	23.8072	5.13693	25.4026	10.3804	16.103	20.1213	28.6173	28.2323	18.7037	13.8733	29.9444	0	21.3473	21.5773
TAD1937	13	79	16.4557	6.1291e-06	15.2927	10	118400000	118950000	TAD1937;cg06989443	118900422	118900422	NA	intergenic	2	89.6826	36.5578	86.9804	91.6435	89.9277	84.1223	86.1167	89.2156	91.0873	68.0476	42.8548	34.9412	14.021	88.0303	82.5052	88.1492	36.1326	68.432	44.3935	51.0136	85.1469	13.3366	88.5338	88.2831	86.566	89.5276	89.4202	40.3024	85.9331	45.0025	44.7877	46.2504	86.8254	89.7033	88.3635
TAD1937	13	79	16.4557	6.1291e-06	15.2927	10	118400000	118950000	TAD1937;cg23191801	118609728	118609728	ENO4|HSPA12A|ENO4	transcript|promoter|intron	2	66.4602	67.7931	26.9386	56.9917	20.7341	87.6596	20.3675	61.8701	23.9064	14.5951	93.2288	60.1146	46.0594	74.4341	66.3255	65.5262	91.7741	24.5409	59.8655	64.9351	44.8278	68.4258	18.2157	74.9541	21.5713	79.5082	45.627	72.4441	63.7944	31.4745	62.6016	90.1987	16.2058	37.3874	85.5045
TAD1937	13	79	16.4557	6.1291e-06	15.2927	10	118400000	118950000	TAD1937;cg09848096	118928012	118928012	NA|MIR3663|NA|NA	transcript|promoter|intron|intergenic	2	48.067	6.32862	33.9062	68.826	74.6349	42.7958	20.5634	44.8078	52.6144	49.9429	28.623	40.6003	32.561	26.6347	62.9962	44.4483	73.4152	36.8575	56.0949	48.5319	58.1675	65.3199	88.9186	31.5049	79.1575	36.8851	41.9225	57.026	74.9599	34.3257	58.2977	41.8897	71.1124	55.7908	64.7461
TAD1937	13	79	16.4557	6.1291e-06	15.2927	10	118400000	118950000	TAD1937;cg11079048	118765220	118765220	SHTN1|SHTN1|SHTN1	transcript|promoter|intron	2	97.7386	97.9615	95.9911	97.3052	57.4166	97.3517	97.905	96.8575	95.8001	53.199	42.7785	96.6001	40.5398	37.4184	97.7504	91.9698	38.2633	79.7181	97.9034	48.0277	97.4293	88.3204	96.9332	93.9263	81.6676	97.0711	38.8971	94.991	38.0023	96.5031	95.6583	81.7796	97.1081	73.4246	97.563
TAD1937	13	79	16.4557	6.1291e-06	15.2927	10	118400000	118950000	TAD1937;cg14616290	118925818	118925818	NA|NA|NA	transcript|intron|intergenic	2	45.32	76.2735	59.0577	89.6893	70.3062	45.5257	48.3202	76.0476	85.0174	84.9106	88.1377	88.5418	85.0657	58.2253	41.1175	87.9576	52.5493	60.0795	90.7515	87.8127	79.8412	80.6629	48.7384	75.8216	86.1219	87.3322	80.981	86.6145	48.5041	50.796	85.5571	84.7454	87.0168	85.0815	79.0452
TAD1937	13	79	16.4557	6.1291e-06	15.2927	10	118400000	118950000	TAD1937;cg04736112	118935095	118935095	NA	intergenic	2	98.1218	97.3569	91.952	97.2182	97.9232	65.8907	69.0091	49.127	80.6939	94.3947	64.7326	97.3983	96.912	76.7464	78.7411	98.3754	98.2594	94.5583	97.8122	72.3367	97.5978	97.6181	98.0861	96.5069	66.5872	97.3054	97.8098	98.5372	97.831	97.5004	97.8931	98.1448	96.429	97.3627	98.0828
TAD1937	13	79	16.4557	6.1291e-06	15.2927	10	118400000	118950000	TAD1937;cg23374964	118899175	118899175	NA	intergenic	2	74.0907	76.2176	67.8673	72.8072	72.6135	63.6397	79.6494	73.5418	74.6728	65.4686	76.4386	69.3374	67.7049	67.3472	80.8989	79.7173	66.0981	60.4162	61.5243	78.3586	55.7932	73.037	76.7401	59.8698	71.0437	75.1091	73.7642	62.8186	75.0933	74.9518	57.2428	73.9474	72.814	72.5621	67.8426
TAD1937	13	79	16.4557	6.1291e-06	15.2927	10	118400000	118950000	TAD1937;cg13457172	118897847	118897847	VAX1|NA	promoter|intergenic	2	87.7968	94.1819	25.3413	76.5452	97.0348	88.6012	96.0779	38.8796	97.5087	91.8833	94.053	94.9988	79.5654	96.883	94.4703	98.2043	10.8633	79.8107	68.3787	97.3101	44.7718	95.356	97.0683	47.0171	79.9757	97.6291	97.8896	43.6629	77.4796	97.3965	85.9657	97.2305	97.7023	65.0251	78.9096
TAD1937	13	79	16.4557	6.1291e-06	15.2927	10	118400000	118950000	TAD1937;cg25662463	118897857	118897857	VAX1|NA	promoter|intergenic	2	90.9035	95.8233	54.0352	75.3774	96.3784	93.9914	97.7822	44.9247	96.8857	97.2744	95.6846	94.7607	79.7237	97.1914	97.3777	98.2743	21.6361	78.136	97.6822	97.3735	44.4764	93.102	95.9932	70.8286	71.3964	96.6266	98.1171	71.5019	63.7527	97.4099	97.2674	97.2113	96.635	94.3729	65.9765
TAD1937	13	79	16.4557	6.1291e-06	15.2927	10	118400000	118950000	TAD1937;cg08874035	118765099	118765099	SHTN1|SHTN1|SHTN1	transcript|promoter|intron	2	95.3792	97.2039	92.7197	83.3127	55.3147	96.4195	95.6315	93.5844	49.9346	91.6364	95.9364	88.7163	95.6544	96.5452	88.3175	96.3632	93.4687	78.2184	95.6588	96.3055	95.6014	96.5195	93.4655	96.2761	92.0669	95.003	96.9659	96.0826	96.2735	72.3629	94.3672	95.3993	92.195	92.4595	96.3554
TAD1937	13	79	16.4557	6.1291e-06	15.2927	10	118400000	118950000	TAD1937;cg15792653	118924342	118924342	NA|NA|NA	transcript|intron|intergenic	2	92.5978	93.212	35.4169	93.968	94.0948	42.091	91.9087	50.4873	91.2537	93.4849	29.0274	91.7122	93.7853	93.0595	95.0277	94.4882	94.5004	92.0368	93.3271	90.1628	94.0715	93.8166	93.7342	93.0314	55.8103	92.3271	92.708	93.4732	93.6506	91.3513	91.5605	90.8344	37.3456	92.9168	93.2601
TAD1937	13	79	16.4557	6.1291e-06	15.2927	10	118400000	118950000	TAD1937;cg06746118	118922887	118922887	NA|NA|NA	transcript|intron|intergenic	2	87.0792	87.8417	89.5888	89.6826	92.6279	91.4725	80.8427	71.4033	58.3739	91.3841	34.2656	29.7171	36.0466	44.1804	32.9922	97.4528	14.1031	78.9929	37.1408	91.0196	34.8022	51.6466	96.5218	73.2769	80.8983	40.0222	52.2814	2.12955	91.7406	59.9034	91.224	68.2856	63.7462	90.7791	29.0463
TAD1937	13	79	16.4557	6.1291e-06	15.2927	10	118400000	118950000	TAD1937;cg11772661	118765335	118765335	SHTN1|SHTN1|SHTN1	transcript|promoter|intron	2	96.7767	96.6704	86.5178	90.4484	87.5852	79.2733	97.1327	80.6059	93.3646	92.909	89.6961	83.3013	40.1108	92.1679	52.5927	47.5713	90.0735	96.0964	96.6227	64.5172	67.7237	96.1848	52.8785	90.141	69.4572	91.2943	91.6382	96.9796	92.5623	85.0155	95.9954	55.1612	92.8779	90.9625	93.681
TAD1937	13	79	16.4557	6.1291e-06	15.2927	10	118400000	118950000	TAD1937;cg05285582	118923093	118923093	NA|NA|NA	transcript|intron|intergenic	2	82.7354	54.6567	82.317	84.1327	87.0041	83.2471	90.5911	83.2409	88.6882	75.3926	61.1756	81.371	83.5274	51.4806	46.4537	89.2031	77.3695	84.4839	88.3851	84.2366	50.941	49.773	56.5313	54.4224	54.4045	90.6705	86.2684	84.0193	83.215	77.1024	84.3466	79.4466	87.1601	89.8473	52.2532
TAD1937	13	79	16.4557	6.1291e-06	15.2927	10	118400000	118950000	TAD1937;cg02320980	118926615	118926615	NA|NA|NA	transcript|intron|intergenic	2	73.9037	79.4185	47.8411	82.9954	82.533	88.2944	10.7782	69.5125	91.4114	53.9265	90.8606	88.1248	56.2252	76.9364	49.0747	89.2957	73.1349	50.0898	46.7231	88.5894	85.7525	50.572	12.9333	77.7936	85.4968	88.7937	78.2202	20.578	52.2996	71.3698	53.5291	82.1877	75.0914	54.2799	88.4367
TAD1937	13	79	16.4557	6.1291e-06	15.2927	10	118400000	118950000	TAD1937;cg19905856	118924620	118924620	NA|NA|NA	transcript|intron|intergenic	2	96.1913	94.1366	93.0515	94.9322	95.6945	42.6229	95.5888	92.9042	94.9677	94.7456	47.6766	93.1883	94.6437	94.7818	94.6484	95.3664	94.0943	95.2168	40.9463	96.4863	94.6985	94.5014	95.7123	91.063	95.9721	93.2345	95.3453	95.3149	88.3646	95.0546	94.8752	94.3861	93.2583	95.4807	95.7159
TAD1937	13	79	16.4557	6.1291e-06	15.2927	10	118400000	118950000	TAD1937;cg25586069	118765145	118765145	SHTN1|SHTN1|SHTN1	transcript|promoter|intron	2	68.5586	67.6205	66.4456	71.5261	72.558	75.3988	69.9894	77.4831	34.6823	68.5924	79.2456	27.6859	73.5515	74.6744	62.1322	71.5964	42.4527	24.7795	79.2032	83.3877	81.0505	74.2473	73.5586	75.0696	58.3994	70.338	77.2132	71.6039	76.5712	61.2999	72.5967	70.043	65.1642	35.0152	62.1715
TAD1937	13	79	16.4557	6.1291e-06	15.2927	10	118400000	118950000	TAD1937;cg09763162	118608473	118608473	HSPA12A|ENO4|HSPA12A	transcript|promoter|intron	2	97.8196	97.9412	51.6928	64.9034	94.6137	97.3717	91.6406	93.6451	94.6287	79.6415	97.6113	97.0767	97.5127	97.0516	97.7715	96.9113	98.0934	62.6825	97.6924	97.9718	97.5269	97.9608	95.3531	97.4475	96.5944	96.9723	97.6804	97.8438	97.635	97.3684	94.4931	97.2444	86.9784	94.7563	97.6424
TAD1937	13	79	16.4557	6.1291e-06	15.2927	10	118400000	118950000	TAD1937;cg11795975	118502947	118502947	HSPA12A|HSPA12A|HSPA12A	transcript|promoter|intron	2	98.4784	6.15213	27.8196	59.4833	97.7176	96.396	47.1054	49.5756	96.4879	47.0075	49.0512	49.8653	97.2725	96.9665	83.3079	98.5487	48.8094	90.1479	6.68113	98.6136	81.9112	98.471	59.063	91.7001	3.34513	57.5844	2.41354	4.85942	84.3907	23.291	35.2464	39.7791	52.0023	60.9746	2.16126
TAD1937	13	79	16.4557	6.1291e-06	15.2927	10	118400000	118950000	TAD1937;cg07570573	118925349	118925349	NA|NA|NA	transcript|intron|intergenic	2	61.5188	91.6621	71.9633	83.0062	37.2472	36.6738	91.124	92.8758	92.4225	59.8108	95.1584	96.1472	95.6921	96.8453	95.3457	95.4967	53.6636	78.7508	88.4375	95.6244	92.8794	94.6936	95.3552	84.7238	45.319	47.9188	11.6493	89.4724	51.44	53.7961	93.1736	76.7771	92.3351	95.8576	94.2862
TAD1937	13	79	16.4557	6.1291e-06	15.2927	10	118400000	118950000	TAD1937;cg09123368	118899024	118899024	NA	intergenic	2	76.551	85.2773	43.8136	79.8459	93.9838	89.352	44.79	7.63048	89.8759	39.2029	43.2178	43.7707	42.8267	49.9709	44.2724	94.1496	40.5799	39.3167	36.8309	95.0868	46.7738	52.9529	93.2904	78.8997	45.9723	94.242	93.9544	87.3724	93.99	92.2513	77.6352	34.6273	42.2199	92.4026	88.877
TAD1937	13	79	16.4557	6.1291e-06	15.2927	10	118400000	118950000	TAD1937;cg20200385	118934968	118934968	NA	intergenic	2	93.4119	91.5023	84.456	91.9507	45.0849	90.6244	90.5809	91.1717	93.4792	85.3206	87.8791	91.4384	87.4062	91.2024	47.7467	88.6631	92.7234	90.3982	67.9192	89.9123	85.2017	89.0064	94.2983	89.2848	89.5546	92.3291	87.6369	94.3009	93.0032	70.5229	91.4298	89.2285	55.6685	90.4258	92.0147
TAD1937	13	79	16.4557	6.1291e-06	15.2927	10	118400000	118950000	TAD1937;cg07222309	118924759	118924759	NA|NA|NA	transcript|intron|intergenic	2	76.1207	66.6508	38.7938	75.3868	74.9674	31.9179	80.7868	5.68732	47.6371	62.6558	93.1916	81.9191	82.7139	91.3501	87.7123	91.986	91.4044	90.4277	94.037	89.5536	71.992	12.7996	95.437	57.5188	92.4226	94.7482	89.9398	90.1219	60.8489	90.6646	93.6888	81.3246	93.8196	90.992	93.6928
TAD1937	13	79	16.4557	6.1291e-06	15.2927	10	118400000	118950000	TAD1937;cg16964389	118925704	118925704	NA|NA|NA	transcript|intron|intergenic	2	97.108	93.7521	73.017	10.5701	80.6977	95.2773	88.7745	96.6417	85.2307	84.122	6.11512	95.3269	96.659	53.7987	82.5015	42.8993	57.4323	65.593	92.0479	73.5029	91.6009	84.0355	96.7055	95.3092	83.3674	13.5563	95.5924	83.3868	95.7097	6.69307	96.637	85.3009	50.145	93.9001	96.5123
TAD1937	13	79	16.4557	6.1291e-06	15.2927	10	118400000	118950000	TAD1937;cg12112529	118922736	118922736	NA|NA|NA	transcript|intron|intergenic	2	68.1669	4.99965	71.9128	37.5201	77.3643	39.488	56.23	88.1504	24.1543	70.6535	33.4235	92.5288	73.3789	92.3468	49.7198	72.4135	76.0588	8.92963	34.5859	86.8231	13.6672	21.1438	97.775	46.8939	12.3129	68.5563	88.0653	38.6849	91.7261	70.9751	45.7374	51.6927	73.9718	87.6353	95.3224
TAD1937	13	79	16.4557	6.1291e-06	15.2927	10	118400000	118950000	TAD1937;cg08774443	118925380	118925380	NA|NA|NA	transcript|intron|intergenic	2	51.0659	94.5494	88.8506	95.3833	70.7527	31.2085	95.0977	97.6362	97.935	43.3317	97.5563	96.9431	63.8482	97.6106	97.2263	90.5016	90.7781	62.4832	97.703	98.1411	73.5939	81.0917	98.2289	70.4925	42.285	45.2641	64.6984	97.4904	64.725	91.2901	97.9511	69.7062	98.132	97.447	98.0198
TAD1937	13	79	16.4557	6.1291e-06	15.2927	10	118400000	118950000	TAD1937;cg07621046	118429658	118429658	C10orf82|C10orf82|C10orf82|C10orf82	transcript|promoter|exon|fiveUTR	2	66.9886	51.7117	68.5074	59.5119	24.2359	71.1838	45.1586	14.6017	47.7965	74.4608	44.9474	47.401	81.5238	59.0773	71.3435	77.1097	57.8147	66.8056	20.1065	56.8592	75.3995	78.6188	71.0356	58.4835	58.4782	80.1331	51.7572	74.912	76.6511	81.5499	50.2902	58.7356	74.1083	75.6219	77.2949
TAD1937	13	79	16.4557	6.1291e-06	15.2927	10	118400000	118950000	TAD1937;cg03036398	118591023	118591023	HSPA12A|NA|HSPA12A	transcript|promoter|intron	2	8.77875	90.5462	65.3108	31.3952	47.3256	40.8518	67.3598	81.2925	95.361	60.4784	7.01879	13.141	53.5352	43.0988	89.6251	96.0323	38.7122	69.8861	45.0766	48.5141	44.1755	10.6022	89.8783	26.1606	91.4698	6.50485	7.95942	6.43818	40.4964	38.6591	44.5638	8.55928	52.8254	50.0236	37.37
TAD1937	13	79	16.4557	6.1291e-06	15.2927	10	118400000	118950000	TAD1937;cg26212180	118898082	118898082	VAX1|NA	promoter|intergenic	2	78.7403	78.0377	75.3998	91.7686	43.3429	37.5781	89.4652	36.4376	91.5287	67.289	88.4586	91.9121	87.2333	89.6947	88.3681	94.1495	34.8543	55.8454	38.0064	86.0647	91.4687	50.0124	88.4166	81.0152	86.6922	91.6773	92.6492	27.6564	38.2079	68.7052	87.2389	90.0466	91.8908	89.212	75.686
TAD1937	13	79	16.4557	6.1291e-06	15.2927	10	118400000	118950000	TAD1937;cg05184372	118609757	118609757	ENO4|HSPA12A|ENO4	transcript|promoter|intron	2	38.4382	57.2842	74.0669	28.3968	51.4577	62.6874	77.9189	88.0508	59.5067	27.5172	91.9668	55.5096	84.6884	60.2948	37.4876	63.6521	73.8846	65.1308	58.0281	63.5773	31.6794	61.6495	82.1114	65.9276	29.5164	50.6861	57.3837	59.4006	56.6278	53.2071	63.5119	64.4107	28.0921	70.0275	63.1672
TAD1937	13	79	16.4557	6.1291e-06	15.2927	10	118400000	118950000	TAD1937;cg20304290	118923701	118923701	NA|NA|NA	transcript|intron|intergenic	2	93.124	45.1915	83.1554	94.3859	91.6948	47.9278	48.2391	95.3498	95.7656	91.5651	92.9313	48.0171	56.0614	73.8794	43.7197	52.1631	93.9367	55.4323	44.7396	92.2771	90.2217	94.5619	56.8783	90.7436	91.8548	41.4538	50.5992	94.4001	88.3198	50.1473	56.4421	91.7214	95.0057	87.0268	85.5972
TAD2050	5	30	16.6667	0.00149667	2.90617	11	87738378	88300000	TAD2050;cg17661045	88018594	88018594	NA	intergenic	2	27.2212	20.054	26.1069	17.4236	23.8483	17.0272	18.0367	14.7166	24.406	22.1005	18.811	17.9503	23.1236	15.8195	9.72329	21.4476	23.9237	27.6764	18.6532	23.4576	40.9287	41.5277	17.9973	24.8418	27.8561	18.8467	19.7868	16.4023	14.0893	19.7907	17.036	22.6824	15.2053	29.5639	32.8847
TAD2050	5	30	16.6667	0.00149667	2.90617	11	87738378	88300000	TAD2050;cg17108629	87908805	87908805	RAB38|NA	promoter|intergenic	2	92.6311	51.5145	88.0438	94.1777	51.735	86.0002	95.2497	96.4574	94.9131	95.9261	94.1102	94.0617	81.6805	93.7191	73.6357	50.9171	54.3999	82.0068	9.91746	54.4659	24.508	90.8264	93.8877	61.4629	88.3075	55.1321	65.1188	85.2659	90.5129	86.7782	92.571	92.5425	95.7724	70.8292	89.74
TAD2050	5	30	16.6667	0.00149667	2.90617	11	87738378	88300000	TAD2050;ENSG00000109861	88026760	88070955	CTSC|CTSC|CTSC|CTSC|CTSC|CTSC|CTSC|NA	transcript|promoter|intron|exon|cds|fiveUTR|threeUTR|intergenic	1	49.528	51.4064	54.6743	57.0766	54.9904	47.0992	55.8438	56.6292	55.6299	61.3336	54.5244	60.6612	55.3697	59.6781	56.5298	59.3951	57.8319	56.6496	59.1853	57.3148	58.2278	61.4913	55.2728	52.2669	53.0083	52.9755	53.5737	56.04	53.4791	53.107	50.7243	54.7761	59.1507	54.4231	53.3218
TAD2050	5	30	16.6667	0.00149667	2.90617	11	87738378	88300000	TAD2050;cg11868029	88071041	88071041	CTSC|NA	promoter|intergenic	2	96.6054	96.2704	95.8326	95.4125	95.9447	95.0139	94.5032	96.8079	96.1203	94.1006	94.9497	93.7029	96.0148	95.7118	95.1177	95.1708	95.3928	96.0643	96.7379	96.1461	94.616	96.4128	96.1968	94.8851	96.6343	95.0844	96.1357	96.0152	95.4626	95.1096	95.6244	94.9626	95.593	96.2622	95.311
TAD2050	5	30	16.6667	0.00149667	2.90617	11	87738378	88300000	TAD2050;cg18395636	87908785	87908785	RAB38|NA	promoter|intergenic	2	92.9734	52.4083	92.7358	95.952	45.9549	79.9569	97.9334	97.7804	97.1114	97.7288	98.0579	95.9707	77.429	95.882	47.3044	47.4387	47.9631	78.7593	9.57037	73.7896	46.6673	91.5628	97.0296	40.3948	88.1985	54.8893	43.428	79.5144	94.1742	82.8968	96.6321	95.5657	97.7137	63.3083	86.2001
TAD2050	5	30	16.6667	0.00149667	2.90617	11	87738378	88300000	TAD2050;cg05505765	88216072	88216072	NA	intergenic	2	10.4358	9.34777	15.2652	10.0677	11.3907	12.4351	34.1751	11.3338	15.4363	12.4235	34.1555	10.2832	90.8287	36.7608	39.0536	91.6771	82.8818	11.2908	42.3478	9.70749	36.9083	11.0363	11.4742	31.9133	45.4311	10.9355	42.8069	8.36527	29.7328	29.7964	10.1345	33.6399	9.36909	14.232	9.58828
TAD2050	5	30	16.6667	0.00149667	2.90617	11	87738378	88300000	TAD2050;cg26959913	88073722	88073722	NA	intergenic	2	18.8932	74.3758	80.2532	72.8551	42.7277	36.7458	29.4229	12.0117	39.7578	29.3394	82.3651	22.8842	81.9596	70.9951	18.9505	40.0802	58.7937	35.8759	86.5915	37.3234	35.0433	17.1766	73.7574	23.724	43.2203	70.3666	61.1155	35.7583	28.3519	15.0853	34.9745	40.651	19.5894	67.1871	72.5355
TAD2050	5	30	16.6667	0.00149667	2.90617	11	87738378	88300000	TAD2050;cg24406240	88153520	88153520	NA	intergenic	2	36.0883	87.5956	40.3525	12.6849	17.1475	90.4445	46.6632	11.3632	12.1522	11.8017	45.1048	12.3985	88.2824	92.4574	76.3127	37.3778	92.4187	13.9484	91.6661	12.0358	37.2863	44.8279	16.7541	88.0971	44.4376	89.1403	12.2601	40.8496	39.9829	88.3983	9.76834	32.3256	10.9399	14.5934	33.0027
TAD2050	5	30	16.6667	0.00149667	2.90617	11	87738378	88300000	TAD2050;cg19742687	88025975	88025975	NA	intergenic	2	9.2452	8.59352	11.1097	8.047	11.038	8.22401	6.03381	7.95168	8.81504	12.3662	9.27569	9.61879	8.65983	9.25102	4.89223	7.96375	8.95637	9.68331	7.06594	8.83379	8.47158	49.7591	7.76004	44.1755	45.7854	7.00672	9.80079	7.30016	7.87434	8.74511	7.15486	8.62568	6.80232	12.3176	9.45015
TAD2050	5	30	16.6667	0.00149667	2.90617	11	87738378	88300000	TAD2050;ENSG00000123892	87846410	87908635	RAB38|RAB38|RAB38|RAB38|RAB38|RAB38|NA	transcript|intron|exon|cds|fiveUTR|threeUTR|intergenic	1	16.2111	12.1787	23.1176	24.9	18.0028	15.359	28.3886	28.7193	24.1075	29.889	13.0859	33.1827	19.0174	33.5591	11.4842	19.0328	23.4444	27.4248	21.8296	31.2359	21.4584	26.2757	26.5576	14.2628	22.0477	18.2114	23.3601	25.1826	24.0479	20.4848	28.4392	22.427	36.8097	15.0761	32.6468
TAD2050	5	30	16.6667	0.00149667	2.90617	11	87738378	88300000	TAD2050;cg15571376	88071458	88071458	CTSC|NA	promoter|intergenic	2	94.5963	93.8295	93.6514	94.1102	94.2195	94.6585	95.6399	95.1363	93.6478	92.9919	94.3838	94.1122	95.1287	93.933	96.5691	96.042	95.8452	95.0985	95.2832	95.2273	95.0735	95.9192	94.196	95.4514	94.6684	93.6331	94.7337	91.4925	93.8517	94.5366	95.15	92.5029	94.6984	92.0832	94.721
TAD2050	5	30	16.6667	0.00149667	2.90617	11	87738378	88300000	TAD2050;cg17069586	88189880	88189880	NA	intergenic	2	94.7144	93.0514	19.8604	41.6987	34.3904	9.66853	7.89161	8.74505	50.2379	14.5434	42.1486	43.5959	10.4696	13.1017	9.28615	44.8267	8.73231	13.0024	94.7792	9.56207	37.3035	89.4493	10.8277	11.5094	14.3445	8.45199	10.0888	40.3321	8.1376	36.1145	9.46555	10.2987	9.90157	13.1515	9.12328
TAD2050	5	30	16.6667	0.00149667	2.90617	11	87738378	88300000	TAD2050;cg14428310	87908722	87908722	RAB38|NA	promoter|intergenic	2	93.0272	91.3637	95.1847	95.1076	93.2956	85.849	96.2667	90.363	95.6804	94.9046	95.2402	94.6869	90.2471	94.0515	90.8746	96.2379	87.528	92.863	46.6527	92.739	93.7842	95.136	95.1882	83.1823	93.3108	91.5262	86.2779	95.354	94.4523	94.7094	95.7359	95.2064	95.7969	90.9386	93.8631
TAD2050	5	30	16.6667	0.00149667	2.90617	11	87738378	88300000	TAD2050;cg11733478	88071037	88071037	CTSC|NA	promoter|intergenic	2	95.367	95.6842	95.2372	94.7256	95.9344	95.5356	93.3678	95.7227	95.4186	95.0349	94.9501	92.878	95.2009	95.9814	96.1237	95.1872	96.6355	96.4582	96.3293	95.7669	93.84	95.5238	95.144	91.4711	96.1311	94.7056	95.7362	94.812	95.8285	96.0314	95.0874	94.0508	93.9537	96.4152	96.3868
TAD2050	5	30	16.6667	0.00149667	2.90617	11	87738378	88300000	TAD2050;cg07702100	88178390	88178390	NA	intergenic	2	83.2491	82.941	91.3349	93.5925	87.1912	94.33	91.5076	94.8307	91.3733	92.8245	94.0874	93.4333	89.6617	93.1465	95.1572	90.1104	86.35	84.2297	87.519	91.798	91.8397	88.1967	93.403	80.6303	86.1466	91.3739	91.0765	91.6281	91.6269	89.758	91.8709	87.9607	92.4934	46.6995	87.6953
TAD2050	5	30	16.6667	0.00149667	2.90617	11	87738378	88300000	TAD2050;cg12769599	87837113	87837113	NA	intergenic	2	93.9638	94.4365	94.2094	94.1738	87.861	93.4097	92.9202	95.594	93.4559	88.7316	95.391	61.5581	62.7098	94.3989	89.9337	92.2503	22.6606	93.437	94.112	95.5233	93.3123	94.1814	86.9649	51.5723	54.3997	87.9796	93.3606	62.6459	94.1432	43.1106	93.1733	90.178	94.3205	85.058	92.734
TAD2050	5	30	16.6667	0.00149667	2.90617	11	87738378	88300000	TAD2050;cg27095222	88090861	88090861	NA	intergenic	2	86.4217	78.6728	87.76	91.6279	75.3591	90.6766	96.2002	94.9711	91.0622	80.4784	93.2359	92.1207	87.163	88.2224	89.8217	86.0243	88.8965	85.4713	91.237	91.8348	85.1364	85.1656	92.3652	58.5621	83.4715	89.469	87.2288	87.9569	87.3161	87.8307	89.0022	80.9035	92.068	77.2318	86.3845
TAD2050	5	30	16.6667	0.00149667	2.90617	11	87738378	88300000	TAD2050;ch,11,1877857R	88218727	88218727	NA	intergenic	2	98.2796	98.1495	97.6257	98.1609	98.3205	98.2052	98.3414	98.4048	98.0751	97.4059	97.9781	97.719	98.3148	98.0764	98.5072	98.236	98.4078	98.0226	97.9134	98.0847	97.6772	98.0385	98.6184	98.1913	98.4568	97.8447	98.262	98.3826	97.957	97.9952	97.8368	97.3328	97.8268	97.245	97.3179
TAD2050	5	30	16.6667	0.00149667	2.90617	11	87738378	88300000	TAD2050;cg00027674	87908897	87908897	RAB38|NA	promoter|intergenic	2	97.5554	71.1382	97.4793	98.0108	90.705	97.0201	98.2148	98.116	97.3296	97.189	97.3005	96.036	95.2367	97.3917	97.7347	97.3224	63.0204	97.3613	48.2514	97.5625	95.8834	97.6706	97.6686	96.0432	97.8132	83.547	97.1824	98.0074	96.2853	96.2905	97.943	96.9866	97.3436	90.797	96.8517
TAD2050	5	30	16.6667	0.00149667	2.90617	11	87738378	88300000	TAD2050;cg04421271	87908938	87908938	RAB38|NA	promoter|intergenic	2	88.8819	88.7993	92.6035	93.7654	67.8659	80.1422	94.9316	94.1534	93.8254	92.6213	93.866	92.7879	94.2844	94.0482	95.7315	94.7159	53.0568	93.7394	17.5374	95.1448	92.4705	94.7637	93.9688	91.1055	91.9572	59.3379	93.1849	94.2208	88.9945	93.3697	94.6694	93.0985	94.7602	88.0247	94.0956
TAD2050	5	30	16.6667	0.00149667	2.90617	11	87738378	88300000	TAD2050;ENSG00000249489	88141347	88142391	NA	intergenic	1	15.3421	12.1787	8.47781	17.2061	14.6094	0	24.4482	16.1305	22.9347	15.1801	13.0859	24.5074	5.13922	17.089	11.4842	22.2294	10.2266	14.3706	10.2777	4.86066	15.438	18.5277	16.2837	11.7966	12.0513	10.1599	10.0607	15.6909	7.92848	12.6986	7.83249	10.0582	7.99796	0	4.99251
TAD2050	5	30	16.6667	0.00149667	2.90617	11	87738378	88300000	TAD2050;cg12747487	88071039	88071039	CTSC|NA	promoter|intergenic	2	96.6856	97.5184	96.7003	95.7363	96.9595	97.1517	96.1803	96.8166	96.6718	95.9038	96.4943	96.1578	97.094	95.5395	96.8911	97.0925	97.7685	96.8067	96.8168	96.4055	96.0096	97.4612	97.1843	93.0645	97.4596	95.8705	97.1911	96.3426	96.4451	96.8925	96.5462	96.659	95.9553	96.8259	96.9626
TAD2050	5	30	16.6667	0.00149667	2.90617	11	87738378	88300000	TAD2050;ch,11,87583764F	87944116	87944116	NA	intergenic	2	97.4244	97.09	96.7028	97.251	96.6172	96.5694	97.496	97.7153	97.0564	97.211	97.4392	95.7126	97.1111	96.9166	97.5349	97.1194	97.8966	96.2249	97.6457	97.256	99.3749	96.7288	97.4581	97.411	96.1581	97.2206	96.9109	97.7923	96.4211	97.0023	96.8943	95.6536	96.5812	95.2773	96.8417
TAD2050	5	30	16.6667	0.00149667	2.90617	11	87738378	88300000	TAD2050;cg01742905	88071023	88071023	CTSC|NA	promoter|intergenic	2	98.0054	98.3825	97.4961	98.0632	98.4243	98.4248	98.3891	97.9477	98.1462	98.2739	97.959	98.0008	98.4845	98.5057	98.1813	98.4353	98.668	98.2778	98.1913	97.9226	97.8058	98.5957	98.5962	97.6673	98.6417	98.2041	98.5849	97.8263	98.0893	98.569	98.528	98.3289	98.4995	98.1285	98.4873
TAD2050	5	30	16.6667	0.00149667	2.90617	11	87738378	88300000	TAD2050;cg12852134	88210187	88210187	NA	intergenic	2	11.6709	33.4859	14.9565	10.4018	15.3399	30.2022	20.7664	11.3367	13.0494	13.3212	11.0335	12.2264	13.0027	12.3709	32.8403	10.4885	11.9061	15.895	40.9734	12.2038	14.0275	12.4929	36.2749	23.5769	90.0058	11.0259	11.4225	10.4769	9.42271	13.1059	30.8282	11.9984	25.325	15.71	10.7517
TAD2050	5	30	16.6667	0.00149667	2.90617	11	87738378	88300000	TAD2050;cg25902627	88071152	88071152	CTSC|NA	promoter|intergenic	2	97.3372	95.3243	95.8669	95.6638	96.5035	96.9241	96.7349	96.8833	96.4273	95.1199	95.8461	94.8311	96.9998	95.3331	96.3444	96.8628	95.9992	96.1501	96.4167	96.3614	95.5412	95.5497	96.0517	95.3585	95.7717	95.9576	95.5585	96.2427	95.5746	96.7242	96.1236	95.294	95.356	96.5892	95.2622
TAD2050	5	30	16.6667	0.00149667	2.90617	11	87738378	88300000	TAD2050;cg13391471	88137627	88137627	NA	intergenic	2	14.1134	9.38531	14.6979	10.8798	12.9057	35.9359	43.0893	11.298	43.9111	11.666	40.2007	11.2922	13.0249	40.047	35.5741	10.6291	12.9967	35.5888	40.7723	13.0041	34.9469	12.3532	10.6201	29.3271	95.068	9.92393	47.9499	11.9049	27.3409	11.1437	10.2467	45.1743	9.90766	15.7672	41.046
TAD2050	5	30	16.6667	0.00149667	2.90617	11	87738378	88300000	TAD2050;cg24637319	88071195	88071195	CTSC|NA	promoter|intergenic	2	97.877	97.6253	96.6562	97.5352	97.8062	97.8077	97.9829	97.2961	96.8124	97.3838	97.5563	96.4676	97.9126	97.8983	98.0348	98.1301	97.7272	97.8551	97.9627	97.7261	97.7193	97.8065	97.783	97.8068	98.1596	97.3981	97.4568	97.8924	97.6845	97.6258	97.7554	97.81	97.4651	97.4209	97.8337
[truncated: 1,280 more rows]
[truncated: 101 more columns]
